# Supplementary material for: Defective oxygen inert phase stabilized high-voltage nickel-rich cathode for high-energy lithium-ion batteries
Source: Nat Commun. 2023 Dec 6;14:8087. doi: 10.1038/s41467-023-43792-0 (PMC10700321; doi:10.1038/s41467-023-43792-0)
Supplement: Supplementary file 3 — Source Data [file 41467_2023_43792_MOESM3_ESM.zip]

Archive with 6 entries (6 files):
- Source Data - Figure 1.xlsx
- Source Data - Figure 2.xlsx
- Source Data - Figure 3.xlsx
- Source Data - Figure 4.xlsx
- Source Data - Figure 5.xlsx
- Source Data - SI.xlsx
