# Supplementary material for: Defective oxygen inert phase stabilized high-voltage nickel-rich cathode for high-energy lithium-ion batteries
Source: Nat Commun. 2023 Dec 6;14:8087. doi: 10.1038/s41467-023-43792-0 (PMC10700321; doi:10.1038/s41467-023-43792-0)
Supplement: Supplementary file 3 — Source Data [file 41467_2023_43792_MOESM3_ESM.zip › Source Data - Figure 1.xlsx]

## Sheet: Fig.1b
X: 2-Theta (degree)	Y: Measured (a.u.)	Y: Calculated	Y: Difference	R-3m
9.88689	236	--	--	--
9.91039	237	--	--	--
9.93389	202	--	--	--
9.95739	209	--	--	--
9.98099	244	--	--	--
10.0045	218	--	--	--
10.028	223	--	--	--
10.0515	250	--	--	--
10.075	227	--	--	--
10.0985	207	--	--	--
10.122	222	--	--	--
10.1455	215	--	--	--
10.169	204	--	--	--
10.1925	211	--	--	--
10.216	206	--	--	--
10.2395	256	--	--	--
10.263	251	--	--	--
10.2865	224	--	--	--
10.31	233	--	--	--
10.3335	237	--	--	--
10.357	186	--	--	--
10.3805	255	--	--	--
10.404	207	--	--	--
10.4275	223	--	--	--
10.4511	239	--	--	--
10.4746	240	--	--	--
10.4981	240	--	--	--
10.5216	237	--	--	--
10.5451	279	--	--	--
10.5686	232	--	--	--
10.5921	249	--	--	--
10.6156	251	--	--	--
10.6391	263	--	--	--
10.6626	259	--	--	--
10.6861	245	--	--	--
10.7096	254	--	--	--
10.7331	265	--	--	--
10.7566	256	--	--	--
10.7801	265	--	--	--
10.8036	245	--	--	--
10.8271	273	--	--	--
10.8506	259	--	--	--
10.8741	260	--	--	--
10.8976	268	--	--	--
10.9212	244	--	--	--
10.9447	284	--	--	--
10.9682	257	--	--	--
10.9917	241	--	--	--
11.0152	247	--	--	--
11.0387	262	--	--	--
11.0622	250	--	--	--
11.0857	252	--	--	--
11.1092	266	--	--	--
11.1327	282	--	--	--
11.1562	267	--	--	--
11.1797	263	--	--	--
11.2032	258	--	--	--
11.2267	249	--	--	--
11.2502	280	--	--	--
11.2737	262	--	--	--
11.2972	267	--	--	--
11.3207	296	--	--	--
11.3442	306	--	--	--
11.3677	262	--	--	--
11.3913	284	--	--	--
11.4148	277	--	--	--
11.4383	260	--	--	--
11.4618	276	--	--	--
11.4853	285	--	--	--
11.5088	277	--	--	--
11.5323	281	--	--	--
11.5558	274	--	--	--
11.5793	271	--	--	--
11.6028	271	--	--	--
11.6263	309	--	--	--
11.6498	291	--	--	--
11.6733	263	--	--	--
11.6968	259	--	--	--
11.7203	276	--	--	--
11.7438	270	--	--	--
11.7673	262	--	--	--
11.7908	259	--	--	--
11.8143	278	--	--	--
11.8378	289	--	--	--
11.8614	277	--	--	--
11.8849	322	--	--	--
11.9084	288	--	--	--
11.9319	322	--	--	--
11.9554	291	--	--	--
11.9789	345	--	--	--
12.0024	279	--	--	--
12.0259	262	--	--	--
12.0494	302	--	--	--
12.0729	293	--	--	--
12.0964	290	--	--	--
12.1199	282	--	--	--
12.1434	336	--	--	--
12.1669	311	--	--	--
12.1904	286	--	--	--
12.2139	312	--	--	--
12.2374	325	--	--	--
12.2609	297	--	--	--
12.2844	306	--	--	--
12.3079	326	--	--	--
12.3315	338	--	--	--
12.355	280	--	--	--
12.3785	305	--	--	--
12.402	315	--	--	--
12.4255	288	--	--	--
12.449	271	--	--	--
12.4725	276	--	--	--
12.496	353	--	--	--
12.5195	298	--	--	--
12.543	310	--	--	--
12.5665	292	--	--	--
12.59	340	--	--	--
12.6135	302	--	--	--
12.637	320	--	--	--
12.6605	306	--	--	--
12.684	340	--	--	--
12.7075	323	--	--	--
12.731	320	--	--	--
12.7545	319	--	--	--
12.778	308	--	--	--
12.8016	345	--	--	--
12.8251	323	--	--	--
12.8486	303	--	--	--
12.8721	323	--	--	--
12.8956	333	--	--	--
12.9191	297	--	--	--
12.9426	337	--	--	--
12.9661	329	--	--	--
12.9896	302	--	--	--
13.0131	336	--	--	--
13.0366	311	--	--	--
13.0601	333	--	--	--
13.0836	322	--	--	--
13.1071	305	--	--	--
13.1306	316	--	--	--
13.1541	318	--	--	--
13.1776	310	--	--	--
13.2011	337	--	--	--
13.2246	343	--	--	--
13.2481	325	--	--	--
13.2717	332	--	--	--
13.2952	285	--	--	--
13.3187	346	--	--	--
13.3422	321	--	--	--
13.3657	356	--	--	--
13.3892	317	--	--	--
13.4127	300	--	--	--
13.4362	320	--	--	--
13.4597	292	--	--	--
13.4832	320	--	--	--
13.5067	334	--	--	--
13.5302	337	--	--	--
13.5537	332	--	--	--
13.5772	334	--	--	--
13.6007	342	--	--	--
13.6242	333	--	--	--
13.6477	377	--	--	--
13.6712	327	--	--	--
13.6947	354	--	--	--
13.7182	309	--	--	--
13.7418	331	--	--	--
13.7653	317	--	--	--
13.7888	313	--	--	--
13.8123	317	--	--	--
13.8358	310	--	--	--
13.8593	320	--	--	--
13.8828	328	--	--	--
13.9063	328	--	--	--
13.9298	344	--	--	--
13.9533	319	--	--	--
13.9768	346	--	--	--
14.0003	348	--	--	--
14.0238	322	--	--	--
14.0473	312	--	--	--
14.0708	330	--	--	--
14.0943	325	--	--	--
14.1178	355	--	--	--
14.1413	336	--	--	--
14.1648	314	--	--	--
14.1883	304	--	--	--
14.2119	347	--	--	--
14.2354	337	--	--	--
14.2589	326	--	--	--
14.2824	329	--	--	--
14.3059	334	--	--	--
14.3294	349	--	--	--
14.3529	320	--	--	--
14.3764	343	--	--	--
14.3999	352	--	--	--
14.4234	350	--	--	--
14.4469	366	--	--	--
14.4704	336	--	--	--
14.4939	348	--	--	--
14.5174	351	--	--	--
14.5409	345	--	--	--
14.5644	339	--	--	--
14.5879	347	--	--	--
14.6114	316	--	--	--
14.6349	360	--	--	--
14.6584	369	--	--	--
14.682	323	--	--	--
14.7055	327	--	--	--
14.729	359	--	--	--
14.7525	322	--	--	--
14.776	340	--	--	--
14.7995	367	--	--	--
14.823	345	--	--	--
14.8465	331	--	--	--
14.87	339	--	--	--
14.8935	309	--	--	--
14.917	351	--	--	--
14.9405	319	--	--	--
14.964	344	--	--	--
14.9875	313	--	--	--
15.011	332	--	--	--
15.0345	324	--	--	--
15.058	335	--	--	--
15.0815	349	--	--	--
15.105	362	--	--	--
15.1285	330	--	--	--
15.1521	358	--	--	--
15.1756	320	--	--	--
15.1991	313	--	--	--
15.2226	362	--	--	--
15.2461	376	--	--	--
15.2696	347	--	--	--
15.2931	336	--	--	--
15.3166	366	--	--	--
15.3401	340	--	--	--
15.3636	347	--	--	--
15.3871	330	--	--	--
15.4106	351	--	--	--
15.4341	326	--	--	--
15.4576	353	--	--	--
15.4811	364	--	--	--
15.5046	356	--	--	--
15.5281	342	--	--	--
15.5516	345	--	--	--
15.5751	326	--	--	--
15.5986	359	--	--	--
15.6222	333	--	--	--
15.6457	362	--	--	--
15.6692	350	--	--	--
15.6927	346	--	--	--
15.7162	340	--	--	--
15.7397	346	--	--	--
15.7632	351	--	--	--
15.7867	360	--	--	--
15.8102	324	--	--	--
15.8337	344	--	--	--
15.8572	344	--	--	--
15.8807	369	--	--	--
15.9042	383	--	--	--
15.9277	338	--	--	--
15.9512	329	--	--	--
15.9747	382	--	--	--
15.9982	364	--	--	--
16.0217	346	--	--	--
16.0452	338	--	--	--
16.0687	355	--	--	--
16.0923	365	--	--	--
16.1158	366	--	--	--
16.1393	365	--	--	--
16.1628	350	--	--	--
16.1863	315	--	--	--
16.2098	356	--	--	--
16.2333	329	--	--	--
16.2568	330	--	--	--
16.2803	372	--	--	--
16.3038	373	--	--	--
16.3273	349	--	--	--
16.3508	363	--	--	--
16.3743	388	--	--	--
16.3978	383	--	--	--
16.4213	311	--	--	--
16.4448	374	--	--	--
16.4683	361	--	--	--
16.4918	360	--	--	--
16.5153	325	--	--	--
16.5388	349	--	--	--
16.5624	352	--	--	--
16.5859	373	--	--	--
16.6094	375	--	--	--
16.6329	351	--	--	--
16.6564	351	--	--	--
16.6799	331	--	--	--
16.7034	357	--	--	--
16.7269	353	--	--	--
16.7504	347	--	--	--
16.7739	370	--	--	--
16.7974	376	--	--	--
16.8209	382	--	--	--
16.8444	350	--	--	--
16.8679	382	--	--	--
16.8914	371	--	--	--
16.9149	360	--	--	--
16.9384	322	--	--	--
16.9619	328	--	--	--
16.9854	381	--	--	--
17.0089	414	--	--	--
17.0325	384	--	--	--
17.056	343	--	--	--
17.0795	361	--	--	--
17.103	364	--	--	--
17.1265	321	--	--	--
17.15	396	--	--	--
17.1735	380	--	--	--
17.197	392	--	--	--
17.2205	370	--	--	--
17.244	408	--	--	--
17.2675	315	--	--	--
17.291	366	--	--	--
17.3145	359	--	--	--
17.338	343	--	--	--
17.3615	372	--	--	--
17.385	356	--	--	--
17.4085	348	--	--	--
17.432	354	--	--	--
17.4555	346	--	--	--
17.479	370	--	--	--
17.5026	343	--	--	--
17.5261	354	--	--	--
17.5496	342	--	--	--
17.5731	357	--	--	--
17.5966	357	--	--	--
17.6201	382	--	--	--
17.6436	371	--	--	--
17.6671	386	--	--	--
17.6906	363	--	--	--
17.7141	347	--	--	--
17.7376	394	--	--	--
17.7611	363	--	--	--
17.7846	342	--	--	--
17.8081	371	--	--	--
17.8316	351	--	--	--
17.8551	359	--	--	--
17.8786	386	--	--	--
17.9021	386	--	--	--
17.9256	395	--	--	--
17.9491	432	--	--	--
17.9727	411	--	--	--
17.9962	424	--	--	--
18.0197	420	--	--	--
18.0432	417	--	--	--
18.0667	393	--	--	--
18.0902	432	--	--	--
18.1137	420	--	--	--
18.1372	435	--	--	--
18.1607	426	--	--	--
18.1842	453	--	--	--
18.2077	430	--	--	--
18.2312	464	--	--	--
18.2547	448	--	--	--
18.2782	454	--	--	--
18.3017	444	--	--	--
18.3252	479	--	--	--
18.3487	500	--	--	--
18.3722	541	--	--	--
18.3957	590	--	--	--
18.4192	564	--	--	--
18.4428	623	--	--	--
18.4663	690	--	--	--
18.4898	754	--	--	--
18.5133	719	--	--	--
18.5368	833	--	--	--
18.5603	996	--	--	--
18.5838	1223	--	--	--
18.6073	1494	--	--	--
18.6308	1957	--	--	--
18.6543	2760	--	--	--
18.6778	4136	--	--	--
18.7013	6440	--	--	--
18.7248	9781	--	--	--
18.7483	12981	--	--	--
18.7718	15066	--	--	--
18.7953	14694	--	--	--
18.8188	12121	--	--	--
18.8423	8465	--	--	--
18.8658	5151	--	--	--
18.8893	3064	--	--	--
18.9129	1763	--	--	--
18.9364	1474	--	--	--
18.9599	1249	--	--	--
18.9834	1145	--	--	--
19.0069	1053	--	--	--
19.0304	902	--	--	--
19.0539	830	--	--	--
19.0774	688	--	--	--
19.1009	598	--	--	--
19.1244	569	--	--	--
19.1479	526	--	--	--
19.1714	503	--	--	--
19.1949	506	--	--	--
19.2184	479	--	--	--
19.2419	457	--	--	--
19.2654	458	--	--	--
19.2889	459	--	--	--
19.3124	459	--	--	--
19.3359	448	--	--	--
19.3594	478	--	--	--
19.383	471	--	--	--
19.4065	439	--	--	--
19.43	407	--	--	--
19.4535	463	--	--	--
19.477	392	--	--	--
19.5005	409	--	--	--
19.524	438	--	--	--
19.5475	458	--	--	--
19.571	435	--	--	--
19.5945	449	--	--	--
19.618	419	--	--	--
19.6415	417	--	--	--
19.665	422	--	--	--
19.6885	451	--	--	--
19.712	440	--	--	--
19.7355	457	--	--	--
19.759	425	--	--	--
19.7825	457	--	--	--
19.806	388	--	--	--
19.8295	404	--	--	--
19.8531	399	--	--	--
19.8766	431	--	--	--
19.9001	433	--	--	--
19.9236	387	--	--	--
19.9471	443	--	--	--
19.9706	430	--	--	--
19.9941	394	--	--	--
20.0176	382	--	--	--
20.0411	421	--	--	--
20.0646	370	--	--	--
20.0881	389	--	--	--
20.1116	385	--	--	--
20.1351	428	--	--	--
20.1586	350	--	--	--
20.1821	396	--	--	--
20.2056	373	--	--	--
20.2291	382	--	--	--
20.2526	399	--	--	--
20.2761	387	--	--	--
20.2996	372	--	--	--
20.3232	380	--	--	--
20.3467	391	--	--	--
20.3702	405	--	--	--
20.3937	426	--	--	--
20.4172	359	--	--	--
20.4407	378	--	--	--
20.4642	388	--	--	--
20.4877	394	--	--	--
20.5112	388	--	--	--
20.5347	363	--	--	--
20.5582	387	--	--	--
20.5817	408	--	--	--
20.6052	382	--	--	--
20.6287	411	--	--	--
20.6522	406	--	--	--
20.6757	374	--	--	--
20.6992	413	--	--	--
20.7227	387	--	--	--
20.7462	416	--	--	--
20.7697	401	--	--	--
20.7933	396	--	--	--
20.8168	365	--	--	--
20.8403	353	--	--	--
20.8638	363	--	--	--
20.8873	411	--	--	--
20.9108	381	--	--	--
20.9343	411	--	--	--
20.9578	386	--	--	--
20.9813	389	--	--	--
21.0048	395	--	--	--
21.0283	358	--	--	--
21.0518	373	--	--	--
21.0753	396	--	--	--
21.0988	388	--	--	--
21.1223	384	--	--	--
21.1458	356	--	--	--
21.1693	392	--	--	--
21.1928	388	--	--	--
21.2163	409	--	--	--
21.2398	380	--	--	--
21.2634	372	--	--	--
21.2869	369	--	--	--
21.3104	369	--	--	--
21.3339	400	--	--	--
21.3574	375	--	--	--
21.3809	385	--	--	--
21.4044	357	--	--	--
21.4279	377	--	--	--
21.4514	389	--	--	--
21.4749	361	--	--	--
21.4984	375	--	--	--
21.5219	370	--	--	--
21.5454	402	--	--	--
21.5689	368	--	--	--
21.5924	415	--	--	--
21.6159	358	--	--	--
21.6394	374	--	--	--
21.6629	366	--	--	--
21.6864	379	--	--	--
21.7099	414	--	--	--
21.7335	393	--	--	--
21.757	372	--	--	--
21.7805	378	--	--	--
21.804	365	--	--	--
21.8275	402	--	--	--
21.851	386	--	--	--
21.8745	392	--	--	--
21.898	378	--	--	--
21.9215	346	--	--	--
21.945	362	--	--	--
21.9685	343	--	--	--
21.992	372	--	--	--
22.0155	376	--	--	--
22.039	367	--	--	--
22.0625	401	--	--	--
22.086	357	--	--	--
22.1095	386	--	--	--
22.133	373	--	--	--
22.1565	374	--	--	--
22.18	389	--	--	--
22.2036	398	--	--	--
22.2271	390	--	--	--
22.2506	350	--	--	--
22.2741	387	--	--	--
22.2976	367	--	--	--
22.3211	396	--	--	--
22.3446	389	--	--	--
22.3681	383	--	--	--
22.3916	419	--	--	--
22.4151	392	--	--	--
22.4386	382	--	--	--
22.4621	393	--	--	--
22.4856	387	--	--	--
22.5091	355	--	--	--
22.5326	383	--	--	--
22.5561	390	--	--	--
22.5796	370	--	--	--
22.6031	374	--	--	--
22.6266	372	--	--	--
22.6501	382	--	--	--
22.6737	371	--	--	--
22.6972	370	--	--	--
22.7207	366	--	--	--
22.7442	379	--	--	--
22.7677	384	--	--	--
22.7912	399	--	--	--
22.8147	394	--	--	--
22.8382	381	--	--	--
22.8617	386	--	--	--
22.8852	380	--	--	--
22.9087	367	--	--	--
22.9322	380	--	--	--
22.9557	336	--	--	--
22.9792	355	--	--	--
23.0027	412	--	--	--
23.0262	407	--	--	--
23.0497	397	--	--	--
23.0732	385	--	--	--
23.0967	367	--	--	--
23.1202	411	--	--	--
23.1438	388	--	--	--
23.1673	364	--	--	--
23.1908	388	--	--	--
23.2143	386	--	--	--
23.2378	389	--	--	--
23.2613	353	--	--	--
23.2848	420	--	--	--
23.3083	392	--	--	--
23.3318	346	--	--	--
23.3553	376	--	--	--
23.3788	380	--	--	--
23.4023	376	--	--	--
23.4258	393	--	--	--
23.4493	405	--	--	--
23.4728	398	--	--	--
23.4963	377	--	--	--
23.5198	411	--	--	--
23.5433	404	--	--	--
23.5668	402	--	--	--
23.5903	395	--	--	--
23.6139	367	--	--	--
23.6374	361	--	--	--
23.6609	357	--	--	--
23.6844	417	--	--	--
23.7079	403	--	--	--
23.7314	379	--	--	--
23.7549	380	--	--	--
23.7784	394	--	--	--
23.8019	392	--	--	--
23.8254	378	--	--	--
23.8489	416	--	--	--
23.8724	364	--	--	--
23.8959	398	--	--	--
23.9194	383	--	--	--
23.9429	385	--	--	--
23.9664	364	--	--	--
23.9899	408	--	--	--
24.0134	360	--	--	--
24.0369	357	--	--	--
24.0604	379	--	--	--
24.084	370	--	--	--
24.1075	378	--	--	--
24.131	397	--	--	--
24.1545	408	--	--	--
24.178	360	--	--	--
24.2015	414	--	--	--
24.225	379	--	--	--
24.2485	375	--	--	--
24.272	377	--	--	--
24.2955	412	--	--	--
24.319	351	--	--	--
24.3425	408	--	--	--
24.366	366	--	--	--
24.3895	418	--	--	--
24.413	350	--	--	--
24.4365	371	--	--	--
24.46	397	--	--	--
24.4835	424	--	--	--
24.507	392	--	--	--
24.5305	387	--	--	--
24.5541	377	--	--	--
24.5776	404	--	--	--
24.6011	389	--	--	--
24.6246	361	--	--	--
24.6481	416	--	--	--
24.6716	415	--	--	--
24.6951	409	--	--	--
24.7186	393	--	--	--
24.7421	406	--	--	--
24.7656	343	--	--	--
24.7891	369	--	--	--
24.8126	404	--	--	--
24.8361	390	--	--	--
24.8596	350	--	--	--
24.8831	383	--	--	--
24.9066	360	--	--	--
24.9301	381	--	--	--
24.9536	401	--	--	--
24.9771	380	--	--	--
25.0006	389	--	--	--
25.0242	390	--	--	--
25.0477	413	--	--	--
25.0712	365	--	--	--
25.0947	403	--	--	--
25.1182	379	--	--	--
25.1417	387	--	--	--
25.1652	375	--	--	--
25.1887	373	--	--	--
25.2122	400	--	--	--
25.2357	397	--	--	--
25.2592	359	--	--	--
25.2827	378	--	--	--
25.3062	377	--	--	--
25.3297	417	--	--	--
25.3532	368	--	--	--
25.3767	358	--	--	--
25.4002	409	--	--	--
25.4237	385	--	--	--
25.4472	393	--	--	--
25.4707	378	--	--	--
25.4943	373	--	--	--
25.5178	387	--	--	--
25.5413	386	--	--	--
25.5648	390	--	--	--
25.5883	392	--	--	--
25.6118	412	--	--	--
25.6353	416	--	--	--
25.6588	394	--	--	--
25.6823	426	--	--	--
25.7058	431	--	--	--
25.7293	407	--	--	--
25.7528	413	--	--	--
25.7763	375	--	--	--
25.7998	370	--	--	--
25.8233	393	--	--	--
25.8468	362	--	--	--
25.8703	370	--	--	--
25.8938	382	--	--	--
25.9173	382	--	--	--
25.9408	418	--	--	--
25.9644	393	--	--	--
25.9879	434	--	--	--
26.0114	380	--	--	--
26.0349	382	--	--	--
26.0584	390	--	--	--
26.0819	370	--	--	--
26.1054	363	--	--	--
26.1289	392	--	--	--
26.1524	422	--	--	--
26.1759	381	--	--	--
26.1994	421	--	--	--
26.2229	391	--	--	--
26.2464	354	--	--	--
26.2699	391	--	--	--
26.2934	399	--	--	--
26.3169	373	--	--	--
26.3404	405	--	--	--
26.3639	410	--	--	--
26.3874	364	--	--	--
26.4109	374	--	--	--
26.4345	399	--	--	--
26.458	375	--	--	--
26.4815	365	--	--	--
26.505	375	--	--	--
26.5285	387	--	--	--
26.552	441	--	--	--
26.5755	388	--	--	--
26.599	376	--	--	--
26.6225	411	--	--	--
26.646	364	--	--	--
26.6695	378	--	--	--
26.693	393	--	--	--
26.7165	367	--	--	--
26.74	392	--	--	--
26.7635	408	--	--	--
26.787	393	--	--	--
26.8105	358	--	--	--
26.834	424	--	--	--
26.8575	406	--	--	--
26.881	382	--	--	--
26.9046	410	--	--	--
26.9281	375	--	--	--
26.9516	370	--	--	--
26.9751	385	--	--	--
26.9986	369	--	--	--
27.0221	379	--	--	--
27.0456	419	--	--	--
27.0691	344	--	--	--
27.0926	372	--	--	--
27.1161	346	--	--	--
27.1396	363	--	--	--
27.1631	389	--	--	--
27.1866	382	--	--	--
27.2101	406	--	--	--
27.2336	384	--	--	--
27.2571	407	--	--	--
27.2806	373	--	--	--
27.3041	383	--	--	--
27.3276	406	--	--	--
27.3511	369	--	--	--
27.3747	410	--	--	--
27.3982	407	--	--	--
27.4217	407	--	--	--
27.4452	395	--	--	--
27.4687	380	--	--	--
27.4922	403	--	--	--
27.5157	405	--	--	--
27.5392	412	--	--	--
27.5627	406	--	--	--
27.5862	360	--	--	--
27.6097	426	--	--	--
27.6332	393	--	--	--
27.6567	386	--	--	--
27.6802	372	--	--	--
27.7037	387	--	--	--
27.7272	409	--	--	--
27.7507	394	--	--	--
27.7742	393	--	--	--
27.7977	416	--	--	--
27.8212	387	--	--	--
27.8448	399	--	--	--
27.8683	390	--	--	--
27.8918	434	--	--	--
27.9153	409	--	--	--
27.9388	393	--	--	--
27.9623	364	--	--	--
27.9858	366	--	--	--
28.0093	404	--	--	--
28.0328	385	--	--	--
28.0563	410	--	--	--
28.0798	392	--	--	--
28.1033	366	--	--	--
28.1268	387	--	--	--
28.1503	380	--	--	--
28.1738	407	--	--	--
28.1973	331	--	--	--
28.2208	407	--	--	--
28.2443	412	--	--	--
28.2678	392	--	--	--
28.2913	390	--	--	--
28.3149	399	--	--	--
28.3384	370	--	--	--
28.3619	389	--	--	--
28.3854	395	--	--	--
28.4089	402	--	--	--
28.4324	426	--	--	--
28.4559	402	--	--	--
28.4794	379	--	--	--
28.5029	379	--	--	--
28.5264	373	--	--	--
28.5499	378	--	--	--
28.5734	410	--	--	--
28.5969	400	--	--	--
28.6204	371	--	--	--
28.6439	383	--	--	--
28.6674	378	--	--	--
28.6909	375	--	--	--
28.7144	345	--	--	--
28.7379	357	--	--	--
28.7614	385	--	--	--
28.785	399	--	--	--
28.8085	412	--	--	--
28.832	385	--	--	--
28.8555	392	--	--	--
28.879	404	--	--	--
28.9025	378	--	--	--
28.926	419	--	--	--
28.9495	397	--	--	--
28.973	412	--	--	--
28.9965	401	--	--	--
29.02	373	--	--	--
29.0435	388	--	--	--
29.067	381	--	--	--
29.0905	370	--	--	--
29.114	377	--	--	--
29.1375	429	--	--	--
29.161	422	--	--	--
29.1845	396	--	--	--
29.208	379	--	--	--
29.2315	420	--	--	--
29.2551	364	--	--	--
29.2786	394	--	--	--
29.3021	402	--	--	--
29.3256	415	--	--	--
29.3491	369	--	--	--
29.3726	397	--	--	--
29.3961	351	--	--	--
29.4196	405	--	--	--
29.4431	412	--	--	--
29.4666	380	--	--	--
29.4901	381	--	--	--
29.5136	383	--	--	--
29.5371	354	--	--	--
29.5606	389	--	--	--
29.5841	394	--	--	--
29.6076	401	--	--	--
29.6311	363	--	--	--
29.6546	408	--	--	--
29.6781	352	--	--	--
29.7016	369	--	--	--
29.7252	397	--	--	--
29.7487	381	--	--	--
29.7722	399	--	--	--
29.7957	426	--	--	--
29.8192	378	--	--	--
29.8427	405	--	--	--
29.8662	423	--	--	--
29.8897	346	--	--	--
29.9132	384	--	--	--
29.9367	384	--	--	--
29.9602	403	--	--	--
29.9837	402	--	--	--
30.0072	408	--	--	--
30.0307	393	--	--	--
30.0542	428	--	--	--
30.0777	407	--	--	--
30.1012	374	--	--	--
30.1247	420	--	--	--
30.1482	388	--	--	--
30.1717	413	--	--	--
30.1953	372	--	--	--
30.2188	412	--	--	--
30.2423	393	--	--	--
30.2658	356	--	--	--
30.2893	401	--	--	--
30.3128	391	--	--	--
30.3363	393	--	--	--
30.3598	397	--	--	--
30.3833	388	--	--	--
30.4068	401	--	--	--
30.4303	393	--	--	--
30.4538	413	--	--	--
30.4773	392	--	--	--
30.5008	427	--	--	--
30.5243	402	--	--	--
30.5478	403	--	--	--
30.5713	361	--	--	--
30.5948	429	--	--	--
30.6183	392	--	--	--
30.6418	400	--	--	--
30.6654	395	--	--	--
30.6889	344	--	--	--
30.7124	413	--	--	--
30.7359	396	--	--	--
30.7594	408	--	--	--
30.7829	427	--	--	--
30.8064	386	--	--	--
30.8299	418	--	--	--
30.8534	374	--	--	--
30.8769	402	--	--	--
30.9004	375	--	--	--
30.9239	401	--	--	--
30.9474	397	--	--	--
30.9709	402	--	--	--
30.9944	391	--	--	--
31.0179	383	--	--	--
31.0414	405	--	--	--
31.0649	409	--	--	--
31.0884	382	--	--	--
31.1119	444	--	--	--
31.1355	383	--	--	--
31.159	381	--	--	--
31.1825	376	--	--	--
31.206	376	--	--	--
31.2295	399	--	--	--
31.253	420	--	--	--
31.2765	408	--	--	--
31.3	377	--	--	--
31.3235	399	--	--	--
31.347	379	--	--	--
31.3705	393	--	--	--
31.394	381	--	--	--
31.4175	365	--	--	--
31.441	392	--	--	--
31.4645	385	--	--	--
31.488	400	--	--	--
31.5115	392	--	--	--
31.535	407	--	--	--
31.5585	374	--	--	--
31.582	383	--	--	--
31.6056	400	--	--	--
31.6291	375	--	--	--
31.6526	392	--	--	--
31.6761	423	--	--	--
31.6996	428	--	--	--
31.7231	423	--	--	--
31.7466	417	--	--	--
31.7701	389	--	--	--
31.7936	422	--	--	--
31.8171	374	--	--	--
31.8406	427	--	--	--
31.8641	410	--	--	--
31.8876	367	--	--	--
31.9111	414	--	--	--
31.9346	378	--	--	--
31.9581	387	--	--	--
31.9816	417	--	--	--
32.0051	413	--	--	--
32.0286	413	--	--	--
32.0521	399	--	--	--
32.0757	389	--	--	--
32.0992	392	--	--	--
32.1227	395	--	--	--
32.1462	401	--	--	--
32.1697	386	--	--	--
32.1932	398	--	--	--
32.2167	407	--	--	--
32.2402	397	--	--	--
32.2637	422	--	--	--
32.2872	420	--	--	--
32.3107	358	--	--	--
32.3342	372	--	--	--
32.3577	403	--	--	--
32.3812	418	--	--	--
32.4047	372	--	--	--
32.4282	435	--	--	--
32.4517	397	--	--	--
32.4752	413	--	--	--
32.4987	414	--	--	--
32.5222	389	--	--	--
32.5458	449	--	--	--
32.5693	425	--	--	--
32.5928	392	--	--	--
32.6163	382	--	--	--
32.6398	410	--	--	--
32.6633	400	--	--	--
32.6868	415	--	--	--
32.7103	404	--	--	--
32.7338	383	--	--	--
32.7573	379	--	--	--
32.7808	379	--	--	--
32.8043	394	--	--	--
32.8278	428	--	--	--
32.8513	382	--	--	--
32.8748	397	--	--	--
32.8983	386	--	--	--
32.9218	394	--	--	--
32.9453	386	--	--	--
32.9688	417	--	--	--
32.9923	408	--	--	--
33.0159	372	--	--	--
33.0394	409	--	--	--
33.0629	428	--	--	--
33.0864	429	--	--	--
33.1099	421	--	--	--
33.1334	402	--	--	--
33.1569	405	--	--	--
33.1804	410	--	--	--
33.2039	381	--	--	--
33.2274	413	--	--	--
33.2509	374	--	--	--
33.2744	411	--	--	--
33.2979	405	--	--	--
33.3214	412	--	--	--
33.3449	405	--	--	--
33.3684	407	--	--	--
33.3919	403	--	--	--
33.4154	403	--	--	--
33.4389	365	--	--	--
33.4624	387	--	--	--
33.486	382	--	--	--
33.5095	359	--	--	--
33.533	422	--	--	--
33.5565	385	--	--	--
33.58	418	--	--	--
33.6035	393	--	--	--
33.627	393	--	--	--
33.6505	396	--	--	--
33.674	413	--	--	--
33.6975	407	--	--	--
33.721	407	--	--	--
33.7445	393	--	--	--
33.768	369	--	--	--
33.7915	400	--	--	--
33.815	392	--	--	--
33.8385	382	--	--	--
33.862	419	--	--	--
33.8855	412	--	--	--
33.909	402	--	--	--
33.9325	376	--	--	--
33.9561	443	--	--	--
33.9796	411	--	--	--
34.0031	398	--	--	--
34.0266	413	--	--	--
34.0501	388	--	--	--
34.0736	399	--	--	--
34.0971	365	--	--	--
34.1206	399	--	--	--
34.1441	405	--	--	--
34.1676	389	--	--	--
34.1911	362	--	--	--
34.2146	400	--	--	--
34.2381	412	--	--	--
34.2616	414	--	--	--
34.2851	385	--	--	--
34.3086	384	--	--	--
34.3321	409	--	--	--
34.3556	428	--	--	--
34.3791	383	--	--	--
34.4026	407	--	--	--
34.4262	445	--	--	--
34.4497	416	--	--	--
34.4732	403	--	--	--
34.4967	391	--	--	--
34.5202	376	--	--	--
34.5437	400	--	--	--
34.5672	433	--	--	--
34.5907	413	--	--	--
34.6142	403	--	--	--
34.6377	379	--	--	--
34.6612	393	--	--	--
34.6847	419	--	--	--
34.7082	407	--	--	--
34.7317	414	--	--	--
34.7552	416	--	--	--
34.7787	388	--	--	--
34.8022	391	--	--	--
34.8257	405	--	--	--
34.8492	441	--	--	--
34.8727	395	--	--	--
34.8963	388	--	--	--
34.9198	432	--	--	--
34.9433	409	--	--	--
34.9668	406	--	--	--
34.9903	417	--	--	--
35.0138	387	--	--	--
35.0373	453	--	--	--
35.0608	410	--	--	--
35.0843	413	--	--	--
35.1078	455	--	--	--
35.1313	412	--	--	--
35.1548	423	--	--	--
35.1783	421	--	--	--
35.2018	434	--	--	--
35.2253	423	--	--	--
35.2488	383	--	--	--
35.2723	393	--	--	--
35.2958	437	--	--	--
35.3193	432	--	--	--
35.3428	422	--	--	--
35.3664	390	--	--	--
35.3899	416	--	--	--
35.4134	371	--	--	--
35.4369	425	--	--	--
35.4604	420	--	--	--
35.4839	370	--	--	--
35.5074	433	--	--	--
35.5309	389	--	--	--
35.5544	422	--	--	--
35.5779	413	--	--	--
35.6014	437	--	--	--
35.6249	407	--	--	--
35.6484	408	--	--	--
35.6719	474	--	--	--
35.6954	394	--	--	--
35.7189	410	--	--	--
35.7424	431	--	--	--
35.7659	399	--	--	--
35.7894	432	--	--	--
35.8129	417	--	--	--
35.8365	467	--	--	--
35.86	411	--	--	--
35.8835	410	--	--	--
35.907	422	--	--	--
35.9305	407	--	--	--
35.954	387	--	--	--
35.9775	411	--	--	--
36.001	406	--	--	--
36.0245	426	--	--	--
36.048	404	--	--	--
36.0715	419	--	--	--
36.095	447	--	--	--
36.1185	431	--	--	--
36.142	420	--	--	--
36.1655	455	--	--	--
36.189	422	--	--	--
36.2125	469	--	--	--
36.236	450	--	--	--
36.2595	485	--	--	--
36.283	431	--	--	--
36.3066	470	--	--	--
36.3301	497	--	--	--
36.3536	449	--	--	--
36.3771	501	--	--	--
36.4006	499	--	--	--
36.4241	578	--	--	--
36.4476	535	--	--	--
36.4711	538	--	--	--
36.4946	656	--	--	--
36.5181	698	--	--	--
36.5416	828	--	--	--
36.5651	896	--	--	--
36.5886	1109	--	--	--
36.6121	1460	--	--	--
36.6356	1985	--	--	--
36.6591	2922	--	--	--
36.6826	4204	--	--	--
36.7061	5245	--	--	--
36.7296	5696	--	--	--
36.7531	5561	--	--	--
36.7767	4753	--	--	--
36.8002	4150	--	--	--
36.8237	3547	--	--	--
36.8472	3030	--	--	--
36.8707	2223	--	--	--
36.8942	1470	--	--	--
36.9177	1091	--	--	--
36.9412	920	--	--	--
36.9647	771	--	--	--
36.9882	668	--	--	--
37.0117	619	--	--	--
37.0352	576	--	--	--
37.0587	560	--	--	--
37.0822	554	--	--	--
37.1057	518	--	--	--
37.1292	450	--	--	--
37.1527	443	--	--	--
37.1762	468	--	--	--
37.1997	476	--	--	--
37.2232	449	--	--	--
37.2468	423	--	--	--
37.2703	470	--	--	--
37.2938	383	--	--	--
37.3173	421	--	--	--
37.3408	413	--	--	--
37.3643	455	--	--	--
37.3878	424	--	--	--
37.4113	419	--	--	--
37.4348	451	--	--	--
37.4583	405	--	--	--
37.4818	432	--	--	--
37.5053	443	--	--	--
37.5288	430	--	--	--
37.5523	413	--	--	--
37.5758	428	--	--	--
37.5993	458	--	--	--
37.6228	463	--	--	--
37.6463	410	--	--	--
37.6698	429	--	--	--
37.6933	455	--	--	--
37.7169	419	--	--	--
37.7404	421	--	--	--
37.7639	455	--	--	--
37.7874	439	--	--	--
37.8109	474	--	--	--
37.8344	448	--	--	--
37.8579	441	--	--	--
37.8814	476	--	--	--
37.9049	463	--	--	--
37.9284	518	--	--	--
37.9519	555	--	--	--
37.9754	615	--	--	--
37.9989	757	--	--	--
38.0224	855	--	--	--
38.0459	995	--	--	--
38.0694	988	--	--	--
38.0929	889	--	--	--
38.1164	901	--	--	--
38.1399	816	--	--	--
38.1634	817	--	--	--
38.187	755	--	--	--
38.2105	667	--	--	--
38.234	627	--	--	--
38.2575	692	--	--	--
38.281	726	--	--	--
38.3045	943	--	--	--
38.328	1210	--	--	--
38.3515	1548	--	--	--
38.375	1902	--	--	--
38.3985	1949	--	--	--
38.422	1894	--	--	--
38.4455	1606	--	--	--
38.469	1412	--	--	--
38.4925	1281	--	--	--
38.516	1087	--	--	--
38.5395	924	--	--	--
38.563	667	--	--	--
38.5865	609	--	--	--
38.61	538	--	--	--
38.6335	505	--	--	--
38.6571	493	--	--	--
38.6806	463	--	--	--
38.7041	450	--	--	--
38.7276	473	--	--	--
38.7511	454	--	--	--
38.7746	420	--	--	--
38.7981	415	--	--	--
38.8216	452	--	--	--
38.8451	413	--	--	--
38.8686	445	--	--	--
38.8921	452	--	--	--
38.9156	440	--	--	--
38.9391	425	--	--	--
38.9626	411	--	--	--
38.9861	427	--	--	--
39.0096	443	--	--	--
39.0331	442	--	--	--
39.0566	432	--	--	--
39.0801	378	--	--	--
39.1036	423	--	--	--
39.1272	443	--	--	--
39.1507	391	--	--	--
39.1742	410	--	--	--
39.1977	418	--	--	--
39.2212	440	--	--	--
39.2447	418	--	--	--
39.2682	396	--	--	--
39.2917	428	--	--	--
39.3152	448	--	--	--
39.3387	440	--	--	--
39.3622	386	--	--	--
39.3857	395	--	--	--
39.4092	451	--	--	--
39.4327	408	--	--	--
39.4562	424	--	--	--
39.4797	411	--	--	--
39.5032	438	--	--	--
39.5267	432	--	--	--
39.5502	399	--	--	--
39.5737	434	--	--	--
39.5973	438	--	--	--
39.6208	411	--	--	--
39.6443	433	--	--	--
39.6678	417	--	--	--
39.6913	402	--	--	--
39.7148	419	--	--	--
39.7383	454	--	--	--
39.7618	392	--	--	--
39.7853	405	--	--	--
39.8088	450	--	--	--
39.8323	401	--	--	--
39.8558	413	--	--	--
39.8793	433	--	--	--
39.9028	445	--	--	--
39.9263	430	--	--	--
39.9498	427	--	--	--
39.9733	395	--	--	--
39.9968	423	--	--	--
40.0203	399	--	--	--
40.0438	400	--	--	--
40.0674	427	--	--	--
40.0909	441	--	--	--
40.1144	449	--	--	--
40.1379	459	--	--	--
40.1614	442	--	--	--
40.1849	393	--	--	--
40.2084	425	--	--	--
40.2319	435	--	--	--
40.2554	424	--	--	--
40.2789	416	--	--	--
40.3024	387	--	--	--
40.3259	410	--	--	--
40.3494	412	--	--	--
40.3729	426	--	--	--
40.3964	402	--	--	--
40.4199	418	--	--	--
40.4434	374	--	--	--
40.4669	390	--	--	--
40.4904	383	--	--	--
40.5139	412	--	--	--
40.5375	419	--	--	--
40.561	394	--	--	--
40.5845	417	--	--	--
40.608	412	--	--	--
40.6315	411	--	--	--
40.655	426	--	--	--
40.6785	452	--	--	--
40.702	412	--	--	--
40.7255	441	--	--	--
40.749	392	--	--	--
40.7725	431	--	--	--
40.796	413	--	--	--
40.8195	434	--	--	--
40.843	409	--	--	--
40.8665	408	--	--	--
40.89	421	--	--	--
40.9135	400	--	--	--
40.937	425	--	--	--
40.9605	387	--	--	--
40.984	386	--	--	--
41.0076	421	--	--	--
41.0311	421	--	--	--
41.0546	385	--	--	--
41.0781	387	--	--	--
41.1016	384	--	--	--
41.1251	408	--	--	--
41.1486	423	--	--	--
41.1721	438	--	--	--
41.1956	414	--	--	--
41.2191	431	--	--	--
41.2426	431	--	--	--
41.2661	402	--	--	--
41.2896	425	--	--	--
41.3131	401	--	--	--
41.3366	436	--	--	--
41.3601	403	--	--	--
41.3836	409	--	--	--
41.4071	412	--	--	--
41.4306	433	--	--	--
41.4541	454	--	--	--
41.4777	435	--	--	--
41.5012	401	--	--	--
41.5247	409	--	--	--
41.5482	441	--	--	--
41.5717	395	--	--	--
41.5952	396	--	--	--
41.6187	424	--	--	--
41.6422	431	--	--	--
41.6657	415	--	--	--
41.6892	404	--	--	--
41.7127	390	--	--	--
41.7362	402	--	--	--
41.7597	403	--	--	--
41.7832	419	--	--	--
41.8067	411	--	--	--
41.8302	421	--	--	--
41.8537	413	--	--	--
41.8772	402	--	--	--
41.9007	382	--	--	--
41.9242	405	--	--	--
41.9478	380	--	--	--
41.9713	427	--	--	--
41.9948	407	--	--	--
42.0183	392	--	--	--
42.0418	433	--	--	--
42.0653	428	--	--	--
42.0888	425	--	--	--
42.1123	433	--	--	--
42.1358	413	--	--	--
42.1593	426	--	--	--
42.1828	426	--	--	--
42.2063	410	--	--	--
42.2298	455	--	--	--
42.2533	396	--	--	--
42.2768	404	--	--	--
42.3003	416	--	--	--
42.3238	423	--	--	--
42.3473	408	--	--	--
42.3708	420	--	--	--
42.3943	410	--	--	--
42.4179	387	--	--	--
42.4414	412	--	--	--
42.4649	436	--	--	--
42.4884	439	--	--	--
42.5119	420	--	--	--
42.5354	449	--	--	--
42.5589	428	--	--	--
42.5824	486	--	--	--
42.6059	463	--	--	--
42.6294	464	--	--	--
42.6529	432	--	--	--
42.6764	413	--	--	--
42.6999	459	--	--	--
42.7234	443	--	--	--
42.7469	432	--	--	--
42.7704	407	--	--	--
42.7939	419	--	--	--
42.8174	447	--	--	--
42.8409	408	--	--	--
42.8644	426	--	--	--
42.888	458	--	--	--
42.9115	477	--	--	--
42.935	450	--	--	--
42.9585	470	--	--	--
42.982	442	--	--	--
43.0055	422	--	--	--
43.029	466	--	--	--
43.0525	401	--	--	--
43.076	434	--	--	--
43.0995	447	--	--	--
43.123	384	--	--	--
43.1465	462	--	--	--
43.17	404	--	--	--
43.1935	418	--	--	--
43.217	401	--	--	--
43.2405	443	--	--	--
43.264	431	--	--	--
43.2875	453	--	--	--
43.311	409	--	--	--
43.3345	453	--	--	--
43.3581	441	--	--	--
43.3816	456	--	--	--
43.4051	459	--	--	--
43.4286	419	--	--	--
43.4521	425	--	--	--
43.4756	419	--	--	--
43.4991	473	--	--	--
43.5226	392	--	--	--
43.5461	453	--	--	--
43.5696	491	--	--	--
43.5931	437	--	--	--
43.6166	420	--	--	--
43.6401	467	--	--	--
43.6636	458	--	--	--
43.6871	464	--	--	--
43.7106	442	--	--	--
43.7341	433	--	--	--
43.7576	447	--	--	--
43.7811	456	--	--	--
43.8046	460	--	--	--
43.8282	498	--	--	--
43.8517	438	--	--	--
43.8752	468	--	--	--
43.8987	437	--	--	--
43.9222	484	--	--	--
43.9457	485	--	--	--
43.9692	465	--	--	--
43.9927	505	--	--	--
44.0162	479	--	--	--
44.0397	504	--	--	--
44.0632	497	--	--	--
44.0867	531	--	--	--
44.1102	556	--	--	--
44.1337	610	--	--	--
44.1572	539	--	--	--
44.1807	589	--	--	--
44.2042	648	--	--	--
44.2277	685	--	--	--
44.2512	728	--	--	--
44.2747	857	--	--	--
44.2983	876	--	--	--
44.3218	1073	--	--	--
44.3453	1312	--	--	--
44.3688	1629	--	--	--
44.3923	2061	--	--	--
44.4158	3054	--	--	--
44.4393	4161	--	--	--
44.4628	5754	--	--	--
44.4863	7856	--	--	--
44.5098	9310	--	--	--
44.5333	9965	--	--	--
44.5568	9055	--	--	--
44.5803	7955	--	--	--
44.6038	7025	--	--	--
44.6273	6550	--	--	--
44.6508	5862	--	--	--
44.6743	4749	--	--	--
44.6978	3554	--	--	--
44.7213	2555	--	--	--
44.7448	1876	--	--	--
44.7684	1362	--	--	--
44.7919	1157	--	--	--
44.8154	995	--	--	--
44.8389	814	--	--	--
44.8624	795	--	--	--
44.8859	720	--	--	--
44.9094	645	--	--	--
44.9329	660	--	--	--
44.9564	593	--	--	--
44.9799	557	--	--	--
45.0034	547	--	--	--
45.0269	519	--	--	--
45.0504	518	--	--	--
45.0739	493	--	--	--
45.0974	489	--	--	--
45.1209	489	--	--	--
45.1444	468	--	--	--
45.1679	487	--	--	--
45.1914	485	--	--	--
45.2149	479	--	--	--
45.2385	453	--	--	--
45.262	479	--	--	--
45.2855	475	--	--	--
45.309	457	--	--	--
45.3325	489	--	--	--
45.356	444	--	--	--
45.3795	481	--	--	--
45.403	455	--	--	--
45.4265	481	--	--	--
45.45	432	--	--	--
45.4735	415	--	--	--
45.497	421	--	--	--
45.5205	458	--	--	--
45.544	444	--	--	--
45.5675	455	--	--	--
45.591	437	--	--	--
45.6145	456	--	--	--
45.638	489	--	--	--
45.6615	462	--	--	--
45.685	444	--	--	--
45.7086	462	--	--	--
45.7321	430	--	--	--
45.7556	456	--	--	--
45.7791	477	--	--	--
45.8026	417	--	--	--
45.8261	424	--	--	--
45.8496	447	--	--	--
45.8731	416	--	--	--
45.8966	422	--	--	--
45.9201	459	--	--	--
45.9436	445	--	--	--
45.9671	416	--	--	--
45.9906	470	--	--	--
46.0141	416	--	--	--
46.0376	431	--	--	--
46.0611	397	--	--	--
46.0846	413	--	--	--
46.1081	437	--	--	--
46.1316	445	--	--	--
46.1551	443	--	--	--
46.1787	412	--	--	--
46.2022	459	--	--	--
46.2257	479	--	--	--
46.2492	441	--	--	--
46.2727	437	--	--	--
46.2962	446	--	--	--
46.3197	412	--	--	--
46.3432	454	--	--	--
46.3667	445	--	--	--
46.3902	407	--	--	--
46.4137	470	--	--	--
46.4372	432	--	--	--
46.4607	408	--	--	--
46.4842	438	--	--	--
46.5077	465	--	--	--
46.5312	407	--	--	--
46.5547	441	--	--	--
46.5782	409	--	--	--
46.6017	410	--	--	--
46.6252	425	--	--	--
46.6488	422	--	--	--
46.6723	425	--	--	--
46.6958	418	--	--	--
46.7193	427	--	--	--
46.7428	447	--	--	--
46.7663	444	--	--	--
46.7898	441	--	--	--
46.8133	464	--	--	--
46.8368	427	--	--	--
46.8603	430	--	--	--
46.8838	439	--	--	--
46.9073	445	--	--	--
46.9308	448	--	--	--
46.9543	431	--	--	--
46.9778	420	--	--	--
47.0013	406	--	--	--
47.0248	485	--	--	--
47.0483	441	--	--	--
47.0718	403	--	--	--
47.0953	427	--	--	--
47.1189	429	--	--	--
47.1424	421	--	--	--
47.1659	415	--	--	--
47.1894	425	--	--	--
47.2129	403	--	--	--
47.2364	442	--	--	--
47.2599	403	--	--	--
47.2834	446	--	--	--
47.3069	410	--	--	--
47.3304	438	--	--	--
47.3539	411	--	--	--
47.3774	412	--	--	--
47.4009	449	--	--	--
47.4244	433	--	--	--
47.4479	410	--	--	--
47.4714	447	--	--	--
47.4949	417	--	--	--
47.5184	398	--	--	--
47.5419	420	--	--	--
47.5654	418	--	--	--
47.589	427	--	--	--
47.6125	377	--	--	--
47.636	449	--	--	--
47.6595	438	--	--	--
47.683	403	--	--	--
47.7065	429	--	--	--
47.73	453	--	--	--
47.7535	447	--	--	--
47.777	426	--	--	--
47.8005	396	--	--	--
47.824	405	--	--	--
47.8475	451	--	--	--
47.871	419	--	--	--
47.8945	429	--	--	--
47.918	429	--	--	--
47.9415	431	--	--	--
47.965	403	--	--	--
47.9885	430	--	--	--
48.012	418	--	--	--
48.0355	428	--	--	--
48.0591	477	--	--	--
48.0826	413	--	--	--
48.1061	433	--	--	--
48.1296	430	--	--	--
48.1531	427	--	--	--
48.1766	446	--	--	--
48.2001	415	--	--	--
48.2236	416	--	--	--
48.2471	425	--	--	--
48.2706	427	--	--	--
48.2941	442	--	--	--
48.3176	443	--	--	--
48.3411	447	--	--	--
48.3646	438	--	--	--
48.3881	420	--	--	--
48.4116	467	--	--	--
48.4351	467	--	--	--
48.4586	446	--	--	--
48.4821	499	--	--	--
48.5056	501	--	--	--
48.5292	572	--	--	--
48.5527	584	--	--	--
48.5762	642	--	--	--
48.5997	716	--	--	--
48.6232	896	--	--	--
48.6467	1108	--	--	--
48.6702	1417	--	--	--
48.6937	1759	--	--	--
48.7172	1890	--	--	--
48.7407	1647	--	--	--
48.7642	1509	--	--	--
48.7877	1321	--	--	--
48.8112	1244	--	--	--
48.8347	1266	--	--	--
48.8582	1149	--	--	--
48.8817	1048	--	--	--
48.9052	852	--	--	--
48.9287	688	--	--	--
48.9522	609	--	--	--
48.9757	574	--	--	--
48.9993	475	--	--	--
49.0228	469	--	--	--
49.0463	478	--	--	--
49.0698	437	--	--	--
49.0933	461	--	--	--
49.1168	451	--	--	--
49.1403	493	--	--	--
49.1638	432	--	--	--
49.1873	414	--	--	--
49.2108	421	--	--	--
49.2343	474	--	--	--
49.2578	424	--	--	--
49.2813	442	--	--	--
49.3048	432	--	--	--
49.3283	459	--	--	--
49.3518	434	--	--	--
49.3753	433	--	--	--
49.3988	432	--	--	--
49.4223	425	--	--	--
49.4458	436	--	--	--
49.4694	432	--	--	--
49.4929	401	--	--	--
49.5164	402	--	--	--
49.5399	392	--	--	--
49.5634	414	--	--	--
49.5869	434	--	--	--
49.6104	421	--	--	--
49.6339	428	--	--	--
49.6574	453	--	--	--
49.6809	461	--	--	--
49.7044	419	--	--	--
49.7279	445	--	--	--
49.7514	424	--	--	--
49.7749	440	--	--	--
49.7984	450	--	--	--
49.8219	447	--	--	--
49.8454	418	--	--	--
49.8689	443	--	--	--
49.8924	376	--	--	--
49.9159	425	--	--	--
49.9395	439	--	--	--
49.963	396	--	--	--
49.9865	400	--	--	--
50.01	415	--	--	--
50.0335	410	--	--	--
50.057	429	--	--	--
50.0805	411	--	--	--
50.104	382	--	--	--
50.1275	415	--	--	--
50.151	430	--	--	--
50.1745	410	--	--	--
50.198	414	--	--	--
50.2215	433	--	--	--
50.245	404	--	--	--
50.2685	428	--	--	--
50.292	395	--	--	--
50.3155	418	--	--	--
50.339	389	--	--	--
50.3625	389	--	--	--
50.386	427	--	--	--
50.4096	434	--	--	--
50.4331	406	--	--	--
50.4566	432	--	--	--
50.4801	401	--	--	--
50.5036	410	--	--	--
50.5271	412	--	--	--
50.5506	432	--	--	--
50.5741	405	--	--	--
50.5976	415	--	--	--
50.6211	420	--	--	--
50.6446	440	--	--	--
50.6681	475	--	--	--
50.6916	407	--	--	--
50.7151	433	--	--	--
50.7386	437	--	--	--
50.7621	427	--	--	--
50.7856	426	--	--	--
50.8091	373	--	--	--
50.8326	400	--	--	--
50.8561	432	--	--	--
50.8797	392	--	--	--
50.9032	410	--	--	--
50.9267	394	--	--	--
50.9502	431	--	--	--
50.9737	403	--	--	--
50.9972	391	--	--	--
51.0207	450	--	--	--
51.0442	394	--	--	--
51.0677	426	--	--	--
51.0912	401	--	--	--
51.1147	410	--	--	--
51.1382	402	--	--	--
51.1617	405	--	--	--
51.1852	438	--	--	--
51.2087	394	--	--	--
51.2322	400	--	--	--
51.2557	400	--	--	--
51.2792	386	--	--	--
51.3027	387	--	--	--
51.3262	403	--	--	--
51.3498	415	--	--	--
51.3733	432	--	--	--
51.3968	392	--	--	--
51.4203	415	--	--	--
51.4438	409	--	--	--
51.4673	408	--	--	--
51.4908	423	--	--	--
51.5143	401	--	--	--
51.5378	384	--	--	--
51.5613	394	--	--	--
51.5848	421	--	--	--
51.6083	411	--	--	--
51.6318	451	--	--	--
51.6553	437	--	--	--
51.6788	417	--	--	--
51.7023	403	--	--	--
51.7258	422	--	--	--
51.7493	452	--	--	--
51.7728	422	--	--	--
51.7963	423	--	--	--
51.8199	435	--	--	--
51.8434	418	--	--	--
51.8669	408	--	--	--
51.8904	403	--	--	--
51.9139	442	--	--	--
51.9374	412	--	--	--
51.9609	405	--	--	--
51.9844	397	--	--	--
52.0079	415	--	--	--
52.0314	398	--	--	--
52.0549	411	--	--	--
52.0784	483	--	--	--
52.1019	415	--	--	--
52.1254	399	--	--	--
52.1489	412	--	--	--
52.1724	408	--	--	--
52.1959	423	--	--	--
52.2194	401	--	--	--
52.2429	427	--	--	--
52.2664	410	--	--	--
52.29	408	--	--	--
52.3135	384	--	--	--
52.337	411	--	--	--
52.3605	452	--	--	--
52.384	462	--	--	--
52.4075	412	--	--	--
52.431	424	--	--	--
52.4545	406	--	--	--
52.478	431	--	--	--
52.5015	441	--	--	--
52.525	431	--	--	--
52.5485	444	--	--	--
52.572	413	--	--	--
52.5955	394	--	--	--
52.619	428	--	--	--
52.6425	414	--	--	--
52.666	429	--	--	--
52.6895	443	--	--	--
52.713	401	--	--	--
52.7365	400	--	--	--
52.7601	381	--	--	--
52.7836	415	--	--	--
52.8071	371	--	--	--
52.8306	400	--	--	--
52.8541	442	--	--	--
52.8776	399	--	--	--
52.9011	405	--	--	--
52.9246	389	--	--	--
52.9481	409	--	--	--
52.9716	401	--	--	--
52.9951	425	--	--	--
53.0186	406	--	--	--
53.0421	392	--	--	--
53.0656	412	--	--	--
53.0891	461	--	--	--
53.1126	366	--	--	--
53.1361	406	--	--	--
53.1596	386	--	--	--
53.1831	432	--	--	--
53.2066	404	--	--	--
53.2302	423	--	--	--
53.2537	378	--	--	--
53.2772	401	--	--	--
53.3007	435	--	--	--
53.3242	444	--	--	--
53.3477	408	--	--	--
53.3712	404	--	--	--
53.3947	439	--	--	--
53.4182	383	--	--	--
53.4417	401	--	--	--
53.4652	404	--	--	--
53.4887	397	--	--	--
53.5122	392	--	--	--
53.5357	411	--	--	--
53.5592	426	--	--	--
53.5827	424	--	--	--
53.6062	395	--	--	--
53.6297	393	--	--	--
53.6532	430	--	--	--
53.6767	408	--	--	--
53.7003	405	--	--	--
53.7238	393	--	--	--
53.7473	418	--	--	--
53.7708	386	--	--	--
53.7943	437	--	--	--
53.8178	417	--	--	--
53.8413	398	--	--	--
53.8648	422	--	--	--
53.8883	426	--	--	--
53.9118	423	--	--	--
53.9353	417	--	--	--
53.9588	428	--	--	--
53.9823	437	--	--	--
54.0058	419	--	--	--
54.0293	448	--	--	--
54.0528	446	--	--	--
54.0763	398	--	--	--
54.0998	425	--	--	--
54.1233	405	--	--	--
54.1468	390	--	--	--
54.1704	438	--	--	--
54.1939	406	--	--	--
54.2174	433	--	--	--
54.2409	394	--	--	--
54.2644	417	--	--	--
54.2879	377	--	--	--
54.3114	404	--	--	--
54.3349	422	--	--	--
54.3584	417	--	--	--
54.3819	418	--	--	--
54.4054	418	--	--	--
54.4289	410	--	--	--
54.4524	375	--	--	--
54.4759	396	--	--	--
54.4994	411	--	--	--
54.5229	408	--	--	--
54.5464	411	--	--	--
54.5699	389	--	--	--
54.5934	432	--	--	--
54.6169	427	--	--	--
54.6405	425	--	--	--
54.664	438	--	--	--
54.6875	397	--	--	--
54.711	423	--	--	--
54.7345	433	--	--	--
54.758	412	--	--	--
54.7815	381	--	--	--
54.805	412	--	--	--
54.8285	403	--	--	--
54.852	426	--	--	--
54.8755	449	--	--	--
54.899	422	--	--	--
54.9225	431	--	--	--
54.946	417	--	--	--
54.9695	418	--	--	--
54.993	421	--	--	--
55.0165	420	--	--	--
55.04	423	--	--	--
55.0635	381	--	--	--
55.087	422	--	--	--
55.1106	413	--	--	--
55.1341	435	--	--	--
55.1576	415	--	--	--
55.1811	385	--	--	--
55.2046	369	--	--	--
55.2281	422	--	--	--
55.2516	378	--	--	--
55.2751	408	--	--	--
55.2986	429	--	--	--
55.3221	433	--	--	--
55.3456	421	--	--	--
55.3691	419	--	--	--
55.3926	432	--	--	--
55.4161	420	--	--	--
55.4396	455	--	--	--
55.4631	447	--	--	--
55.4866	412	--	--	--
55.5101	422	--	--	--
55.5336	411	--	--	--
55.5571	415	--	--	--
55.5807	415	--	--	--
55.6042	417	--	--	--
55.6277	419	--	--	--
55.6512	442	--	--	--
55.6747	406	--	--	--
55.6982	424	--	--	--
55.7217	427	--	--	--
55.7452	424	--	--	--
55.7687	418	--	--	--
55.7922	415	--	--	--
55.8157	396	--	--	--
55.8392	400	--	--	--
55.8627	430	--	--	--
55.8862	406	--	--	--
55.9097	430	--	--	--
55.9332	455	--	--	--
55.9567	462	--	--	--
55.9802	408	--	--	--
56.0037	444	--	--	--
56.0272	399	--	--	--
56.0508	419	--	--	--
56.0743	445	--	--	--
56.0978	408	--	--	--
56.1213	437	--	--	--
56.1448	425	--	--	--
56.1683	406	--	--	--
56.1918	432	--	--	--
56.2153	438	--	--	--
56.2388	438	--	--	--
56.2623	410	--	--	--
56.2858	411	--	--	--
56.3093	421	--	--	--
56.3328	431	--	--	--
56.3563	417	--	--	--
56.3798	387	--	--	--
56.4033	393	--	--	--
56.4268	407	--	--	--
56.4503	407	--	--	--
56.4738	388	--	--	--
56.4973	439	--	--	--
56.5209	414	--	--	--
56.5444	426	--	--	--
56.5679	400	--	--	--
56.5914	440	--	--	--
56.6149	461	--	--	--
56.6384	387	--	--	--
56.6619	431	--	--	--
56.6854	417	--	--	--
56.7089	410	--	--	--
56.7324	429	--	--	--
56.7559	412	--	--	--
56.7794	390	--	--	--
56.8029	454	--	--	--
56.8264	425	--	--	--
56.8499	400	--	--	--
[truncated: 12,207 more rows]

## Sheet: Fig.1c,d
Fig.1c,d

## Sheet: Fig.1e
X: Magnetic field (G)	Y: Relative intensity (a.u.)		X: Magnetic field (G)	Y: Relative intensity (a.u.)
3460	91.271		3460	75.0991
3460.1	57.3978		3460.1	64.2363
3460.2	27.8514		3460.2	53.8149
3460.29	2.63196		3460.29	43.8351
3460.39	-18.2606		3460.39	34.2969
3460.49	-34.8263		3460.49	25.2002
3460.59	-47.065		3460.59	16.5451
3460.68	-54.9769		3460.68	8.33149
3460.78	-58.5619		3460.78	0.55947
3460.88	-57.8199		3460.88	-6.77101
3460.98	-52.7511		3460.98	-13.6599
3461.08	-37.2278		3461.08	-31.0459
3461.17	-15.7598		3461.17	-34.8216
3461.27	7.3856		3461.27	-44.6607
3461.37	26.4337		3461.37	-62.5097
3461.47	40.8137		3461.47	-66.7946
3461.56	41.7323		3461.56	-71.3765
3461.66	51.325		3461.66	-85.9273
3461.76	69.5111		3461.76	-92.2827
3461.86	87.481		3461.86	-96.3294
3461.96	99.0688		3461.96	-114.663
3462.05	100.235		3462.05	-125.288
3462.15	77.5085		3462.15	-143.711
3462.25	53.1566		3462.25	-140.886
3462.35	44.6905		3462.35	-110.457
3462.44	48.073		3462.44	-80.1456
3462.54	44.5315		3462.54	-62.5266
3462.64	36.694		3462.64	-71.5899
3462.74	21.7643		3462.74	-70.7394
3462.83	5.32552		3462.83	-56.0498
3462.93	6.18196		3462.93	-22.9114
3463.03	39.9159		3463.03	0.54662
3463.13	55.5666		3463.13	3.48347
3463.23	81.6346		3463.23	7.1466
3463.32	97.0134		3463.32	11.1778
3463.42	102.401		3463.42	17.3225
3463.52	103.196		3463.52	13.2434
3463.62	119.528		3463.62	-7.683
3463.71	141.111		3463.71	-15.2471
3463.81	140.463		3463.81	-27.391
3463.91	142.755		3463.91	-24.4771
3464.01	134.231		3464.01	-29.7983
3464.11	113.399		3464.11	-38.712
3464.2	113.17		3464.2	-14.2718
3464.3	127.481		3464.3	11.113
3464.4	112.771		3464.4	11.5126
3464.5	74.731		3464.5	-8.46162
3464.59	42.4189		3464.59	-39.0757
3464.69	22.7953		3464.69	-32.7218
3464.79	6.79226		3464.79	-13.6959
3464.89	-12.6677		3464.89	4.60485
3464.99	-20.7127		3464.99	23.1047
3465.08	-28.9268		3465.08	43.7698
3465.18	-28.1337		3465.18	80.685
3465.28	-35.5892		3465.28	100.279
3465.38	-45.4826		3465.38	97.7243
3465.47	-45.0019		3465.47	91.3374
3465.57	-33.5428		3465.57	75.7707
3465.67	-26.4836		3465.67	61.6328
3465.77	-18.6521		3465.77	64.4167
3465.86	1.10802		3465.86	67.6689
3465.96	21.3493		3465.96	59.8918
3466.06	41.104		3466.06	43.9927
3466.16	61.0275		3466.16	36.1522
3466.26	69.2321		3466.26	19.4993
3466.35	54.5904		3466.35	1.37146
3466.45	46.5939		3466.45	-15.3607
3466.55	46.6902		3466.55	-36.8446
3466.65	53.0807		3466.65	-27.8532
3466.74	42.8988		3466.74	-8.96278
3466.84	38.9003		3466.84	7.86146
3466.94	34.8022		3466.94	33.7616
3467.04	51.1137		3467.04	49.3795
3467.14	48.5555		3467.14	65.4489
3467.23	50.6803		3467.23	80.0445
3467.33	41.0976		3467.33	87.1424
3467.43	54.6944		3467.43	90.6784
3467.53	59.0779		3467.53	104.134
3467.62	47.6308		3467.62	113.174
3467.72	64.34		3467.72	136.009
3467.82	77.5258		3467.82	128.942
3467.92	91.8514		3467.92	108.312
3468.02	93.1265		3468.02	77.0835
3468.11	75.6163		3468.11	68.8828
3468.21	46.6831		3468.21	57.0125
3468.31	28.7019		3468.31	43.187
3468.41	13.0677		3468.41	38.9713
3468.5	15.9357		3468.5	20.7945
3468.6	8.058		3468.6	18.0898
3468.7	2.32404		3468.7	9.54968
3468.8	5.39317		3468.8	-14.4742
3468.9	23.1547		3468.9	-32.2148
3468.99	52.7743		3468.99	-41.0706
3469.09	61.547		3469.09	-32.0335
3469.19	64.5574		3469.19	-6.79338
3469.29	63.561		3469.29	11.127
3469.38	77.0355		3469.38	10.2802
3469.48	64.9829		3469.48	8.5509
3469.58	55.1294		3469.58	-1.47951
3469.68	69.2374		3469.68	-5.39807
3469.78	85.8348		3469.78	-13.7771
3469.87	104.612		3469.87	-24.1861
3469.97	102.973		3469.97	-20.3889
3470.07	100.285		3470.07	-15.6192
3470.17	90.0478		3470.17	-12.7671
3470.26	72.4084		3470.26	-0.90626
3470.36	58.4446		3470.36	17.8841
3470.46	50.2127		3470.46	16.3916
3470.56	20.3136		3470.56	26.3805
3470.66	0.35098		3470.66	32.5724
3470.75	-15.6616		3470.75	21.889
3470.85	-7.97732		3470.85	11.9012
3470.95	-1.19603		3470.95	20.3333
3471.05	4.37344		3471.05	19.9997
3471.14	-6.99855		3471.14	25.6565
3471.24	-2.86388		3471.24	14.2689
3471.34	7.41071		3471.34	1.52114
3471.44	15.3322		3471.44	-0.56257
3471.53	14.5082		3471.53	8.97363
3471.63	29.2388		3471.63	24.8507
3471.73	45.8578		3471.73	30.7095
3471.83	59.0411		3471.83	21.0003
3471.93	57.6635		3471.93	1.97027
3472.02	53.4634		3472.02	-5.86047
3472.12	38.0508		3472.12	-1.2123
3472.22	19.3847		3472.22	-1.01474
3472.32	15.1502		3472.32	4.17071
3472.41	-5.76562		3472.41	6.80316
3472.51	-25.8886		3472.51	10.1262
3472.61	-29.7162		3472.61	5.16693
3472.71	-20.0028		3472.71	-14.8793
3472.81	-10.0174		3472.81	-29.0945
3472.9	-18.0398		3472.9	-33.6194
3473	-28.023		3473	-43.6133
3473.1	-24.2112		3473.1	-28.2325
3473.2	-11.9456		3473.2	-8.60706
3473.29	-3.26993		3473.29	14.7681
3473.39	7.06034		3473.39	36.2723
3473.49	8.12641		3473.49	54.4457
3473.59	7.4652		3473.59	60.3245
3473.69	7.19887		3473.69	70.6839
3473.78	11.6921		3473.78	72.4714
3473.88	24.2065		3473.88	62.3478
3473.98	26.6582		3473.98	73.1323
3474.08	24.3639		3474.08	90.1046
3474.17	36.9002		3474.17	88.1061
3474.27	47.4461		3474.27	96.8437
3474.37	50.8883		3474.37	93.95
3474.47	52.152		3474.47	90.6132
3474.56	61.3766		3474.56	92.9065
3474.66	61.6446		3474.66	93.6634
3474.76	59.2045		3474.76	80.7207
3474.86	55.861		3474.86	69.4014
3474.96	66.5759		3474.96	44.3687
3475.05	74.3042		3475.05	20.7152
3475.15	70.6154		3475.15	10.9713
3475.25	79.5451		3475.25	-1.57437
3475.35	70.0908		3475.35	-17.5819
3475.44	58.8481		3475.44	-25.2209
3475.54	54.874		3475.54	-23.7936
3475.64	54.0701		3475.64	-9.34884
3475.74	55.5286		3475.74	-15.7
3475.84	71.1254		3475.84	-21.0669
3475.93	54.5455		3475.93	-18.856
3476.03	33.4713		3476.03	-12.7244
3476.13	36.9316		3476.13	-5.99313
3476.23	36.5339		3476.23	8.8645
3476.32	19.9217		3476.32	3.69523
3476.42	12.1654		3476.42	17.0907
3476.52	20.3515		3476.52	34.8256
3476.62	30.1919		3476.62	36.2441
3476.72	55.4567		3476.72	25.6819
3476.81	62.2123		3476.81	13.6334
3476.91	52.855		3476.91	-6.26412
3477.01	49.2576		3477.01	-17.7142
3477.11	56.4115		3477.11	-6.11536
3477.2	60.274		3477.2	2.09935
3477.3	51.4795		3477.3	6.08446
3477.4	49.4684		3477.4	37.6753
3477.5	36.8634		3477.5	69.8143
3477.6	16.4592		3477.6	78.3653
3477.69	12.7741		3477.69	68.0873
3477.79	15.7892		3477.79	62.4665
3477.89	5.40709		3477.89	68.0804
3477.99	-13.3909		3477.99	79.1912
3478.08	-6.85265		3478.08	99.0616
3478.18	-10.9034		3478.18	104.859
3478.28	-30.6799		3478.28	104.769
3478.38	-15.4896		3478.38	129.906
3478.48	-5.37452		3478.48	141.593
3478.57	1.0213		3478.57	131.132
3478.67	18.1396		3478.67	115.901
3478.77	26.5909		3478.77	84.0594
3478.87	15.7354		3478.87	58.33
3478.96	18.6462		3478.96	33.1642
3479.06	6.9207		3479.06	23.5703
3479.16	-14.5433		3479.16	18.0553
3479.26	-35.8159		3479.26	14.2812
3479.35	-50.3739		3479.35	11.7322
3479.45	-63.0152		3479.45	5.77289
3479.55	-67.7045		3479.55	3.58342
3479.65	-54.7528		3479.65	5.07124
3479.75	-40.8468		3479.75	16.9403
3479.84	-40.0322		3479.84	25.3289
3479.94	-41.413		3479.94	31.3459
3480.04	-30.861		3480.04	51.8997
3480.14	-24.2143		3480.14	71.2321
3480.23	-11.4781		3480.23	95.9001
3480.33	16.6208		3480.33	126.336
3480.43	30.5457		3480.43	131.934
3480.53	46.3281		3480.53	130.798
3480.63	70.8618		3480.63	121.272
3480.72	73.5951		3480.72	102.32
3480.82	63.4486		3480.82	97.0649
3480.92	59.9089		3480.92	101.884
3481.02	29.6155		3481.02	109.282
3481.11	19.1415		3481.11	125.293
3481.21	33.5263		3481.21	123.916
3481.31	48.7793		3481.31	122.888
3481.41	56.3084		3481.41	133.981
3481.51	50.8458		3481.51	136.242
3481.6	40.4733		3481.6	134.558
3481.7	27.1257		3481.7	134.251
3481.8	18.5189		3481.8	128.585
3481.9	17.3419		3481.9	130.131
3481.99	17.0409		3481.99	134.903
3482.09	12.7663		3482.09	149.31
3482.19	17.5182		3482.19	152.812
3482.29	22.3225		3482.29	148.463
3482.39	33.1152		3482.39	130.565
3482.48	49.8309		3482.48	125.697
3482.58	49.1432		3482.58	106.435
3482.68	35.9057		3482.68	79.0454
3482.78	34.7332		3482.78	58.0819
3482.87	13.4377		3482.87	37.8028
3482.97	-19.2761		3482.97	11.2609
3483.07	-28.6326		3483.07	-12.1649
3483.17	-5.90929		3483.17	-51.8764
3483.26	4.07903		3483.26	-81.7415
3483.36	5.10999		3483.36	-88.6663
3483.46	-13.2799		3483.46	-103.458
3483.56	-20.2624		3483.56	-103.812
3483.66	-13.533		3483.66	-103.266
3483.75	-7.69908		3483.75	-99.7458
3483.85	6.31449		3483.85	-84.3626
3483.95	24.1624		3483.95	-55.5643
3484.05	39.2468		3484.05	-27.048
3484.14	72.1577		3484.14	-37.3696
3484.24	81.3265		3484.24	-39.4283
3484.34	85.9442		3484.34	-30.4037
3484.44	76.9887		3484.44	-6.22819
3484.54	75.9913		3484.54	-2.89555
3484.63	77.2278		3484.63	-0.21168
3484.73	69.7457		3484.73	-5.60547
3484.83	62.7874		3484.83	2.15005
3484.93	64.8195		3484.93	26.5489
3485.02	84.4729		3485.02	44.0626
3485.12	96.2677		3485.12	59.1678
3485.22	78.7924		3485.22	85.8156
3485.32	72.2224		3485.32	116.486
3485.42	70.2322		3485.42	133.277
3485.51	66.3039		3485.51	146.747
3485.61	59.2329		3485.61	161.66
3485.71	56.8317		3485.71	181.818
3485.81	74.6668		3485.81	199.721
3485.9	82.2344		3485.9	205.137
3486	71.5015		3486	192.202
3486.1	52.6169		3486.1	161.247
3486.2	14.4471		3486.2	142.58
3486.3	-1.78214		3486.3	135.722
3486.39	-18.2034		3486.39	132.551
3486.49	-15.2332		3486.49	106.555
3486.59	-13.8402		3486.59	91.3147
3486.69	-7.77955		3486.69	64.2788
3486.78	0.58891		3486.78	45.9552
3486.88	13.3156		3486.88	36.701
3486.98	26.4707		3486.98	13.2257
3487.08	9.4368		3487.08	2.58684
3487.18	-3.36703		3487.18	-6.40107
3487.27	16.6293		3487.27	-3.56656
3487.37	25.5614		3487.37	7.73672
3487.47	20.3267		3487.47	11.4611
3487.57	26.9728		3487.57	18.0407
3487.66	30.0191		3487.66	31.0809
3487.76	28.8188		3487.76	32.4052
3487.86	23.2043		3487.86	16.4122
3487.96	12.1842		3487.96	16.6857
3488.05	0.48382		3488.05	23.6301
3488.15	1.66008		3488.15	27.0579
3488.25	-4.90429		3488.25	31.1066
3488.35	-21.8353		3488.35	33.7151
3488.45	-17.0616		3488.45	19.9665
3488.54	-14.7391		3488.54	15.532
3488.64	-8.5747		3488.64	2.65311
3488.74	4.31615		3488.74	-4.17464
3488.84	29.8975		3488.84	3.09528
3488.93	51.607		3488.93	5.37567
3489.03	60.7138		3489.03	12.4168
3489.13	79.8401		3489.13	18.7569
3489.23	105.659		3489.23	35.7915
3489.33	112.321		3489.33	46.0593
3489.42	113.01		3489.42	49.1331
3489.52	103.484		3489.52	44.8837
3489.62	79.286		3489.62	31.2249
3489.72	63.486		3489.72	16.043
3489.81	54.6277		3489.81	7.25022
3489.91	32.3112		3489.91	14.2486
3490.01	27.9277		3490.01	17.7529
3490.11	33.0968		3490.11	13.1465
3490.21	10.1158		3490.21	-1.8782
3490.3	-7.63561		3490.3	-10.5613
3490.4	-12.7577		3490.4	-3.92465
3490.5	-22.0256		3490.5	12.4217
3490.6	-18.1383		3490.6	23.5066
3490.69	-8.87954		3490.69	42.6866
3490.79	10.5563		3490.79	56.6001
3490.89	33.4981		3490.89	75.8988
3490.99	56.1037		3490.99	76.2256
3491.08	84.2145		3491.08	58.6208
3491.18	91.3546		3491.18	62.6152
3491.28	93.629		3491.28	67.9361
3491.38	98.3997		3491.38	62.7697
3491.48	103.503		3491.48	53.4652
3491.57	90.7557		3491.57	44.0134
3491.67	86.4019		3491.67	46.3066
3491.77	71.3706		3491.77	25.8457
3491.87	66.3878		3491.87	27.6003
3491.96	86.2218		3491.96	27.3559
3492.06	70.3707		3492.06	17.0674
3492.16	63.3319		3492.16	15.2128
3492.26	47.9753		3492.26	34.1791
3492.36	45.1917		3492.36	50.4786
3492.45	37.2522		3492.45	74.8455
3492.55	21.2855		3492.55	82.7593
3492.65	33.7713		3492.65	92.9588
3492.75	57.6408		3492.75	90.6576
3492.84	62.2295		3492.84	97.3231
3492.94	64.9178		3492.94	84.7059
3493.04	63.8672		3493.04	89.2871
3493.14	62.3175		3493.14	113.985
3493.24	78.8135		3493.24	125.869
3493.33	110.101		3493.33	119.884
3493.43	134.148		3493.43	122.375
3493.53	143.897		3493.53	118.766
3493.63	157.846		3493.63	116.51
3493.72	164.283		3493.72	113.518
3493.82	184.527		3493.82	137.913
3493.92	177.61		3493.92	135.456
3494.02	147.249		3494.02	142.796
3494.12	130.233		3494.12	164.402
3494.21	107.764		3494.21	174.096
3494.31	89.9801		3494.31	178.322
3494.41	66.6437		3494.41	184.824
3494.51	47.2463		3494.51	173.707
3494.6	55.4237		3494.6	160.884
3494.7	41.7488		3494.7	149.526
3494.8	31.5369		3494.8	153.295
3494.9	32.9244		3494.9	153.087
3495	42.404		3495	159.739
3495.09	69.644		3495.09	161.584
3495.19	84.545		3495.19	157.118
3495.29	92.3356		3495.29	153.972
3495.39	104.176		3495.39	152.964
3495.48	119.923		3495.48	152.123
3495.58	116.67		3495.58	164.157
3495.68	109.497		3495.68	179.553
3495.78	95.5585		3495.78	175.131
3495.87	65.4235		3495.87	153.885
3495.97	52.1095		3495.97	147.559
3496.07	42.2713		3496.07	136.292
3496.17	59.7902		3496.17	120.148
3496.27	53.6632		3496.27	105.84
3496.36	27.6184		3496.36	86.1851
3496.46	28.9271		3496.46	98.7572
3496.56	44.0285		3496.56	89.1421
3496.66	59.7207		3496.66	94.3947
3496.75	81.9747		3496.75	114.454
3496.85	88.9282		3496.85	117.795
3496.95	94.8043		3496.95	119.095
3497.05	99.8954		3497.05	140.848
3497.15	82.263		3497.15	147.078
3497.24	84.7586		3497.24	161.865
3497.34	89.0209		3497.34	163.75
3497.44	95.8789		3497.44	185.527
3497.54	95.1489		3497.54	206.634
3497.63	91.1909		3497.63	208.286
3497.73	97.3647		3497.73	190.488
3497.83	106.315		3497.83	179.476
3497.93	116.545		3497.93	185.971
3498.03	120.345		3498.03	172.795
3498.12	125.056		3498.12	150.33
3498.22	111.682		3498.22	136.813
3498.32	103.786		3498.32	142.755
3498.42	123.082		3498.42	169.55
3498.51	115.405		3498.51	159.146
3498.61	107.063		3498.61	157.801
3498.71	88.8049		3498.71	153.859
3498.81	77.6589		3498.81	139.413
3498.91	77.7203		3498.91	132.876
3499	85.9761		3499	151.755
3499.1	95.4232		3499.1	162.577
3499.2	110.995		3499.2	193.938
3499.3	103.914		3499.3	214.846
3499.39	105.83		3499.39	246.314
3499.49	114.278		3499.49	262.565
3499.59	128.639		3499.59	271.245
3499.69	147.255		3499.69	291.134
3499.78	163.751		3499.78	313.369
3499.88	171.599		3499.88	305.525
3499.98	163.507		3499.98	292.136
3500.08	167.4		3500.08	296.221
3500.18	172.889		3500.18	317.441
3500.27	170.955		3500.27	337.887
3500.37	162.362		3500.37	334.579
3500.47	138.173		3500.47	316.1
3500.57	146.849		3500.57	297.921
3500.66	148.807		3500.66	298.391
3500.76	165.258		3500.76	312.308
3500.86	188.979		3500.86	325.385
3500.96	212.027		3500.96	340.639
3501.06	218.56		3501.06	363.023
3501.15	216.822		3501.15	385.385
3501.25	215.347		3501.25	415.134
3501.35	224.233		3501.35	437.576
3501.45	246.114		3501.45	446.997
3501.54	257.357		3501.54	466.756
3501.64	251.199		3501.64	482.706
3501.74	255.664		3501.74	460.291
3501.84	244.822		3501.84	438.385
3501.94	239.423		3501.94	429.817
3502.03	250.129		3502.03	420.271
3502.13	247.336		3502.13	404.333
3502.23	233.926		3502.23	380.086
3502.33	235.459		3502.33	356.58
3502.42	243.56		3502.42	341.097
3502.52	264.41		3502.52	333.108
3502.62	265.505		3502.62	342.093
3502.72	272.675		3502.72	357.776
3502.82	280.398		3502.82	360.097
3502.91	287.774		3502.91	369.654
3503.01	281.834		3503.01	397.104
3503.11	295.185		3503.11	428.766
3503.21	308.129		3503.21	464.768
3503.3	314.173		3503.3	481.214
3503.4	321.82		3503.4	503.203
3503.5	328.468		3503.5	528.5
3503.6	328.83		3503.6	542.756
3503.7	339.446		3503.7	535.043
3503.79	334.862		3503.79	542.453
3503.89	320.929		3503.89	537.734
3503.99	312.515		3503.99	536.466
3504.09	299.48		3504.09	538.969
3504.18	297.275		3504.18	561.9
3504.28	301.544		3504.28	592.612
3504.38	311.147		3504.38	616.714
3504.48	317.998		3504.48	646.08
3504.57	316.617		3504.57	677.718
3504.67	337.1		3504.67	705.581
3504.77	380.377		3504.77	733.618
3504.87	418.691		3504.87	750.681
3504.97	426.159		3504.97	769.744
3505.06	444.224		3505.06	795.311
3505.16	459.253		3505.16	819.572
3505.26	474.101		3505.26	839.758
3505.36	488.748		3505.36	862.666
3505.45	501.172		3505.45	883.695
3505.55	498.485		3505.55	895.725
3505.65	494.753		3505.65	895.839
3505.75	491.748		3505.75	914.999
3505.85	498.643		3505.85	934.554
3505.94	533.93		3505.94	941.465
3506.04	565.274		3506.04	957.428
3506.14	582.429		3506.14	984.635
3506.24	594.769		3506.24	1008.34
3506.33	625.27		3506.33	1017.84
3506.43	662.301		3506.43	1035.32
3506.53	682.577		3506.53	1055.3
3506.63	724.866		3506.63	1059.52
3506.73	763.935		3506.73	1076.32
3506.82	776.159		3506.82	1111.82
3506.92	780.11		3506.92	1151.94
3507.02	798.613		3507.02	1206.76
3507.12	815.833		3507.12	1245.95
3507.21	828.02		3507.21	1293.61
3507.31	843.072		3507.31	1350.38
3507.41	842.661		3507.41	1403.78
3507.51	839.934		3507.51	1443.29
3507.6	839.162		3507.6	1493.4
3507.7	859.47		3507.7	1545.15
3507.8	893.328		3507.8	1585.15
3507.9	924.013		3507.9	1626.91
3508	947.003		3508	1679.04
3508.09	965.014		3508.09	1716.65
3508.19	985.408		3508.19	1749.04
3508.29	1010.42		3508.29	1780.98
3508.39	1037.19		3508.39	1816.5
3508.48	1063.9		3508.48	1837.99
3508.58	1104.06		3508.58	1857.77
3508.68	1149.25		3508.68	1911.1
3508.78	1175.36		3508.78	1975.79
3508.88	1208.21		3508.88	2021.68
3508.97	1239.16		3508.97	2079.64
3509.07	1276.53		3509.07	2119.12
3509.17	1295.7		3509.17	2185.93
3509.27	1325.2		3509.27	2242.04
3509.36	1344.42		3509.36	2277.91
3509.46	1370.2		3509.46	2322.24
3509.56	1416.97		3509.56	2366.05
3509.66	1478.71		3509.66	2410.38
3509.76	1525.38		3509.76	2475.35
3509.85	1561.04		3509.85	2547.61
3509.95	1606.01		3509.95	2610.78
3510.05	1655.79		3510.05	2653.27
3510.15	1692.54		3510.15	2709.82
3510.24	1744.19		3510.24	2761.61
3510.34	1772.23		3510.34	2795.18
3510.44	1785.16		3510.44	2825.8
3510.54	1809.14		3510.54	2865.31
3510.64	1827.18		3510.64	2909.94
3510.73	1821.7		3510.73	2934.81
3510.83	1818.05		3510.83	2940.47
3510.93	1815.51		3510.93	2956.42
3511.03	1806.16		3511.03	2976.77
3511.12	1760.28		3511.12	2991.56
3511.22	1731.95		3511.22	2979.46
3511.32	1709.68		3511.32	2942.17
3511.42	1695.87		3511.42	2926.89
3511.52	1679.76		3511.52	2884.82
3511.61	1639.15		3511.61	2849.74
3511.71	1591.31		3511.71	2814.54
3511.81	1550.28		3511.81	2772.35
3511.91	1519.76		3511.91	2701.12
3512	1486.56		3512	2635.4
3512.1	1437.96		3512.1	2557.61
3512.2	1379.52		3512.2	2451.68
3512.3	1303.39		3512.3	2337.78
3512.4	1228.32		3512.4	2218.24
3512.49	1176.75		3512.49	2087.04
3512.59	1099.02		3512.59	1939.33
3512.69	1028.31		3512.69	1797.53
3512.79	951.575		3512.79	1646.34
3512.88	867.735		3512.88	1495.96
3512.98	788.374		3512.98	1316.03
3513.08	679.626		3513.08	1126.38
3513.18	588.79		3513.18	918.596
3513.27	496.913		3513.27	724.436
3513.37	389.946		3513.37	532.42
3513.47	267.846		3513.47	327.106
3513.57	162.307		3513.57	133.525
3513.67	60.6175		3513.67	-71.0632
3513.76	-69.5521		3513.76	-283.244
3513.86	-213.056		3513.86	-498.063
3513.96	-345.719		3513.96	-690.175
3514.06	-487.695		3514.06	-899.396
3514.15	-623.89		3514.15	-1096.21
3514.25	-751.617		3514.25	-1288.4
3514.35	-877.56		3514.35	-1467.85
3514.45	-996.985		3514.45	-1647.3
3514.55	-1101.89		3514.55	-1811.97
3514.64	-1192.43		3514.64	-1937.91
3514.74	-1287.93		3514.74	-2076.3
3514.84	-1371.02		3514.84	-2216.53
3514.94	-1430.17		3514.94	-2352.13
3515.03	-1490.27		3515.03	-2467.89
3515.13	-1522.67		3515.13	-2568.6
3515.23	-1560.1		3515.23	-2626.7
3515.33	-1598.69		3515.33	-2689.85
3515.43	-1634.43		3515.43	-2747.22
3515.52	-1645.34		3515.52	-2805.45
3515.62	-1662.09		3515.62	-2854
3515.72	-1710.48		3515.72	-2888.39
3515.82	-1731.42		3515.82	-2909.01
3515.91	-1731.5		3515.91	-2935.15
3516.01	-1751.76		3516.01	-2957.24
3516.11	-1761.34		3516.11	-2966.92
3516.21	-1787.02		3516.21	-2976.27
3516.3	-1794.58		3516.3	-2975.5
3516.4	-1797.34		3516.4	-2985.4
3516.5	-1787.35		3516.5	-2976.45
3516.6	-1787		3516.6	-2942.32
3516.7	-1759.65		3516.7	-2926.25
3516.79	-1734.72		3516.79	-2906.75
3516.89	-1692.87		3516.89	-2884.8
3516.99	-1652.6		3516.99	-2839.02
3517.09	-1621.96		3517.09	-2780.84
3517.18	-1591.4		3517.18	-2708.66
3517.28	-1565.12		3517.28	-2649.81
3517.38	-1536.3		3517.38	-2596.77
3517.48	-1484.23		3517.48	-2551.4
3517.58	-1461.8		3517.58	-2482.41
3517.67	-1450.28		3517.67	-2414.8
3517.77	-1420.94		3517.77	-2368.54
3517.87	-1395.78		3517.87	-2331.43
3517.97	-1393.52		3517.97	-2283.14
3518.06	-1379.47		3518.06	-2232.22
3518.16	-1366.8		3518.16	-2182.42
3518.26	-1330.56		3518.26	-2119.57
3518.36	-1309.56		3518.36	-2070.28
3518.46	-1282.83		3518.46	-2028.02
3518.55	-1249.07		3518.55	-1974.64
3518.65	-1204.37		3518.65	-1935.78
3518.75	-1174.14		3518.75	-1876.74
3518.85	-1131.99		3518.85	-1839.82
3518.94	-1097.55		3518.94	-1797.58
3519.04	-1045.84		3519.04	-1759
3519.14	-997.232		3519.14	-1697.63
3519.24	-954.15		3519.24	-1653.39
3519.34	-921.597		3519.34	-1606.76
3519.43	-898.011		3519.43	-1579.05
3519.53	-885.947		3519.53	-1536.18
3519.63	-850.168		3519.63	-1508.44
3519.73	-831.333		3519.73	-1476.77
3519.82	-811.523		3519.82	-1428.74
3519.92	-798.379		3519.92	-1385.02
3520.02	-772.482		3520.02	-1339.39
3520.12	-769.178		3520.12	-1278.45
3520.22	-759.763		3520.22	-1228.23
3520.31	-761.661		3520.31	-1195.96
3520.41	-744.488		3520.41	-1164.55
3520.51	-718.801		3520.51	-1115.08
3520.61	-701.165		3520.61	-1075.57
3520.7	-686.395		3520.7	-1023.25
3520.8	-668.383		3520.8	-1006.81
3520.9	-638.894		3520.9	-983.739
3521	-610.255		3521	-944.742
3521.09	-593.44		3521.09	-906.416
3521.19	-570.172		3521.19	-881.124
3521.29	-546.612		3521.29	-879.189
3521.39	-539.05		3521.39	-879.723
3521.49	-513.442		3521.49	-864.063
3521.58	-486.152		3521.58	-850.281
3521.68	-468.417		3521.68	-837.447
3521.78	-445.816		3521.78	-827.174
3521.88	-430.995		3521.88	-817.613
3521.97	-441.794		3521.97	-809.453
3522.07	-471.692		3522.07	-788.904
3522.17	-477.924		3522.17	-791.8
3522.27	-486.033		3522.27	-773.904
3522.37	-480.369		3522.37	-769.611
3522.46	-459.022		3522.46	-756.096
3522.56	-445.028		3522.56	-724.608
3522.66	-445.847		3522.66	-692.247
3522.76	-431.797		3522.76	-689.56
3522.85	-418.832		3522.85	-676.061
3522.95	-400.16		3522.95	-656.448
3523.05	-366.877		3523.05	-643.704
3523.15	-343.191		3523.15	-635.604
3523.25	-325.299		3523.25	-636.277
3523.34	-310.757		3523.34	-615.2
3523.44	-277.805		3523.44	-597.216
3523.54	-246.886		3523.54	-591.289
3523.64	-228.524		3523.64	-579.48
3523.73	-212.379		3523.73	-559.768
3523.83	-220.287		3523.83	-545.174
3523.93	-243.163		3523.93	-529.069
3524.03	-254.627		3524.03	-509.587
3524.13	-251.964		3524.13	-515.479
3524.22	-250.01		3524.22	-510.585
3524.32	-267.399		3524.32	-500.006
3524.42	-264.236		3524.42	-469.182
3524.52	-259.419		3524.52	-435.384
3524.61	-290.654		3524.61	-420.375
3524.71	-298.874		3524.71	-408.509
3524.81	-291.091		3524.81	-398.157
3524.91	-274.47		3524.91	-389.711
3525	-257.906		3525	-372.721
3525.1	-242.441		3525.1	-361.626
3525.2	-218.066		3525.2	-349.063
3525.3	-199.302		3525.3	-327.5
3525.4	-176.252		3525.4	-312.765
3525.49	-156.339		3525.49	-298.986
3525.59	-139.618		3525.59	-295.298
3525.69	-134.007		3525.69	-296.446
3525.79	-148.578		3525.79	-287.656
3525.88	-164.287		3525.88	-283.572
3525.98	-163.931		3525.98	-294.417
3526.08	-178.656		3526.08	-306.234
3526.18	-203.184		3526.18	-289.757
3526.28	-218.751		3526.28	-261.565
3526.37	-218.792		3526.37	-235.071
3526.47	-216.563		3526.47	-242.474
3526.57	-258.961		3526.57	-238.077
3526.67	-259.946		3526.67	-219.192
3526.76	-251.568		3526.76	-207.005
3526.86	-239.854		3526.86	-193.852
3526.96	-222.036		3526.96	-184.305
3527.06	-196.787		3527.06	-184.662
3527.16	-193.279		3527.16	-174.799
3527.25	-189.925		3527.25	-172.129
3527.35	-172.643		3527.35	-176.512
3527.45	-169.295		3527.45	-181.235
3527.55	-178.355		3527.55	-193.178
3527.64	-171.287		3527.64	-192.63
3527.74	-164.263		3527.74	-198.633
3527.84	-153.783		3527.84	-224.736
3527.94	-131.898		3527.94	-241.517
3528.04	-125.482		3528.04	-248.966
3528.13	-106.987		3528.13	-242.109
3528.23	-88.0421		3528.23	-239.692
3528.33	-83.8203		3528.33	-236.117
3528.43	-82.8698		3528.43	-247.255
3528.52	-96.8154		3528.52	-233.916
3528.62	-84.7084		3528.62	-214.096
3528.72	-83.359		3528.72	-222.089
3528.82	-76.885		3528.82	-241.986
3528.92	-88.5906		3528.92	-247.062
3529.01	-93.1785		3529.01	-245.307
3529.11	-100.773		3529.11	-242.101
3529.21	-95.3761		3529.21	-240.254
3529.31	-103.618		3529.31	-241.122
3529.4	-112.076		3529.4	-230.556
3529.5	-100.01		3529.5	-220.061
3529.6	-75.8667		3529.6	-211.444
3529.7	-66.0392		3529.7	-201.181
3529.79	-58.9636		3529.79	-176.545
3529.89	-68.0964		3529.89	-152.541
3529.99	-91.7776		3529.99	-129.381
3530.09	-109.481		3530.09	-123.373
3530.19	-121.686		3530.19	-119.853
3530.28	-119.326		3530.28	-107.087
3530.38	-125.135		3530.38	-97.307
3530.48	-139.485		3530.48	-99.7405
3530.58	-144.848		3530.58	-106.726
3530.67	-161.153		3530.67	-126.998
3530.77	-167.761		3530.77	-133.934
3530.87	-171.657		3530.87	-121.889
3530.97	-157.27		3530.97	-132.154
3531.07	-144.774		3531.07	-149.514
3531.16	-134.199		3531.16	-162.086
3531.26	-120.994		3531.26	-177.867
3531.36	-110.1		3531.36	-176.726
3531.46	-102.823		3531.46	-184.302
3531.55	-113.709		3531.55	-179.806
3531.65	-109.806		3531.65	-157.65
3531.75	-110.56		3531.75	-158.265
3531.85	-119.547		3531.85	-175.112
3531.95	-116.924		3531.95	-187.319
3532.04	-98.2978		3532.04	-222.669
3532.14	-82.0752		3532.14	-226.511
3532.24	-68.5413		3532.24	-208.287
3532.34	-54.2144		3532.34	-204.491
3532.43	-37.8025		3532.43	-200.552
3532.53	-15.2123		3532.53	-169.143
3532.63	-2.6608		3532.63	-143.301
3532.73	12.0254		3532.73	-115.535
3532.82	25.0789		3532.82	-93.3021
3532.92	41.9681		3532.92	-89.9324
3533.02	35.5515		3533.02	-74.1711
3533.12	17.1429		3533.12	-55.4842
3533.22	3.8008		3533.22	-49.0374
3533.31	-15.03		3533.31	-47.8807
3533.41	-15.1648		3533.41	-36.8571
3533.51	-17.357		3533.51	-16.1928
3533.61	-30.9097		3533.61	-7.50028
3533.7	-40.5884		3533.7	-30.6215
3533.8	-44.341		3533.8	-38.3872
3533.9	-45.7729		3533.9	-33.7692
3534	-54.1956		3534	-39.737
3534.1	-49.8295		3534.1	-26.0845
3534.19	-46.4292		3534.19	-19.441
3534.29	-33.2673		3534.29	-35.3496
3534.39	-20.868		3534.39	-32.9371
3534.49	-19.2673		3534.49	-30.8541
3534.58	-15.7266		3534.58	-38.4292
3534.68	-6.01927		3534.68	-33.7489
3534.78	19.8452		3534.78	-37.4277
3534.88	23.0376		3534.88	-47.1957
3534.98	-3.784		3534.98	-55.549
3535.07	-16.2174		3535.07	-61.0292
3535.17	-8.16815		3535.17	-72.0111
3535.27	-0.30549		3535.27	-82.185
3535.37	-2.20521		3535.37	-83.7359
3535.46	-13.7063		3535.46	-96.9962
3535.56	-28.4082		3535.56	-114.582
3535.66	-41.6992		3535.66	-116.002
3535.76	-47.6678		3535.76	-112.728
3535.86	-55.8427		3535.86	-97.4681
3535.95	-46.7376		3535.95	-100.755
3536.05	-33.9186		3536.05	-108.422
3536.15	-22.6145		3536.15	-121.325
3536.25	-21.7006		3536.25	-125.675
3536.34	-34.1924		3536.34	-117.182
3536.44	-47.0626		3536.44	-115.956
3536.54	-46.4207		3536.54	-108.185
3536.64	-24.5766		3536.64	-97.9213
3536.74	-7.1695		3536.74	-85.7078
3536.83	-22.3224		3536.83	-82.516
3536.93	-28.9052		3536.93	-76.1039
3537.03	-22.2748		3537.03	-56.2869
3537.13	-20.3016		3537.13	-55.3907
3537.22	-12.0296		3537.22	-69.555
3537.32	-9.29896		3537.32	-72.8915
3537.42	-2.79302		3537.42	-70.0109
3537.52	-19.0417		3537.52	-68.6857
3537.61	-40.3686		3537.61	-49.8542
3537.71	-46.357		3537.71	-45.9718
3537.81	-35.0857		3537.81	-35.5385
3537.91	-22.4133		3537.91	-50.3765
3538.01	-15.5418		3538.01	-68.3562
3538.1	-13.1988		3538.1	-65.2773
3538.2	-33.8377		3538.2	-47.2293
3538.3	-58.203		3538.3	-38.3264
3538.4	-73.5921		3538.4	-30.7724
3538.49	-77.754		3538.49	-36.9284
3538.59	-77.3773		3538.59	-38.3664
3538.69	-76.2322		3538.69	-40.844
3538.79	-80.0275		3538.79	-59.6808
3538.89	-69.6601		3538.89	-68.9244
3538.98	-72.854		3538.98	-68.4154
3539.08	-66.3432		3539.08	-72.2612
3539.18	-59.7036		3539.18	-70.3749
3539.28	-62.3656		3539.28	-60.1412
3539.37	-51.2857		3539.37	-48.1212
3539.47	-50.3443		3539.47	-49.9275
3539.57	-43.5735		3539.57	-40.2529
3539.67	-26.2535		3539.67	-53.9883
3539.77	-8.62926		3539.77	-64.5925
3539.86	-5.73217		3539.86	-82.314
3539.96	3.35196		3539.96	-80.2935
3540.06	7.02413		3540.06	-56.0372
3540.16	5.55847		3540.16	-33.4832
3540.25	-13.353		3540.25	-26.3545
3540.35	-21.2886		3540.35	-30.861
3540.45	-29.1274		3540.45	-40.7466
3540.55	-31.6125		3540.55	-55.4575
3540.65	-25.0744		3540.65	-48.5386
3540.74	-35.0886		3540.74	-47.5563
3540.84	-38.362		3540.84	-49.8582
3540.94	-49.1293		3540.94	-50.153
3541.04	-46.6153		3541.04	-38.1615
3541.13	-44.3916		3541.13	-35.0548
3541.23	-19.2689		3541.23	-21.2552
3541.33	10.2219		3541.33	-9.825
3541.43	23.6742		3541.43	-15.0524
3541.52	39.8309		3541.52	-38.726
3541.62	63.227		3541.62	-51.2415
3541.72	75.18		3541.72	-60.1774
3541.82	90.3485		3541.82	-60.1231
3541.92	117.237		3541.92	-56.2952
3542.01	133.973		3542.01	-53.811
3542.11	128.176		3542.11	-42.3524
3542.21	103.778		3542.21	-39.7963
3542.31	97.7312		3542.31	-50.3198
3542.4	72.8925		3542.4	-47.5924
3542.5	57.2648		3542.5	-61.3149
3542.6	27.6092		3542.6	-57.1002
3542.7	-12.3844		3542.7	-84.439
3542.8	-50.6161		3542.8	-119.675
3542.89	-87.7372		3542.89	-125.466
3542.99	-106.904		3542.99	-127.802
3543.09	-123.194		3543.09	-130.971
3543.19	-127.981		3543.19	-118.514
3543.28	-138.872		3543.28	-115.775
3543.38	-135.997		3543.38	-106.92
3543.48	-123.24		3543.48	-105.716
3543.58	-114.65		3543.58	-88.8184
3543.68	-95.6582		3543.68	-94.4096
3543.77	-74.3043		3543.77	-73.0092
3543.87	-62.2389		3543.87	-65.231
3543.97	-65.5621		3543.97	-48.7602
3544.07	-68.7463		3544.07	-22.7597
3544.16	-62.5348		3544.16	-0.72157
3544.26	-50.8638		3544.26	2.80748
3544.36	-44.1212		3544.36	9.32721
3544.46	-37.5027		3544.46	9.88723
3544.56	-50.5177		3544.56	-0.4499
3544.65	-58.8716		3544.65	-21.376
3544.75	-79.1564		3544.75	-46.2308
3544.85	-78.4322		3544.85	-36.9897
3544.95	-68.6181		3544.95	-35.813
3545.04	-63.0641		3545.04	-29.1201
3545.14	-45.7222		3545.14	-19.3371
3545.24	-29.5632		3545.24	-13.7669
3545.34	0.30686		3545.34	-16.3801
3545.44	15.2891		3545.44	-21.252
3545.53	-6.91088		3545.53	-30.8919
3545.63	-13.2128		3545.63	-52.8571
3545.73	-9.14831		3545.73	-62.4269
3545.83	-18.275		3545.83	-80.2484
3545.92	-25.2572		3545.92	-80.2961
3546.02	-24.7421		3546.02	-82.395
3546.12	-22.5674		3546.12	-90.3928
3546.22	-28.694		3546.22	-97.3314
3546.31	-29.4536		3546.31	-90.5174
3546.41	-48.8333		3546.41	-77.3918
3546.51	-66.5138		3546.51	-75.6624
3546.61	-64.9842		3546.61	-72.8625
3546.71	-72.2091		3546.71	-81.2336
3546.8	-61.1606		3546.8	-63.5367
3546.9	-54.5692		3546.9	-40.1915
3547	-41.2963		3547	-14.3367
3547.1	-28.8509		3547.1	1.91231
3547.19	-11.3969		3547.19	4.65709
3547.29	8.07443		3547.29	7.76976
3547.39	8.64634		3547.39	26.9799
3547.49	-6.5406		3547.49	23.6069
3547.59	-2.37208		3547.59	15.0406
3547.68	-3.86457		3547.68	3.34236
3547.78	-27.3515		3547.78	-3.83445
3547.88	-27.3018		3547.88	-4.98694
3547.98	-22.6918		3547.98	-0.43126
3548.07	-17.7901		3548.07	6.73975
3548.17	-7.58184		3548.17	29.5224
3548.27	2.41096		3548.27	32.6958
3548.37	0.39833		3548.37	32.7758
3548.47	4.47086		3548.47	26.8351
3548.56	5.98677		3548.56	2.94476
3548.66	-1.00422		3548.66	-13.9766
3548.76	-4.12231		3548.76	-1.54025
3548.86	-8.42406		3548.86	20.8368
3548.95	-11.2228		3548.95	22.5568
3549.05	-18.7208		3549.05	7.50548
3549.15	-12.8445		3549.15	-11.3249
3549.25	-16.7266		3549.25	-8.11927
3549.34	-19.9258		3549.34	-11.223
3549.44	-39.1342		3549.44	-29.796
3549.54	-63.2769		3549.54	-47.9949
3549.64	-78.0835		3549.64	-59.8428
3549.74	-97.5061		3549.74	-62.2438
3549.83	-99.2517		3549.83	-49.4084
3549.93	-102.291		3549.93	-44.0367
3550.03	-93.2889		3550.03	-48.9952
3550.13	-81.6107		3550.13	-36.6956
3550.22	-85.1684		3550.22	-32.7281
3550.32	-98.5885		3550.32	-21.2827
3550.42	-99.9058		3550.42	-9.05984
3550.52	-106.309		3550.52	3.86047
3550.62	-103.217		3550.62	29.1954
3550.71	-98.2307		3550.71	42.7345
3550.81	-95.6789		3550.81	48.1403
3550.91	-104.995		3550.91	30.5327
3551.01	-113.882		3551.01	15.3309
3551.1	-114.151		3551.1	9.79144
3551.2	-113.869		3551.2	15.5586
3551.3	-112.288		3551.3	7.72704
3551.4	-123.056		3551.4	-11.8244
3551.5	-134.344		3551.5	-28.7585
3551.59	-125.898		3551.59	-24.3894
3551.69	-122.67		3551.69	-24.7334
3551.79	-123.602		3551.79	-1.21159
3551.89	-116.25		3551.89	-0.73397
3551.98	-105.052		3551.98	8.08199
3552.08	-113.79		3552.08	21.6038
3552.18	-116.542		3552.18	16.5883
3552.28	-114.631		3552.28	8.74375
3552.38	-111.559		3552.38	19.9401
3552.47	-103.562		3552.47	26.4326
3552.57	-92.0414		3552.57	22.7459
3552.67	-90.2318		3552.67	8.63114
3552.77	-84.4012		3552.77	-12.9108
3552.86	-100.666		3552.86	-48.9802
3552.96	-104.708		3552.96	-63.3016
3553.06	-95.9389		3553.06	-72.1889
3553.16	-78.5463		3553.16	-84.0045
3553.26	-67.8091		3553.26	-97.4283
3553.35	-62.7533		3553.35	-106.411
3553.45	-47.2428		3553.45	-107.978
3553.55	-32.8123		3553.55	-83.1037
3553.65	-24.9859		3553.65	-63.7502
3553.74	-30.9191		3553.74	-40.078
3553.84	-35.0725		3553.84	-42.9759
3553.94	-29.0446		3553.94	-47.0012
3554.04	-22.5297		3554.04	-58.2438
3554.14	-19.6137		3554.14	-56.143
3554.23	-24.0921		3554.23	-35.7751
3554.33	-9.43096		3554.33	-11.6047
3554.43	7.56249		3554.43	0.09342
3554.53	10.2272		3554.53	-7.80376
3554.62	18.077		3554.62	-18.7603
3554.72	32.3264		3554.72	-35.2937
3554.82	24.809		3554.82	-40.4459
3554.92	37.3216		3554.92	-29.9683
3555.01	43.3848		3555.01	-34.5685
3555.11	20.3896		3555.11	-32.0384
3555.21	3.48753		3555.21	-21.9815
3555.31	-5.95508		3555.31	-9.40287
3555.41	-28.5753		3555.41	-6.60865
3555.5	-53.4839		3555.5	12.4171
3555.6	-72.4105		3555.6	16.4679
3555.7	-86.6637		3555.7	10.111
3555.8	-100.636		3555.8	0.36374
3555.89	-100.981		3555.89	-0.07331
3555.99	-97.2279		3555.99	-17.0173
3556.09	-100.06		3556.09	-17.8831
3556.19	-94.7706		3556.19	-27.1974
3556.29	-79.6305		3556.29	-48.5095
3556.38	-79.123		3556.38	-56.3496
3556.48	-71.0922		3556.48	-87.8631
3556.58	-51.0584		3556.58	-88.075
3556.68	-17.3811		3556.68	-78.0945
3556.77	0.13645		3556.77	-77.6617
3556.87	1.32356		3556.87	-73.8099
3556.97	-13.3821		3556.97	-86.7103
3557.07	-36.5386		3557.07	-83.734
3557.17	-31.1233		3557.17	-81.8417
3557.26	-24.4349		3557.26	-73.669
3557.36	-29.8334		3557.36	-72.5131
3557.46	-31.3508		3557.46	-72.9998
3557.56	-45.1895		3557.56	-78.3419
3557.65	-53.561		3557.65	-90.3027
3557.75	-66.7269		3557.75	-94.2577
3557.85	-80.8404		3557.85	-96.3604
3557.95	-82.7454		3557.95	-105.73
3558.04	-85.4634		3558.04	-89.7359
3558.14	-90.6133		3558.14	-75.2933
3558.24	-88.9234		3558.24	-68.5838
3558.34	-86.2945		3558.34	-40.4017
3558.44	-82.0872		3558.44	-38.1914
3558.53	-61.8421		3558.53	-7.15304
3558.63	-43.4472		3558.63	21.6286
3558.73	-51.0339		3558.73	38.645
3558.83	-65.5258		3558.83	56.5688
3558.92	-77.5906		3558.92	52.838
3559.02	-77.349		3559.02	46.4364
3559.12	-77.6716		3559.12	43.4656
3559.22	-77.6489		3559.22	36.8172
3559.32	-77.2809		3559.32	26.4912
3559.41	-76.5674		3559.41	12.4876
3559.51	-75.5087		3559.51	-5.1936
3559.61	-74.1046		3559.61	-26.5524
3559.71	-72.3551		3559.71	-51.5888
3559.8	-70.2603		3559.8	-80.3028
3559.9	-67.8202		3559.9	-112.694
3560	-65.0347		3560	-148.764

## Sheet: Fig.1f
X: Time (h)	Y: Voltage (v)	Y: Flux (mmol h-1)
00:00:00	3.0481	2.84819
00:00:00	3.448	2.84922
00:01:00	3.5875	2.85032
00:01:00	3.608	2.85161
00:02:00	3.6148	2.85246
00:02:00	3.6182	2.85387
00:03:00	3.6207	2.85544
00:03:00	3.6225	2.85548
00:04:00	3.6241	2.85679
00:04:00	3.625	2.8568
00:05:00	3.6259	2.86076
00:05:00	3.6269	2.86082
00:06:00	3.6275	2.86156
00:06:00	3.6281	2.86202
00:07:00	3.6287	2.86285
00:07:00	3.6294	2.86301
00:08:00	3.63	2.86308
00:08:00	3.6303	2.86488
00:09:00	3.6309	2.8658
00:09:00	3.6312	2.86602
00:10:00	3.6318	2.86766
00:10:00	3.6321	2.86781
00:11:00	3.6325	2.86859
00:11:00	3.6328	2.86962
00:12:00	3.6331	2.87009
00:12:00	3.6334	2.87016
00:13:00	3.6337	2.87053
00:13:00	3.634	2.87059
00:14:00	3.6343	2.87089
00:14:00	3.6346	2.87092
00:15:00	3.6346	2.87244
00:15:00	3.6349	2.87254
00:16:00	3.6352	2.87258
00:16:00	3.6356	2.87285
00:17:00	3.6359	2.87401
00:17:00	3.6359	2.87475
00:18:00	3.6362	2.87549
00:18:00	3.6365	2.8757
00:19:00	3.6368	2.87571
00:19:00	3.6368	2.87587
00:20:00	3.6371	2.87591
00:20:00	3.6377	2.8764
00:21:00	3.638	2.87657
00:21:00	3.6383	2.87679
00:22:00	3.6383	2.8777
00:22:00	3.6387	2.87848
00:23:00	3.6387	2.87884
00:23:00	3.639	2.87924
00:24:00	3.6393	2.87927
00:24:00	3.6393	2.88019
00:25:00	3.6396	2.88051
00:25:00	3.6399	2.88113
00:26:00	3.6399	2.88123
00:26:00	3.6402	2.88169
00:27:00	3.6405	2.88182
00:27:00	3.6408	2.88188
00:28:00	3.6411	2.88188
00:28:00	3.6411	2.88215
00:29:00	3.6414	2.8825
00:29:00	3.6418	2.88362
00:30:00	3.6418	2.88387
00:30:00	3.6421	2.88397
00:31:00	3.6421	2.884
00:31:00	3.6424	2.88409
00:32:00	3.6427	2.88481
00:32:00	3.6427	2.885
00:33:00	3.643	2.88515
00:33:00	3.6433	2.88519
00:34:00	3.6436	2.88551
00:34:00	3.6436	2.88596
00:35:00	3.6439	2.88632
00:35:00	3.6439	2.88639
00:36:00	3.6442	2.88639
00:36:00	3.6445	2.88676
00:37:00	3.6449	2.88682
00:37:00	3.6452	2.88688
00:38:00	3.6452	2.88698
00:38:00	3.6458	2.88726
00:39:00	3.6461	2.88765
00:39:00	3.6461	2.88775
00:40:00	3.6464	2.88807
00:40:00	3.6467	2.88825
00:41:00	3.6467	2.88836
00:41:00	3.647	2.88845
00:42:00	3.6473	2.88886
00:42:00	3.6476	2.88898
00:43:00	3.6476	2.88912
00:43:00	3.648	2.88921
00:44:00	3.6483	2.88967
00:44:00	3.6486	2.88977
00:45:00	3.6486	2.8901
00:45:00	3.6489	2.89027
00:46:00	3.6492	2.89173
00:46:00	3.6495	2.89215
00:47:00	3.6495	2.89319
00:47:00	3.6498	2.89322
00:48:00	3.6501	2.89407
00:48:00	3.6504	2.89437
00:49:00	3.6507	2.89529
00:49:00	3.6507	2.8957
00:50:00	3.6511	2.89572
00:50:00	3.6514	2.89727
00:51:00	3.6517	2.89796
00:51:00	3.6517	2.89883
00:52:00	3.652	2.89911
00:52:00	3.6523	2.90002
00:53:00	3.6526	2.90075
00:53:00	3.6529	2.90084
00:54:00	3.6535	2.90104
00:54:00	3.6535	2.90249
00:55:00	3.6538	2.90271
00:55:00	3.6542	2.9031
00:56:00	3.6545	2.90372
00:56:00	3.6545	2.90372
00:57:00	3.6548	2.90406
00:57:00	3.6551	2.90425
00:58:00	3.6554	2.90469
00:58:00	3.6557	2.90526
00:59:00	3.656	2.9065
00:59:00	3.6563	2.90679
01:00:00	3.6566	2.90741
01:00:00	3.6566	2.90756
01:01:00	3.6569	2.90763
01:01:00	3.6573	2.9078
01:02:00	3.6576	2.90834
01:02:00	3.6579	2.90911
01:03:00	3.6582	2.90965
01:03:00	3.6582	2.90975
01:04:00	3.6588	2.90992
01:04:00	3.6591	2.91002
01:05:00	3.6591	2.91075
01:05:00	3.6594	2.9111
01:06:00	3.6597	2.9117
01:06:00	3.66	2.91267
01:07:00	3.6604	2.9131
01:07:00	3.6607	2.91335
01:08:00	3.661	2.91457
01:08:00	3.6616	2.91608
01:09:00	3.6619	2.91681
01:09:00	3.6622	2.9174
01:10:00	3.6625	2.91784
01:10:00	3.6628	2.91841
01:11:00	3.6631	2.91848
01:11:00	3.6635	2.91883
01:12:00	3.6635	2.91886
01:12:00	3.6641	2.91955
01:13:00	3.6644	2.91967
01:13:00	3.6647	2.91968
01:14:00	3.665	2.91989
01:14:00	3.6653	2.92012
01:15:00	3.6653	2.92031
01:15:00	3.6659	2.92113
01:16:00	3.6662	2.9213
01:16:00	3.6662	2.9217
01:17:00	3.6669	2.9219
01:17:00	3.6669	2.92207
01:18:00	3.6675	2.92238
01:18:00	3.6678	2.92314
01:19:00	3.6681	2.9233
01:19:00	3.6684	2.92366
01:20:00	3.6687	2.92433
01:20:00	3.6693	2.92583
01:21:00	3.6697	2.92589
01:21:00	3.67	2.92637
01:22:00	3.6703	2.92698
01:22:00	3.6706	2.92735
01:23:00	3.6709	2.92802
01:23:00	3.6712	2.92817
01:24:00	3.6715	2.92832
01:24:00	3.6718	2.92921
01:25:00	3.6721	2.92957
01:25:00	3.6728	2.92959
01:26:00	3.6731	2.9298
01:26:00	3.6734	2.93017
01:27:00	3.6737	2.93019
01:27:00	3.674	2.93085
01:28:00	3.6743	2.93097
01:28:00	3.6746	2.93117
01:29:00	3.6749	2.93135
01:29:00	3.6755	2.93136
01:30:00	3.6759	2.93191
01:30:00	3.6762	2.93225
01:31:00	3.6765	2.93236
01:31:00	3.6768	2.93357
01:32:00	3.6774	2.93438
01:32:00	3.6777	2.93455
01:33:00	3.6783	2.93527
01:33:00	3.6786	2.93595
01:34:00	3.679	2.93606
01:34:00	3.6793	2.93718
01:35:00	3.6796	2.93828
01:35:00	3.6799	2.9392
01:36:00	3.6802	2.93934
01:36:00	3.6808	2.93952
01:37:00	3.6811	2.94013
01:37:00	3.6814	2.94017
01:38:00	3.6817	2.94142
01:38:00	3.6824	2.94161
01:39:00	3.6827	2.94277
01:39:00	3.683	2.94443
01:40:00	3.6833	2.9448
01:40:00	3.6836	2.94492
01:41:00	3.6839	2.94498
01:41:00	3.6845	2.94505
01:42:00	3.6852	2.94621
01:42:00	3.6855	2.94622
01:43:00	3.6858	2.94657
01:43:00	3.6864	2.94781
01:44:00	3.6867	2.94879
01:44:00	3.687	2.9494
01:45:00	3.6873	2.94959
01:45:00	3.6879	2.95033
01:46:00	3.6883	2.9512
01:46:00	3.6886	2.95183
01:47:00	3.6889	2.95267
01:47:00	3.6895	2.95407
01:48:00	3.6898	2.95462
01:48:00	3.6901	2.95469
01:49:00	3.6904	2.95526
01:49:00	3.691	2.95729
01:50:00	3.6914	2.95739
01:50:00	3.6917	2.95741
01:51:00	3.6923	2.95809
01:51:00	3.6926	2.95875
01:52:00	3.6932	2.95926
01:52:00	3.6935	2.95985
01:53:00	3.6941	2.96024
01:53:00	3.6945	2.96066
01:54:00	3.6948	2.96142
01:54:00	3.6954	2.96188
01:55:00	3.6957	2.96196
01:55:00	3.696	2.96209
01:56:00	3.6963	2.96251
01:56:00	3.6969	2.96275
01:57:00	3.6972	2.96356
01:57:00	3.6979	2.96403
01:58:00	3.6982	2.96418
01:58:00	3.6985	2.96449
01:59:00	3.6988	2.9645
01:59:00	3.6994	2.9649
02:00:00	3.6997	2.96499
02:00:00	3.7003	2.96593
02:01:00	3.701	2.96604
02:01:00	3.7013	2.96734
02:02:00	3.7019	2.96767
02:02:00	3.7022	2.96809
02:03:00	3.7025	2.96846
02:03:00	3.7031	2.96899
02:04:00	3.7034	2.96923
02:04:00	3.7038	2.96946
02:05:00	3.7041	2.96979
02:05:00	3.7047	2.97013
02:06:00	3.705	2.97017
02:06:00	3.7053	2.97061
02:07:00	3.7059	2.97126
02:07:00	3.7062	2.97137
02:08:00	3.7069	2.97298
02:08:00	3.7072	2.973
02:09:00	3.7078	2.97313
02:09:00	3.7081	2.97317
02:10:00	3.7084	2.9743
02:10:00	3.709	2.97608
02:11:00	3.7096	2.97646
02:11:00	3.71	2.9767
02:12:00	3.7103	2.97761
02:12:00	3.7109	2.97768
02:13:00	3.7112	2.97809
02:13:00	3.7118	2.97857
02:14:00	3.7121	2.97914
02:14:00	3.7124	2.97931
02:15:00	3.7131	2.97935
02:15:00	3.7134	2.97994
02:16:00	3.714	2.98148
02:16:00	3.7143	2.98191
02:17:00	3.7146	2.98208
02:17:00	3.7152	2.98247
02:18:00	3.7155	2.98277
02:18:00	3.7158	2.98295
02:19:00	3.7165	2.98432
02:19:00	3.7171	2.98499
02:20:00	3.7174	2.98585
02:20:00	3.718	2.98619
02:21:00	3.7183	2.98627
02:21:00	3.7186	2.98688
02:22:00	3.7189	2.98711
02:22:00	3.7196	2.98749
02:23:00	3.7199	2.98784
02:23:00	3.7202	2.98899
02:24:00	3.7208	2.98931
02:24:00	3.7211	2.98978
02:25:00	3.7214	2.98999
02:25:00	3.722	2.99018
02:26:00	3.7224	2.99023
02:26:00	3.723	2.99043
02:27:00	3.7233	2.9907
02:27:00	3.7236	2.99127
02:28:00	3.7239	2.99134
02:28:00	3.7248	2.99175
02:29:00	3.7251	2.99211
02:29:00	3.7255	2.99219
02:30:00	3.7261	2.9922
02:30:00	3.7264	2.99274
02:31:00	3.727	2.99294
02:31:00	3.7273	2.9934
02:32:00	3.7276	2.99361
02:32:00	3.7282	2.9941
02:33:00	3.7286	2.99419
02:33:00	3.7289	2.99428
02:34:00	3.7295	2.99431
02:34:00	3.7298	2.995
02:35:00	3.7301	2.99531
02:35:00	3.7307	2.99577
02:36:00	3.731	2.99636
02:36:00	3.7313	2.99648
02:37:00	3.732	2.99694
02:37:00	3.7323	2.99772
02:38:00	3.7329	2.99801
02:38:00	3.7332	2.99829
02:39:00	3.7338	2.99892
02:39:00	3.7341	2.99894
02:40:00	3.7344	2.99948
02:40:00	3.7351	2.99992
02:41:00	3.7354	3.00045
02:41:00	3.7357	3.00202
02:42:00	3.7363	3.0031
02:42:00	3.7366	3.00347
02:43:00	3.7369	3.00505
02:43:00	3.7372	3.0051
02:44:00	3.7379	3.00593
02:44:00	3.7382	3.00657
02:45:00	3.7388	3.00658
02:45:00	3.7391	3.00803
02:46:00	3.7394	3.00825
02:46:00	3.7397	3.0089
02:47:00	3.74	3.01097
02:47:00	3.741	3.01147
02:48:00	3.7413	3.01158
02:48:00	3.7416	3.01169
02:49:00	3.7422	3.01173
02:49:00	3.7425	3.01178
02:50:00	3.7428	3.01221
02:50:00	3.7431	3.01258
02:51:00	3.7437	3.01295
02:51:00	3.7441	3.01486
02:52:00	3.7444	3.01523
02:52:00	3.745	3.01605
02:53:00	3.7453	3.01626
02:53:00	3.7456	3.01643
02:54:00	3.7459	3.01681
02:54:00	3.7465	3.01778
02:55:00	3.7468	3.01801
02:55:00	3.7472	3.01898
02:56:00	3.7478	3.01923
02:56:00	3.7481	3.01932
02:57:00	3.7487	3.01944
02:57:00	3.749	3.01948
02:58:00	3.7493	3.02058
02:58:00	3.75	3.02108
02:59:00	3.7503	3.02124
02:59:00	3.7506	3.02126
03:00:00	3.7512	3.02137
03:00:00	3.7515	3.02154
03:01:00	3.7518	3.02169
03:01:00	3.7521	3.02186
03:02:00	3.7524	3.0221
03:02:00	3.7531	3.02216
03:03:00	3.7534	3.0233
03:03:00	3.7537	3.02466
03:04:00	3.754	3.02468
03:04:00	3.7546	3.02485
03:05:00	3.7549	3.02506
03:05:00	3.7552	3.02538
03:06:00	3.7558	3.02557
03:06:00	3.7565	3.02571
03:07:00	3.7568	3.02614
03:07:00	3.7571	3.02666
03:08:00	3.7574	3.02699
03:08:00	3.7577	3.02783
03:09:00	3.7583	3.02831
03:09:00	3.7586	3.02883
03:10:00	3.7589	3.02913
03:10:00	3.7593	3.02922
03:11:00	3.7599	3.02966
03:11:00	3.7602	3.03029
03:12:00	3.7605	3.03061
03:12:00	3.7611	3.03092
03:13:00	3.7614	3.03117
03:13:00	3.7617	3.03147
03:14:00	3.762	3.03163
03:14:00	3.7624	3.03216
03:15:00	3.763	3.03273
03:15:00	3.7633	3.03275
03:16:00	3.7636	3.03278
03:16:00	3.7639	3.03278
03:17:00	3.7648	3.0331
03:17:00	3.7651	3.03312
03:18:00	3.7655	3.03319
03:18:00	3.7658	3.03342
03:19:00	3.7661	3.0335
03:19:00	3.7667	3.03356
03:20:00	3.767	3.03368
03:20:00	3.7673	3.03371
03:21:00	3.7679	3.0346
03:21:00	3.7682	3.03474
03:22:00	3.7686	3.03484
03:22:00	3.7689	3.03517
03:23:00	3.7692	3.03518
03:23:00	3.7698	3.03519
03:24:00	3.7701	3.03527
03:24:00	3.7704	3.0353
03:25:00	3.771	3.03546
03:25:00	3.7713	3.03583
03:26:00	3.7717	3.03586
03:26:00	3.7723	3.0359
03:27:00	3.7726	3.03605
03:27:00	3.7732	3.03614
03:28:00	3.7735	3.03632
03:28:00	3.7738	3.03635
03:29:00	3.7741	3.03647
03:29:00	3.7748	3.03652
03:30:00	3.7751	3.0368
03:30:00	3.7754	3.03686
03:31:00	3.7757	3.03692
03:31:00	3.776	3.03798
03:32:00	3.7763	3.03835
03:32:00	3.7769	3.0386
03:33:00	3.7772	3.03866
03:33:00	3.7775	3.03869
03:34:00	3.7782	3.03889
03:34:00	3.7785	3.03904
03:35:00	3.7788	3.0391
03:35:00	3.7791	3.03957
03:36:00	3.7794	3.03966
03:36:00	3.7803	3.04001
03:37:00	3.7806	3.04022
03:37:00	3.781	3.04038
03:38:00	3.7816	3.04056
03:38:00	3.7819	3.04087
03:39:00	3.7822	3.04092
03:39:00	3.7828	3.04108
03:40:00	3.7831	3.0413
03:40:00	3.7834	3.04141
03:41:00	3.7837	3.04146
03:41:00	3.7841	3.0415
03:42:00	3.7847	3.04157
03:42:00	3.785	3.0419
03:43:00	3.7853	3.04194
03:43:00	3.7856	3.04218
03:44:00	3.7862	3.04221
03:44:00	3.7865	3.04261
03:45:00	3.7868	3.04265
03:45:00	3.7872	3.04265
03:46:00	3.7881	3.04276
03:46:00	3.7884	3.04282
03:47:00	3.789	3.04299
03:47:00	3.7893	3.04319
03:48:00	3.7896	3.04336
03:48:00	3.7899	3.04339
03:49:00	3.7906	3.04349
03:49:00	3.7909	3.04357
03:50:00	3.7912	3.04377
03:50:00	3.7918	3.04382
03:51:00	3.7921	3.04385
03:51:00	3.7924	3.04396
03:52:00	3.7927	3.04412
03:52:00	3.7934	3.04432
03:53:00	3.7937	3.04433
03:53:00	3.7943	3.04433
03:54:00	3.7946	3.04448
03:54:00	3.7949	3.04455
03:55:00	3.7955	3.0447
03:55:00	3.7961	3.04474
03:56:00	3.7965	3.0449
03:56:00	3.7968	3.04495
03:57:00	3.7974	3.04519
03:57:00	3.7977	3.04558
03:58:00	3.7983	3.04571
03:58:00	3.7986	3.04579
03:59:00	3.7989	3.04585
03:59:00	3.7996	3.04616
04:00:00	3.7999	3.04627
04:00:00	3.8002	3.04632
04:01:00	3.8008	3.04641
04:01:00	3.8011	3.04644
04:02:00	3.8017	3.04679
04:02:00	3.802	3.04682
04:03:00	3.8027	3.04684
04:03:00	3.803	3.04688
04:04:00	3.8033	3.04692
04:04:00	3.8042	3.04695
04:05:00	3.8045	3.047
04:05:00	3.8051	3.04727
04:06:00	3.8054	3.04745
04:06:00	3.8061	3.0475
04:07:00	3.8064	3.04782
04:07:00	3.8067	3.0479
04:08:00	3.8073	3.04824
04:08:00	3.8079	3.04839
04:09:00	3.8082	3.04839
04:09:00	3.8085	3.04858
04:10:00	3.8092	3.04888
04:10:00	3.8095	3.04897
04:11:00	3.8101	3.04905
04:11:00	3.8104	3.04905
04:12:00	3.811	3.04931
04:12:00	3.8113	3.04934
04:13:00	3.8123	3.04948
04:13:00	3.8129	3.04958
04:14:00	3.8132	3.0496
04:14:00	3.8135	3.04972
04:15:00	3.8141	3.05002
04:15:00	3.8144	3.05009
04:16:00	3.8151	3.05045
04:16:00	3.8157	3.05045
04:17:00	3.816	3.05063
04:17:00	3.8166	3.05108
04:18:00	3.8169	3.05137
04:18:00	3.8175	3.05139
04:19:00	3.8178	3.05144
04:19:00	3.8185	3.05146
04:20:00	3.8191	3.052
04:20:00	3.82	3.05222
04:21:00	3.8203	3.05228
04:21:00	3.8209	3.05237
04:22:00	3.8213	3.05245
04:22:00	3.8219	3.05251
04:23:00	3.8222	3.05253
04:23:00	3.8228	3.05256
04:24:00	3.8234	3.05267
04:24:00	3.824	3.05296
04:25:00	3.8244	3.05329
04:25:00	3.825	3.05353
04:26:00	3.8256	3.05355
04:26:00	3.8259	3.0538
04:27:00	3.8268	3.0538
04:27:00	3.8271	3.05405
04:28:00	3.8281	3.05423
04:28:00	3.8287	3.05428
04:29:00	3.829	3.05431
04:29:00	3.8296	3.05444
04:30:00	3.8302	3.05457
04:30:00	3.8309	3.05464
04:31:00	3.8315	3.05466
04:31:00	3.8321	3.05471
04:32:00	3.8324	3.05495
04:32:00	3.833	3.05495
04:33:00	3.8337	3.05552
04:33:00	3.8343	3.05565
04:34:00	3.8349	3.05573
04:34:00	3.8358	3.05574
04:35:00	3.8361	3.05579
04:35:00	3.8368	3.05592
04:36:00	3.8374	3.05603
04:36:00	3.838	3.05607
04:37:00	3.8386	3.05614
04:37:00	3.8392	3.05625
04:38:00	3.8399	3.05632
04:38:00	3.8405	3.05647
04:39:00	3.8411	3.0566
04:39:00	3.8417	3.05677
04:40:00	3.8423	3.05682
04:40:00	3.843	3.05683
04:41:00	3.8439	3.05684
04:41:00	3.8445	3.05694
04:42:00	3.8451	3.05704
04:42:00	3.8457	3.05707
04:43:00	3.8464	3.0571
04:43:00	3.847	3.05713
04:44:00	3.8476	3.05721
04:44:00	3.8482	3.05725
04:45:00	3.8492	3.05736
04:45:00	3.8498	3.05741
04:46:00	3.8504	3.05742
04:46:00	3.851	3.05754
04:47:00	3.8519	3.05759
04:47:00	3.8526	3.05774
04:48:00	3.8535	3.05778
04:48:00	3.8541	3.05779
04:49:00	3.8547	3.05784
04:49:00	3.8554	3.05814
04:50:00	3.856	3.0582
04:50:00	3.8569	3.05821
04:51:00	3.8575	3.05836
04:51:00	3.8581	3.05838
04:52:00	3.8588	3.05857
04:52:00	3.8597	3.05862
04:53:00	3.8606	3.05893
04:53:00	3.8612	3.05906
04:54:00	3.8619	3.05924
04:54:00	3.8628	3.05931
04:55:00	3.8634	3.05933
04:55:00	3.8643	3.05934
04:56:00	3.865	3.05975
04:56:00	3.8656	3.0598
04:57:00	3.8662	3.05981
04:57:00	3.8674	3.05995
04:58:00	3.8681	3.0602
04:58:00	3.869	3.06029
04:59:00	3.8696	3.0605
04:59:00	3.8702	3.06059
05:00:00	3.8712	3.06063
05:00:00	3.8718	3.06064
05:01:00	3.8727	3.06074
05:01:00	3.8733	3.06087
05:02:00	3.8743	3.06102
05:02:00	3.8752	3.06108
05:03:00	3.8761	3.06128
05:03:00	3.8767	3.06136
05:04:00	3.8774	3.06145
05:04:00	3.8783	3.06151
05:05:00	3.8792	3.06164
05:05:00	3.8798	3.0617
05:06:00	3.8808	3.06182
05:06:00	3.8814	3.06223
05:07:00	3.8823	3.06234
05:07:00	3.8833	3.06243
05:08:00	3.8842	3.06254
05:08:00	3.8851	3.06255
05:09:00	3.8857	3.06284
05:09:00	3.8867	3.0631
05:10:00	3.8873	3.06324
05:10:00	3.8882	3.06325
05:11:00	3.8891	3.06334
05:11:00	3.8898	3.0634
05:12:00	3.891	3.06342
05:12:00	3.8919	3.06364
05:13:00	3.8926	3.06368
05:13:00	3.8935	3.06392
05:14:00	3.8944	3.06393
05:14:00	3.895	3.06398
05:15:00	3.896	3.06411
05:15:00	3.8969	3.06429
05:16:00	3.8978	3.06444
05:16:00	3.8984	3.06459
05:17:00	3.8997	3.06474
05:17:00	3.9006	3.06485
05:18:00	3.9012	3.06495
05:18:00	3.9022	3.06516
05:19:00	3.9028	3.06536
05:19:00	3.9037	3.06549
05:20:00	3.9046	3.06552
05:20:00	3.9056	3.06557
05:21:00	3.9068	3.06566
05:21:00	3.9078	3.06588
05:22:00	3.9084	3.06608
05:22:00	3.9093	3.06634
05:23:00	3.9102	3.06637
05:23:00	3.9109	3.06674
05:24:00	3.9118	3.06675
05:24:00	3.9127	3.06682
05:25:00	3.9136	3.06686
05:25:00	3.9149	3.06687
05:26:00	3.9155	3.06694
05:26:00	3.9164	3.06697
05:27:00	3.9174	3.06698
05:27:00	3.9183	3.06703
05:28:00	3.9189	3.06719
05:28:00	3.9198	3.06733
05:29:00	3.9208	3.06738
05:29:00	3.9217	3.06746
05:30:00	3.9223	3.06749
05:30:00	3.9236	3.06751
05:31:00	3.9245	3.06753
05:31:00	3.9254	3.06758
05:32:00	3.9264	3.06771
05:32:00	3.9273	3.06787
05:33:00	3.9279	3.06787
05:33:00	3.9288	3.06804
05:34:00	3.9298	3.06837
05:34:00	3.931	3.06841
05:35:00	3.9316	3.06852
05:35:00	3.9326	3.06859
05:36:00	3.9335	3.06907
05:36:00	3.9344	3.0691
05:37:00	3.935	3.06937
05:37:00	3.936	3.0694
05:38:00	3.9369	3.06965
05:38:00	3.9378	3.06966
05:39:00	3.9391	3.06983
05:39:00	3.9397	3.06987
05:40:00	3.9406	3.06996
05:40:00	3.9415	3.07003
05:41:00	3.9425	3.07016
05:41:00	3.9431	3.07021
05:42:00	3.944	3.07032
05:42:00	3.945	3.07034
05:43:00	3.9456	3.07045
05:43:00	3.9468	3.07051
05:44:00	3.9477	3.07075
05:44:00	3.9487	3.07075
05:45:00	3.9496	3.07092
05:45:00	3.9502	3.07133
05:46:00	3.9512	3.07145
05:46:00	3.9521	3.07151
05:47:00	3.9527	3.07153
05:47:00	3.9536	3.0716
05:48:00	3.9549	3.07166
05:48:00	3.9555	3.07195
05:49:00	3.9564	3.07199
05:49:00	3.9574	3.07207
05:50:00	3.9583	3.07226
05:50:00	3.9589	3.07233
05:51:00	3.9598	3.07244
05:51:00	3.9608	3.07251
05:52:00	3.9617	3.07261
05:52:00	3.9626	3.0727
05:53:00	3.9632	3.07301
05:53:00	3.9642	3.07302
05:54:00	3.9651	3.07308
05:54:00	3.966	3.07338
05:55:00	3.9667	3.07366
05:55:00	3.9676	3.0737
05:56:00	3.9682	3.07379
05:56:00	3.9691	3.0739
05:57:00	3.9704	3.07395
05:57:00	3.971	3.07415
05:58:00	3.9719	3.07457
05:58:00	3.9729	3.07471
05:59:00	3.9735	3.07473
05:59:00	3.9744	3.07486
06:00:00	3.9753	3.07495
06:00:00	3.976	3.07536
06:01:00	3.9769	3.07562
06:01:00	3.9781	3.07564
06:02:00	3.9787	3.07565
06:02:00	3.9794	3.07568
06:03:00	3.9803	3.07572
06:03:00	3.9809	3.07584
06:04:00	3.9818	3.07589
06:04:00	3.9828	3.0759
06:05:00	3.9834	3.07595
06:05:00	3.9843	3.07595
06:06:00	3.9849	3.07601
06:06:00	3.9862	3.07648
06:07:00	3.9868	3.07661
06:07:00	3.9877	3.07699
06:08:00	3.9884	3.07714
06:08:00	3.9893	3.07722
06:09:00	3.9902	3.0777
06:09:00	3.9908	3.07777
06:10:00	3.9918	3.07798
06:10:00	3.9924	3.07802
06:11:00	3.9933	3.07808
06:11:00	3.9942	3.07813
06:12:00	3.9952	3.07813
06:12:00	3.9958	3.07851
06:13:00	3.9964	3.07858
06:13:00	3.9973	3.07864
06:14:00	3.998	3.07866
06:14:00	3.9989	3.0788
06:15:00	3.9995	3.079
06:15:00	4.0004	3.07904
06:16:00	4.0011	3.07911
06:16:00	4.0023	3.07927
06:17:00	4.0029	3.07939
06:17:00	4.0035	3.07944
06:18:00	4.0045	3.07946
06:18:00	4.0051	3.07999
06:19:00	4.006	3.08021
06:19:00	4.0066	3.08022
06:20:00	4.0076	3.08043
06:20:00	4.0082	3.08047
06:21:00	4.0088	3.08049
06:21:00	4.0101	3.0805
06:22:00	4.0107	3.08055
06:22:00	4.0113	3.08075
06:23:00	4.0122	3.08077
06:23:00	4.0128	3.08101
06:24:00	4.0138	3.08107
06:24:00	4.0144	3.08112
06:25:00	4.0153	3.08122
06:25:00	4.0159	3.08133
06:26:00	4.0166	3.08139
06:26:00	4.0175	3.08146
06:27:00	4.0184	3.08232
06:27:00	4.019	3.08236
06:28:00	4.0197	3.08236
06:28:00	4.0206	3.08244
06:29:00	4.0212	3.08248
06:29:00	4.0221	3.08272
06:30:00	4.0228	3.08282
06:30:00	4.0234	3.08284
06:31:00	4.0243	3.08291
06:31:00	4.0249	3.08295
06:32:00	4.0259	3.08331
06:32:00	4.0268	3.0834
06:33:00	4.0274	3.0834
06:33:00	4.028	3.08342
06:34:00	4.029	3.08372
06:34:00	4.0296	3.084
06:35:00	4.0302	3.08403
06:35:00	4.0311	3.08405
06:36:00	4.0318	3.08416
06:36:00	4.0327	3.08438
06:37:00	4.0336	3.08453
06:37:00	4.0342	3.08459
06:38:00	4.0352	3.08478
06:38:00	4.0358	3.08492
06:39:00	4.0367	3.08504
06:39:00	4.0373	3.08517
06:40:00	4.038	3.08525
06:40:00	4.0389	3.08531
06:41:00	4.0395	3.08539
06:41:00	4.0404	3.08544
06:42:00	4.0414	3.0858
06:42:00	4.042	3.08588
06:43:00	4.0429	3.08589
06:43:00	4.0435	3.08598
06:44:00	4.0442	3.08601
06:44:00	4.0451	3.08602
06:45:00	4.0457	3.08668
06:45:00	4.0466	3.08669
06:46:00	4.0473	3.08689
06:46:00	4.0482	3.08691
06:47:00	4.0488	3.08694
06:47:00	4.0497	3.08699
06:48:00	4.0507	3.08703
06:48:00	4.0513	3.08707
06:49:00	4.0522	3.08734
06:49:00	4.0528	3.0875
06:50:00	4.0535	3.08764
06:50:00	4.0544	3.08784
06:51:00	4.0553	3.08797
06:51:00	4.0559	3.08876
06:52:00	4.0572	3.08895
06:52:00	4.0578	3.08897
06:53:00	4.0584	3.08904
06:53:00	4.0593	3.08907
06:54:00	4.06	3.08909
06:54:00	4.0609	3.08923
06:55:00	4.0618	3.08924
06:55:00	4.0621	3.08971
06:56:00	4.0631	3.08971
06:56:00	4.064	3.08997
06:57:00	4.0652	3.09006
06:57:00	4.0659	3.09013
06:58:00	4.0665	3.09045
06:58:00	4.0674	3.09093
06:59:00	4.0683	3.0911
06:59:00	4.069	3.09114
07:00:00	4.0699	3.09124
07:00:00	4.0705	3.09173
07:01:00	4.0714	3.09177
07:01:00	4.0721	3.09198
07:02:00	4.0733	3.09208
07:02:00	4.0742	3.09208
07:03:00	4.0749	3.09212
07:03:00	4.0758	3.09217
07:04:00	4.0767	3.09223
07:04:00	4.0773	3.09235
07:05:00	4.0783	3.0925
07:05:00	4.0792	3.09282
07:06:00	4.0798	3.09287
07:06:00	4.0811	3.09299
07:07:00	4.0817	3.09309
07:07:00	4.0826	3.09359
07:08:00	4.0835	3.09361
07:08:00	4.0845	3.09368
07:09:00	4.0851	3.0939
07:09:00	4.086	3.09412
07:10:00	4.0869	3.09443
07:10:00	4.0879	3.09481
07:11:00	4.0885	3.09493
07:11:00	4.0897	3.09525
07:12:00	4.0907	3.09562
07:12:00	4.0916	3.09608
07:13:00	4.0925	3.0961
07:13:00	4.0931	3.09619
07:14:00	4.0941	3.09623
07:14:00	4.095	3.09681
07:15:00	4.0956	3.0971
07:15:00	4.0972	3.09711
07:16:00	4.0978	3.09729
07:16:00	4.0987	3.0973
07:17:00	4.0997	3.09751
07:17:00	4.1006	3.09753
07:18:00	4.1015	3.09755
07:18:00	4.1024	3.09774
07:19:00	4.1031	3.09778
07:19:00	4.104	3.09781
07:20:00	4.1052	3.09805
07:20:00	4.1062	3.09808
07:21:00	4.1071	3.09831
07:21:00	4.108	3.09858
07:22:00	4.109	3.09861
07:22:00	4.1099	3.0431
07:23:00	4.1108	3.04819
07:23:00	4.1117	3.04922
07:24:00	4.113	3.05032
07:24:00	4.1139	3.05161
07:25:00	4.1145	3.05246
07:25:00	4.1155	3.05387
07:26:00	4.1167	3.05544
07:26:00	4.1176	3.05548
07:27:00	4.1186	3.05679
07:27:00	4.1195	3.0568
07:28:00	4.1204	3.06076
07:28:00	4.1217	3.06082
07:29:00	4.1226	3.06156
07:29:00	4.1232	3.06202
07:30:00	4.1245	3.06285
07:30:00	4.1254	3.06301
07:31:00	4.1263	3.06308
07:31:00	4.1269	3.06488
07:32:00	4.1285	3.0658
07:32:00	4.1294	3.06602
07:33:00	4.1303	3.06766
07:33:00	4.1313	3.06781
07:34:00	4.1322	3.06859
07:34:00	4.1331	3.06962
07:35:00	4.1341	3.07009
07:35:00	4.135	3.07016
07:36:00	4.1362	3.07053
07:36:00	4.1372	3.07059
07:37:00	4.1381	3.07089
07:37:00	4.1387	3.07092
07:38:00	4.14	3.07244
07:38:00	4.1406	3.07254
07:39:00	4.1418	3.07258
07:39:00	4.1427	3.07285
07:40:00	4.1437	3.07401
07:40:00	4.1446	3.07475
07:41:00	4.1458	3.07549
07:41:00	4.1468	3.0757
07:42:00	4.1477	3.07571
07:42:00	4.1483	3.07587
07:43:00	4.1496	3.07591
07:43:00	4.1502	3.0764
07:44:00	4.1511	3.07657
07:44:00	4.1524	3.07679
07:45:00	4.1533	3.0777
07:45:00	4.1542	3.07848
07:46:00	4.1551	3.07884
07:46:00	4.1561	3.07924
07:47:00	4.157	3.07927
07:47:00	4.1576	3.08019
07:48:00	4.1586	3.08051
07:48:00	4.1595	3.08113
07:49:00	4.1607	3.08123
07:49:00	4.1617	3.08169
07:50:00	4.1626	3.08182
07:50:00	4.1635	3.08188
07:51:00	4.1641	3.08188
07:51:00	4.1651	3.08215
07:52:00	4.166	3.0825
07:52:00	4.1669	3.08362
07:53:00	4.1675	3.08387
07:53:00	4.1688	3.08397
07:54:00	4.1697	3.084
07:54:00	4.1706	3.08409
07:55:00	4.1713	3.08481
07:55:00	4.1722	3.085
07:56:00	4.1731	3.08515
07:56:00	4.1737	3.08519
07:57:00	4.1747	3.08551
07:57:00	4.1759	3.08596
07:58:00	4.1768	3.08632
07:58:00	4.1775	3.08639
07:59:00	4.1781	3.08639
07:59:00	4.179	3.08676
08:00:00	4.1799	3.08682
08:00:00	4.1806	3.08688
08:01:00	4.1815	3.08698
08:01:00	4.1821	3.08726
08:02:00	4.183	3.08765
08:02:00	4.184	3.08775
08:03:00	4.1849	3.08807
08:03:00	4.1855	3.08825
08:04:00	4.1861	3.08836
08:04:00	4.1868	3.08845
08:05:00	4.1877	3.03866
08:05:00	4.1883	3.03869
08:06:00	4.1889	3.03889
08:06:00	4.1899	3.03904
08:07:00	4.1905	3.0391
08:07:00	4.1911	3.03957
08:08:00	4.192	3.03966
08:08:00	4.1927	3.04001
08:09:00	4.1933	3.04022
08:09:00	4.1939	3.04038
08:10:00	4.1945	3.04056
08:10:00	4.1951	3.04087
08:11:00	4.1958	3.04092
08:11:00	4.1964	3.04108
08:12:00	4.197	3.0413
08:12:00	4.1976	3.04141
08:13:00	4.1982	3.04146
08:13:00	4.1985	3.0415
08:14:00	4.1998	3.04157
08:14:00	4.2001	3.0419
08:15:00	4.2007	3.04194
08:15:00	4.2013	3.04218
08:16:00	4.202	3.04221
08:16:00	4.2023	3.04261
08:17:00	4.2029	3.04265
08:17:00	4.2032	3.04265
08:18:00	4.2038	3.04276
08:18:00	4.2044	3.04282
08:19:00	4.2047	3.04299
08:19:00	4.2054	3.04319
08:20:00	4.206	3.04336
08:20:00	4.2063	3.04339
08:21:00	4.2069	3.04349
08:21:00	4.2078	3.04357
08:22:00	4.2082	3.04377
08:22:00	4.2088	3.04382
08:23:00	4.2091	3.04385
08:23:00	4.2097	3.04396
08:24:00	4.21	3.04412
08:24:00	4.2106	3.04432
08:25:00	4.2109	3.04433
08:25:00	4.2116	3.04433
08:26:00	4.2119	3.04448
08:26:00	4.2125	3.04455
08:27:00	4.2128	3.0447
08:27:00	4.2134	3.04474
08:28:00	4.2137	3.0449
08:28:00	4.2144	3.04495
08:29:00	4.2147	3.04519
08:29:00	4.2156	3.04558
08:30:00	4.2159	3.04571
08:30:00	4.2165	3.04579
08:31:00	4.2168	3.04585
08:31:00	4.2175	3.04616
08:32:00	4.2181	3.04627
08:32:00	4.2184	3.04632
08:33:00	4.2187	3.04641
08:33:00	4.2193	3.04644
08:34:00	4.2199	3.04679
08:34:00	4.2203	3.04682
08:35:00	4.2209	3.04684
08:35:00	4.2212	3.04688
08:36:00	4.2218	3.04692
08:36:00	4.2221	3.04695
08:37:00	4.2227	3.047
08:37:00	4.2234	3.04727
08:38:00	4.224	3.04745
08:38:00	4.2243	3.0475
08:39:00	4.2249	3.04782
08:39:00	4.2255	3.0479
08:40:00	4.2261	3.04824
08:40:00	4.2265	3.04839
08:41:00	4.2271	3.04839
08:41:00	4.2274	3.04858
08:42:00	4.228	3.04888
08:42:00	4.2286	3.04897
08:43:00	4.2292	3.04905
08:43:00	4.2296	3.04905
08:44:00	4.2302	3.04931
08:44:00	4.2308	3.04934
08:45:00	4.2314	3.04948
08:45:00	4.2323	3.04958
08:46:00	4.2327	3.0496
08:46:00	4.2333	3.04972
08:47:00	4.2339	3.05002
08:47:00	4.2345	3.05009
08:48:00	4.2351	3.05045
08:48:00	4.2358	3.05045
08:49:00	4.2364	3.05063
08:49:00	4.237	3.05108
08:50:00	4.2376	3.05137
08:50:00	4.2382	3.05139
08:51:00	4.2392	3.05144
08:51:00	4.2398	3.05146
08:52:00	4.2407	3.052
08:52:00	4.241	3.05222
08:53:00	4.242	3.05228
08:53:00	4.2426	3.05237
08:54:00	4.2432	3.05245
08:54:00	4.2438	3.05251
08:55:00	4.2447	3.05253
08:55:00	4.2454	3.05256
08:56:00	4.246	3.05267
08:56:00	4.2472	3.05296
08:57:00	4.2482	3.15329
08:57:00	4.2488	3.25353
08:58:00	4.2497	3.45355
08:58:00	4.2503	3.6538
08:59:00	4.2513	3.8538
08:59:00	4.2519	4.26899
09:00:00	4.2528	4.58489
09:00:00	4.2537	4.62451
09:01:00	4.255	4.52257
09:01:00	4.2556	4.74906
09:02:00	4.2565	5.03116
09:02:00	4.2575	4.96218
09:03:00	4.2584	5.24891
09:03:00	4.2593	5.3468
09:04:00	4.2602	5.33397
09:04:00	4.2615	5.18057
09:05:00	4.2621	5.34434
09:05:00	4.2637	5.37426
09:06:00	4.2646	5.50257
09:06:00	4.2655	5.71852
09:07:00	4.2668	5.69214
09:07:00	4.2677	5.74047
09:08:00	4.2689	5.79562
09:08:00	4.2699	5.67195
09:09:00	4.2714	5.91291
09:09:00	4.2726	5.90321
09:10:00	4.2736	5.87139
09:10:00	4.2748	6.06585
09:11:00	4.2761	5.88284
09:11:00	4.2773	5.90396
09:12:00	4.2788	5.81036
09:12:00	4.2801	5.93447
09:13:00	4.2813	5.99081
09:13:00	4.2826	6.19595
09:14:00	4.2841	6.11502
09:14:00	4.2854	5.93202
09:15:00	4.2869	5.89348
09:15:00	4.2885	5.98367
09:16:00	4.29	6.10126
09:16:00	4.2912	5.97636
09:17:00	4.2928	5.91454
09:17:00	4.2947	6.05681
09:18:00	4.2962	5.89587
09:18:00	4.2978	6.13969
09:19:00	4.2993	5.9709
09:19:00	4.3009	6.17095
09:20:00	4.303	6.04242
09:20:00	4.3046	6.19151
09:21:00	4.3061	6.23047
09:21:00	4.308	6.13845
09:22:00	4.3095	6.09765
09:22:00	4.3117	6.06642
09:23:00	4.3136	6.06161
09:23:00	4.3154	5.96671
09:24:00	4.3173	5.79384
09:24:00	4.3198	5.83991
09:25:00	4.3216	5.89171
09:25:00	4.3235	5.80749
09:26:00	4.3257	5.78898
09:26:00	4.3278	5.85928
09:27:00	4.33	5.69312
09:27:00	4.3322	5.77848
09:28:00	4.3343	5.80287
09:28:00	4.3365	5.7351
09:29:00	4.339	5.85503
09:29:00	4.3412	5.80648
09:30:00	4.3436	5.89771
09:30:00	4.3461	5.7344
09:31:00	4.3483	5.7152
09:31:00	4.3511	5.47705
09:32:00	4.3536	5.54398
09:32:00	4.356	5.34471
09:33:00	4.3588	5.20515
09:33:00	4.3613	4.98918
09:34:00	4.3638	4.90266
09:34:00	4.3669	5.13083
09:35:00	4.3694	5.12513
09:35:00	4.3722	5.36801
09:36:00	4.3753	5.29421
09:36:00	4.3777	5.54635
09:37:00	4.3808	5.58591
09:37:00	4.3839	5.68303
09:38:00	4.3867	5.76216
09:38:00	4.3898	5.83946
09:39:00	4.3929	5.85905
09:39:00	4.3957	5.83246
09:40:00	4.3991	5.95529
09:40:00	4.4022	5.99488
09:41:00	4.4056	5.97986
09:41:00	4.4087	6.0304
09:42:00	4.4118	5.95401
09:42:00	4.4153	5.99973
09:43:00	4.4184	5.9299
09:43:00	4.4221	5.90389
09:44:00	4.4252	6.03952
09:44:00	4.4286	6.08335
09:45:00	4.4323	6.05629
09:45:00	4.4357	6.25438
09:46:00	4.4394	6.2575
09:46:00	4.4425	5.96242
09:47:00	4.4466	5.74435
09:47:00	4.45	5.47981
09:48:00	4.4537	5.44857
09:48:00	4.4571	5.33107
09:49:00	4.4611	5.3992
09:49:00	4.4645	5.98149
09:50:00	4.4683	5.93246
09:50:00	4.472	5.84862
09:51:00	4.4757	6.02406
09:51:00	4.4797	7.00096
09:52:00	4.4835	7.13012
09:52:00	4.4875	6.91941
09:53:00	4.4912	7.25009
09:53:00	4.4952	7.00636
09:54:00	4.499	7.05946
09:54:00	4.5005	7.89937

## Sheet: Fig.1g
X: Time (h)	Y: Voltage (v)	Y: Flux (mmol h-1)
00:00:00	3.0574	2.81017
00:00:00	3.461	3.37334
00:01:00	3.5813	3.31688
00:01:00	3.6002	3.16321
00:02:00	3.607	3.20556
00:02:00	3.6111	3.27387
00:03:00	3.6135	3.33666
00:03:00	3.6154	3.3301
00:04:00	3.617	3.35616
00:04:00	3.6185	3.35393
00:05:00	3.6197	3.34638
00:05:00	3.6207	3.34044
00:06:00	3.6213	3.36453
00:06:00	3.6222	3.35867
00:07:00	3.6228	3.37728
00:07:00	3.6235	3.36489
00:08:00	3.6241	3.32605
00:08:00	3.6247	3.35409
00:09:00	3.625	3.35
00:09:00	3.6259	3.35379
00:10:00	3.6263	3.35399
00:10:00	3.6269	3.31682
00:11:00	3.6272	3.3448
00:11:00	3.6275	3.34726
00:12:00	3.6278	3.34786
00:12:00	3.6281	3.32526
00:13:00	3.6284	3.31907
00:13:00	3.629	3.31257
00:14:00	3.6294	3.33358
00:14:00	3.6297	3.31582
00:15:00	3.6297	3.29468
00:15:00	3.63	3.30377
00:16:00	3.6306	3.2982
00:16:00	3.6309	3.28841
00:17:00	3.6309	3.28459
00:17:00	3.6312	3.28003
00:18:00	3.6318	3.28683
00:18:00	3.6318	3.28682
00:19:00	3.6321	3.30372
00:19:00	3.6325	3.2712
00:20:00	3.6328	3.28243
00:20:00	3.6331	3.25097
00:21:00	3.6334	3.29867
00:21:00	3.634	3.29655
00:22:00	3.634	3.27746
00:22:00	3.6343	3.29896
00:23:00	3.6346	3.26529
00:23:00	3.6349	3.24181
00:24:00	3.6352	3.27766
00:24:00	3.6356	3.2674
00:25:00	3.6356	3.26
00:25:00	3.6359	3.30834
00:26:00	3.6362	3.30998
00:26:00	3.6365	3.27731
00:27:00	3.6368	3.28352
00:27:00	3.6368	3.28858
00:28:00	3.6371	3.25787
00:28:00	3.6374	3.29039
00:29:00	3.6377	3.25587
00:29:00	3.638	3.28171
00:30:00	3.6383	3.24238
00:30:00	3.6383	3.27591
00:31:00	3.6387	3.28012
00:31:00	3.639	3.25684
00:32:00	3.6393	3.29485
00:32:00	3.6393	3.26954
00:33:00	3.6396	3.27852
00:33:00	3.6399	3.2935
00:34:00	3.6402	3.3005
00:34:00	3.6402	3.26795
00:35:00	3.6405	3.30947
00:35:00	3.6408	3.26956
00:36:00	3.6411	3.29692
00:36:00	3.6414	3.28094
00:37:00	3.6414	3.27831
00:37:00	3.6421	3.26949
00:38:00	3.6424	3.33471
00:38:00	3.6427	3.26703
00:39:00	3.643	3.27253
00:39:00	3.643	3.2706
00:40:00	3.6433	3.28665
00:40:00	3.6436	3.3056
00:41:00	3.6439	3.27635
00:41:00	3.6442	3.29468
00:42:00	3.6442	3.28863
00:42:00	3.6445	3.26409
00:43:00	3.6449	3.23435
00:43:00	3.6452	3.27507
00:44:00	3.6452	3.26917
00:44:00	3.6455	3.24899
00:45:00	3.6458	3.27071
00:45:00	3.6461	3.28752
00:46:00	3.6464	3.26959
00:46:00	3.6467	3.29703
00:47:00	3.6467	3.29721
00:47:00	3.647	3.26847
00:48:00	3.6473	3.27584
00:48:00	3.6476	3.27378
00:49:00	3.648	3.27491
00:49:00	3.6483	3.2807
00:50:00	3.6483	3.2606
00:50:00	3.6486	3.26899
00:51:00	3.6489	3.27237
00:51:00	3.6492	3.27709
00:52:00	3.6498	3.27881
00:52:00	3.6498	3.29785
00:53:00	3.6504	3.29544
00:53:00	3.6504	3.23596
00:54:00	3.6507	3.26273
00:54:00	3.6511	3.29039
00:55:00	3.6514	3.27727
00:55:00	3.6517	3.31036
00:56:00	3.652	3.27135
00:56:00	3.6523	3.30079
00:57:00	3.6526	3.2548
00:57:00	3.6529	3.27018
00:58:00	3.6532	3.28298
00:58:00	3.6535	3.27811
00:59:00	3.6535	3.26748
00:59:00	3.6542	3.29885
01:00:00	3.6542	3.29403
01:00:00	3.6551	3.28816
01:01:00	3.6554	3.30045
01:01:00	3.6557	3.32737
01:02:00	3.656	3.30051
01:02:00	3.656	3.27351
01:03:00	3.6563	3.28226
01:03:00	3.6566	3.29845
01:04:00	3.6569	3.28009
01:04:00	3.6573	3.25599
01:05:00	3.6573	3.24922
01:05:00	3.6579	3.30562
01:06:00	3.6582	3.27205
01:06:00	3.6585	3.30549
01:07:00	3.6588	3.28497
01:07:00	3.6591	3.2842
01:08:00	3.6594	3.27332
01:08:00	3.6594	3.26736
01:09:00	3.6597	3.25299
01:09:00	3.66	3.28538
01:10:00	3.6604	3.25783
01:10:00	3.6607	3.27336
01:11:00	3.661	3.29421
01:11:00	3.6613	3.29279
01:12:00	3.6619	3.27144
01:12:00	3.6622	3.29161
01:13:00	3.6622	3.30504
01:13:00	3.6628	3.25861
01:14:00	3.6631	3.2776
01:14:00	3.6635	3.29562
01:15:00	3.6638	3.2912
01:15:00	3.6641	3.29273
01:16:00	3.6644	3.27134
01:16:00	3.6647	3.27671
01:17:00	3.665	3.27141
01:17:00	3.6653	3.28536
01:18:00	3.6659	3.26423
01:18:00	3.6666	3.25512
01:19:00	3.6669	3.26421
01:19:00	3.6672	3.2465
01:20:00	3.6675	3.22492
01:20:00	3.6678	3.21587
01:21:00	3.6681	3.22179
01:21:00	3.6684	3.20953
01:22:00	3.6687	3.23714
01:22:00	3.669	3.25008
01:23:00	3.6693	3.23217
01:23:00	3.67	3.23487
01:24:00	3.6703	3.24609
01:24:00	3.6706	3.2277
01:25:00	3.6709	3.22307
01:25:00	3.6712	3.23447
01:26:00	3.6715	3.20263
01:26:00	3.6721	3.22836
01:27:00	3.6724	3.232
01:27:00	3.6728	3.23581
01:28:00	3.6731	3.2288
01:28:00	3.6734	3.23502
01:29:00	3.674	3.20603
01:29:00	3.6746	3.25719
01:30:00	3.6749	3.24284
01:30:00	3.6752	3.21922
01:31:00	3.6759	3.25425
01:31:00	3.6762	3.20176
01:32:00	3.6765	3.23815
01:32:00	3.6768	3.22945
01:33:00	3.6771	3.22468
01:33:00	3.6777	3.26036
01:34:00	3.678	3.23063
01:34:00	3.6783	3.23061
01:35:00	3.6786	3.22693
01:35:00	3.679	3.2319
01:36:00	3.6796	3.25953
01:36:00	3.6799	3.23622
01:37:00	3.6802	3.25101
01:37:00	3.6808	3.24634
01:38:00	3.6811	3.23667
01:38:00	3.6814	3.25225
01:39:00	3.6821	3.25467
01:39:00	3.6824	3.22179
01:40:00	3.683	3.24311
01:40:00	3.6833	3.23579
01:41:00	3.6836	3.2358
01:41:00	3.6839	3.26129
01:42:00	3.6845	3.24361
01:42:00	3.6848	3.24666
01:43:00	3.6852	3.24988
01:43:00	3.6858	3.25018
01:44:00	3.6861	3.22103
01:44:00	3.6864	3.23545
01:45:00	3.687	3.22749
01:45:00	3.687	3.24531
01:46:00	3.6876	3.24903
01:46:00	3.6879	3.22121
01:47:00	3.6886	3.22945
01:47:00	3.6889	3.22529
01:48:00	3.6892	3.23921
01:48:00	3.6901	3.22684
01:49:00	3.6904	3.23152
01:49:00	3.6907	3.23803
01:50:00	3.6914	3.22283
01:50:00	3.6917	3.24195
01:51:00	3.692	3.23154
01:51:00	3.6926	3.18727
01:52:00	3.6929	3.20593
01:52:00	3.6932	3.22021
01:53:00	3.6935	3.23196
01:53:00	3.6941	3.24901
01:54:00	3.6945	3.24996
01:54:00	3.6948	3.24572
01:55:00	3.6954	3.23714
01:55:00	3.6957	3.22869
01:56:00	3.696	3.23755
01:56:00	3.6963	3.23836
01:57:00	3.6969	3.26736
01:57:00	3.6972	3.20835
01:58:00	3.6982	3.24233
01:58:00	3.6985	3.22635
01:59:00	3.6988	3.2155
01:59:00	3.6991	3.21604
02:00:00	3.6997	3.22599
02:00:00	3.7	3.22349
02:01:00	3.7007	3.23115
02:01:00	3.701	3.20108
02:02:00	3.7013	3.21377
02:02:00	3.7019	3.22913
02:03:00	3.7022	3.21172
02:03:00	3.7025	3.22061
02:04:00	3.7031	3.22439
02:04:00	3.7034	3.23413
02:05:00	3.7038	3.25032
02:05:00	3.7044	3.22503
02:06:00	3.7047	3.24374
02:06:00	3.705	3.25284
02:07:00	3.7059	3.22857
02:07:00	3.7062	3.23332
02:08:00	3.7069	3.22616
02:08:00	3.7072	3.23045
02:09:00	3.7075	3.23688
02:09:00	3.7081	3.25943
02:10:00	3.7084	3.24756
02:10:00	3.7087	3.24471
02:11:00	3.7093	3.24042
02:11:00	3.7096	3.24428
02:12:00	3.71	3.26675
02:12:00	3.7106	3.25235
02:13:00	3.7109	3.22059
02:13:00	3.7112	3.23529
02:14:00	3.7118	3.24512
02:14:00	3.7121	3.27237
02:15:00	3.7124	3.26394
02:15:00	3.7131	3.2723
02:16:00	3.7134	3.27432
02:16:00	3.714	3.24743
02:17:00	3.7146	3.25719
02:17:00	3.7149	3.24178
02:18:00	3.7152	3.27058
02:18:00	3.7158	3.25977
02:19:00	3.7162	3.24127
02:19:00	3.7168	3.26542
02:20:00	3.7171	3.218
02:20:00	3.7174	3.22278
02:21:00	3.718	3.24758
02:21:00	3.7183	3.29573
02:22:00	3.7186	3.25745
02:22:00	3.7193	3.22014
02:23:00	3.7196	3.20524
02:23:00	3.7199	3.25165
02:24:00	3.7205	3.22591
02:24:00	3.7208	3.25102
02:25:00	3.7211	3.24673
02:25:00	3.7214	3.25006
02:26:00	3.7224	3.24038
02:26:00	3.7227	3.22115
02:27:00	3.723	3.28781
02:27:00	3.7236	3.25619
02:28:00	3.7239	3.21614
02:28:00	3.7242	3.22017
02:29:00	3.7248	3.21994
02:29:00	3.7251	3.27267
02:30:00	3.7258	3.27319
02:30:00	3.7261	3.2799
02:31:00	3.7264	3.26483
02:31:00	3.7267	3.24238
02:32:00	3.7273	3.23585
02:32:00	3.7276	3.25729
02:33:00	3.7282	3.25655
02:33:00	3.7286	3.2498
02:34:00	3.7289	3.25342
02:34:00	3.7292	3.26882
02:35:00	3.7301	3.26089
02:35:00	3.7304	3.27332
02:36:00	3.7307	3.26585
02:36:00	3.7313	3.2643
02:37:00	3.7317	3.2593
02:37:00	3.7323	3.27385
02:38:00	3.7326	3.26627
02:38:00	3.7332	3.286
02:39:00	3.7335	3.30107
02:39:00	3.7341	3.31966
02:40:00	3.7348	3.29289
02:40:00	3.7351	3.27225
02:41:00	3.7357	3.2471
02:41:00	3.7363	3.24145
02:42:00	3.7369	3.28125
02:42:00	3.7379	3.27912
02:43:00	3.7385	3.2534
02:43:00	3.7391	3.23572
02:44:00	3.7394	3.23224
02:44:00	3.74	3.2603
02:45:00	3.7403	3.25029
02:45:00	3.741	3.23524
02:46:00	3.7416	3.21935
02:46:00	3.7422	3.2169
02:47:00	3.7425	3.23868
02:47:00	3.7431	3.26172
02:48:00	3.7434	3.2516
02:48:00	3.7437	3.25491
02:49:00	3.7444	3.27092
02:49:00	3.7447	3.25378
02:50:00	3.7447	3.25688
02:50:00	3.745	3.22925
02:51:00	3.745	3.2367
02:51:00	3.7453	3.26417
02:52:00	3.7453	3.25861
02:52:00	3.7459	3.2253
02:53:00	3.7459	3.25883
02:53:00	3.7462	3.23231
02:54:00	3.7465	3.24712
02:54:00	3.7468	3.23961
02:55:00	3.7472	3.25339
02:55:00	3.7475	3.24806
02:56:00	3.7478	3.24716
02:56:00	3.7484	3.25659
02:57:00	3.7487	3.24981
02:57:00	3.749	3.21708
02:58:00	3.7493	3.24201
02:58:00	3.7496	3.25153
02:59:00	3.75	3.23317
02:59:00	3.7506	3.23366
03:00:00	3.7509	3.26857
03:00:00	3.7512	3.26694
03:01:00	3.7515	3.24122
03:01:00	3.7518	3.24211
03:02:00	3.7524	3.24479
03:02:00	3.7527	3.27128
03:03:00	3.7531	3.2839
03:03:00	3.754	3.26244
03:04:00	3.7543	3.23236
03:04:00	3.7546	3.27445
03:05:00	3.7549	3.2769
03:05:00	3.7552	3.27426
03:06:00	3.7558	3.29009
03:06:00	3.7562	3.25792
03:07:00	3.7568	3.25515
03:07:00	3.7571	3.24277
03:08:00	3.7574	3.27687
03:08:00	3.7577	3.26801
03:09:00	3.758	3.27771
03:09:00	3.7586	3.27021
03:10:00	3.7589	3.29585
03:10:00	3.7593	3.24995
03:11:00	3.7596	3.28022
03:11:00	3.7602	3.26349
03:12:00	3.7605	3.2858
03:12:00	3.7608	3.26681
03:13:00	3.7611	3.28341
03:13:00	3.7614	3.30424
03:14:00	3.7624	3.32618
03:14:00	3.7627	3.2911
03:15:00	3.763	3.30413
03:15:00	3.7633	3.29681
03:16:00	3.7639	3.31333
03:16:00	3.7642	3.32376
03:17:00	3.7645	3.27759
03:17:00	3.7648	3.30572
03:18:00	3.7651	3.30245
03:18:00	3.7658	3.29699
03:19:00	3.7661	3.30638
03:19:00	3.7667	3.3212
03:20:00	3.7673	3.2868
03:20:00	3.7679	3.32329
03:21:00	3.7686	3.28734
03:21:00	3.7689	3.27217
03:22:00	3.7701	3.29836
03:22:00	3.7704	3.3033
03:23:00	3.771	3.30758
03:23:00	3.7713	3.26861
03:24:00	3.7717	3.26828
03:24:00	3.772	3.27459
03:25:00	3.772	3.28809
03:25:00	3.7723	3.28376
03:26:00	3.7723	3.27918
03:26:00	3.7726	3.25781
03:27:00	3.7729	3.31666
03:27:00	3.7732	3.30615
03:28:00	3.7735	3.31715
03:28:00	3.7738	3.28619
03:29:00	3.7741	3.28371
03:29:00	3.7744	3.3147
03:30:00	3.7748	3.30336
03:30:00	3.7751	3.28328
03:31:00	3.7757	3.26256
03:31:00	3.776	3.27887
03:32:00	3.7763	3.30253
03:32:00	3.7766	3.31563
03:33:00	3.7769	3.28435
03:33:00	3.7772	3.26725
03:34:00	3.7782	3.28001
03:34:00	3.7785	3.28303
03:35:00	3.7788	3.27364
03:35:00	3.7794	3.27063
03:36:00	3.7797	3.26637
03:36:00	3.78	3.28905
03:37:00	3.7806	3.27157
03:37:00	3.781	3.28112
03:38:00	3.7813	3.29747
03:38:00	3.7816	3.29347
03:39:00	3.7822	3.28338
03:39:00	3.7825	3.28661
03:40:00	3.7828	3.24457
03:40:00	3.7831	3.27209
03:41:00	3.7837	3.28362
03:41:00	3.7841	3.25544
03:42:00	3.7844	3.28088
03:42:00	3.7847	3.3211
03:43:00	3.7853	3.29615
03:43:00	3.7859	3.24344
03:44:00	3.7862	3.27406
03:44:00	3.7865	3.31247
03:45:00	3.7872	3.30581
03:45:00	3.7875	3.28947
03:46:00	3.7878	3.28542
03:46:00	3.7884	3.29896
03:47:00	3.7887	3.28947
03:47:00	3.789	3.29561
03:48:00	3.7893	3.28362
03:48:00	3.7899	3.2731
03:49:00	3.7903	3.28375
03:49:00	3.7906	3.27771
03:50:00	3.7912	3.25676
03:50:00	3.7915	3.31329
03:51:00	3.7918	3.29627
03:51:00	3.7921	3.28726
03:52:00	3.7927	3.2844
03:52:00	3.793	3.32699
03:53:00	3.7934	3.28517
03:53:00	3.794	3.32013
03:54:00	3.7946	3.2709
03:54:00	3.7949	3.30367
03:55:00	3.7952	3.29019
03:55:00	3.7958	3.30611
03:56:00	3.7961	3.26488
03:56:00	3.7965	3.31059
03:57:00	3.7971	3.32227
03:57:00	3.7974	3.3238
03:58:00	3.7977	3.30415
03:58:00	3.7983	3.29687
03:59:00	3.7986	3.30146
03:59:00	3.7989	3.3169
04:00:00	3.7996	3.32645
04:00:00	3.7999	3.32065
04:01:00	3.8002	3.29753
04:01:00	3.8005	3.33883
04:02:00	3.8011	3.2952
04:02:00	3.802	3.31699
04:03:00	3.8023	3.31104
04:03:00	3.8027	3.29197
04:04:00	3.8033	3.31301
04:04:00	3.8036	3.32696
04:05:00	3.8039	3.30488
04:05:00	3.8045	3.29896
04:06:00	3.8048	3.28443
04:06:00	3.8054	3.31911
04:07:00	3.8058	3.30914
04:07:00	3.8061	3.33186
04:08:00	3.8067	3.29185
04:08:00	3.807	3.30368
04:09:00	3.8076	3.30409
04:09:00	3.8079	3.3035
04:10:00	3.8082	3.31773
04:10:00	3.8089	3.323
04:11:00	3.8092	3.35337
04:11:00	3.8101	3.31516
04:12:00	3.8104	3.30949
04:12:00	3.8107	3.30308
04:13:00	3.8113	3.33106
04:13:00	3.8116	3.31164
04:14:00	3.8123	3.32674
04:14:00	3.8126	3.34137
04:15:00	3.8132	3.30142
04:15:00	3.8135	3.30524
04:16:00	3.8141	3.29179
04:16:00	3.8144	3.27551
04:17:00	3.8151	3.28163
04:17:00	3.8154	3.319
04:18:00	3.816	3.31999
04:18:00	3.8163	3.28413
04:19:00	3.8169	3.31446
04:19:00	3.8172	3.31492
04:20:00	3.8182	3.30662
04:20:00	3.8188	3.30686
04:21:00	3.8191	3.33307
04:21:00	3.8194	3.31044
04:22:00	3.82	3.27904
04:22:00	3.8203	3.29616
04:23:00	3.8209	3.29477
04:23:00	3.8216	3.30769
04:24:00	3.8219	3.29178
04:24:00	3.8225	3.28701
04:25:00	3.8228	3.29268
04:25:00	3.8234	3.30057
04:26:00	3.8237	3.294
04:26:00	3.8244	3.29291
04:27:00	3.825	3.31456
04:27:00	3.8253	3.28334
04:28:00	3.8262	3.27509
04:28:00	3.8265	3.28496
04:29:00	3.8271	3.27864
04:29:00	3.8275	3.2742
04:30:00	3.8281	3.34292
04:30:00	3.8287	3.29365
04:31:00	3.829	3.31338
04:31:00	3.8296	3.29747
04:32:00	3.8302	3.29196
04:32:00	3.8309	3.31272
04:33:00	3.8312	3.34069
04:33:00	3.8318	3.30459
04:34:00	3.8324	3.31945
04:34:00	3.833	3.29274
04:35:00	3.8333	3.28646
04:35:00	3.8343	3.291
04:36:00	3.8346	3.2754
04:36:00	3.8352	3.32053
04:37:00	3.8358	3.29956
04:37:00	3.8364	3.28525
04:38:00	3.8368	3.31053
04:38:00	3.8374	3.27835
04:39:00	3.838	3.25679
04:39:00	3.8386	3.29825
04:40:00	3.8389	3.31119
04:40:00	3.8395	3.27781
04:41:00	3.8402	3.31138
04:41:00	3.8408	3.2686
04:42:00	3.8411	3.31119
04:42:00	3.8423	3.26505
04:43:00	3.8426	3.27127
04:43:00	3.8433	3.2676
04:44:00	3.8439	3.29435
04:44:00	3.8445	3.26564
04:45:00	3.8451	3.25935
04:45:00	3.8457	3.29238
04:46:00	3.8461	3.29526
04:46:00	3.8467	3.29303
04:47:00	3.8473	3.30437
04:47:00	3.8479	3.298
04:48:00	3.8485	3.29435
04:48:00	3.8492	3.27684
04:49:00	3.8501	3.27918
04:49:00	3.8507	3.28248
04:50:00	3.8513	3.30263
04:50:00	3.8516	3.29405
04:51:00	3.8523	3.32283
04:51:00	3.8529	3.28338
04:52:00	3.8535	3.29033
04:52:00	3.8541	3.3376
04:53:00	3.8547	3.33436
04:53:00	3.8554	3.32547
04:54:00	3.856	3.33685
04:54:00	3.8566	3.32143
04:55:00	3.8572	3.32105
04:55:00	3.8585	3.30444
04:56:00	3.8591	3.32056
04:56:00	3.8594	3.35493
04:57:00	3.86	3.29526
04:57:00	3.8609	3.33772
04:58:00	3.8616	3.32758
04:58:00	3.8622	3.31563
04:59:00	3.8628	3.30532
04:59:00	3.8634	3.30582
05:00:00	3.864	3.33123
05:00:00	3.8647	3.31055
05:01:00	3.8659	3.32343
05:01:00	3.8662	3.31198
05:02:00	3.8671	3.3117
05:02:00	3.8678	3.30359
05:03:00	3.8684	3.31588
05:03:00	3.869	3.31907
05:04:00	3.8696	3.3187
05:04:00	3.8702	3.3166
05:05:00	3.8712	3.30413
05:05:00	3.8718	3.3085
05:06:00	3.8724	3.33553
05:06:00	3.873	3.33485
05:07:00	3.874	3.31977
05:07:00	3.8749	3.32795
05:08:00	3.8755	3.35067
05:08:00	3.8761	3.33589
05:09:00	3.8767	3.33127
05:09:00	3.8777	3.32917
05:10:00	3.8783	3.30918
05:10:00	3.8789	3.33918
05:11:00	3.8795	3.34892
05:11:00	3.8805	3.33008
05:12:00	3.8811	3.31524
05:12:00	3.882	3.33462
05:13:00	3.8829	3.31009
05:13:00	3.8836	3.32366
05:14:00	3.8842	3.31627
05:14:00	3.8851	3.31021
05:15:00	3.8857	3.32992
05:15:00	3.8864	3.34847
05:16:00	3.8873	3.31081
05:16:00	3.8879	3.33484
05:17:00	3.8885	3.32471
05:17:00	3.8898	3.34809
05:18:00	3.8904	3.31744
05:18:00	3.8913	3.31116
05:19:00	3.8919	3.32847
05:19:00	3.8926	3.31954
05:20:00	3.8935	3.32776
05:20:00	3.8941	3.3149
05:21:00	3.8947	3.35539
05:21:00	3.8957	3.34549
05:22:00	3.8963	3.331
05:22:00	3.8972	3.32526
05:23:00	3.8981	3.33346
05:23:00	3.8991	3.30349
05:24:00	3.8997	3.33305
05:24:00	3.9006	3.30541
05:25:00	3.9012	3.32067
05:25:00	3.9019	3.28725
05:26:00	3.9028	3.32068
05:26:00	3.9034	3.33899
05:27:00	3.9043	3.34771
05:27:00	3.905	3.32682
05:28:00	3.9062	3.34752
05:28:00	3.9068	3.35993
05:29:00	3.9078	3.35895
05:29:00	3.9084	3.36926
05:30:00	3.9093	3.37168
05:30:00	3.9099	3.39704
05:31:00	3.9109	3.33973
05:31:00	3.9115	3.37374
05:32:00	3.9124	3.41721
05:32:00	3.9136	3.42063
05:33:00	3.9143	3.394
05:33:00	3.9152	3.40496
05:34:00	3.9158	3.40765
05:34:00	3.9164	3.4444
05:35:00	3.9174	3.41108
05:35:00	3.9183	3.4187
05:36:00	3.9189	3.41077
05:36:00	3.9198	3.40097
05:37:00	3.9208	3.43945
05:37:00	3.9217	3.44615
05:38:00	3.9226	3.42852
05:38:00	3.9233	3.42746
05:39:00	3.9242	3.41824
05:39:00	3.9248	3.42706
05:40:00	3.9257	3.46155
05:40:00	3.9264	3.44971
05:41:00	3.9273	3.40866
05:41:00	3.9282	3.41375
05:42:00	3.9288	3.4337
05:42:00	3.9301	3.43268
05:43:00	3.9307	3.41402
05:43:00	3.9316	3.44224
05:44:00	3.9326	3.4271
05:44:00	3.9332	3.39962
05:45:00	3.9341	3.43243
05:45:00	3.9347	3.47161
05:46:00	3.9357	3.39748
05:46:00	3.9363	3.42597
05:47:00	3.9372	3.42493
05:47:00	3.9384	3.44236
05:48:00	3.9391	3.44648
05:48:00	3.94	3.42289
05:49:00	3.9406	3.40069
05:49:00	3.9415	3.40618
05:50:00	3.9425	3.45348
05:50:00	3.9431	3.42181
05:51:00	3.944	3.40181
05:51:00	3.945	3.43512
05:52:00	3.9459	3.38659
05:52:00	3.9468	3.40851
05:53:00	3.9474	3.44957
05:53:00	3.9484	3.4527
05:54:00	3.949	3.39382
05:54:00	3.9499	3.40922
05:55:00	3.9508	3.4206
05:55:00	3.9515	3.3925
05:56:00	3.9524	3.39963
05:56:00	3.953	3.36552
05:57:00	3.9543	3.4066
05:57:00	3.9549	3.41781
05:58:00	3.9558	3.387
05:58:00	3.9567	3.39275
05:59:00	3.9574	3.39823
05:59:00	3.9583	3.39895
06:00:00	3.9589	3.43676
06:00:00	3.9598	3.41899
06:01:00	3.9605	3.41053
06:01:00	3.9617	3.41797
06:02:00	3.9626	3.41034
06:02:00	3.9632	3.4161
06:03:00	3.9642	3.42462
06:03:00	3.9648	3.37691
06:04:00	3.9657	3.40328
06:04:00	3.9663	3.41517
06:05:00	3.9673	3.43173
06:05:00	3.9682	3.43792
06:06:00	3.9688	3.39259
06:06:00	3.9701	3.4093
06:07:00	3.9707	3.36481
06:07:00	3.9716	3.37163
06:08:00	3.9722	3.40648
06:08:00	3.9729	3.39525
06:09:00	3.9738	3.40564
06:09:00	3.9747	3.40202
06:10:00	3.9753	3.39088
06:10:00	3.9763	3.41129
06:11:00	3.9769	3.41519
06:11:00	3.9781	3.39487
06:12:00	3.9787	3.40657
06:12:00	3.9797	3.39191
06:13:00	3.9803	3.39834
06:13:00	3.9812	3.4211
06:14:00	3.9818	3.38665
06:14:00	3.9825	3.40502
06:15:00	3.9834	3.40716
06:15:00	3.9843	3.45379
06:16:00	3.9849	3.40308
06:16:00	3.9859	3.42762
06:17:00	3.9868	3.40338
06:17:00	3.9877	3.38862
06:18:00	3.9884	3.34796
06:18:00	3.989	3.3991
06:19:00	3.9899	3.40976
06:19:00	3.9905	3.4111
06:20:00	3.9915	3.40911
06:20:00	3.9921	3.39152
06:21:00	3.993	3.40122
06:21:00	3.9939	3.39907
06:22:00	3.9946	3.39872
06:22:00	3.9955	3.37943
06:23:00	3.9961	3.40109
06:23:00	3.997	3.37795
06:24:00	3.9977	3.38261
06:24:00	3.9983	3.40191
06:25:00	3.9992	3.41935
06:25:00	3.9998	3.39113
06:26:00	4.0008	3.37613
06:26:00	4.0017	3.39769
06:27:00	4.0026	3.37028
06:27:00	4.0032	3.37157
06:28:00	4.0039	3.39648
06:28:00	4.0045	3.38201
06:29:00	4.0051	3.41302
06:29:00	4.006	3.40798
06:30:00	4.007	3.4038
06:30:00	4.0076	3.41535
06:31:00	4.0082	3.3743
06:31:00	4.0088	3.38602
06:32:00	4.0097	3.38456
06:32:00	4.0107	3.3587
06:33:00	4.0113	3.36961
06:33:00	4.0122	3.39246
06:34:00	4.0128	3.39766
06:34:00	4.0135	3.41331
06:35:00	4.0141	3.37949
06:35:00	4.0147	3.41888
06:36:00	4.0156	3.4147
06:36:00	4.0163	3.36896
06:37:00	4.0175	3.38828
06:37:00	4.0181	3.39115
06:38:00	4.0187	3.41616
06:38:00	4.0194	3.39289
06:39:00	4.0203	3.37737
06:39:00	4.0209	3.41931
06:40:00	4.0215	3.37362
06:40:00	4.0221	3.4025
06:41:00	4.0231	3.36781
06:41:00	4.0237	3.39769
06:42:00	4.0246	3.40013
06:42:00	4.0256	3.38793
06:43:00	4.0262	3.39296
06:43:00	4.0268	3.3665
06:44:00	4.0277	3.38459
06:44:00	4.0283	3.44118
06:45:00	4.029	3.41776
06:45:00	4.0299	3.43983
06:46:00	4.0305	3.437
06:46:00	4.0311	3.39329
06:47:00	4.0321	3.38426
06:47:00	4.0327	3.41445
06:48:00	4.0336	3.43494
06:48:00	4.0345	3.3972
06:49:00	4.0352	3.42888
06:49:00	4.0358	3.41704
06:50:00	4.0367	3.40454
06:50:00	4.0373	3.4201
06:51:00	4.038	3.41288
06:51:00	4.0386	3.44079
06:52:00	4.0392	3.42646
06:52:00	4.0401	3.43765
06:53:00	4.0407	3.46275
06:53:00	4.0417	3.43346
06:54:00	4.0426	3.41415
06:54:00	4.0432	3.42202
06:55:00	4.0442	3.4504
06:55:00	4.0448	3.44425
06:56:00	4.0454	3.45251
06:56:00	4.046	3.46883
06:57:00	4.0469	3.44283
06:57:00	4.0476	3.44497
06:58:00	4.0482	3.44681
06:58:00	4.0491	3.44565
06:59:00	4.05	3.44207
06:59:00	4.0507	3.41744
07:00:00	4.0516	3.42789
07:00:00	4.0522	3.42945
07:01:00	4.0531	3.4184
07:01:00	4.0538	3.40593
07:02:00	4.0544	3.4115
07:02:00	4.0553	3.41078
07:03:00	4.0559	3.42026
07:03:00	4.0566	3.40189
07:04:00	4.0578	3.37914
07:04:00	4.0584	3.39738
07:05:00	4.0593	3.40067
07:05:00	4.06	3.36784
07:06:00	4.0606	3.3852
07:06:00	4.0615	3.37057
07:07:00	4.0621	3.36897
07:07:00	4.0631	3.36533
07:08:00	4.0637	3.3642
07:08:00	4.0643	3.33619
07:09:00	4.0656	3.36554
07:09:00	4.0662	3.35409
07:10:00	4.0671	3.33288
07:10:00	4.0677	3.35083
07:11:00	4.0687	3.35656
07:11:00	4.0693	3.34163
07:12:00	4.0702	3.35243
07:12:00	4.0708	3.34046
07:13:00	4.0718	3.3863
07:13:00	4.0724	3.33457
07:14:00	4.073	3.36889
07:14:00	4.0742	3.38336
07:15:00	4.0749	3.37448
07:15:00	4.0758	3.32816
07:16:00	4.0767	3.35168
07:16:00	4.0773	3.33379
07:17:00	4.0783	3.36755
07:17:00	4.0789	3.3374
07:18:00	4.0795	3.3716
07:18:00	4.0804	3.34882
07:19:00	4.0817	3.34673
07:19:00	4.0823	3.37084
07:20:00	4.0832	3.34927
07:20:00	4.0838	3.37719
07:21:00	4.0848	3.29615
07:21:00	4.0857	3.32716
07:22:00	4.0863	3.31579
07:22:00	4.0873	3.34125
07:23:00	4.0879	3.33783
07:23:00	4.0888	3.35301
07:24:00	4.09	3.36935
07:24:00	4.0907	3.35265
07:25:00	4.0916	3.35147
07:25:00	4.0922	3.32543
07:26:00	4.0931	3.32164
07:26:00	4.0941	3.36441
07:27:00	4.0947	3.32349
07:27:00	4.0956	3.3384
07:28:00	4.0966	3.35044
07:28:00	4.0975	3.38125
07:29:00	4.0984	3.30866
07:29:00	4.0993	3.36049
07:30:00	4.1	3.34864
07:30:00	4.1009	3.33708
07:31:00	4.1018	3.32552
07:31:00	4.1024	3.3441
07:32:00	4.1034	3.34856
07:32:00	4.1043	3.35616
07:33:00	4.1055	3.32364
07:33:00	4.1062	3.34168
07:34:00	4.1071	3.32122
07:34:00	4.108	3.34954
07:35:00	4.1086	3.33416
07:35:00	4.1096	3.3303
07:36:00	4.1105	3.33904
07:36:00	4.1114	3.3505
07:37:00	4.1121	3.36515
07:37:00	4.113	3.37288
07:38:00	4.1142	3.31378
07:38:00	4.1152	3.35483
07:39:00	4.1158	3.3141
07:39:00	4.1167	3.33433
07:40:00	4.1176	3.32192
07:40:00	4.1186	3.36102
07:41:00	4.1192	3.31896
07:41:00	4.1201	3.33051
07:42:00	4.121	3.35174
07:42:00	4.1223	3.31848
07:43:00	4.1232	3.36837
07:43:00	4.1238	3.32286
07:44:00	4.1248	3.30886
07:44:00	4.1257	3.33605
07:45:00	4.1266	3.35291
07:45:00	4.1276	3.33126
07:46:00	4.1282	3.31294
07:46:00	4.1297	3.31977
07:47:00	4.1303	3.34893
07:47:00	4.1313	3.32054
07:48:00	4.1322	3.29262
07:48:00	4.1331	3.30312
07:49:00	4.1338	3.28431
07:49:00	4.1347	3.33553
07:50:00	4.1356	3.32292
07:50:00	4.1365	3.30354
07:51:00	4.1378	3.32095
07:51:00	4.1387	3.3108
07:52:00	4.1393	3.34903
07:52:00	4.1403	3.33301
07:53:00	4.1412	3.3224
07:53:00	4.1421	3.31174
07:54:00	4.1427	3.31692
07:54:00	4.1437	3.2845
07:55:00	4.1446	3.31692
07:55:00	4.1458	3.30146
07:56:00	4.1468	3.30495
07:56:00	4.1477	3.27935
07:57:00	4.1486	3.30661
07:57:00	4.1493	3.33529
07:58:00	4.1502	3.30465
07:58:00	4.1511	3.29786
07:59:00	4.152	3.30159
07:59:00	4.153	3.28803
08:00:00	4.1539	3.28906
08:00:00	4.1548	3.31709
08:01:00	4.1558	3.29139
08:01:00	4.1564	3.29751
08:02:00	4.1573	3.29488
08:02:00	4.1582	3.28546
08:03:00	4.1592	3.28479
08:03:00	4.1598	3.29121
08:04:00	4.1607	3.28198
08:04:00	4.162	3.28877
08:05:00	4.1629	3.27019
08:05:00	4.1635	3.27893
08:06:00	4.1644	3.25943
08:06:00	4.1654	3.2652
08:07:00	4.166	3.24916
08:07:00	4.1669	3.29353
08:08:00	4.1679	3.28729
08:08:00	4.1685	3.28436
08:09:00	4.1697	3.30013
08:09:00	4.1706	3.27404
08:10:00	4.1713	3.27605
08:10:00	4.1719	3.32645
08:11:00	4.1728	3.30111
08:11:00	4.1737	3.32059
08:12:00	4.1744	3.31614
08:12:00	4.1753	3.32199
08:13:00	4.1759	3.30525
08:13:00	4.1768	3.31063
08:14:00	4.1778	3.31234
08:14:00	4.1787	3.30409
08:15:00	4.1793	3.3179
08:15:00	4.1799	3.32376
08:16:00	4.1809	3.32528
08:16:00	4.1815	3.33333
08:17:00	4.1821	3.25514
08:17:00	4.183	3.31669
08:18:00	4.1837	3.32599
08:18:00	4.1843	3.29664
08:19:00	4.1855	3.28956
08:19:00	4.1861	3.30972
08:20:00	4.1868	3.33184
08:20:00	4.1874	3.30656
08:21:00	4.1883	3.29438
08:21:00	4.1886	3.29989
08:22:00	4.1896	3.29395
08:22:00	4.1902	3.28248
08:23:00	4.1908	3.26496
08:23:00	4.1914	3.31247
08:24:00	4.192	3.32416
08:24:00	4.1927	3.28283
08:25:00	4.1936	3.29402
08:25:00	4.1942	3.3296
08:26:00	4.1948	3.30165
08:26:00	4.1954	3.30404
08:27:00	4.1961	3.25878
08:27:00	4.1964	3.30992
08:28:00	4.197	3.28319
08:28:00	4.1976	3.28111
08:29:00	4.1982	3.29499
08:29:00	4.1985	3.27719
08:30:00	4.1995	3.29847
08:30:00	4.1998	3.27151
08:31:00	4.2004	3.28533
08:31:00	4.2013	3.29194
08:32:00	4.2016	3.28705
08:32:00	4.2023	3.26605
08:33:00	4.2029	3.26758
08:33:00	4.2032	3.31116
08:34:00	4.2038	3.26331
08:34:00	4.2044	3.30057
08:35:00	4.2051	3.2717
08:35:00	4.2054	3.26068
08:36:00	4.206	3.31654
08:36:00	4.2063	3.28418
08:37:00	4.2069	3.31975
08:37:00	4.2075	3.30417
08:38:00	4.2078	3.29414
08:38:00	4.2085	3.31621
08:39:00	4.2088	3.30368
08:39:00	4.2097	3.29402
08:40:00	4.21	3.31542
08:40:00	4.2106	3.27261
08:41:00	4.2109	3.28123
08:41:00	4.2116	3.30147
08:42:00	4.2119	3.25937
08:42:00	4.2125	3.31529
08:43:00	4.2128	3.32306
08:43:00	4.2134	3.30991
08:44:00	4.214	3.30374
08:44:00	4.2144	3.31078
08:45:00	4.2147	3.30416
08:45:00	4.2153	3.32997
08:46:00	4.2159	3.31163
08:46:00	4.2162	3.29953
08:47:00	4.2168	3.30515
08:47:00	4.2175	3.28552
08:48:00	4.2181	3.30196
08:48:00	4.2187	3.30472
08:49:00	4.219	3.32043
08:49:00	4.2193	3.29426
08:50:00	4.2199	3.3079
08:50:00	4.2206	3.31452
08:51:00	4.2209	3.31446
08:51:00	4.2215	3.31199
08:52:00	4.2221	3.27248
08:52:00	4.2224	3.24831
08:53:00	4.223	3.31078
08:53:00	4.2234	3.29781
08:54:00	4.224	3.29971
08:54:00	4.2243	3.31114
08:55:00	4.2249	3.30815
08:55:00	4.2255	3.29561
08:56:00	4.2261	3.30644
08:56:00	4.2268	3.30571
08:57:00	4.2271	3.31084
08:57:00	4.2277	3.30643
08:58:00	4.2283	3.31916
08:58:00	4.2286	3.31158
08:59:00	4.2292	3.31174
08:59:00	4.2299	3.31053
09:00:00	4.2305	3.32305
09:00:00	4.2308	3.32008
09:01:00	4.2314	3.31922
09:01:00	4.232	3.326
09:02:00	4.2327	3.28489
09:02:00	4.2333	3.30184
09:03:00	4.2339	3.33146
09:03:00	4.2345	3.32094
09:04:00	4.2351	3.3138
09:04:00	4.2358	3.31317
09:05:00	4.2364	3.31611
09:05:00	4.237	3.29921
09:06:00	4.2373	3.30075
09:06:00	4.2382	3.32742
09:07:00	4.2385	3.30356
09:07:00	4.2392	3.32008
09:08:00	4.2398	3.31249
09:08:00	4.2404	3.34954
09:09:00	4.2416	3.30277
09:09:00	4.2423	3.30662
09:10:00	4.2429	3.28359
09:10:00	4.2435	3.33523
09:11:00	4.2441	3.32972
09:11:00	4.2447	3.31446
09:12:00	4.2457	3.35302
09:12:00	4.2463	3.30283
09:13:00	4.2469	3.29076
09:13:00	4.2475	3.30063
09:14:00	4.2482	3.30687
09:14:00	4.2494	3.30247
09:15:00	4.25	3.30265
09:15:00	4.2509	3.28043
09:16:00	4.2516	3.30081
09:16:00	4.2522	3.30558
09:17:00	4.2531	3.30577
09:17:00	4.2537	3.32139
09:18:00	4.2547	3.29279
09:18:00	4.2553	3.28372
09:19:00	4.2562	3.3021
09:19:00	4.2575	3.28133
09:20:00	4.2581	3.30062
09:20:00	4.259	3.31669
09:21:00	4.2599	3.30896
09:21:00	4.2606	3.31255
09:22:00	4.2615	3.30106
09:22:00	4.2624	3.3118
09:23:00	4.2633	3.31956
09:23:00	4.2643	3.31731
09:24:00	4.2655	3.32976
09:24:00	4.2661	3.3379
09:25:00	4.2671	3.3216
09:25:00	4.2683	3.3333
09:26:00	4.2692	3.30818
09:26:00	4.2702	3.28684
09:27:00	4.2711	3.30854
09:27:00	4.272	3.26341
09:28:00	4.273	3.2958
09:28:00	4.2742	3.28493
09:29:00	4.2751	3.31358
09:29:00	4.2764	3.26327
09:30:00	4.2776	3.26269
09:30:00	4.2785	3.25205
09:31:00	4.2798	3.26282
09:31:00	4.2807	3.28867
09:32:00	4.2823	3.27621
09:32:00	4.2832	3.26349
09:33:00	4.2844	3.2735
09:33:00	4.2857	3.28836
09:34:00	4.2869	3.29069
09:34:00	4.2881	3.26111
09:35:00	4.2897	3.25252
09:35:00	4.2909	3.26353
09:36:00	4.2922	3.25287
09:36:00	4.2934	3.25354
09:37:00	4.2947	3.23226
09:37:00	4.2962	3.22444
09:38:00	4.2978	3.2058
09:38:00	4.299	3.24499
09:39:00	4.3005	3.23244
09:39:00	4.3021	3.23772
09:40:00	4.3033	3.2424
09:40:00	4.3052	3.25055
09:41:00	4.3067	3.24969
09:41:00	4.3083	3.25592
09:42:00	4.3098	3.23269
09:42:00	4.3111	3.24218
09:43:00	4.3133	3.24455
09:43:00	4.3145	3.22627
09:44:00	4.316	3.24646
09:44:00	4.3179	3.25102
09:45:00	4.3195	3.27733
09:45:00	4.3213	3.26193
09:46:00	4.3232	3.26862
09:46:00	4.325	3.29776
09:47:00	4.3266	3.25786
09:47:00	4.3284	3.25551
09:48:00	4.3306	3.25592
09:48:00	4.3325	3.27263
09:49:00	4.3346	3.24038
09:49:00	4.3365	3.24306
09:50:00	4.3387	3.27845
09:50:00	4.3408	3.26313
09:51:00	4.343	3.27776
09:51:00	4.3452	3.29609
09:52:00	4.3474	3.27301
09:52:00	4.3495	3.25358
09:53:00	4.3517	3.2539
09:53:00	4.3542	3.26534
09:54:00	4.3567	3.27722
09:54:00	4.3588	3.27133
09:55:00	4.3616	3.2744
09:55:00	4.3638	3.29843
09:56:00	4.3663	3.27508
09:56:00	4.3687	3.26617
09:57:00	4.3715	3.29371
09:57:00	4.374	3.30192
09:58:00	4.3765	3.2934
09:58:00	4.3793	3.29016
09:59:00	4.3821	3.27125
09:59:00	4.3846	3.25159
10:00:00	4.3877	3.28597
10:00:00	4.3905	3.28646
10:01:00	4.3936	3.29708
10:01:00	4.3963	3.25765
10:02:00	4.3991	3.26099
10:02:00	4.4022	3.25583
10:03:00	4.405	3.26906
10:03:00	4.4081	3.2569
10:04:00	4.4109	3.2471
10:04:00	4.414	3.25758
10:05:00	4.4174	3.27042
10:05:00	4.4202	3.25401
10:06:00	4.4233	3.25819
10:06:00	4.4267	3.22659
10:07:00	4.4298	3.22432
10:07:00	4.4332	3.21821
10:08:00	4.4366	3.19439
10:08:00	4.4397	3.23249
10:09:00	4.4432	3.2453
10:09:00	4.4466	3.21096
10:10:00	4.4503	3.21852
10:10:00	4.4534	3.18654
10:11:00	4.4571	3.19501
10:11:00	4.4605	3.18818
10:12:00	4.4639	3.21695
10:12:00	4.4676	3.20749
10:13:00	4.4711	3.22887
10:13:00	4.4748	3.23007
10:14:00	4.4782	3.19351
10:14:00	4.4822	3.20893
10:15:00	4.4856	3.21859
10:15:00	4.4897	3.24213
10:16:00	4.4931	3.19188
10:16:00	4.4971	3.17767
10:16:00	4.5002	3.21552

## Sheet: Fig.1h
X: Photon energy (eV)	Y: s-XAS TEY intensity (a.u.)		X: Photon energy (eV)	Y: s-XAS TEY intensity (a.u.)
845	0.34644		845	0.2931
845.6	0.34802		845.5	0.29425
846.1	0.34749		846	0.29452
846.6	0.34726		846.5	0.29427
847.1	0.34698		847	0.29433
847.6	0.34697		847.5	0.29478
848.1	0.34692		848	0.29493
848.3	0.34716		848.2	0.29538
848.5	0.34718		848.4	0.29526
848.7	0.34727		848.6	0.29544
848.9	0.34724		848.8	0.29606
849.1	0.34729		849	0.2962
849.3	0.34775		849.2	0.29671
849.5	0.34859		849.4	0.29708
849.7	0.34895		849.6	0.29782
849.9	0.34986		849.8	0.29867
850.1	0.35143		850	0.29999
850.3	0.35328		850.2	0.30174
850.5	0.357		850.4	0.30462
850.7	0.36261		850.6	0.30845
850.9	0.37427		850.8	0.31666
851.1	0.39385		851	0.33046
851.3	0.42129		851.2	0.35282
851.5	0.45593		851.4	0.38492
851.7	0.49019		851.6	0.41834
851.9	0.51494		851.8	0.44595
852.1	0.52795		852	0.46545
852.3	0.52519		852.2	0.47119
852.5	0.50819		852.4	0.46421
852.7	0.48381		852.6	0.44776
852.9	0.45865		852.8	0.42842
853.1	0.43983		853	0.41347
853.3	0.42994		853.2	0.407
853.5	0.42752		853.4	0.4083
853.7	0.42894		853.6	0.4144
853.9	0.43198		853.8	0.42212
854.1	0.43376		854	0.4274
854.3	0.43265		854.2	0.42908
854.5	0.42805		854.4	0.42603
854.7	0.41967		854.6	0.41729
854.9	0.40931		854.8	0.40434
855.1	0.39719		855	0.38752
855.3	0.38721		855.2	0.37276
855.5	0.37795		855.4	0.35778
855.7	0.3709		855.6	0.34613
855.9	0.36508		855.8	0.33715
856.1	0.36128		856	0.33052
856.3	0.35809		856.2	0.32493
856.5	0.35577		856.4	0.32103
856.7	0.354		856.6	0.31828
856.9	0.35276		856.8	0.31582
857.1	0.35175		857	0.31402
857.3	0.35094		857.2	0.31272
857.5	0.3505		857.4	0.31126
857.7	0.34963		857.6	0.31018
857.9	0.34901		857.8	0.30958
858.1	0.3488		858	0.30865
858.6	0.34779		858.5	0.3067
859.1	0.34682		859	0.30563
859.6	0.34614		859.5	0.30484
860.1	0.34535		860	0.30394
860.6	0.34535		860.5	0.30402
861.1	0.34564		861	0.30433
861.6	0.34574		861.5	0.30475
862.1	0.34643		862	0.30504
862.6	0.34661		862.5	0.30541
863.1	0.3468		863	0.30573
863.6	0.34716		863.5	0.30604
864.1	0.34738		864	0.30622
864.3	0.34727		864.2	0.30656
864.5	0.34731		864.4	0.30645
864.7	0.3476		864.6	0.30687
864.9	0.34799		864.8	0.30704
865.1	0.34784		865	0.30737
865.3	0.34833		865.2	0.30769
865.5	0.34825		865.4	0.3081
865.7	0.34872		865.6	0.3084
865.9	0.34914		865.8	0.3091
866.1	0.34917		866	0.30925
866.3	0.34959		866.2	0.30972
866.5	0.35006		866.4	0.31047
866.7	0.35038		866.6	0.31075
866.9	0.35088		866.8	0.31138
867.1	0.35161		867	0.3117
867.3	0.35211		867.2	0.3124
867.5	0.35302		867.4	0.31336
867.7	0.35431		867.6	0.31486
867.9	0.35643		867.8	0.31644
868.1	0.36023		868	0.31961
868.3	0.36486		868.2	0.32396
868.5	0.37165		868.4	0.33048
868.7	0.37788		868.6	0.33668
868.9	0.38377		868.8	0.34297
869.1	0.38806		869	0.34873
869.3	0.39087		869.2	0.35233
869.5	0.39303		869.4	0.35596
869.7	0.39474		869.6	0.35873
869.9	0.39658		869.8	0.36141
870.1	0.3991		870	0.36495
870.3	0.40079		870.2	0.36845
870.5	0.40164		870.4	0.37198
870.7	0.40116		870.6	0.37394
870.9	0.39864		870.8	0.37454
871.1	0.39421		871	0.37348
871.3	0.39001		871.2	0.37124
871.5	0.38511		871.4	0.36744
871.7	0.38127		871.6	0.36318
871.9	0.37696		871.8	0.35806
872.1	0.37295		872	0.3519
872.3	0.36953		872.2	0.34619
872.5	0.3664		872.4	0.34017
872.7	0.36396		872.6	0.33558
872.9	0.36244		872.8	0.33223
873.1	0.36071		873	0.32949
873.3	0.36011		873.2	0.32734
873.5	0.3592		873.4	0.32569
873.7	0.35841		873.6	0.32459
873.9	0.35784		873.8	0.32362
874.1	0.35742		874	0.32259
874.6	0.35674		874.5	0.32121
875.1	0.35604		875	0.32036
875.6	0.35591		875.5	0.31963
876.1	0.35547		876	0.31952
876.6	0.35521		876.5	0.31938
877.1	0.35498		877	0.31939
877.6	0.35534		877.5	0.31969
878.1	0.35566		878	0.3197
878.6	0.35589		878.5	0.32017
879.1	0.35653		879	0.32056
879.6	0.35652		879.5	0.32087
880.1	0.35665		880	0.32125
	--
	--
	--
	--
	--
	--
	--
	--
	--
	--

## Sheet: Fig.1i
X: 2-Theta (degree)	Y: intensity (a.u.)	Y: intensity (a.u.)	Y: intensity (a.u.)	Y: intensity (a.u.)	Y: intensity (a.u.)	Y: intensity (a.u.)	Y: intensity (a.u.)	Y: intensity (a.u.)	Y: intensity (a.u.)	Y: intensity (a.u.)	Y: intensity (a.u.)	Y: intensity (a.u.)	Y: intensity (a.u.)	Y: intensity (a.u.)	Y: intensity (a.u.)	Y: intensity (a.u.)	Y: intensity (a.u.)	Y: intensity (a.u.)
10.0077	7178	7178	7172	7010	6984	7154	7158	7238	7266	7114	6902	7004	7246	7008	7000	7004	7054	6960
10.034	6944	6944	7154	7106	7186	7124	7344	7006	7244	7248	7138	7178	7104	7118	6956	6960	7038	6968
10.0602	7018	7018	7038	7216	7160	7312	6978	7258	7256	7116	6992	7122	7116	7200	6966	7122	6792	6858
10.0865	7088	7088	7152	7378	7130	7324	7070	7332	7048	7126	7100	6892	7232	7070	7336	7124	7036	6520
10.1128	7128	7128	6960	6992	6856	6928	7104	6956	7154	7246	7148	6936	7242	6996	7218	6964	6860	6908
10.139	7144	7144	7062	7032	7464	7204	7180	7126	7240	7064	6978	6950	6996	6920	7062	7064	6942	6874
10.1653	7036	7036	7152	7022	7116	7032	7116	7176	7180	6982	7198	7046	6930	7168	7072	7042	6934	6936
10.1915	7022	7022	7110	7272	7020	7282	7096	7218	7258	7210	7022	7030	6906	7194	7352	7022	6964	6976
10.2178	7112	7112	7182	7240	7240	6916	7180	7266	7234	7370	7278	7100	7200	6994	7128	7212	7122	6896
10.2441	7228	7228	7046	7110	7140	6988	7102	7182	7318	7274	6952	6990	7194	7190	7132	7066	7194	6918
10.2703	7164	7164	7240	7232	6890	7094	7108	7280	6890	7206	7244	7016	7178	6976	7092	7032	6962	6814
10.2966	6976	6976	7192	7062	7140	7470	7160	7702	7286	7356	6954	7250	7162	6874	7248	6984	6862	6884
10.3229	7300	7300	7080	7226	7056	7144	7238	7292	7418	6994	6976	6944	7210	7134	7244	7150	7158	7098
10.3491	7234	7234	7018	7268	7122	7092	7080	6942	7250	7138	7186	7216	7174	7148	7098	7132	7034	7086
10.3754	6968	6968	7050	7048	7158	7302	7068	7004	7220	7250	7080	7234	7196	7092	7240	7328	7028	7144
10.4016	7086	7086	7204	7158	7362	7276	7348	7336	7560	7086	7104	7036	7320	7030	7414	7252	6962	6910
10.4279	7158	7158	7288	7352	7308	7314	7124	7394	7428	7212	7160	7200	7228	7128	7178	7002	7062	7070
10.4542	7186	7186	7234	7136	6966	7190	7422	7248	7034	7042	7212	7162	7018	7174	7060	7284	7170	6952
10.4804	7168	7168	7356	7428	7146	7192	7244	7424	7352	7070	7138	7226	7150	7166	7134	7166	7070	6872
10.5067	7466	7466	7244	7288	7100	7406	7272	7152	7292	7430	7152	7212	7218	7202	7226	7044	7048	7204
10.5329	7228	7228	7072	7172	7370	7132	7510	7206	7264	7244	7398	7198	6840	7232	7186	7286	7236	6888
10.5592	7500	7500	7302	7152	7068	7210	7104	7176	7122	7422	6996	7168	7168	7146	7194	7212	7116	6844
10.5855	7166	7166	7204	7380	7042	7356	7242	7272	7284	7266	6992	7016	7514	7242	7496	7264	7110	7102
10.6117	7298	7298	7142	7316	7222	7218	7118	6992	6944	7274	7322	6964	7330	7228	7170	7244	7168	7204
10.638	7466	7466	7326	7214	7206	7118	7026	7312	7194	7068	7250	7496	7274	7218	7492	7140	7278	7170
10.6642	7288	7288	7206	7386	7298	7136	7198	7286	7324	7170	7336	7144	7188	7222	7024	7094	7212	7208
10.6905	7234	7234	7338	7210	7110	7164	7144	7192	7112	7274	6998	7054	7290	7198	7426	7244	7080	7162
10.7168	7288	7288	7374	7242	7362	7334	7146	7464	7386	7028	7030	7496	7168	7010	7388	7332	7240	7128
10.743	7456	7456	7134	7336	7426	7174	7194	7182	7420	7192	7144	7192	7246	7152	7340	7268	7304	7056
10.7693	7196	7196	7010	7170	7206	7172	7264	7316	6986	7306	7058	7374	7036	7382	7186	6746	7278	7304
10.7955	7464	7464	7120	7030	7212	7248	7166	7210	7098	7262	6976	7144	7082	7014	7190	7120	7200	7242
10.8218	7026	7026	7226	7168	7350	7188	7246	7152	7242	7286	7454	7324	7246	7272	7232	7262	7300	7108
10.8481	7310	7310	7256	7188	7506	7480	7288	7334	7412	7308	7226	7196	7256	7324	7194	7182	7190	7118
10.8743	7166	7166	7260	7158	7340	7380	7254	7420	7348	7376	7300	7140	7342	7360	7364	7492	7392	6914
10.9006	7380	7380	7132	7358	7222	7146	7366	7020	7368	7182	7308	7000	7124	7172	7264	7236	7466	7368
10.9268	7252	7252	7176	7290	7264	7236	7426	7314	7120	7196	7160	7298	7356	7204	7326	7436	7384	7356
10.9531	7242	7242	7188	7030	6986	7326	7154	7210	7288	7278	7322	7352	7018	7344	7330	7124	7452	7220
10.9794	7162	7162	7244	7156	7228	7200	7074	7304	7172	7136	7352	7286	7328	7308	7540	7406	7464	7232
11.0056	7316	7316	7346	7304	7244	7272	7280	7414	7322	7194	7406	7232	6978	7054	7392	7416	7184	7340
11.0319	7304	7304	7230	7372	7374	7374	7242	7394	7396	7320	7174	7328	7346	7264	7258	7304	7398	7188
11.0581	7192	7192	7198	7324	7454	7030	7108	7368	7546	7196	7270	7156	7370	7448	7332	7204	7234	7094
11.0844	7424	7424	7380	7268	7246	7282	7344	7294	7402	7266	7342	7142	7210	7360	7258	7386	7240	7178
11.1107	7328	7328	6940	7290	7302	7446	7420	7296	7438	7236	7316	7190	7364	7218	7154	7490	7212	7242
11.1369	7094	7094	7204	7216	7452	7008	7300	7124	7182	7340	7250	7172	7406	7548	7354	7120	7070	7148
11.1632	7336	7336	6940	7112	7372	7354	7332	7178	7032	7274	7120	7360	7402	7240	7374	7318	7500	7092
11.1895	7162	7162	7044	7054	7474	7390	7334	7262	7380	7328	7342	7198	7374	7136	7432	7578	7374	7324
11.2157	7322	7322	7180	7088	7072	7138	7264	7086	7590	7418	7436	7498	7446	7576	7402	7356	7086	7404
11.242	7196	7196	7236	7390	6990	7184	7264	7380	7234	7406	7490	7352	7158	7166	7430	7394	7448	7234
11.2682	7326	7326	7108	7384	7256	7114	7372	7458	7362	7218	7152	7388	7180	7390	7332	7308	7216	7212
11.2945	7284	7284	7138	7198	7256	7146	7184	7082	7352	7332	7186	7198	7318	7046	7424	7384	7312	7166
11.3208	7208	7208	7156	7050	7600	7174	7268	7148	7134	7410	7312	7260	7498	7228	7444	7330	7344	7222
11.347	7440	7440	7296	7292	7000	7216	7338	7288	7478	7248	7286	7094	7364	7296	7456	7208	7394	7332
11.3733	7268	7268	7360	7246	7148	7452	7358	7236	7376	7318	7038	7468	7280	7302	7550	7212	7314	7316
11.3995	7416	7416	7364	7098	7436	7338	7220	7180	7236	7412	7178	7284	7130	7356	7180	7488	7390	7370
11.4258	7364	7364	7414	7252	7352	7382	7230	7338	7058	7334	7338	7044	7186	7190	7136	7294	7560	7618
11.4521	7430	7430	7338	7138	7166	7364	7318	7374	7466	7162	7488	7212	7538	7300	7406	7274	7366	7178
11.4783	7088	7088	7488	7376	7268	7110	7258	7392	7324	7314	7306	7334	7390	7284	7160	7314	7444	7508
11.5046	7314	7314	7324	7306	7218	7404	7266	7264	7426	7308	7220	7364	7198	7264	7618	7376	7424	7322
11.5308	7276	7276	7204	7346	7340	7222	7404	7296	7470	7370	7128	7246	7428	7276	7406	7208	7340	7492
11.5571	7252	7252	7304	7298	7062	7354	7320	7408	7328	7438	7202	7226	7378	7448	7214	7240	7448	7300
11.5834	7154	7154	7428	7198	7324	7084	7310	7436	7368	7396	7238	7176	7334	7352	7432	7298	7442	7352
11.6096	7634	7634	7108	7388	7372	7014	7328	7072	7444	7354	7368	7538	7160	7370	7350	7392	7508	7282
11.6359	7594	7594	7194	7268	7178	7372	7452	7530	7430	7264	7260	7466	7352	7348	7420	7278	7328	7464
11.6621	7162	7162	7306	7220	7118	7362	7282	7344	7342	7110	7396	7316	7384	7214	7390	7560	7236	7386
11.6884	7220	7220	7418	7290	7320	7244	7380	7176	7358	7418	7276	7200	7330	7496	7168	7408	7488	7362
11.7147	7100	7100	7350	7386	7348	7180	7244	7156	7378	7248	7264	7350	7140	7398	7550	7426	7118	7520
11.7409	7436	7436	7356	7292	7106	7272	7238	7332	7206	7528	7382	7378	7366	7196	7382	7330	7300	7408
11.7672	7210	7210	7068	7386	7110	7288	7360	7346	7374	7392	7254	7236	7094	7186	7410	7428	7208	7404
11.7934	7334	7334	7154	7452	7460	7248	7234	7374	7298	7334	7204	7244	7502	7286	7440	7440	7406	7332
11.8197	7298	7298	7280	7134	7296	7130	7184	7270	7176	7152	7056	7392	7396	7638	7454	7258	7334	7678
11.846	7356	7356	7356	7318	7184	7244	7188	7380	7460	7298	7206	7490	7048	7296	7146	7452	7148	7446
11.8722	7230	7230	7162	7310	7412	7052	7108	7500	7264	7210	7260	7350	7238	7504	7420	7434	7372	7570
11.8985	7328	7328	7194	7238	7350	7026	7186	7226	7538	7082	7390	7600	7290	7460	7438	7418	7356	7490
11.9247	7190	7190	7232	7492	7378	7220	7316	7460	7282	7388	7132	7160	7398	7306	7316	7262	7452	7262
11.951	7376	7376	7322	7356	7246	7158	7380	7270	7456	7172	7200	7448	7440	7368	7378	7378	7600	7504
11.9773	7226	7226	7248	7194	7264	7270	7290	7372	7304	7684	7178	7412	7210	7376	7250	7470	7364	7540
12.0035	7560	7560	7356	7510	7176	7238	7110	7354	7334	7194	7330	7026	7284	7248	7290	7608	7544	7400
12.0298	7152	7152	7370	7440	7178	7088	7144	7418	7414	7190	7152	7230	7190	7438	7466	7486	7150	7720
12.0561	7544	7544	7144	7210	7152	6990	7010	7376	7354	7312	7564	7298	7526	7342	7210	7440	7388	7494
12.0823	6980	6980	7368	7028	7174	7356	7358	7222	7230	7332	7146	7560	7484	7452	7306	7350	7306	7336
12.1086	7276	7276	7182	7026	7182	7102	7334	7304	7510	7152	7376	7278	7536	7462	7474	7684	7326	7306
12.1348	7202	7202	7308	7282	7666	7298	7196	7246	7392	7050	7496	7558	7336	7272	7318	7594	7384	7530
12.1611	7340	7340	7330	7246	7120	7400	7258	7296	7282	7328	7324	7226	7350	7428	7434	7502	7290	7360
12.1874	7358	7358	7246	7306	7228	7222	7072	7226	7054	7194	7410	7052	7456	7344	7328	7508	7184	7214
12.2136	7274	7274	7246	7142	7176	7372	7180	7252	7244	7452	7242	7266	7380	7164	7364	7518	7192	7524
12.2399	7482	7482	7278	7394	7172	7380	7326	7468	7220	7256	7054	7536	7226	7262	7408	7368	7338	7716
12.2661	7124	7124	7112	7146	7392	7326	7066	7138	7374	7072	7138	7060	7392	7220	7376	7602	7444	7310
12.2924	7298	7298	7238	7262	7370	6962	7260	7270	7142	7410	7396	7422	7348	7444	7578	7288	7218	7370
12.3187	7566	7566	7380	7262	7106	7300	7092	7272	7234	7320	7294	7298	7244	7440	7492	7322	7282	7458
12.3449	7186	7186	7134	7084	7408	7468	7224	7208	7368	7092	7086	7322	7294	7348	7246	7140	7278	7332
12.3712	7134	7134	7194	7076	7078	7244	7128	7354	7332	7436	7064	7232	7214	7226	7228	7418	7380	7748
12.3974	7292	7292	7258	7150	7330	7160	7436	7202	6994	7446	7430	7110	6906	7554	7424	7342	7396	7616
12.4237	7304	7304	7228	7330	7064	7220	7166	7348	7440	7186	7400	7410	7504	7376	7430	7330	7532	7506
12.45	7278	7278	7138	7236	7010	7214	7050	7208	7232	7460	7210	7434	7158	7426	7460	7544	7434	7754
12.4762	7274	7274	7156	7350	7216	7280	7126	7326	7438	7294	7160	7300	7502	7464	7212	7312	7474	7504
12.5025	7114	7114	7268	7320	7608	7270	7198	7510	7090	7296	6946	7250	7304	7416	7518	7414	7308	7570
12.5287	6984	6984	7398	7224	7028	7054	7124	7322	7348	7486	7114	7242	7306	7330	7374	7336	7360	7462
12.555	7564	7564	7376	7360	7298	7292	7214	7276	7488	7224	7230	7134	7402	7166	7392	7282	7378	7342
12.5813	7340	7340	7254	7240	7168	7452	7072	7340	7398	7400	7308	7174	7496	7488	7290	7404	7202	7408
12.6075	7302	7302	7462	7390	7382	7238	7350	7204	7222	7268	7186	7198	7410	7142	7246	7296	7146	7584
12.6338	7270	7270	7240	7122	7136	7168	7368	7342	7202	7278	7188	7440	7678	7362	7156	7468	7606	7538
12.66	7206	7206	7170	7306	7430	7314	7268	7344	7202	7158	7306	7388	7290	7308	7466	7484	7280	7476
12.6863	7244	7244	7126	7200	6908	7354	7322	7284	7308	7174	7354	7030	7542	7270	7240	7416	7398	7646
12.7126	7366	7366	7338	7276	7550	7368	7244	7498	7194	7440	6982	7308	7428	7086	7352	7268	7318	7534
12.7388	7366	7366	7284	7128	7008	7180	7268	7428	7526	7178	7282	7304	7328	7196	7504	7440	7324	7548
12.7651	7242	7242	7186	7358	7534	7088	7350	7226	7290	7166	7186	7472	7230	7286	7350	7320	7286	7558
12.7913	7152	7152	7366	7190	7306	7342	7338	7166	7312	7572	7332	7218	7450	7410	7282	7308	7330	7458
12.8176	7256	7256	7310	7174	7024	7168	7208	7320	7158	7474	7550	7168	7144	7384	7358	7518	7034	7342
12.8439	7236	7236	7210	7076	7132	7016	7396	7222	7322	7260	7326	7118	7272	7408	7340	7274	7430	7384
12.8701	7220	7220	7146	7098	7242	7094	7246	7330	7468	7204	7102	7246	7338	7180	7280	7550	7202	7496
12.8964	7390	7390	7252	7436	7388	7124	7120	7280	7322	7370	7376	7226	7332	7236	7434	7292	7424	7450
12.9227	7398	7398	7136	7080	7190	7036	7048	7446	7366	7174	7290	7312	7224	7304	7498	7270	7398	7460
12.9489	7242	7242	7424	7360	6998	7252	7266	7308	7410	7226	7202	7434	7278	7470	7212	7422	7426	7322
12.9752	7216	7216	7128	7372	7110	7256	7208	7186	7328	7354	7266	7330	7128	7496	7326	7378	7092	7566
13.0014	7224	7224	7312	7372	7358	7470	7260	7328	7178	7082	7298	7306	7308	7374	7276	7594	7146	7336
13.0277	7064	7064	7166	7330	7166	7328	7440	7018	7190	7124	7250	7166	7004	7240	7224	7222	7274	7558
13.054	7460	7460	7188	7280	7252	7158	7110	7376	7194	7046	7134	7382	7136	7254	7302	7266	7518	7468
13.0802	7314	7314	7254	7232	7270	7442	7384	7378	7272	7380	7334	7290	7270	7364	7386	7460	7358	7592
13.1065	7196	7196	7206	7086	7088	7404	7242	7252	7362	7312	7138	7224	7208	7428	7430	7274	7408	7412
13.1327	7352	7352	7128	7172	7260	7316	7362	7184	7234	7462	7188	7260	7344	7448	7194	7178	7330	7356
13.159	7258	7258	7046	7122	7354	7374	7248	7168	7286	7336	7152	7172	7216	7392	7470	7482	7102	7430
13.1852	7186	7186	7288	7036	7008	7302	6848	7288	7342	7456	7538	7196	7436	7232	7254	7416	7410	7520
13.2115	7270	7270	7414	7148	7098	7410	7436	7182	7316	7212	7290	7436	7212	7346	7158	7400	7548	7402
13.2378	7256	7256	7274	7146	7506	7072	7244	7182	7432	6962	7380	7216	7170	7192	7354	7430	7400	7304
13.264	7138	7138	7222	7122	7030	7204	7006	6892	7174	7238	7108	7276	7366	7534	7174	7612	7226	7606
13.2903	6932	6932	7208	7160	7228	7204	7362	7288	7196	7338	7174	7370	7232	7114	7520	7434	7300	7564
13.3166	7120	7120	7228	7310	7162	7316	7286	7304	7082	7148	7248	7280	7012	7150	7212	7168	7324	7466
13.3428	7142	7142	7106	7182	7026	7034	7042	7296	7190	7278	7294	7314	7346	7238	7286	7254	7240	7510
13.3691	7318	7318	7150	7184	6994	7170	7204	7216	7332	7130	7372	7072	7230	7294	7490	7158	7378	7334
13.3953	7392	7392	7250	7136	6942	7094	7360	7212	7120	7378	7288	7334	7270	7178	7198	7378	7100	7588
13.4216	7066	7066	6992	7034	7264	7148	7206	7166	7300	6934	7032	7504	7232	7180	7378	7640	7350	7492
13.4479	7140	7140	7220	7124	7194	7188	7082	6980	7354	7050	7122	7290	7412	7434	7240	7266	7282	7334
13.4741	7316	7316	7000	7004	6972	7146	7194	6836	7168	7514	7258	7306	7204	7162	7330	7254	7240	7462
13.5004	7054	7054	6896	7074	6952	7280	7260	7434	7210	7080	7102	7220	7266	7272	7306	7338	7328	7444
13.5266	7164	7164	7018	7172	7096	6976	7342	7454	7112	7388	7114	7314	7312	7294	7482	7214	7172	7410
13.5529	7274	7274	7310	7028	7092	7228	7258	7140	7306	7220	6924	7166	7442	7298	7194	7216	7378	7444
13.5792	7374	7374	7342	7004	7078	7318	7214	7152	7108	7204	7282	7092	7240	7562	7128	7388	7362	7358
13.6054	7302	7302	7170	7060	7172	6908	7046	6972	7064	7110	7266	7398	7128	7334	7396	7354	7334	7458
13.6317	7036	7036	7218	7056	7148	7238	7252	7264	7118	7356	6954	7148	7252	7304	7242	7406	7306	7426
13.6579	7106	7106	7186	6994	7090	7206	7224	7278	7280	7374	7164	7170	7146	7098	7450	7204	7080	7564
13.6842	6982	6982	7314	7126	7190	7296	7150	7168	7142	7362	7174	7170	7152	7160	7456	7370	6988	7240
13.7105	6916	6916	6968	7086	7030	6904	7050	7100	6984	7254	7202	7270	7346	7336	7148	7402	7454	7648
13.7367	7178	7178	6984	7264	6958	6988	7236	7336	7164	7310	7174	7204	7022	7222	7542	7146	7276	7478
13.763	7170	7170	7088	7150	6976	7216	7308	7130	7124	7326	7120	7382	7400	7290	7392	7404	7256	7404
13.7892	7020	7020	7048	7050	7064	7430	7046	7346	7232	7144	7078	7224	7120	7292	7084	7402	7106	7666
13.8155	7192	7192	7104	6896	7186	7102	7060	7350	7086	7134	6976	7284	7138	7154	7318	7302	7386	7434
13.8418	7178	7178	7126	7030	7148	7070	7332	7216	6984	7056	6988	6990	7162	7340	7274	7302	7290	7528
13.868	7190	7190	6896	6970	7206	7094	7308	7048	7114	7036	7240	7118	7162	7322	7384	7306	7114	7466
13.8943	7136	7136	7216	7054	7084	7200	7118	6990	7254	7040	7120	7188	7244	7310	7182	7126	7252	7466
13.9206	7402	7402	7074	7110	7134	7252	6936	7034	7156	7260	7300	7188	7356	7168	7276	7274	7366	7590
13.9468	7036	7036	7070	7008	7098	7260	7288	6926	7266	7168	7054	7208	7186	7018	7346	7180	7076	7268
13.9731	7220	7220	7114	6890	7084	7180	6978	7094	7208	7210	7168	7284	7082	7136	7182	6990	7258	7372
13.9993	6920	6920	6960	7094	7098	7116	7030	7136	7248	7062	7192	7178	7048	7136	7200	7304	7196	7584
14.0256	6972	6972	7004	7054	7154	7024	7050	7050	6956	7098	7078	7078	7214	7196	7230	7104	7148	7238
14.0518	6984	6984	7166	7026	6874	7106	7174	7116	7182	7260	7038	7264	7138	6932	6980	7434	7240	7330
14.0781	6886	6886	6978	7192	7100	6726	7030	7038	7108	7072	7088	7158	7270	7126	7510	7018	7218	7446
14.1044	7170	7170	7002	6954	7162	7196	7154	7226	7282	7190	7204	7156	7314	7030	7370	7204	7000	7180
14.1306	7114	7114	7078	7022	7018	7060	7058	7056	7228	7124	7086	7240	6968	7102	7224	7134	7158	7436
14.1569	7098	7098	7046	6860	6828	7216	7266	7294	7054	6978	6896	7124	7152	7052	7220	7114	7058	7430
14.1832	6932	6932	6894	7008	7082	6948	7226	7038	7050	6904	6908	7176	7116	7192	7178	7102	7122	7452
14.2094	7124	7124	7168	6904	6856	6994	7114	7400	7004	7238	6976	7036	7106	7174	7212	7168	7032	7386
14.2357	7234	7234	7102	7016	6752	7200	6964	7170	7038	7106	7002	7026	6988	7174	7112	7176	6904	7432
14.2619	6996	6996	7226	7022	7174	6858	7076	7330	7248	7180	6932	7054	7074	7184	7194	7262	7154	7506
14.2882	6968	6968	6924	7142	6906	7210	7174	7262	7110	7158	6992	7048	7242	7000	7372	7144	7142	7508
14.3145	7116	7116	7054	7270	7028	7274	7222	7150	7138	6990	6986	7264	6912	7392	7022	7370	7264	7388
14.3407	7102	7102	6966	6954	7110	7104	7016	7090	7034	7164	7038	6988	7250	7128	7268	7352	7420	7354
14.367	7074	7074	7102	6958	7262	6960	6952	7016	7086	7144	7054	7254	7160	7042	7132	7178	7058	7364
14.3932	6990	6990	6860	7054	6976	6914	7152	6996	7012	7168	7186	7062	6982	7138	6942	7082	7236	7420
14.4195	6824	6824	6960	7150	7004	6962	7026	6976	7288	7148	6922	7068	7044	7040	7218	7080	7264	7220
14.4458	6898	6898	6854	6928	7020	7022	6926	7130	7146	6872	7070	7110	7216	7036	6998	7118	7154	7164
14.472	6752	6752	7148	6982	6984	6802	7032	7184	7244	7110	7062	7302	7194	7224	7158	7390	7248	7234
14.4983	7022	7022	7090	7082	7048	6722	6930	7016	7196	7018	7034	7240	7132	7154	7338	7276	7404	7132
14.5245	7122	7122	7000	6972	7060	7158	7212	7280	7246	7090	6988	7088	7074	6828	6960	7156	7202	7524
14.5508	6868	6868	6972	6852	6908	7114	7230	7282	7044	7004	7044	7160	6964	7084	7346	7186	7116	7524
14.5771	6980	6980	6996	7004	7066	7214	6922	6996	7052	7106	6824	7190	6954	7214	7076	7210	7294	7268
14.6033	7064	7064	7040	7010	6948	6954	6994	7178	7144	7118	6984	7028	6940	7180	7148	6954	7112	7292
14.6296	7096	7096	7182	6796	7056	7228	6782	7080	6978	7388	7196	7106	6810	6962	7302	7114	7292	7212
14.6558	6846	6846	7056	7018	7204	6796	7046	7090	7130	7058	7002	7146	7072	7046	7084	7224	7404	7232
14.6821	7040	7040	7048	6904	7016	6924	7220	7172	7054	7244	7072	7342	7072	6850	7176	7272	7090	7106
14.7084	7098	7098	6874	7030	6974	6892	7134	7236	7088	7076	7068	7090	7250	6918	7038	7084	6750	7444
14.7346	6920	6920	6828	7032	7004	6928	7056	6918	6868	7164	7206	7092	6924	7204	7154	7146	7290	7040
14.7609	7094	7094	6978	7118	7080	7114	7068	7246	7092	7030	7074	7060	7102	7096	7076	6962	6966	7118
14.7872	7290	7290	6940	7118	6766	7052	6658	7084	7184	7246	6954	7198	7066	7020	7274	7256	7242	7166
14.8134	6932	6932	6824	7086	6846	7108	6858	6894	7294	6884	6816	6900	7104	6986	7218	6912	7050	7250
14.8397	7036	7036	7082	6994	6820	7142	7136	6966	6842	7232	7184	6996	7204	7040	7196	7374	7048	7460
14.8659	6956	6956	7020	6860	6852	6932	7080	7132	6990	7130	7066	7160	7086	7152	7230	7014	7158	7460
14.8922	7058	7058	6836	6896	7006	7240	6966	7040	7116	7078	6962	6972	6934	7024	7044	7156	7106	7168
14.9184	7270	7270	6840	6894	7124	6878	6788	7092	7156	6994	6874	7320	7164	7326	7236	6978	7252	7290
14.9447	7176	7176	7250	6960	6902	7040	6898	7226	7264	7086	6966	6914	7044	6928	6894	7282	6944	7146
14.971	6852	6852	7116	6994	6994	7092	6894	7142	6888	7230	6920	7142	7110	7172	6936	7402	7048	7090
14.9972	6990	6990	6884	7002	6884	6972	7052	6964	6992	7312	6928	7072	7200	7086	6890	7148	7058	7122
15.0235	6900	6900	6858	6862	7066	6828	6916	7130	7164	7076	6968	7080	6922	7050	7008	6946	7012	7072
15.0497	7002	7002	7014	6878	6988	6844	6918	7132	7080	7240	6908	6954	6952	7308	7154	7182	7212	7086
15.076	6780	6780	6794	7018	7070	7000	7086	7242	7142	7040	7082	6898	7122	7080	7174	7058	7162	7252
15.1023	6790	6790	7016	6922	6924	6874	6844	6890	7104	7006	6840	6860	6864	7242	7086	7120	7114	7130
15.1285	6848	6848	6956	6904	7046	6798	7030	7086	7062	7110	6726	7042	6926	7170	7014	7184	7080	7276
15.1548	7004	7004	6862	6986	6976	6862	6920	7080	7152	6934	7034	7006	6784	6978	7356	7094	7226	7320
15.1811	6886	6886	6968	7166	6950	7188	6988	6982	7090	7320	6998	6810	7056	6958	7058	6948	7164	7248
15.2073	6938	6938	7116	7066	6982	7244	6992	7024	7234	7024	6992	6926	7024	6878	7148	7174	7046	7150
15.2336	6986	6986	7092	6824	7162	6956	6874	7090	7014	6980	6922	6892	7158	7054	7160	6776	7216	7348
15.2598	6906	6906	7162	6986	6844	6986	6998	7060	7054	7132	7036	6986	6862	7102	6970	7108	6946	7306
15.2861	7096	7096	7168	6932	6882	7018	7154	7038	7094	6902	6952	7082	7162	7028	7114	6984	7104	7158
15.3124	7078	7078	6848	6906	7032	6938	7068	7068	6886	7024	6890	6936	7166	7022	6972	7184	7142	7004
15.3386	7156	7156	6812	6932	7060	6990	6960	6930	6974	7032	6934	6926	7066	7058	6776	7116	6772	7152
15.3649	6994	6994	7208	6974	6994	6880	6994	6872	7006	7330	6974	6972	6888	7022	7124	6916	6930	7216
15.3911	7002	7002	6828	6784	7058	7050	6846	6896	7138	6958	6896	6788	6776	6848	6710	7048	7156	7262
15.4174	6988	6988	6800	6750	6770	6964	7190	6740	6930	7264	7252	6938	7086	7052	6938	6990	7252	7094
15.4437	6890	6890	6860	6732	6830	6938	7116	6768	7048	6898	6896	6958	7070	6758	7024	7108	7072	7100
15.4699	6864	6864	6894	7038	6956	6972	6746	7154	7310	7144	6896	6888	7162	7032	7024	6890	6948	7056
15.4962	7024	7024	6832	6838	6980	6600	6908	6844	7138	7232	7032	6888	7028	6796	7030	6992	6948	7094
15.5224	6790	6790	6818	7064	7006	6724	6954	6852	7016	6998	6828	6908	7036	7130	7096	6912	7082	7240
15.5487	7032	7032	6842	7082	6848	6762	6820	7106	7250	7122	7204	6904	6948	7082	6854	7044	6882	7380
15.575	6916	6916	7012	6872	6886	6880	6978	7116	7062	7100	7206	6928	6810	7026	6804	7146	7016	7234
15.6012	7002	7002	6998	6928	6912	6726	6822	7040	6974	7138	6906	6926	6780	7190	6968	6928	7000	7174
15.6275	6700	6700	6796	6960	7030	6980	6994	6852	7048	6860	6976	6896	6968	6812	6994	7010	7162	7230
15.6538	6848	6848	6806	6688	6620	6908	7052	7266	6916	7042	6904	6916	6788	6816	6946	6846	6950	7128
15.68	6992	6992	6870	6822	6764	6852	7044	6802	6912	7072	6934	7008	7032	6912	7090	7306	7142	7090
15.7063	6944	6944	6666	6774	6896	6808	6890	6890	6986	6860	6936	6880	7118	6924	6882	7022	6986	7108
15.7325	7008	7008	6866	6786	6806	6822	7042	6956	7030	7100	6908	6954	6988	6902	7030	6980	7022	7212
15.7588	6872	6872	6762	6876	6876	6774	6818	6890	7152	6952	6930	7018	6830	6958	7060	6944	6848	7062
15.7851	6822	6822	7020	6710	6840	6844	6980	6936	6962	7158	6890	6906	6868	6736	7038	6976	6998	6888
15.8113	6788	6788	6798	6784	6900	6732	7016	6990	6842	6882	7082	6912	7048	6774	6990	7078	7184	7146
15.8376	6756	6756	6610	6804	6990	6950	6748	6856	6978	6912	7022	7048	7118	6936	7068	7092	6828	7010
15.8638	6936	6936	6778	6958	6762	7004	7044	6898	6864	7206	7042	6800	6486	6820	7008	7058	6908	7188
15.8901	6976	6976	7040	7002	7032	6934	6774	6830	6776	6898	6774	7022	6920	7028	6882	7000	6934	7290
15.9163	6790	6790	6720	6908	6736	6926	6970	6960	7026	7060	7006	7032	6870	7076	7048	7264	7302	6946
15.9426	7030	7030	6956	6746	6776	6834	6844	7094	6970	6940	6864	6960	6978	6740	6946	6702	7132	7336
15.9689	6970	6970	6760	6794	6700	6766	6780	6842	6846	7158	7180	6940	6918	6976	6898	6834	6760	7002
15.9951	6794	6794	6608	6946	6834	6898	7118	6768	6994	6900	6792	7006	6872	7006	7040	6978	7130	6870
16.0214	6786	6786	6810	6686	6790	6670	6930	7170	6816	6998	6848	6640	6884	7180	6818	6772	7116	6912
16.0477	6876	6876	7142	6900	7004	6934	6938	6766	6930	7130	6684	6826	6998	6934	6948	6930	6972	7076
16.0739	7008	7008	6990	6826	6766	6952	6932	6958	6818	7268	6822	6944	7020	6848	6790	6934	6864	7260
16.1002	6970	6970	6672	6888	6828	6970	7014	6864	6894	6868	6854	6890	6842	7162	6894	7088	6872	7054
16.1264	6744	6744	6748	6814	7024	6694	6884	6926	6836	7170	6798	6818	6788	6842	6936	6844	7018	6950
16.1527	6794	6794	6688	6808	6584	6824	6682	6952	7154	7176	6612	6922	6822	6886	6742	6992	6886	7148
16.179	6916	6916	6746	7014	6716	6734	6762	6886	7006	6994	6744	6808	6674	7206	7140	7090	6870	6988
16.2052	6796	6796	6812	7002	6858	6830	6848	6602	6894	7038	6952	6820	7084	7152	6834	6918	6862	6886
16.2315	6942	6942	6958	6768	6960	6972	6964	6954	6882	6624	6892	6926	6764	6986	7060	6878	6808	6946
16.2577	6846	6846	6812	6842	6570	6784	6960	6982	6930	6964	7000	6722	6860	6978	6836	6892	7084	7130
16.284	6708	6708	6722	6920	6820	6780	6928	7024	6772	6968	7008	6830	6874	7000	7042	7070	6952	7276
16.3103	6668	6668	6916	6848	6858	6790	6836	7040	6952	7060	6810	6850	6858	7126	6934	7130	6994	7164
16.3365	6812	6812	6824	6848	7144	6684	7148	6858	6806	6752	6766	6960	6746	6970	6982	7108	6898	6994
16.3628	7098	7098	6642	6880	6822	6868	6830	6944	6888	7356	6894	6686	6902	6876	7072	6934	6678	7130
16.389	6886	6886	6612	6780	6826	6750	6930	6720	6956	6900	6890	6784	7080	6996	6838	6976	6990	7078
16.4153	6686	6686	6870	6762	6984	6756	7022	7048	6928	6976	6864	6848	6638	7066	6718	6870	7058	7280
16.4416	6848	6848	6704	6888	6912	6864	6794	6910	6924	7136	6820	6760	6656	6948	6822	6656	6824	6896
16.4678	6862	6862	6810	6826	6968	6738	7046	6864	6964	6932	6792	6734	6946	6858	7012	6954	6854	7134
16.4941	7066	7066	6694	6778	6824	6872	6920	6908	6664	6732	6882	7016	6854	6946	6854	6824	7074	6784
16.5204	6876	6876	6832	6722	6874	6576	6972	6660	7016	7010	6888	7006	6656	6926	7054	6780	7076	6860
16.5466	7072	7072	6830	6798	7024	6672	7096	6810	6992	6994	6582	6882	6770	6968	6918	6880	6906	6764
16.5729	7058	7058	6916	6778	6826	6700	6776	6816	6920	6686	6920	6816	6860	6806	6996	6942	6780	7056
16.5991	6604	6604	6838	6992	7002	6598	6750	6738	6994	6774	6772	6882	6726	7008	6840	6506	6654	7110
16.6254	6724	6724	6882	6874	6728	6748	6652	7080	6742	7072	6820	6746	6766	6822	6992	6810	6866	6964
16.6517	6712	6712	6698	6630	6710	6730	6892	6886	6858	7192	6572	6902	6652	6838	6992	7028	6982	7140
16.6779	6618	6618	6850	6786	6868	6824	6808	6782	6684	7104	7144	6850	7180	7022	7148	6878	7112	7060
16.7042	6954	6954	6950	6770	6556	6838	6844	6754	6864	6726	6604	6794	6876	6904	6816	6916	6900	7052
16.7304	6806	6806	6778	6746	6778	6942	6830	6852	6732	6666	6814	6902	7108	7006	6814	7186	6788	7068
16.7567	6684	6684	6812	6934	6596	6970	6686	6864	6690	6982	6894	6776	6964	6744	6660	6860	6688	6844
16.7829	6912	6912	6808	6782	6700	6812	6900	6842	6656	7016	6726	6550	6860	6826	6804	6994	6898	6844
16.8092	6566	6566	6706	6844	6656	6892	6768	6802	6982	7016	6948	6856	6702	6892	6916	6952	6848	6822
16.8355	6724	6724	6570	6784	6744	6764	6776	6910	6618	6994	7000	6796	6952	6766	6858	6898	6894	7056
16.8617	6742	6742	6786	6824	6670	6754	6752	6888	6886	7050	6748	6756	6842	6848	6858	6812	6844	6992
16.888	6842	6842	6656	6526	6842	7058	6644	6584	6888	6836	6806	6960	6878	6824	6872	6692	6636	7132
16.9142	6792	6792	6754	6880	6834	6846	6788	7000	6888	7026	7050	6856	6856	6936	6878	6766	7052	6980
16.9405	6680	6680	6714	6774	6622	6462	6932	6836	6730	6814	6846	6860	7004	6878	6942	7000	7022	6754
16.9668	6672	6672	6684	6584	6944	6822	6472	6988	6908	6810	6940	6790	6906	6882	7132	6916	7100	7064
16.993	6852	6852	6838	6600	6552	6714	6794	6786	6772	6754	6752	6912	6830	6830	6848	6944	6796	7064
17.0193	6778	6778	6688	6610	6686	6644	6790	6896	6776	6952	6810	6758	6514	6846	6776	6936	6792	7014
17.0456	6736	6736	6648	6802	6610	6784	6736	6942	6914	6906	7012	6822	7006	6648	6902	6724	6974	7050
17.0718	6588	6588	6756	6588	6590	6674	6610	6636	6922	6824	6908	6622	6996	6814	7028	6698	6978	6882
17.0981	6858	6858	6612	6752	6438	6502	6944	6812	6950	6952	6610	6704	6732	6778	6738	6912	6944	7108
17.1243	6856	6856	6826	6694	6838	6580	6766	6924	6634	7044	6882	6918	6598	6888	7054	6838	6726	7006
17.1506	6656	6656	6766	6592	6740	6896	6678	6750	6814	6820	6904	6816	6620	6896	6668	6884	6688	6896
17.1769	6844	6844	6394	6684	6604	6820	6650	6804	6780	6734	6684	6822	6644	6986	6876	6894	6992	6940
17.2031	6768	6768	6616	6510	6788	6618	6882	6786	6684	6800	6586	6668	6716	6822	6940	7098	6988	7094
17.2294	6696	6696	6712	6936	6800	6662	6702	6680	6696	6658	6866	6738	6716	6702	6658	6810	6622	6772
17.2556	6806	6806	6558	6764	6426	6694	6800	6834	6632	6868	6844	6734	6802	6612	6960	6784	6778	6836
17.2819	6866	6866	6686	6790	6830	6786	6814	6736	6832	6796	6970	6748	6800	6802	6748	6514	6924	6782
17.3082	6688	6688	6652	6664	6834	6728	6846	6720	6848	6984	6774	6892	6726	6768	6786	6948	6890	6908
17.3344	6702	6702	6714	6830	6770	6706	6800	6602	6654	7004	6916	6844	6678	6616	6986	6834	6940	6860
17.3607	6756	6756	6702	6794	6778	6708	6604	6792	6618	7032	6612	6908	6768	6856	6618	6904	6850	6894
17.3869	6638	6638	6516	6982	6666	6750	6966	6674	6752	6986	6698	6768	6646	6726	6836	6674	6702	7014
17.4132	6768	6768	6670	6866	6816	6680	6678	6828	6744	6544	6816	6962	6708	6916	6820	6698	6834	7022
17.4395	6786	6786	6770	6494	6926	6678	6768	6744	6666	6952	6762	6842	6752	6824	7066	6850	6588	6856
17.4657	6796	6796	6710	6762	6662	6808	6822	6932	6670	6984	6948	6778	6850	6736	6750	6970	6834	6840
17.492	6850	6850	6628	6762	6732	6872	6694	6508	6812	7060	6802	6852	6990	6884	6718	6948	6714	7058
17.5182	6792	6792	6672	6790	6712	6728	6720	6612	6472	6968	6814	6952	6878	6790	7034	6872	7060	7028
17.5445	6796	6796	6894	6504	6738	6840	6816	6892	6680	6902	6926	6856	6628	6660	6842	6876	6938	6992
17.5708	6678	6678	6676	6604	6726	6652	6770	6738	6920	6900	6966	6754	6740	6702	6830	6852	6898	6942
17.597	6848	6848	6924	6834	6584	6846	6816	6998	6778	6834	7092	6956	7028	6774	6708	6886	6792	7052
17.6233	6878	6878	6950	6864	7018	6930	6792	6730	6952	6868	6964	6892	6760	6938	6824	6928	6890	6966
17.6496	6778	6778	7114	6838	6926	7004	6860	6942	6724	6868	7100	6750	6854	6718	7030	6818	6908	6826
17.6758	7044	7044	6964	6934	6872	7032	6780	6850	6802	6910	7044	6866	6820	7030	6680	6964	6940	6868
17.7021	6998	6998	6996	7142	7246	7072	7122	6686	6868	6936	6878	6904	6912	6748	6844	6766	6690	6912
17.7283	6928	6928	7036	6976	7094	7164	7106	6894	6848	6900	7194	6900	6788	6636	6938	6776	6842	6950
17.7546	7058	7058	6802	7338	6790	6852	6992	6928	6874	6934	7062	7172	6858	6802	6768	6898	6582	7000
17.7809	7270	7270	7206	6910	7088	7018	6892	6932	6916	6986	6842	6770	6932	6866	7040	6542	6796	6938
17.8071	7228	7228	7072	7094	6926	7078	7066	6988	7232	7128	6848	6936	6948	6932	6842	6780	6848	6970
17.8334	7356	7356	7208	7198	7026	7270	7154	7048	7068	6966	7118	7076	6980	6890	6594	6990	6716	7050
17.8596	7118	7118	7262	7126	7082	7002	7158	7038	7018	6776	7164	6928	6942	6840	7066	6984	6848	6630
17.8859	7100	7100	7336	7442	7222	6944	7278	6970	7158	6982	7160	6870	7068	7020	6954	6828	6886	6966
17.9122	7186	7186	7250	7018	7034	7294	7160	7364	6884	7066	7144	7056	6906	6704	6706	6694	6946	6970
17.9384	7298	7298	7384	6956	7276	7348	7184	7262	7118	7020	7028	7118	7040	6986	6874	7088	6978	6948
17.9647	7466	7466	7246	7228	7344	7388	7178	7344	7152	6934	7200	7042	7012	7010	6894	6830	6778	6912
17.9909	7628	7628	7506	7500	7532	7578	7422	7180	7112	7344	7320	7150	6962	7070	6838	7056	6910	7008
18.0172	7484	7484	7720	7592	7534	7456	7288	7186	7220	7090	7312	7014	6886	7256	7058	6994	6750	6884
18.0435	7342	7342	7834	7760	7740	7366	7490	7158	7168	6954	7222	7256	7038	6962	7020	6916	6940	6870
18.0697	7764	7764	7802	8044	7970	7972	7846	7682	7330	6894	7320	7188	6810	7196	6972	6992	6888	6988
18.096	7862	7862	8146	8222	8376	8032	8180	7706	7160	7052	7482	7432	7280	7052	7058	6870	6948	7082
18.1222	8322	8322	8752	9038	9066	8978	8704	8086	7470	6984	7320	7106	7260	7012	6810	6834	7232	6892
18.1485	8700	8700	9124	9328	9640	9798	9318	8764	7664	7318	7420	7214	6902	7232	7148	7040	7076	6976
18.1748	9236	9236	10272	10794	10972	11226	10360	9124	8056	7248	7340	7418	7072	7180	7226	7044	7044	7090
18.201	9792	9792	11504	12192	12984	12822	11880	10378	8142	7114	7324	7088	7234	7412	7060	7110	7270	7284
18.2273	11192	11192	13620	14124	15434	15518	14144	11598	8812	7476	7348	7452	7486	7210	7026	7316	7322	7234
18.2535	12626	12626	16146	17592	19392	19470	17730	14102	9366	7480	7448	7508	7192	7162	7200	7062	7216	7164
18.2798	15466	15466	20016	22144	24638	25856	23216	17282	10556	7510	7520	7442	7444	7410	7242	7238	7296	7106
18.3061	19160	19160	25448	27512	30548	32056	29348	22810	12184	7890	7600	7542	7572	7590	7428	7662	7666	7694
18.3323	24712	24712	30528	32560	33952	35464	33812	28260	14604	8490	7520	7444	7536	7798	7910	7740	8036	8080
18.3586	29438	29438	32804	32548	33654	33066	33742	32198	19046	8636	7676	7674	7780	7728	8058	8280	8108	8250
18.3849	32772	32772	31170	29582	28292	28568	29484	32020	23340	10066	7710	7588	7962	8314	8322	8634	8596	8630
18.4111	31774	31774	26568	23630	22948	22180	23926	28508	27674	10940	7794	7740	7992	8558	8740	8804	8648	8652
18.4374	27396	27396	21150	19318	17332	17028	18428	23506	29518	12576	7950	8098	8396	8756	8668	8724	8586	8746
18.4636	22262	22262	16852	15210	13858	14058	14972	18798	27884	15286	8008	8450	8446	9164	8746	8254	8466	8908
18.4899	17556	17556	13460	12258	11640	11886	12140	15186	24564	18506	8202	8422	8992	9080	8476	8544	8126	8894
18.5161	14240	14240	11366	10996	9970	9964	10308	12268	20094	22076	8554	9268	9584	9274	8520	7786	7856	8456
18.5424	11696	11696	10178	9674	9238	9114	9350	10792	15876	24372	9016	9436	9842	9250	7920	7676	7750	7996
18.5687	10580	10580	9422	9120	8810	8686	8936	9824	12850	24386	9374	9928	10178	9128	7962	7582	7634	7630
18.5949	9410	9410	8560	8478	8344	8158	8232	8898	10772	22164	9958	10696	10528	8972	7864	7308	7068	7084
18.6212	8586	8586	8196	8030	7872	8222	7908	8432	9446	18578	10840	10994	10136	8702	7806	7362	7218	6826
18.6474	8018	8018	7700	7936	7702	7738	7844	7784	8864	15090	11434	11078	10142	8286	7452	7292	7040	7004
18.6737	7910	7910	7632	7764	7648	7360	7480	7748	8242	12434	12090	11628	9768	8424	7642	7384	7038	7162
18.7	7534	7534	7580	7536	7470	7436	7538	7462	7878	10556	12574	11188	9058	8268	7598	7086	7078	7056
18.7262	7436	7436	7430	7394	7118	7344	7218	7420	7614	9338	12414	10710	8830	7972	7676	7292	6866	7170
18.7525	7252	7252	7078	7454	7114	6948	6844	7202	7422	8672	12010	10028	8688	8080	7424	7148	6962	6954
18.7787	7322	7322	7328	7078	7032	7024	6986	7040	7192	8196	11164	9582	8504	7688	7222	7202	6862	7180
18.805	7264	7264	6926	6994	6842	6954	7042	7190	7208	7970	10328	9016	8458	7916	7298	7092	6938	6744
18.8313	7202	7202	6972	7020	7026	6830	6988	7212	7040	7624	9578	8960	8302	7762	7252	6898	6610	6940
18.8575	7128	7128	6730	6924	6926	6822	7094	7036	7134	7446	9520	8658	7926	7338	6982	6996	6608	6880
18.8838	7192	7192	7018	6784	6874	6838	7132	6880	7188	7238	8836	8328	7760	7550	7106	7064	6544	6734
18.9101	6892	6892	6870	6646	6806	6798	7160	7014	7086	7288	8676	7990	7744	7362	7080	6746	6856	7118
18.9363	6938	6938	6822	6750	6892	6828	6948	6792	7218	7194	8536	7860	7648	7292	6970	6854	6826	6788
18.9626	6880	6880	6794	6818	6768	6758	7036	6910	7158	7040	8272	7890	7748	7536	7016	6846	6780	6690
18.9888	7000	7000	6948	6884	7050	6666	6854	6892	7140	7058	8004	8006	7462	7444	6920	6962	6718	6854
19.0151	7008	7008	6798	6808	6848	6698	6766	6692	7066	7148	7950	7870	7596	7160	6858	6748	6774	6712
19.0414	6932	6932	6590	6712	6782	6692	6908	6916	6906	7026	7988	7728	7638	7236	6864	6858	6606	6622
19.0676	6916	6916	6738	6646	6440	6642	6718	6930	6830	7112	7894	7454	7446	7034	6840	6840	6584	6524
19.0939	6710	6710	6606	6750	6906	6656	6814	6660	6896	7012	7716	7684	7458	7098	7004	6784	6572	6784
19.1201	6782	6782	6708	6592	6680	6974	6512	7078	6752	7118	7854	7792	7432	7296	6680	6712	6546	6890
19.1464	6742	6742	6700	6798	6776	6780	6612	6726	6844	6804	7584	7590	7352	7018	6622	6838	6662	6882
19.1727	6804	6804	6652	6558	6680	6660	6830	6798	6932	6840	7538	7752	7178	6946	6506	6818	6484	6578
19.1989	6586	6586	6702	6898	6870	6698	6852	6756	6776	6978	7526	7386	7104	7030	6670	6832	6744	6924
19.2252	6736	6736	6748	6708	6752	6728	6658	6744	6664	6944	7802	7210	6984	6820	6724	6876	6556	6658
19.2514	6640	6640	6586	6646	6640	6688	6660	6810	6748	6798	7506	7366	7156	6892	6640	6710	6832	6862
19.2777	6716	6716	6492	6588	6546	6692	6652	6608	6554	6638	7308	7444	6960	6902	6802	6414	6626	6702
19.304	6772	6772	6670	6588	6760	6762	6860	6672	6928	6836	7670	7000	7014	6944	6698	6482	6354	6628
19.3302	6586	6586	6662	6302	6468	6992	6528	6718	6650	6890	7460	7350	6996	6922	6590	6718	6462	6748
19.3565	6874	6874	6438	6752	6826	6688	6750	6590	6792	6838	7502	7064	6762	6774	6498	6804	6574	6784
19.3828	6522	6522	6624	6728	6664	6784	6626	6484	6818	6570	7360	7372	6894	6654	6692	6468	6204	6750
19.409	6744	6744	6600	6666	6780	6634	6524	6570	6714	6602	7416	7028	6992	6700	6518	6542	6498	6700
19.4353	6914	6914	6810	6500	6642	6518	6746	6750	6606	6700	7336	7078	6952	6690	6574	6482	6636	6886
19.4615	6656	6656	6812	6530	6756	6534	6596	6652	6782	6884	7484	6998	6854	6624	6738	6484	6468	6710
19.4878	6596	6596	6554	6690	6770	6350	6666	6640	6788	7038	7312	6884	6790	6706	6676	6588	6552	6604
19.5141	6526	6526	6554	6740	6686	6370	6658	6684	6712	6794	7372	7012	6646	6584	6482	6630	6514	6662
19.5403	6752	6752	6440	6550	6556	6530	6630	6628	6634	6700	7268	6878	6714	6728	6454	6768	6582	6576
19.5666	6438	6438	6604	6492	6806	6864	6440	6530	6644	6788	7158	6764	6588	6640	6454	6802	6574	6568
19.5928	6624	6624	6598	6360	6756	6584	6592	6862	6654	6670	7218	6954	6560	6608	6734	6440	6610	6418
19.6191	6718	6718	6638	6546	6510	6558	6434	6724	6344	6692	7010	6784	6640	6552	6692	6278	6424	6408
19.6454	6514	6514	6752	6512	6710	6594	6728	6592	6414	6800	7162	6822	6612	6724	6276	6526	6398	6694
19.6716	6580	6580	6514	6662	6588	6520	6688	6848	6600	6662	7142	6958	6432	6324	6488	6530	6728	6808
19.6979	6666	6666	6464	6640	6978	6450	6656	6398	6782	6640	6970	6874	6840	6762	6294	6508	6406	6662
19.7241	6530	6530	6610	6714	6624	6988	6656	6698	6698	6856	6944	6654	6686	6542	6612	6622	6536	6822
19.7504	6726	6726	6374	6658	6786	6688	6776	6800	6514	6318	6778	6400	6458	6524	6652	6446	6338	6530
19.7767	6624	6624	6684	6652	6784	6686	6630	6648	6694	6756	6838	6732	6742	6632	6638	6384	6460	6774
19.8029	6450	6450	6738	6642	6704	6650	6524	6622	6976	6594	6720	6678	6558	6496	6496	6452	6326	6578
19.8292	6562	6562	6738	6588	6620	6822	6788	6712	6658	7008	6726	6388	6806	6516	6510	6466	6446	6650
19.8554	6608	6608	6658	6538	6774	6750	6324	6690	6560	6524	7066	6618	6488	6408	6534	6420	6300	6722
19.8817	6854	6854	6572	6562	6544	6642	6530	6638	6534	6886	7058	6498	6552	6290	6480	6494	6498	6748
19.908	6576	6576	6552	6622	6758	6578	6792	6676	6526	6726	6534	6388	6396	6640	6426	6396	6446	6816
19.9342	6642	6642	6566	6572	6544	6692	6544	6484	6566	6980	6788	6634	6430	6382	6582	6520	6398	6728
19.9605	6596	6596	6682	6588	6690	6504	6564	6476	6710	6778	6642	6480	6424	6542	6466	6520	6448	6420
19.9867	6348	6348	6802	6562	6736	6508	6810	6372	6462	6554	6654	6498	6438	6760	6594	6550	6186	6280
20.013	6530	6530	6572	6560	6690	6554	6492	6630	6508	6888	6862	6510	6192	6558	6406	6504	6350	6692
20.0393	6594	6594	6632	6464	6624	6604	6520	6582	6786	6626	6416	6634	6322	6526	6468	6260	6348	6710
20.0655	6540	6540	6672	6476	6444	6530	6744	6810	6802	6682	6812	6392	6502	6376	6270	6602	6482	6616
20.0918	6446	6446	6708	6388	6448	6512	6484	6696	6884	6482	6642	6542	6420	6282	6468	6360	6356	6420
20.118	6554	6554	6524	6592	6204	6232	6578	6606	6552	6532	6510	6518	6426	6352	6462	6502	6534	6648
20.1443	6358	6358	6640	6516	6486	6516	6396	6686	6490	6670	6338	6608	6380	6442	6470	6606	6506	6588
20.1706	6560	6560	6556	6548	6664	6668	6754	6312	6530	6642	6536	6542	6254	6382	6496	6398	6688	6496
20.1968	6540	6540	6450	6522	6408	6542	6548	6218	6628	6490	6402	6452	6418	6512	6322	6528	6352	6434
20.2231	6466	6466	6606	6174	6328	6338	6410	6348	6410	6620	6634	6626	6232	6476	6268	6434	6460	6464
20.2493	6598	6598	6666	6438	6544	6454	6612	6470	6652	6632	6514	6392	6446	6378	6516	6480	6432	6860
20.2756	6672	6672	6280	6334	6278	6330	6308	6404	6614	6600	6446	6638	6304	6436	6446	6320	6566	6420
20.3019	6390	6390	6392	6312	6356	6366	6500	6498	6518	6436	6628	6444	6366	6324	6556	6582	6350	6520
20.3281	6408	6408	6380	6468	6372	6404	6616	6302	6482	6458	6456	6602	6372	6452	6594	6318	6214	6462
20.3544	6536	6536	6372	6602	6524	6432	6328	6412	6366	6580	6724	6490	6510	6364	6468	6352	6324	6592
20.3806	6458	6458	6538	6452	6322	6576	6232	6184	6386	6526	6720	6446	6396	6550	6586	6414	6454	6682
20.4069	6486	6486	6102	6446	6350	6428	6436	6258	6252	6474	6462	6454	6354	6348	6492	6360	6362	6730
20.4332	6460	6460	6394	6448	6566	6392	6482	6410	6356	6482	6628	6310	6364	6256	6480	6456	6372	6504
20.4594	6390	6390	6182	6354	6178	6544	6216	6254	6582	6626	6594	6478	6274	6240	6306	6518	6300	6740
20.4857	6548	6548	6362	6296	6262	6238	6350	6468	6526	6496	6508	6456	6294	6192	6576	6544	6856	6458
20.5119	6390	6390	6256	6318	6490	6370	6190	6372	6346	6530	6350	6044	6382	6370	6292	6274	6424	6500
20.5382	6222	6222	6558	6394	6372	6324	6286	6398	6442	6210	6386	6220	6280	6312	6424	6084	6384	6438
20.5645	6502	6502	6470	6388	6286	6270	6364	6378	6324	6290	6332	6410	6158	6444	6284	6162	6320	6576
20.5907	6476	6476	6488	6600	6266	6256	6178	6412	6446	6660	6446	6164	6324	6288	6414	6490	6124	6594
20.617	6302	6302	6176	6416	6190	6252	6318	6364	6316	6630	6232	6282	6336	6312	6202	6266	6292	6522
20.6432	6294	6294	6466	6342	6526	6240	6174	6438	6334	6244	6356	6476	6452	6492	6356	6244	6194	6524
20.6695	6370	6370	6456	6436	6358	6182	6580	6418	6466	6450	6528	6284	6458	6390	6522	6196	6576	6330
20.6958	6384	6384	6404	6282	6126	6238	6320	6278	6540	6404	6434	6446	6124	6174	6386	6454	6512	6520
20.722	6536	6536	6316	6282	6350	6388	6438	6616	6304	6336	6386	6356	6406	6296	6440	6222	6170	6634
20.7483	6294	6294	6422	6524	6342	6166	6262	6512	6294	6526	6394	6408	6226	6330	6278	6288	6358	6470
20.7746	6528	6528	6340	6428	6312	6340	6426	6272	6244	6710	6272	6362	6214	6506	6306	6402	6416	6624
20.8008	6162	6162	6462	6288	6590	6196	6534	6366	6380	6624	6294	6420	6162	6406	6406	6320	6314	6350
20.8271	6118	6118	6320	6306	6238	6134	6304	6368	6536	6444	6304	6338	6232	6234	6106	6470	6290	6430
20.8533	6094	6094	6258	6416	6256	6372	6268	6540	6428	6302	6326	6354	6326	6428	6350	6292	6284	6608
20.8796	6262	6262	6250	6080	6256	6200	6400	6246	6288	6392	6386	6558	6444	6252	6226	6252	6286	6122
20.9059	6360	6360	6328	6394	6322	6144	6348	6276	6434	6410	6262	6386	6480	6208	6400	6620	6454	6328
20.9321	6564	6564	6320	6340	6542	6462	6456	6438	6334	6402	6188	6402	6444	6288	6544	6262	6258	6460
20.9584	6380	6380	6226	6264	6316	6072	6202	6232	6352	6282	6314	6344	6494	6344	6222	6458	6372	6626
20.9846	6410	6410	6336	6062	6054	6380	6062	6178	6366	6396	6324	6286	6322	6246	6112	6484	6344	6592
21.0109	6398	6398	6284	6292	6196	6262	6338	6328	6530	6308	6216	6246	6352	6486	6344	6490	6082	6400
21.0372	6372	6372	6252	6470	6136	6098	6314	6344	6178	6484	6330	6420	6360	6174	6346	6436	6264	6348
21.0634	6374	6374	6330	6408	6420	6380	6274	6180	6342	6248	6368	6170	6222	6332	6340	6446	6254	6382
21.0897	6140	6140	6434	6408	6014	6226	6380	6288	6272	6386	6376	6238	5988	6504	6232	6370	6262	6402
21.116	6522	6522	6218	6416	6274	6394	6326	6084	6052	6764	6354	6132	6032	6340	6144	6312	6356	6458
21.1422	6314	6314	6224	6230	6076	6260	6352	6220	6224	6384	6392	6166	6418	6250	6104	6248	6432	6426
21.1685	6390	6390	6154	6312	6462	6188	6130	6180	6402	6454	6116	6222	6130	6238	6166	6324	6304	6544
21.1947	6514	6514	6128	6354	6096	6174	6112	6098	6400	6438	6316	6322	6196	6254	6358	6458	6248	6164
21.221	6198	6198	6508	6290	6124	6262	6224	6308	6344	6416	6334	6362	6288	6364	6256	6128	6314	6410
21.2473	6240	6240	6384	6240	6052	6342	6302	6512	6454	6320	6208	6240	6436	6488	6552	6228	6372	6578
21.2735	6190	6190	6462	6336	6262	6182	6054	6466	6168	6426	6128	6076	6310	6234	6294	6354	6416	6574
21.2998	6204	6204	6192	6144	6184	6314	6374	6302	6390	6450	6458	6166	6398	6416	6510	6400	6192	6444
21.326	6202	6202	6184	6368	6166	6136	6192	6230	6242	6258	6596	6486	6280	6466	6378	6480	6422	6460
21.3523	6180	6180	6042	6174	6134	6126	6132	6532	6394	6570	6244	6344	6480	6334	6162	6362	6540	6376
21.3786	6286	6286	6124	6222	6154	6294	6524	6236	6486	6462	6314	6396	6250	6342	6392	6430	6390	6530
21.4048	6392	6392	6202	6478	6402	6216	6246	6348	6740	6348	6496	6372	6300	6344	6388	6428	6396	6436
21.4311	6286	6286	6302	6218	6218	6244	6440	6430	6100	6314	6092	6106	6324	6376	6532	6218	6204	6496
21.4573	6438	6438	6508	6234	6250	6154	6368	6428	6444	6294	6148	6138	6436	6362	6256	6292	6234	6380
21.4836	6380	6380	6104	6090	6432	6458	5988	6394	6376	6226	6418	6240	6128	6396	6248	6170	6360	6434
21.5099	6170	6170	6124	6218	6306	6110	6088	6292	6374	6276	5956	6262	6036	6338	6264	6108	6190	6556
21.5361	6162	6162	6252	6314	6386	6350	6326	5988	6318	6054	6156	6286	6246	6158	6260	6226	6206	6354
21.5624	6170	6170	6374	6344	6036	6146	6312	6160	6250	6204	6132	6342	6018	6108	6144	5842	6142	6184
21.5886	6274	6274	6342	6222	6412	6168	6326	6242	6166	6320	6204	6014	6192	6402	6310	6244	6488	6472
21.6149	6250	6250	6288	6118	6114	6204	6156	6290	6178	6520	6268	6254	6058	6134	6142	6286	6112	6434
21.6412	6350	6350	6330	6202	6326	6086	6254	6244	6190	6078	5994	6278	6088	6194	6378	6432	6158	6404
21.6674	6406	6406	6426	6306	6154	6054	6194	6512	6370	6244	6170	6142	6424	6242	5996	6268	6140	6172
21.6937	6182	6182	6200	6014	6058	6146	6242	6160	6412	6470	6214	6024	6248	6334	6206	6358	6272	6524
21.7199	6096	6096	6376	6166	6114	6330	6290	6152	6072	6380	6188	6258	6258	6280	6162	6308	6356	6342
21.7462	6134	6134	6262	6242	6222	6066	6096	5996	6146	6432	6262	6202	6296	6340	6112	6236	6072	6334
21.7725	6154	6154	6176	6114	6122	5978	5990	6238	6142	6108	6228	6140	6206	6112	6062	6030	6026	6272
21.7987	6124	6124	6230	6138	6060	6182	5886	6214	6250	6362	6058	6264	6142	6232	6150	6150	6172	6430
21.825	6148	6148	6192	6306	6072	6210	6236	6236	6116	6232	6026	6172	6308	5984	6266	6218	6234	6318
21.8512	6032	6032	6372	6210	6090	6072	6026	6348	6098	5944	6204	6090	6320	6230	6216	6252	6254	6326
21.8775	6158	6158	6172	6098	5922	6370	6142	6214	5898	6094	6152	6292	6298	6360	6184	6198	6416	6112
21.9038	6118	6118	6162	6390	6036	6236	6248	6334	6316	6358	6058	6122	6232	6168	6254	6222	6222	6482
21.93	6154	6154	6250	6106	6244	6226	6250	6200	6154	6244	5974	6116	6080	6076	6292	6214	6210	6382
21.9563	6308	6308	6164	6148	6006	6056	6200	6132	6254	6158	6082	5962	6206	6004	6174	6240	6034	6116
21.9825	6364	6364	5870	6242	6182	6122	6038	6072	6228	6214	6076	6026	6100	6068	6354	6190	6086	6388
22.0088	6326	6326	6116	6272	6078	6146	6420	6092	6060	6080	6240	6218	6082	5962	6476	6226	6164	6354
22.0351	6044	6044	6152	5992	6052	6212	6240	6108	6196	6150	5930	6280	5994	6022	6144	6126	5946	6206
22.0613	6200	6200	6048	5988	5914	6166	5882	6092	6132	6020	6162	6258	6020	6090	6182	6422	6146	6468
22.0876	6040	6040	6010	6172	6220	6182	6140	6234	6038	6070	6158	5888	6140	6146	6324	6194	6102	6334
22.1138	5992	5992	6020	6090	6074	6162	6094	6244	6162	6154	6178	6110	6210	6232	6258	6280	6170	6214
22.1401	6312	6312	6122	5872	6122	6064	6222	6072	6188	6194	5990	6060	6042	6098	6020	6164	6018	6202
22.1664	6070	6070	6214	6148	6032	6124	6232	6262	6258	6198	6172	5862	6036	6176	6338	6298	6228	6052
22.1926	6036	6036	6130	6332	6022	5786	6246	5980	6326	6188	5922	6142	6278	6114	6188	6126	6198	6246
22.2189	6046	6046	6306	6192	6422	6354	5872	6098	6180	6124	6256	6062	6098	6280	5888	6118	6120	6176
22.2451	5968	5968	5904	6020	6128	6322	6124	6110	6266	6140	6078	6046	6224	6462	5904	6338	6096	6254
22.2714	6090	6090	6138	6134	6176	6184	6010	6292	5974	6288	5962	6102	5932	6036	5950	6410	6074	6214
22.2977	6060	6060	6036	6118	6168	6144	6138	6336	6414	6508	6072	5906	6100	5934	6092	6386	6098	6270
22.3239	5906	5906	6046	6014	6190	6130	6226	6212	6234	6172	6068	6002	6226	6128	5976	6266	6100	6332
22.3502	5840	5840	6042	5974	5992	5994	6182	6160	6130	6242	6150	6086	6104	5910	6068	6090	6286	6192
22.3764	6174	6174	5948	5928	6268	6252	5986	6202	6128	6120	6096	6108	6258	5932	6054	6022	6174	6346
22.4027	6094	6094	6166	6170	6358	6114	6222	6190	6046	6058	6156	6146	5976	5982	6050	6046	6314	6182
22.429	6168	6168	6220	5962	5998	6114	6038	6192	6070	6136	6168	6066	5948	6046	6236	6222	6076	6246
22.4552	6212	6212	6074	6216	6252	5930	6264	6192	6168	6154	6166	6138	6040	6200	6284	6306	6052	6436
22.4815	6240	6240	6006	5954	6072	6000	6122	6164	6074	6048	5950	5952	6186	6014	6046	6098	6192	6196
22.5078	6094	6094	5850	5856	6004	5792	6170	6274	6038	6080	5984	6104	5922	6030	5954	6120	6076	6308
22.534	6064	6064	6104	6058	6034	5924	6080	5914	5960	6248	5990	6138	6046	5992	6316	5784	6246	6102
22.5603	6056	6056	6046	6114	5960	5878	6142	6008	6010	5998	6076	6106	6084	5904	6302	6048	6150	6200
22.5865	6034	6034	6104	5962	6214	6040	6176	6076	6088	6078	5924	6000	5970	6080	6060	6020	6138	6130
22.6128	5922	5922	6044	6000	5988	6390	6002	6128	6298	6110	6044	6178	5938	6056	6064	6384	6050	6360
22.6391	6140	6140	5972	5992	6228	5950	6102	5866	6348	5992	6050	6110	5982	6094	6142	5980	5926	6186
22.6653	6206	6206	5978	6090	6054	5816	6050	6198	6026	6274	5798	6008	6218	5788	6136	6328	6132	6136
22.6916	6064	6064	6066	6128	6242	6010	6268	6006	6054	6178	5958	6168	6050	6112	6096	6146	6216	5964
22.7178	5926	5926	6056	5950	6164	5922	6278	6196	6162	6342	6028	5986	6150	6080	6088	6126	5894	6176
22.7441	6104	6104	5976	6086	5946	6130	6008	6126	6204	6208	5908	6064	5950	5824	6232	6006	6106	6098
22.7704	6036	6036	5944	5916	5944	5856	5998	6068	6210	6354	6018	6094	6114	5864	6000	6334	6264	6364
22.7966	6020	6020	5970	5902	6096	6236	6232	6200	6014	5912	6120	5860	6080	5940	6106	6048	6208	6478
22.8229	6136	6136	6048	5978	5886	6196	5964	6154	6434	6026	6038	5800	6004	6098	6004	5916	6142	6132
22.8491	6018	6018	5690	6058	6004	5978	6074	6204	6004	6182	5958	6008	6168	5966	6008	6162	6024	5900
22.8754	6062	6062	6176	5794	6034	5868	6096	6070	6168	5980	6124	6110	6156	6130	6130	6146	5922	6138
22.9017	5934	5934	6058	6056	6064	6034	6032	5834	5926	6182	5906	6014	6230	5980	6060	6116	5974	6274
22.9279	6148	6148	6194	5844	6174	5958	5758	5996	5938	5942	5700	5990	6024	5984	5936	6062	5930	6106
22.9542	6052	6052	5954	5956	5886	5906	6088	6156	6182	5854	5844	6096	6032	5864	6292	5934	5960	6118
22.9805	6108	6108	5976	6056	5664	6078	6224	6108	5952	6234	5928	5906	5842	6146	5848	6158	6052	6066
23.0067	5994	5994	5848	6112	6026	5936	6098	6038	6156	5984	5958	5952	6206	6068	6092	5980	5914	6220
23.033	6140	6140	6090	6084	5910	6082	5992	5944	5980	5958	6168	5798	6124	5870	6194	6016	5944	5976
23.0592	5910	5910	6080	6032	5932	6008	5862	6172	6016	6040	6030	6024	5954	5926	6158	5954	5852	6112
23.0855	5966	5966	5778	6066	6036	6042	6136	6028	5962	6100	6004	6112	6078	5972	6008	6022	5816	6138
23.1118	5896	5896	6220	5972	6100	6112	5942	5994	5808	6124	5656	6076	5936	5962	6080	6016	5988	5886
23.138	5982	5982	5828	6056	5728	5842	6116	6146	6150	6014	6094	5952	5926	6082	5818	6084	6180	6082
23.1643	6014	6014	6074	6002	5996	6026	5926	6036	6066	6076	5886	6198	5898	6094	5960	6160	5990	6282
23.1905	5776	5776	6114	5830	5812	5884	6174	5950	6020	6118	6044	5872	6038	5922	6028	6048	6004	6126
23.2168	6140	6140	5992	5888	5970	6116	5904	6012	6094	5994	5750	5954	6028	5962	6052	6236	5796	6194
23.2431	5892	5892	5942	5752	6068	5828	5892	5958	5946	6222	6022	5936	6040	6016	6066	6104	5998	6064
23.2693	5940	5940	6154	5872	6142	5768	6100	6028	6276	6188	5968	5996	5896	5970	6030	6150	5972	6156
23.2956	5912	5912	6118	6066	5946	5848	6014	6016	5898	5984	6094	6040	5896	6044	5866	5938	5944	6068
23.3218	6016	6016	5800	5938	5828	6038	5956	6096	5764	6068	6060	5942	5912	5810	6116	5938	5982	6148
23.3481	5868	5868	5990	5816	5816	6096	6074	6076	6018	6112	6234	5846	5838	5900	6188	6060	5990	6192
23.3743	5910	5910	5868	6094	5874	6018	6106	5802	5908	5828	5846	5984	5802	6100	5884	6062	5968	6202
23.4006	5918	5918	5920	6046	6014	5874	5934	5728	5994	5890	5836	5942	5858	5826	6046	5888	5928	6152
23.4269	6334	6334	6046	5596	5886	6176	5878	6044	6028	6022	5984	5852	5980	5972	6040	6260	6046	6152
23.4531	5948	5948	5910	5910	5720	5994	5960	5754	6052	6126	5886	5890	6090	6018	6096	6020	6024	6130
23.4794	5732	5732	6008	6066	5914	5950	5802	6018	5954	6136	6078	6016	5942	6040	6058	5954	6116	6052
23.5057	5968	5968	6132	5912	5932	5540	5840	6098	5898	5896	5900	5928	6022	5986	6102	6044	6110	6200
23.5319	6118	6118	5878	5912	5760	5868	5912	6048	5846	6048	5992	5594	5908	5956	6078	6038	6028	6156
23.5582	6004	6004	5916	6004	5920	5860	5832	6024	5810	6046	5996	5552	5990	5834	6024	6066	6148	6136
23.5844	5904	5904	6070	5744	5748	6020	6142	6216	6060	5880	6100	5960	6172	5830	6040	5960	5844	6210
23.6107	5980	5980	6060	5996	5934	5888	5862	5934	6126	5812	5904	5974	6124	5908	5724	5896	5990	6144
23.637	5948	5948	5732	5740	6000	5942	5916	5766	6104	5974	5800	5924	5874	6118	5924	6128	5910	6140
23.6632	5920	5920	5918	5974	5712	5876	6076	5910	5934	5764	5784	6022	5914	5944	5936	5810	5816	6058
23.6895	5918	5918	6060	5792	5924	5952	5846	5974	5850	5910	5968	5938	5834	6066	6090	5964	5992	5834
23.7157	5842	5842	5978	5844	5764	5810	5878	6060	6232	5956	5836	5828	5928	6024	6034	5902	6044	6012
23.742	5842	5842	5782	5804	5822	5828	5964	5896	5878	6280	5686	6040	6070	5922	6176	5810	6126	6016
23.7683	5848	5848	5914	5880	5900	5896	5964	6082	6112	5958	5834	5862	5924	6072	5930	5962	6076	5988
23.7945	5676	5676	5938	5900	6056	5918	6108	5920	5972	6002	5990	5812	5952	5836	6026	6010	5910	6098
23.8208	5938	5938	5930	5864	5966	5898	5902	6090	5934	6282	6022	5836	6108	5750	6070	5934	6028	6126
23.847	5850	5850	5736	5840	6026	5822	5978	6044	6092	6010	5982	5966	5848	6008	6086	5876	5992	6212
23.8733	5952	5952	5774	5804	5728	5944	6036	5930	6040	6056	5792	5806	5914	6076	5786	6058	5892	5996
23.8996	5920	5920	6026	5844	6048	5722	5880	6088	5892	5800	5820	5838	5908	5980	5870	6072	6268	6104
23.9258	6134	6134	6098	5948	5774	5822	5776	5806	5730	6170	5892	5790	5776	6096	5946	5952	6110	6316
23.9521	5970	5970	6058	5866	6020	5756	5858	6072	5932	5976	5962	5848	6058	6052	6018	6060	5802	6188
23.9783	5792	5792	5732	6030	5780	5976	6080	5946	5842	5730	5864	5764	5938	6014	5822	5852	5892	6038
24.0046	5858	5858	5948	5888	5966	5802	6070	5812	5854	5900	5860	5684	5992	6030	5930	6050	5872	6192
24.0309	5722	5722	5894	5892	5806	5940	5878	5732	6152	5830	6046	5778	5934	6068	5922	6040	6010	6060
24.0571	5790	5790	6066	6016	5908	5802	6008	5944	6142	5932	5898	5898	5968	5722	5828	5844	6128	6274
24.0834	5878	5878	5950	5944	5852	5854	5998	5864	5812	5882	5894	5990	5914	5896	5986	5912	5960	6070
24.1096	6008	6008	5990	5838	6184	5834	6026	5990	5860	5896	5834	5666	5874	5682	5966	5858	5774	5780
24.1359	6104	6104	6104	5978	5992	6008	5940	5876	6196	5984	5874	5850	5842	5852	5848	6110	6020	5952
24.1622	5726	5726	6052	5860	6230	5868	6110	5894	5936	6104	5958	5854	5872	5802	5802	5896	5878	6004
24.1884	5898	5898	5646	5966	5978	5942	5834	5936	5842	6126	5776	5820	5956	5684	6046	5902	5732	6080
24.2147	5966	5966	5772	5764	5918	5990	5928	5978	6064	5974	5780	5746	6016	6106	5706	6028	5742	5874
24.241	5972	5972	5830	5980	5802	5832	5964	6068	5880	6036	5908	5720	5746	5832	6032	6040	5860	5970
24.2672	5878	5878	5842	5766	5810	5782	5822	5924	6030	5880	5770	5760	6140	5878	5958	6030	5876	6088
24.2935	5778	5778	5876	5792	5852	5754	5914	5772	5768	5876	5924	5834	5844	5914	5880	5696	6076	6146
24.3197	5740	5740	5892	5888	5906	6118	5846	6022	6054	6082	5990	5836	5776	6048	6052	6028	5990	6088
24.346	5750	5750	5828	5726	5932	5822	6036	5882	5986	6068	5812	5726	5920	5770	6082	5950	6012	5898
24.3723	5926	5926	5734	5846	5962	5832	5668	5986	5792	5780	5836	5934	6054	6034	5798	5934	5882	6006
24.3985	5872	5872	5904	5816	5878	5932	5898	5710	6034	5562	6078	5790	5782	6038	5936	5846	5896	6014
24.4248	5906	5906	5880	5836	5844	6040	5930	5762	5990	5948	5720	5920	5682	5694	5928	6024	5972	6196
24.451	5750	5750	5922	5912	5726	5854	5528	5648	5808	5710	5728	5998	5804	5818	5790	5778	5934	5964
24.4773	5630	5630	5770	5872	5768	5934	6006	6030	5736	6056	5808	5884	5960	5900	5818	5746	5908	5862
24.5036	5928	5928	5884	5694	5696	5860	5744	5958	5634	5922	5938	5858	5822	5922	5884	5846	5912	5988
24.5298	5774	5774	5850	5854	5734	5932	5818	5708	5880	5912	5792	5752	5918	5744	5980	5926	6104	5800
24.5561	5734	5734	5926	5724	5874	5718	5920	5856	5964	5916	5712	5892	5868	5896	5914	6006	5812	5948
24.5823	5824	5824	5756	5852	5796	5716	5886	5576	5904	5904	5740	5792	5778	6014	5694	5930	6006	5844
24.6086	5916	5916	5824	5812	5854	5890	5818	5790	5774	5692	5820	5822	5900	5756	5896	5924	5882	6050
24.6349	5784	5784	5934	5946	6012	5590	5790	5952	5804	5812	5830	5938	5752	5712	5728	5906	6002	5726
24.6611	5930	5930	5778	5722	5860	5764	5886	5778	5988	5666	5898	6010	5764	5666	5958	5890	6106	6072
24.6874	5882	5882	5682	5734	5928	5748	5762	5664	5818	5754	5840	5628	5822	6006	5922	5722	5994	5892
24.7136	5666	5666	5880	5458	5790	5688	5944	5924	5932	5734	5676	5646	5936	5906	6004	5610	5936	5798
24.7399	5950	5950	5694	5736	5808	5918	5686	5944	5816	6044	5906	5934	5884	5966	5838	5804	5710	5970
24.7662	5770	5770	5780	5738	5994	5758	5962	5956	5720	5902	5740	5736	5844	5810	5770	5854	6016	5992
24.7924	5800	5800	5922	5754	5814	5748	5872	5830	5770	5472	5702	5780	5608	6010	5740	5800	5866	5914
24.8187	5682	5682	5656	5748	5758	5756	5684	5928	5838	5718	5806	5706	5760	5940	5824	5824	6056	5996
24.845	5702	5702	5756	5854	5836	5700	5714	5648	5956	5480	5798	5742	5782	5792	5848	5802	5892	6024
24.8712	5782	5782	5802	5768	5654	5828	5694	5912	5888	5838	5734	5944	5700	5754	6086	5982	5962	5960
24.8975	5834	5834	5872	5622	5820	5722	5820	5660	6054	5796	5918	5550	5806	5864	5764	5790	5886	5914
24.9237	5822	5822	5800	5644	5830	5714	5462	5830	5790	5904	5644	5868	5674	5958	5894	5936	6078	5906
24.95	5784	5784	5778	5880	5980	5786	5752	5738	5968	5766	5748	5918	5744	5858	5894	5942	5744	5888
24.9763	5964	5964	5718	5808	5956	5882	5902	5732	6082	5964	5876	5752	5806	5766	5916	6014	5726	5964
25.0025	5574	5574	5766	5692	5768	5926	5748	5720	5854	5990	5722	5748	5662	5722	5838	5802	5952	6016
25.0288	5798	5798	5614	5840	5854	5838	5812	5998	5918	5800	5598	5602	5762	5618	5766	6010	5748	6144
25.055	5686	5686	5884	5764	5846	5814	5912	5730	5992	5846	5782	5686	5696	5836	5896	5732	5738	5760
25.0813	5698	5698	5738	5574	5928	6076	5812	5766	5848	5708	5792	5762	5936	5772	5826	5792	5784	6162
25.1075	5780	5780	5676	5930	5636	5722	5930	5534	5762	5958	5924	6022	5742	5722	5826	5806	5910	5878
25.1338	5840	5840	5772	5850	5826	5954	5566	6040	5706	5814	5720	5576	5930	5846	5898	5768	6042	5916
25.1601	5880	5880	5962	5878	5682	5686	5726	5850	5856	5768	5744	5632	6024	5776	5890	5660	5820	5704
25.1863	5974	5974	5814	5838	5686	5854	5978	5874	5814	5802	5624	5620	5802	5780	5712	5900	5832	6058
25.2126	5996	5996	5704	5746	5792	5744	5920	5854	5770	5802	6142	5754	5986	5770	5988	5900	5740	5864
25.2388	5658	5658	5876	5618	5868	5742	5814	5894	5804	5618	5828	5872	5782	6066	5660	6072	5618	5814
25.2651	5906	5906	5712	5876	5850	5654	5816	5522	5784	5830	5990	5756	5894	5704	5746	5884	5868	6102
25.2914	5832	5832	5998	5804	5846	5720	5900	5748	5798	5882	5866	5964	5708	5838	5770	5836	5860	5826
25.3176	5852	5852	5752	5830	5800	5754	5762	5622	5766	6074	5648	5710	5874	5820	5932	5798	6044	6014
25.3439	5810	5810	5754	5712	5660	5914	6108	5956	5654	5746	5776	5708	5720	5630	5970	5656	5778	5978
25.3702	5738	5738	5812	5546	5764	5782	6018	5808	5846	5562	5812	5996	5688	5888	5818	5802	5948	5854
25.3964	5656	5656	5630	5794	5788	5622	5712	5782	5944	5874	5832	5796	5660	5828	5708	5704	5640	5884
25.4227	5584	5584	5522	5814	5652	5632	5480	5748	5614	5758	5730	5770	5764	5736	5750	5688	5758	5924
25.4489	5938	5938	5952	5628	5730	5658	5684	5580	5874	5868	5764	5798	5906	5680	5832	5806	6024	5938
25.4752	5700	5700	5602	5638	5720	5796	5766	5980	5732	5904	5528	5808	5984	5734	5982	5712	5670	5918
25.5015	5748	5748	5672	5874	5864	5930	5816	5968	5776	5848	5678	5702	5882	5860	5888	5768	5820	6100
25.5277	5824	5824	5596	5920	5542	5630	5632	5838	5736	5730	5878	5880	6006	6046	5942	5774	5860	5878
25.554	5864	5864	5678	5746	5784	5726	5644	5864	5714	5578	5958	5644	5748	5674	5752	5836	5944	6144
25.5802	5802	5802	5766	5672	5796	5550	5716	5830	5896	5760	5724	5758	5738	5886	5978	5796	5932	6108
25.6065	5612	5612	5822	5726	5882	5694	5800	5826	5690	5850	5676	5862	5686	5716	5890	5774	5900	5916
25.6328	5614	5614	5628	5636	5608	5780	5842	5588	5762	5736	5570	5660	5820	5692	5708	5774	5938	6050
25.659	5614	5614	5672	5716	5668	5888	5722	5848	5836	5894	5694	5994	5638	5894	5688	5928	5852	6006
25.6853	5716	5716	5694	5712	5758	5692	5694	5628	5560	5736	5620	5770	5766	5830	5778	5820	5760	5884
25.7115	5788	5788	5658	5664	5830	5824	5740	5730	5784	5696	5904	5764	5560	5958	5882	5688	5796	6050
25.7378	5826	5826	5802	5680	5814	5488	5928	5698	5890	5902	5660	5754	5888	5772	5942	5624	5894	5754
25.7641	5912	5912	5804	5708	5546	5684	5544	5640	5880	5794	5790	5592	5930	5728	5850	5770	5730	5992
25.7903	5430	5430	5656	5822	5654	5904	5786	5488	5724	5820	5598	5602	5678	5704	5708	5790	6032	5884
25.8166	5850	5850	5668	5558	5544	5644	5726	5770	5798	5858	5816	5622	5692	5886	5796	5676	5926	5778
25.8428	5654	5654	5696	5606	5822	6006	5662	5882	5648	5744	5882	5914	5698	5608	5860	5778	5768	5746
25.8691	5594	5594	5656	5748	5710	5744	5592	5724	5780	5986	5566	5872	5804	5862	5866	5852	5786	5978
25.8954	5900	5900	5740	5930	5824	5758	5620	5604	5650	5678	5704	5750	5930	5702	5776	5862	5768	6028
25.9216	5908	5908	5852	5796	5790	5784	5742	5822	5720	5826	5756	5736	5638	5968	5996	5830	6102	5928
25.9479	5718	5718	5520	5700	5626	5590	5716	5792	5872	5718	5790	5792	5716	5952	5922	6044	6000	6216
25.9742	5922	5922	5678	5712	5778	5584	5710	5676	5658	5920	5482	5688	5982	5812	5976	6064	5962	6186
26.0004	5746	5746	5614	5696	5776	5690	5724	5876	5818	5882	5584	5794	5788	5836	6124	6080	6180	6418
26.0267	5766	5766	5682	5712	5720	5822	5640	5530	5860	5706	5690	5778	6046	5788	5796	6206	6296	6586
26.0529	5734	5734	5824	5662	5666	5976	5808	5518	5976	5960	5892	5830	6046	6360	6168	6338	6444	7390
26.0792	5670	5670	5750	5742	5706	5602	5846	5712	5890	5746	5952	5882	5944	6120	6098	6260	7022	8220
26.1055	5646	5646	5824	5816	5564	5762	5856	5720	5794	6022	5798	6170	6202	6172	6422	6948	7854	9080
26.1317	5586	5586	5702	5416	5638	5726	5874	5952	6076	5872	5978	6072	6348	6622	7144	7568	8622	8906
26.158	5696	5696	5774	5832	5812	5686	5694	5742	5976	5776	6168	6392	6462	7462	7710	8222	8630	8278
26.1842	5504	5504	5710	5758	5798	5942	5952	5760	6024	5872	6478	6838	7138	7950	8388	8884	8456	7884
26.2105	5612	5612	5486	5842	5802	5734	5888	5756	5998	6046	6960	7700	8104	8594	9044	8714	7988	7206
26.2368	5874	5874	5824	5888	5750	6028	6000	6094	6124	6344	7318	8486	8766	8782	8486	8180	7204	6706
26.263	5836	5836	6012	5984	5910	5974	5998	6016	6322	6510	8418	9028	8634	8182	7856	7838	6554	6198
26.2893	5792	5792	5912	6072	5844	6238	6124	6360	6508	6788	9100	8538	8196	7660	7546	6808	6352	6194
26.3155	6016	6016	6026	6314	5796	6376	6510	6816	7068	7594	8686	8172	7708	6938	6884	6268	5966	5834
26.3418	5878	5878	6416	6360	6474	6716	7042	7406	8206	8956	8244	7256	6944	6632	6358	6302	5642	5666
26.3681	5974	5974	6314	6916	7390	7700	8006	8278	9004	9390	7356	6462	6200	5982	6106	6018	5854	5834
26.3943	6356	6356	7290	7338	7618	8418	8736	9418	9184	8792	6830	6378	5826	5722	6074	6036	5864	5632
26.4206	6706	6706	8046	8344	8754	8946	9456	9310	8674	8052	6290	5948	5726	5850	5866	5758	5902	5978
26.4468	7494	7494	8680	8892	8962	8968	8728	8248	7858	7412	5722	5696	5982	5816	5666	5806	5862	5576
26.4731	8414	8414	8782	8590	8314	8104	7930	7802	7220	6400	5812	5688	5928	5810	5926	5626	5752	5848
26.4994	9156	9156	8486	8168	7768	7388	7506	7194	6528	6088	5730	5910	5694	5664	5694	5442	5790	5834
26.5256	8868	8868	7852	7324	7066	6860	6618	6328	6106	5736	5768	5736	5770	5602	5778	5778	5622	5900
26.5519	8232	8232	7064	6814	6222	6134	6200	5924	5790	5870	5826	5674	5700	5654	5482	5602	5712	5774
26.5781	7488	7488	6386	6104	6078	5940	5716	5786	5714	5550	5716	5458	5716	5540	5666	5600	5696	5648
26.6044	6550	6550	5876	5916	6034	6012	5956	5842	5872	5566	5624	5850	5712	5526	5656	5652	5732	5750
26.6307	6192	6192	5954	5670	5766	5706	6024	5792	5596	5692	5570	5742	5716	5578	5758	5772	5666	5972
26.6569	5944	5944	5708	5802	5570	5680	5690	5722	5492	5514	5712	5670	5598	5720	5634	5706	5630	5810
26.6832	5840	5840	5616	5606	5864	5750	5528	5774	5700	5632	5556	5770	5656	5762	5692	5816	5644	5724
26.7095	5818	5818	5790	5744	5602	5772	5578	5650	5778	5588	5540	5564	5502	5756	5656	5548	5412	5750
26.7357	5810	5810	5540	5574	5600	5674	5598	5698	5688	5732	5620	5484	5752	5404	5840	5590	5582	5804
26.762	5616	5616	5610	5600	5654	5730	5662	5458	5452	5410	5468	5416	5662	5720	5616	5644	5618	5956
26.7882	5742	5742	5732	5812	5496	5714	5424	5508	5726	5500	5630	5628	5528	5616	5768	5636	5648	5668
26.8145	5750	5750	5534	5532	5756	5600	5602	5606	5660	5618	5722	5592	5684	5506	5698	5550	5666	5694
26.8407	5514	5514	5810	5746	5642	5698	5600	5808	5594	5474	5544	5488	5338	5532	5688	5864	5766	5720
26.867	5606	5606	5616	5552	5678	5482	5574	5286	5628	5830	5568	5604	5556	5622	5492	5622	5594	5740
26.8933	5570	5570	5588	5560	5604	5726	5626	5432	5462	5604	5582	5588	5302	5510	5752	5740	5672	5920
26.9195	5482	5482	5634	5614	5522	5632	5684	5680	5510	5606	5696	5728	5582	5458	5460	5528	5756	6006
26.9458	5692	5692	5744	5704	5748	5558	5756	5748	5678	5630	5526	5482	5538	5648	5576	5710	5538	5844
26.972	5354	5354	5566	5566	5386	5524	5622	5438	5346	5602	5542	5496	5618	5618	5618	5478	5746	5906
26.9983	5732	5732	5550	5534	5568	5402	5718	5510	5776	5454	5464	5570	5610	5720	5974	5846	5354	5854
27.0246	5596	5596	5554	5582	5556	5604	5410	5328	5456	5576	5532	5538	5596	5594	5582	5470	5658	5638
27.0508	5612	5612	5540	5680	5348	5584	5390	5666	5612	5624	5598	5480	5436	5540	5590	5658	5626	5606
27.0771	5378	5378	5618	5422	5606	5650	5506	5748	5806	5598	5612	5582	5524	5500	5588	5682	5428	5700
27.1033	5440	5440	5560	5502	5364	5478	5464	5542	5504	5406	5646	5502	5768	5548	5592	5552	5712	5722
27.1296	5542	5542	5638	5634	5524	5586	5620	5614	5682	5572	5576	5730	5624	5520	5764	5666	5696	5598
27.1559	5406	5406	5478	5550	5762	5586	5444	5468	5550	5554	5422	5590	5756	5750	5776	5694	5670	5562
27.1821	5466	5466	5634	5556	5404	5820	5502	5650	5692	5766	5248	5606	5502	5556	5658	5572	5630	5562
27.2084	5606	5606	5570	5420	5688	5628	5636	5630	5444	5422	5574	5708	5558	5682	5582	5562	5910	5716
27.2347	5492	5492	5514	5518	5544	5594	5530	5540	5614	5596	5580	5594	5408	5658	5642	5450	5656	5742
27.2609	5598	5598	5418	5462	5484	5556	5956	5434	5506	5602	5458	5584	5592	5594	5496	5744	5556	5792
27.2872	5478	5478	5514	5476	5390	5602	5506	5736	5454	5476	5550	5280	5782	5450	5360	5736	5626	5570
27.3134	5584	5584	5448	5624	5280	5620	5548	5484	5808	5402	5672	5528	5576	5506	5654	5616	5598	5620
27.3397	5592	5592	5776	5732	5456	5648	5660	5590	5618	5554	5502	5502	5346	5600	5642	5536	5520	5800
27.366	5550	5550	5516	5586	5608	5548	5570	5382	5778	5428	5596	5518	5664	5608	5512	5668	5704	5692
27.3922	5534	5534	5414	5632	5446	5678	5702	5336	5472	5578	5540	5530	5176	5706	5570	5538	5666	5704
27.4185	5478	5478	5590	5428	5468	5488	5520	5470	5586	5598	5336	5372	5294	5754	5370	5502	5600	5516
27.4447	5440	5440	5604	5440	5470	5504	5552	5542	5770	5430	5636	5700	5596	5778	5574	5784	5698	5860
27.471	5526	5526	5408	5568	5568	5428	5380	5582	5506	5620	5496	5504	5612	5664	5500	5586	5510	5842
27.4973	5378	5378	5528	5458	5516	5588	5480	5374	5458	5544	5348	5466	5492	5598	5374	5524	5888	5810
27.5235	5818	5818	5570	5456	5502	5536	5572	5408	5478	5516	5704	5658	5426	5350	5572	5570	5428	5586
27.5498	5656	5656	5590	5636	5498	5552	5568	5394	5578	5472	5352	5530	5484	5606	5492	5698	5516	5764
27.576	5490	5490	5482	5524	5538	5640	5510	5466	5534	5684	5400	5326	5786	5450	5474	5750	5798	5656
27.6023	5410	5410	5490	5426	5390	5606	5258	5574	5600	5294	5442	5396	5454	5274	5614	5568	5672	5670
27.6286	5518	5518	5416	5636	5316	5380	5554	5794	5588	5424	5548	5486	5304	5692	5390	5546	5482	5622
27.6548	5362	5362	5590	5494	5592	5420	5640	5580	5366	5438	5494	5416	5638	5734	5568	5564	5582	5632
27.6811	5532	5532	5414	5620	5380	5500	5534	5652	5488	5640	5554	5548	5696	5514	5494	5512	5486	5820
27.7074	5408	5408	5408	5442	5414	5510	5638	5588	5434	5672	5304	5356	5564	5586	5714	5458	5504	5580
27.7336	5434	5434	5412	5396	5552	5638	5508	5580	5446	5402	5302	5434	5328	5482	5566	5506	5494	5590
27.7599	5690	5690	5472	5424	5542	5376	5606	5430	5550	5474	5580	5428	5586	5502	5646	5380	5548	5652
27.7861	5574	5574	5400	5516	5460	5422	5518	5572	5602	5560	5358	5486	5398	5304	5546	5478	5552	5510
27.8124	5352	5352	5364	5562	5462	5518	5548	5306	5420	5226	5400	5450	5462	5434	5790	5798	5578	5660
27.8387	5670	5670	5336	5402	5506	5602	5468	5592	5444	5558	5358	5404	5606	5518	5668	5596	5356	5784
27.8649	5440	5440	5406	5392	5294	5410	5470	5288	5382	5530	5510	5388	5380	5464	5530	5632	5716	5766
27.8912	5360	5360	5330	5276	5530	5564	5514	5558	5490	5446	5456	5370	5376	5484	5432	5660	5666	5704
27.9174	5458	5458	5398	5590	5262	5356	5400	5508	5518	5252	5690	5674	5554	5302	5750	5958	5464	5542
27.9437	5560	5560	5626	5304	5490	5558	5462	5522	5572	5368	5646	5560	5512	5706	5500	5678	5656	5680
27.97	5522	5522	5340	5430	5394	5424	5642	5312	5542	5540	5624	5366	5498	5546	5590	5462	5566	5806
27.9962	5512	5512	5512	5466	5392	5446	5446	5386	5446	5474	5246	5578	5540	5568	5556	5482	5498	5668
28.0225	5430	5430	5604	5408	5236	5240	5302	5190	5494	5536	5434	5404	5474	5454	5538	5604	5352	5562
28.0487	5612	5612	5496	5442	5574	5626	5504	5456	5562	5440	5304	5690	5316	5510	5402	5676	5424	5636
28.075	5500	5500	5268	5448	5326	5446	5540	5410	5402	5488	5328	5488	5476	5426	5668	5754	5582	5582
28.1013	5394	5394	5518	5496	5404	5378	5500	5470	5576	5316	5482	5352	5436	5316	5396	5654	5550	5596
28.1275	5320	5320	5564	5224	5390	5396	5434	5504	5448	5496	5506	5478	5390	5400	5494	5532	5422	5456
28.1538	5580	5580	5152	5442	5434	5412	5530	5284	5662	5526	5572	5284	5646	5508	5602	5486	5718	5620
28.18	5376	5376	5434	5440	5414	5572	5578	5420	5346	5552	5474	5494	5612	5436	5492	5644	5452	5638
28.2063	5518	5518	5378	5310	5294	5548	5360	5492	5486	5372	5502	5460	5632	5466	5752	5484	5366	5726
28.2326	5468	5468	5542	5508	5424	5598	5650	5402	5490	5380	5444	5406	5684	5660	5478	5570	5498	5704
28.2588	5386	5386	5396	5340	5454	5374	5426	5360	5336	5578	5438	5444	5446	5592	5614	5366	5410	5546
28.2851	5450	5450	5406	5354	5388	5432	5434	5388	5362	5634	5178	5576	5222	5294	5624	5510	5504	5624
28.3113	5560	5560	5650	5480	5436	5456	5454	5384	5314	5384	5468	5492	5546	5388	5378	5566	5502	5574
28.3376	5542	5542	5444	5166	5314	5544	5542	5286	5494	5510	5526	5408	5420	5478	5324	5518	5798	5562
28.3639	5258	5258	5350	5330	5338	5452	5278	5450	5548	5350	5390	5236	5440	5620	5352	5498	5440	5730
28.3901	5446	5446	5520	5222	5264	5640	5246	5224	5498	5268	5350	5490	5700	5498	5506	5596	5318	5564
28.4164	5524	5524	5410	5374	5268	5260	5222	5324	5382	5626	5402	5562	5464	5420	5422	5386	5530	5618
28.4426	5348	5348	5312	5312	5500	5272	5624	5696	5508	5374	5306	5390	5572	5490	5502	5584	5684	5516
28.4689	5534	5534	5288	5404	5236	5340	5472	5516	5546	5344	5414	5432	5402	5482	5378	5536	5350	5714
28.4952	5222	5222	5312	5288	5464	5352	5524	5782	5260	5480	5644	5306	5550	5352	5420	5438	5204	5560
28.5214	5366	5366	5362	5264	5326	5594	5292	5652	5360	5456	5608	5256	5390	5490	5420	5382	5440	5540
28.5477	5558	5558	5378	5398	5396	5192	5296	5422	5356	5402	5332	5652	5328	5380	5490	5392	5396	5522
28.5739	5364	5364	5200	5392	5434	5242	5290	5458	5404	5480	5550	5508	5382	5508	5542	5538	5578	5596
28.6002	5236	5236	5522	5280	5194	5308	5226	5366	5440	5342	5342	5338	5270	5196	5606	5458	5468	5418
28.6265	5310	5310	5308	5298	5310	5462	5470	5340	5426	5530	5448	5278	5270	5440	5458	5404	5370	5562
28.6527	5498	5498	5230	5142	5412	5310	5232	5438	5464	5336	5598	5432	5274	5558	5258	5510	5636	5550
28.679	5244	5244	5320	5288	5576	5294	5382	5500	5526	5550	5356	5448	5520	5368	5482	5400	5398	5702
28.7052	5526	5526	5352	5374	5384	5346	5590	5438	5254	5486	5370	5424	5374	5412	5430	5326	5432	5496
28.7315	5440	5440	5280	5294	5468	5492	5434	5442	5358	5326	5382	5416	5516	5478	5422	5548	5874	5466
28.7578	5202	5202	5202	5336	5528	5244	5490	5504	5582	5424	5336	5478	5496	5660	5520	5534	5508	5538
28.784	5482	5482	5274	5182	5532	5316	5486	5340	5478	5346	5468	5268	5416	5232	5418	5498	5318	5450
28.8103	5420	5420	5454	5472	5242	5226	5390	5512	5314	5390	5404	5424	5426	5602	5282	5524	5462	5486
28.8365	5378	5378	5500	5614	5472	5346	5310	5456	5382	5428	5372	5376	5588	5506	5446	5588	5546	5374
28.8628	5306	5306	5320	5352	5404	5362	5502	5278	5560	5486	5298	5286	5448	5284	5230	5410	5438	5464
28.8891	5178	5178	5192	5402	5474	5036	5450	5190	5226	5436	5466	5260	5538	5342	5422	5432	5336	5438
28.9153	5380	5380	5174	5238	5322	5376	5316	5402	5432	5196	5360	5374	5560	5360	5308	5654	5542	5606
28.9416	5424	5424	5244	5316	5426	5166	5490	5350	5344	5536	5312	5430	5338	5440	5192	5386	5362	5406
28.9678	5390	5390	5316	5144	5314	5508	5354	5344	5436	5270	5340	5270	5350	5278	5658	5484	5252	5310
28.9941	5600	5600	5384	5372	5226	5246	5304	5366	5238	5442	5480	5394	5424	5368	5198	5298	5486	5478
29.0204	5460	5460	5262	5276	5278	5428	5248	5358	5244	5472	5274	5240	5308	5572	5434	5428	5370	5522
29.0466	5314	5314	5378	5294	5456	5352	5342	5188	5472	5588	5366	5254	5430	5350	5486	5290	5452	5590
29.0729	5520	5520	5334	5526	5332	5174	5392	5250	5418	5468	5382	5400	5346	5492	5518	5536	5504	5528
29.0992	5330	5330	5300	5326	5320	5342	5184	5172	5108	5420	5540	5298	5494	5320	5444	5286	5488	5508
29.1254	5398	5398	5092	5430	5222	5258	5218	5382	5402	5226	5348	5188	5456	5418	5354	5474	5524	5600
29.1517	5190	5190	5330	5244	5446	5406	5326	5462	5614	5486	5566	5202	5542	5462	5598	5224	5522	5500
29.1779	5284	5284	5294	5272	5324	5366	5388	5632	5386	5512	5296	5378	5542	5408	5258	5250	5304	5506
29.2042	5280	5280	5364	5272	5286	5434	5206	5282	5358	5164	5306	5266	5302	5574	5420	5546	5402	5586
29.2305	5440	5440	5288	5222	5482	5228	5254	5462	5398	5286	5314	5324	5310	5328	5688	5534	5372	5556
29.2567	5344	5344	5258	5386	5256	5346	5312	5538	5360	5258	5200	5292	5340	5332	5406	5450	5522	5500
29.283	5258	5258	5364	5348	5186	5458	5292	5254	5566	5124	5208	5338	5472	5348	5222	5206	5438	5368
29.3092	5318	5318	5356	5204	5428	5122	5150	5424	5324	5372	5364	5302	5388	5320	5488	5386	5488	5352
29.3355	5406	5406	5144	5124	5546	5154	5232	5244	5444	5256	5312	5220	5310	5526	5600	5390	5500	5504
29.3618	5424	5424	5202	5242	5292	5394	5370	5390	5400	5394	5484	5304	5272	5328	5474	5438	5156	5562
29.388	5162	5162	5206	5176	5344	5082	5248	5342	5278	5276	5400	4976	5476	5440	5172	5464	5222	5548
29.4143	5344	5344	5426	5446	5320	5318	5412	5408	5438	5390	5294	5312	5312	5574	5452	5180	5382	5638
29.4406	5194	5194	5294	5458	5402	5186	5270	5292	5266	5240	5466	5488	5474	5472	5492	5432	5554	5368
29.4668	5308	5308	5340	5284	5442	5308	5434	5346	5338	5020	5152	5330	5280	5398	5176	5480	5452	5500
29.4931	5198	5198	5422	5226	5166	5206	5310	5178	5204	5228	5438	5368	5412	5322	5496	5346	5334	5502
29.5193	5322	5322	5404	5220	5006	5316	5334	5224	5138	4936	5340	5240	5120	5226	5404	5466	5344	5364
29.5456	5192	5192	5322	5338	5408	5190	5380	5174	5146	5202	5314	5412	5216	5414	5332	5328	5324	5388
29.5719	5020	5020	5154	5160	5228	5228	5362	5490	5478	5402	5240	5486	5374	5302	5380	5350	5626	5270
29.5981	5210	5210	5420	5226	5412	5334	5114	5206	5418	5354	5366	5262	5516	5460	5450	5388	5398	5488
29.6244	5484	5484	5246	5222	5474	5260	5286	5314	5418	5368	5306	5404	5126	5348	5342	5316	5344	5424
29.6506	5180	5180	5202	5280	5198	5294	5334	5268	5270	5484	5372	5502	5312	5404	5194	5316	5308	5574
29.6769	5098	5098	5392	5270	5056	5230	5242	5188	5340	5166	5318	5264	5162	5512	5460	5380	5224	5496
29.7032	5134	5134	5194	5240	5216	5458	5126	5178	5514	5276	5292	5320	5256	5346	5520	5412	5286	5578
29.7294	5236	5236	5240	5382	5066	5244	5204	5290	5242	5264	5242	5208	5484	5540	5414	5464	5318	5300
29.7557	5262	5262	5228	5250	5440	5184	5274	5356	5420	5444	5420	5160	5220	5450	5292	5546	5126	5624
29.7819	5216	5216	5230	5268	5556	5472	5142	5116	5542	5224	5364	5134	5294	5604	5504	5408	5300	5442
29.8082	5540	5540	5162	5358	5182	5272	5192	5366	5542	5472	5408	5332	5528	5280	5394	5354	5424	5356
29.8345	5436	5436	4956	5228	5190	5438	5448	5264	5220	5152	5272	5246	5260	5334	5466	5296	5454	5512
29.8607	5232	5232	5172	5246	5416	5064	5374	5344	5258	5360	5212	5180	5376	5280	5276	5418	5368	5378
29.887	5020	5020	5390	5196	5368	5092	5324	5340	5392	5168	5408	5320	5372	5432	5450	5488	5468	5406
29.9132	5114	5114	5398	5092	5378	5352	5362	5346	5114	5582	5138	5332	5224	5354	5306	5650	5308	5252
29.9395	5264	5264	5214	5274	5332	5390	5358	5306	5178	5322	5254	5240	5224	5344	5306	5616	5554	5226
29.9658	5320	5320	5218	5226	5230	5142	5170	5302	5290	5140	5328	5236	5466	5396	5336	5280	5288	5332
29.992	5304	5304	5206	5058	5292	5274	5174	5526	5346	5366	5332	5186	5522	5380	5312	5236	5302	5352
30.0183	5134	5134	5258	5130	5146	5252	5306	5212	5310	5402	5364	5364	5388	5116	5126	5270	5412	5428
30.0445	5364	5364	5318	5264	5284	5464	5292	5296	5224	5336	5322	5150	5070	5400	5538	5406	5186	5392
30.0708	5240	5240	5212	5142	5374	5090	5144	5264	5134	5286	5294	5312	5202	5360	5446	5344	5376	5364
30.0971	5166	5166	5238	5276	5252	5204	5270	5190	5272	5334	5230	5406	5256	5282	5422	5328	5352	5312
30.1233	5232	5232	5236	5228	5368	5228	5188	5160	5414	5366	5194	5268	5254	5442	5386	5412	5172	5496
30.1496	5204	5204	5070	5212	5306	5180	5222	5462	5402	5346	5132	5304	5306	5378	5360	5404	5398	5442
30.1758	5192	5192	5124	5172	5214	5264	5110	5538	5260	5162	5112	5318	5402	5406	5588	5342	5454	5170
30.2021	5186	5186	5144	5384	5192	5116	5188	5322	5276	5146	5234	5324	5360	5416	5406	5324	5294	5260
30.2284	5332	5332	5204	5382	5070	5240	5108	5386	5324	5198	5326	5546	5356	5318	5406	5550	5462	5298
30.2546	5292	5292	5248	5062	5278	5444	5186	5206	5342	5226	5326	5310	5316	5298	5496	5432	5338	5592
30.2809	5426	5426	5198	5462	5230	5352	5312	5182	5122	5328	5374	5258	5164	5302	5474	5444	5370	5410
30.3071	5064	5064	5432	5348	5210	5108	5244	5328	5022	5232	5450	5288	5284	5320	5278	5330	5282	5432
30.3334	5094	5094	5274	5260	5170	5120	5350	5302	5178	5310	5190	5206	5076	5388	5410	5490	5374	5262
30.3597	4982	4982	5108	5136	5236	5164	5384	5112	5202	5196	5134	5476	5080	5346	5376	5396	5370	5678
30.3859	5324	5324	5196	5370	5102	5298	5120	5208	5208	5124	5122	5244	5402	5506	5510	5334	5416	5390
30.4122	5188	5188	5174	5154	4970	5220	5246	5448	5330	5150	5378	5304	5372	5520	5292	5416	5372	5614
30.4384	5204	5204	5110	5186	4934	5080	5236	5334	5102	5214	5196	5242	5304	5480	5354	5300	5132	5430
30.4647	5150	5150	5166	5392	5196	5072	5314	5202	5314	5196	5102	5194	5154	5366	5410	5358	5248	5266
30.491	5140	5140	5230	5108	4942	5188	5294	5356	5206	5178	5256	5274	5444	5388	5218	5244	5032	5290
30.5172	5216	5216	5352	5184	5160	5144	5022	5154	5232	5236	5140	5358	5410	5234	5394	5350	5210	5482
30.5435	5248	5248	4902	5196	5142	5022	5208	5312	5082	5024	5192	5150	5164	5432	5378	5272	5468	5212
30.5697	5184	5184	5142	5210	5192	5154	5082	5350	5272	5168	5260	5096	5084	5316	5416	5392	5292	5588
30.596	5302	5302	5020	5164	5028	5264	5174	5238	5052	5212	5140	5300	5396	5410	5384	5550	5274	5384
30.6223	4988	4988	5204	5262	5146	5294	5230	5256	5374	5112	5172	5178	5282	5314	5542	5338	5326	5402
30.6485	5272	5272	5274	5094	5266	5400	5446	5078	5218	5054	5116	5208	5554	5312	5268	5394	5432	5426
30.6748	5272	5272	5128	5198	5214	5392	5086	5228	5158	5208	5306	5106	5306	5240	5556	5474	5306	5364
30.701	5260	5260	5142	5080	5102	5090	5226	5302	5064	5138	5406	5098	5052	5448	5354	5516	5232	5408
30.7273	5224	5224	4872	5058	4886	5312	5094	5158	5148	5026	5336	5484	5162	5248	5398	5368	5312	5404
30.7536	5072	5072	5132	5094	5064	4990	4920	5022	5270	5014	5408	5224	5316	5288	5342	5318	5298	5350
30.7798	5102	5102	5290	5140	5382	5214	5212	5302	5220	5058	5064	5240	5602	5190	5458	5272	5320	5324
30.8061	5178	5178	5068	5276	4982	5092	5284	5180	5160	5108	5272	5244	5296	5370	5384	5186	5268	5508
30.8324	5332	5332	5240	5048	5122	5236	5102	5290	5182	5380	5122	5358	5286	5262	5216	5282	5344	5240
30.8586	5232	5232	5180	5010	5146	5038	5338	5220	5290	5108	5068	5128	5424	5342	5440	5492	5334	5324
30.8849	5234	5234	5060	5222	5274	5136	5144	4984	5102	5186	5138	5422	5238	5438	5380	5314	5264	5354
30.9111	5022	5022	5110	5122	5150	5032	5090	5348	5288	4966	5342	5248	5288	5396	5276	5296	5226	5278
30.9374	5166	5166	5162	5076	5148	5134	5178	5106	5078	4972	5092	5378	5452	5312	5326	5334	5320	5274
30.9637	5102	5102	5180	5052	5252	5214	5040	5262	5172	5176	5252	5132	5366	5350	5226	5204	5286	5348
30.9899	5014	5014	5302	5192	5044	5356	5428	5012	5096	5182	5328	5404	5240	5328	5374	5294	5252	5498
31.0162	5096	5096	5308	4948	5038	5140	5406	5082	5222	5124	5096	5252	5114	5318	5390	5214	5352	5376
31.0424	5078	5078	5202	5084	5234	5140	5234	5350	5158	5226	5280	5348	5240	5112	5274	5320	5442	5494
31.0687	5012	5012	5222	5112	5168	5130	5158	5058	5232	5076	5292	5324	5176	5492	5216	5184	5614	5440
31.095	5336	5336	5036	5172	5248	5186	5200	5126	5124	5088	5100	5154	5316	5200	5240	5276	5122	5284
31.1212	5110	5110	4974	5308	5198	5062	5312	5064	5096	5176	5356	5300	5226	5340	5134	5310	5220	5326
31.1475	4934	4934	5302	5100	5178	5028	5406	5170	5184	5124	5226	5146	5296	5168	5070	5092	5290	5236
31.1737	5014	5014	5266	5352	4944	5218	5008	5094	5350	5146	5160	5330	5228	5244	5350	5400	5304	5204
31.2	4976	4976	5324	5216	5000	5088	5038	5008	5076	5072	5140	5224	5284	5252	5228	5188	5276	5390
31.2263	5010	5010	5106	5010	5092	5278	5136	5136	4940	4986	5040	5174	5168	5130	5150	5306	5126	5146
31.2525	5122	5122	5042	5076	5064	5024	4928	5050	5258	5208	5292	5182	5356	5362	5200	5248	5288	5368
31.2788	4868	4868	4866	5210	5154	5104	4980	5140	5106	5036	5308	5152	4984	5198	5356	5392	5302	5356
31.3051	4884	4884	5066	5308	4840	5242	5066	5328	5120	5162	5056	5222	5278	5136	5280	5178	5382	5224
31.3313	5234	5234	5052	5122	5034	5158	5056	5102	5256	5074	5244	5188	5332	5154	5314	5134	5070	5152
31.3576	4988	4988	5228	5236	5120	5212	5142	5398	5198	5242	5326	5246	5156	5202	5374	5206	5180	5322
31.3838	5220	5220	5230	5158	4942	4944	4980	5050	5138	5200	5206	5310	5240	5206	5252	5222	5422	5264
31.4101	5030	5030	5116	4894	5104	5070	4938	5300	5186	5132	5068	5274	5076	5244	5160	5332	5344	5230
31.4364	5170	5170	5046	4902	5188	5254	5096	5040	5170	5170	5002	5202	5230	5342	5260	5246	5036	5372
31.4626	4926	4926	5142	4968	5234	5330	5106	5016	5130	5296	5122	4910	5084	5216	5194	5302	5314	5300
31.4889	4904	4904	5004	5064	5224	5098	5176	5050	5058	5192	5038	5340	5092	5102	5316	5302	5344	5244
31.5151	5068	5068	4770	5100	5102	5102	5086	5058	5096	5106	5208	5074	5282	5084	5204	5280	5124	5284
31.5414	5014	5014	5198	5024	5040	5050	5130	5320	4978	5018	5204	5254	5002	5128	5202	5096	5336	5200
31.5677	4948	4948	5150	4986	5054	5210	5198	5000	5096	5008	5286	5138	4992	5252	5284	5356	5218	5568
31.5939	4988	4988	5166	5198	5178	5040	5224	5066	5024	5138	5246	4966	5116	5168	5038	5292	5074	5434
31.6202	5152	5152	4878	5096	5104	4950	5170	5204	5066	5032	5154	5116	4972	5106	5408	5370	4994	5340
31.6464	5038	5038	5000	5062	4846	4968	5038	5092	5052	5068	5104	5044	5100	5308	5282	5378	5152	5260
31.6727	5086	5086	4964	4976	4996	5236	5032	4908	5120	5152	5176	5078	5146	5194	5322	5160	5222	5036
31.6989	5228	5228	4958	5234	4900	4974	5188	4940	5214	5198	5290	5048	5178	5156	5120	5054	5134	5258
31.7252	5004	5004	5102	4972	4990	5084	4992	5058	5002	5082	5146	5034	5144	5168	5194	5232	5102	5384
31.7515	5260	5260	4848	5018	4946	4928	5026	5324	5158	5218	5120	4944	5106	5274	5322	5222	5338	5322
31.7777	5114	5114	5058	5166	5052	5190	5130	5168	5046	5224	4902	5188	5226	5026	5142	5170	5162	5414
31.804	4974	4974	4928	5064	5082	5060	5052	4912	5118	5114	4918	5280	5284	5074	4930	5130	5148	5390
31.8303	5062	5062	4990	5012	5052	5146	5092	5250	5172	5242	5176	5102	4996	5190	5144	5178	5186	5280
31.8565	5036	5036	4986	5166	4922	5148	5036	5090	5188	5076	5112	5322	5142	5224	5118	5078	5184	5226
31.8828	5066	5066	5016	5036	5036	4924	4970	5248	5006	5038	5108	5182	5074	5086	5134	5226	5218	5226
31.909	4782	4782	5094	5020	5110	5074	4950	4874	5118	5026	5110	5076	5014	5072	5072	4944	5326	5276
31.9353	4994	4994	4878	5046	5062	5172	4886	4934	5294	4870	4922	5158	5102	5200	5172	5104	5070	5158
31.9616	4878	4878	4928	5064	4944	4958	4932	5024	5058	4900	4892	4904	5188	5164	5288	5358	5204	5298
31.9878	5104	5104	4862	5152	4926	5000	5044	5116	5218	4922	4962	5090	5134	5330	5290	5114	4996	5260
32.0141	5000	5000	4972	5058	4946	5142	5104	5166	5118	5092	5164	4986	5054	5120	5140	5042	5078	5400
32.0403	5064	5064	5072	5014	5054	5218	5190	5064	5202	5030	5136	5120	5132	5384	5276	5240	5138	5070
32.0666	4926	4926	5116	5102	4986	5136	5192	4996	4992	5164	5100	5206	5152	5062	5182	5210	5050	5142
32.0929	5072	5072	4916	4984	5010	5028	4946	5174	4944	5018	5060	5046	5138	5230	5330	5194	5264	5172
32.1191	4878	4878	5016	4842	5050	4978	5102	4994	5004	5136	4912	5292	5228	5002	5174	5118	5218	5264
32.1454	5088	5088	5082	4952	5294	5160	4898	4956	5116	5180	5058	5058	5026	5354	5174	5124	5190	5278
32.1716	4988	4988	4922	5110	5140	5268	5134	5006	5090	5000	5088	5058	5200	5072	5148	5142	5256	5248
32.1979	5156	5156	5094	5086	5096	5060	5222	4980	5160	5276	5168	5278	5010	5084	5054	4964	5344	5238
32.2242	5114	5114	4986	4986	5034	5100	4980	5098	4964	5082	5066	5050	5166	5286	5168	5110	5112	5058
32.2504	4986	4986	4822	5230	5064	4888	5230	5058	5126	5080	5018	5138	5012	5100	5214	5328	5150	5172
32.2767	5124	5124	5020	4868	5006	4988	5130	4980	4922	4970	5052	4992	5098	5226	5272	5242	5068	5190
32.303	4962	4962	5034	4864	4986	5114	5204	5090	4994	5074	5230	5092	4986	5206	5178	5194	5220	5098
32.3292	4952	4952	4872	4996	5102	4928	5004	5076	5030	5138	4980	5126	5070	5308	5032	4848	5266	5254
32.3555	4828	4828	5068	5120	4828	5110	5026	5278	4988	4890	5020	4922	5124	5026	5104	5050	5128	5266
32.3817	5102	5102	4890	5220	4906	5026	4972	5082	5062	5034	5060	5208	5082	5092	5220	5244	5188	5358
32.408	4850	4850	5058	5088	5002	4942	5092	4914	4934	5210	5010	4826	5050	5020	5322	5084	4988	5220
32.4342	4996	4996	4964	5134	4990	5112	5072	5022	5310	5008	4984	5150	5112	5262	5118	5062	4868	5328
32.4605	5058	5058	5062	4950	4972	5196	4994	5068	5056	5044	4938	4996	4940	5206	5224	5176	5264	5338
32.4868	4886	4886	5056	5094	5072	5056	5076	5044	5242	5106	4974	5274	5056	5016	5248	5194	5174	5204
32.513	5002	5002	4974	4928	4876	5116	5060	5040	5058	4798	4954	5006	5192	4940	5272	4950	5130	4938
32.5393	5022	5022	5128	4990	4876	4994	5104	4926	5062	4982	4838	4994	5098	5046	5228	5020	4878	5200
32.5656	4970	4970	4994	4970	5074	5094	5142	5008	5036	5224	4946	5136	5280	5076	5196	5194	5154	5254
32.5918	4980	4980	5072	4994	4802	5024	4920	4898	5054	4966	5112	4932	4962	5284	4906	5166	5174	5324
32.6181	4968	4968	4950	4818	4932	5010	5038	5106	4910	5056	5170	5004	5008	5026	5310	5240	5170	5344
32.6443	4834	4834	5092	5072	4998	5112	5094	4926	4840	5118	5264	4912	5238	5062	4976	5026	5130	4954
32.6706	5150	5150	4966	5014	4846	5028	4884	4892	4920	5060	4932	5018	5142	5148	5110	5168	5166	5172
32.6969	5016	5016	4962	4952	4776	4982	4946	5010	5024	4766	5066	4988	5090	5082	5160	4974	5044	5186
32.7231	5012	5012	4948	4964	4828	4920	5264	4872	5114	5060	5026	4912	5050	5278	5164	4990	5036	5140
32.7494	5004	5004	4770	4912	4952	4928	4988	5086	5174	4932	5070	5224	5064	5128	5134	5030	5022	5192
32.7756	5026	5026	4938	5238	5038	5114	5074	4944	5128	4876	5010	5048	5030	5042	5162	4912	5182	5368
32.8019	4864	4864	4968	4864	4930	4990	5008	4870	5132	5008	5196	4980	5168	5206	5078	5174	5084	5214
32.8282	5006	5006	4974	4872	4974	5038	5244	5066	4836	5176	5164	5034	5204	5204	5108	5092	5056	5234
32.8544	4952	4952	4966	4700	4994	5040	5020	4822	5162	5024	5110	5028	5178	5208	5122	5252	5142	5356
32.8807	4884	4884	4842	4904	4912	4996	4912	5008	4854	4910	5146	4914	5140	5054	5046	4980	5180	5160
32.9069	5032	5032	4952	4886	4996	5160	4918	4862	4966	4842	5016	4944	4816	5060	5268	5072	5144	5150
32.9332	4896	4896	4838	4888	4800	4874	4886	5056	5042	4850	4914	5000	5080	5056	5064	5070	5178	5172
32.9595	4980	4980	4908	4932	4980	4948	5048	4984	5148	5118	5060	5128	4956	5118	5038	5080	5184	5080
32.9857	4902	4902	4976	4926	5090	4746	4872	4862	4990	5072	4970	5204	5252	5080	5054	5106	5158	5224
33.012	4950	4950	4720	5038	5214	4812	4980	4916	5026	5006	5082	5108	5116	4972	4988	5050	5018	5132
33.0382	4960	4960	5102	4990	5086	5138	4850	4828	5024	5202	4996	4968	4978	5088	5070	5214	5266	5036
33.0645	5052	5052	5014	5054	4974	4800	5046	5022	4976	5114	4920	4888	5168	4948	5226	5072	5234	5102
33.0908	4982	4982	4904	4994	4990	4970	5116	4872	5030	5008	4936	4854	5078	5078	4954	5162	4912	5104
33.117	4904	4904	4940	4880	4826	4876	5008	5026	4944	4892	4870	5096	5228	5094	5038	5054	5010	5200
33.1433	4918	4918	5032	4768	4814	4930	4974	5024	5068	4974	4780	5070	4908	5016	5098	5200	5074	5294
33.1695	4906	4906	4852	4940	5072	4752	4972	5042	5190	4974	5056	5022	4972	5100	5068	5140	5064	5020
33.1958	5192	5192	4920	4820	5006	4972	4856	5028	5064	4942	5070	4986	5114	5114	5014	4930	5082	5112
33.2221	4758	4758	4942	4996	5086	4964	4746	4942	5032	4962	4858	5262	4978	4956	5156	5048	5018	5020
33.2483	4946	4946	4892	4764	4874	4932	5016	4836	5198	5064	4994	5200	5018	5112	5122	5120	5226	5092
33.2746	4904	4904	4938	4912	4776	4820	4972	5090	4964	4826	4830	4994	4918	4906	5014	5218	5040	5114
33.3008	5134	5134	4858	4932	5042	4932	4960	4982	5004	5230	4946	4886	4826	5304	4964	5032	4956	5106
33.3271	4866	4866	5024	4804	4840	4958	4948	4886	5076	5158	5002	4992	4726	4906	5072	5004	5046	5342
33.3534	4902	4902	4908	4944	5042	4988	4958	5146	5024	5046	5014	4932	4868	4926	5030	5176	5092	5128
33.3796	4908	4908	4978	5160	5064	5100	5006	4838	4888	4932	5058	4980	5052	4992	4954	4970	4934	5086
33.4059	4998	4998	4924	4850	4870	5024	4816	4994	4710	4850	4992	4888	5106	5046	5068	5258	5168	5060
33.4322	4900	4900	5054	4808	5022	4992	4904	5046	4852	5022	4900	4868	4920	5014	5260	4922	5160	5034
33.4584	4814	4814	4972	4960	4926	4824	4830	5028	4972	4932	4946	4936	4972	5082	5160	5134	5076	5278
33.4847	4870	4870	4868	5004	4922	5022	4824	4774	4956	5144	4890	4934	5096	4936	5120	5146	5074	5082
33.5109	4844	4844	5134	4930	5078	4942	4840	5076	4794	5042	4848	4930	4954	5022	5076	5056	5148	5094
33.5372	4874	4874	5020	5068	5108	4896	4914	4882	4666	4934	4914	4982	5156	4930	4922	5054	5100	5076
33.5635	4940	4940	4722	4822	5114	4938	4998	4872	4944	4756	4886	4870	4932	5094	4964	4996	5098	5170
33.5897	4872	4872	4922	4996	4986	4850	4844	5070	4848	5110	4890	4994	5126	5196	4984	5100	4946	5112
33.616	4802	4802	4872	4728	4858	4922	4870	4874	5024	4890	5126	4882	4828	5042	5066	4938	4952	5202
33.6422	4918	4918	4784	4990	4914	4730	4864	4880	4922	5154	4936	5084	5048	4960	4832	5060	5034	5082
33.6685	4790	4790	4992	4822	4856	4812	4866	5130	4812	4938	4986	5170	4838	4996	5158	5038	5136	5162
33.6947	4822	4822	4966	4806	4760	4910	4840	4966	4952	4958	4934	5182	5064	4976	5150	5174	5212	5054
33.721	5016	5016	4938	4872	4998	4920	4740	5168	4964	4692	5046	4972	5014	5056	4874	5020	5102	5180
33.7473	4684	4684	4696	4718	4824	4976	4974	4848	4700	5088	4986	5126	4840	4796	4954	4938	5140	5178
33.7735	4826	4826	4726	4866	4870	4782	5038	4880	4882	4884	4898	4912	4916	5104	4982	4966	5222	5128
33.7998	4772	4772	4766	4928	4768	4920	4854	4970	4988	4898	4856	4772	4834	5032	5184	4884	5048	5124
33.8261	4808	4808	4740	4896	4868	4870	4764	4938	4966	4890	5016	5128	4896	5044	5146	5024	5018	5034
33.8523	5166	5166	4856	4748	4866	4878	4898	4726	4828	4764	5006	4932	5118	5024	4992	5006	4926	5076
33.8786	4940	4940	4794	4782	4974	4828	4828	4992	4814	4940	5074	4746	4956	5086	4900	5172	5108	5050
33.9048	4696	4696	4668	4822	4728	4852	5058	5054	4900	4910	4964	5132	5102	5092	5118	4984	5052	5338
33.9311	4854	4854	4960	4802	4952	4798	5050	4890	4842	5014	5092	5016	5110	5110	4896	5104	5014	5158
33.9574	5026	5026	4970	4904	4872	4872	5046	5016	4874	5024	4870	4892	5196	5170	4956	5070	4948	5224
33.9836	5088	5088	4986	4758	4858	4912	5016	4942	4866	4870	5096	4908	5162	5074	4894	5068	5258	5086
34.0099	4764	4764	4826	4854	4930	4862	4812	4870	5080	4980	4950	4976	4852	4936	4932	4914	5084	4972
34.0361	4832	4832	4904	4838	4712	4820	4880	4976	5124	5064	5058	4938	4886	4982	4892	5072	5132	4970
34.0624	4804	4804	4916	4846	4912	4772	4762	4884	4876	4798	4948	4958	5158	4928	5122	5018	4962	5196
34.0887	4900	4900	4818	4904	4836	4902	5004	4902	4974	4888	4710	4940	5012	5038	5194	4952	5072	4952
34.1149	5024	5024	4786	4966	4760	5046	4866	4792	4806	4918	4830	4964	4920	5144	5028	5092	5032	5158
34.1412	4800	4800	4840	4774	4704	5012	4942	4944	5094	4812	4920	4902	4930	5074	4900	4896	5004	5146
34.1675	4714	4714	4980	4890	4910	4800	4906	4854	4752	5178	4798	4816	4868	5018	4838	4982	5060	5066
34.1937	4838	4838	4888	4918	4872	4934	4874	5038	4812	4904	4988	4964	4746	4822	5074	5058	5048	5014
34.22	4796	4796	4774	5170	4886	4744	4764	4576	4852	4732	4914	4972	4994	4960	4796	5056	5038	5132
34.2462	4860	4860	4858	4802	4544	4802	4922	4920	4774	4878	4790	5120	4832	5052	4908	5152	5264	4952
34.2725	4796	4796	4642	4782	4740	4972	4954	5072	4866	4940	4966	4932	4884	5028	4826	4952	5094	5016
34.2987	4920	4920	4940	5000	4760	4982	4794	4722	5132	4882	4836	4932	5022	4834	4970	5030	5020	5076
34.325	4924	4924	4932	4900	4850	5012	4956	4964	4828	4846	5038	5028	4908	4922	4970	5104	4854	5006
34.3513	4890	4890	4870	4918	4882	5044	4838	4934	4924	4818	4878	4946	4956	4976	5028	4994	4930	5044
34.3775	4886	4886	4716	4620	4862	4916	4796	4824	5032	4896	4712	4914	4806	4882	5094	5016	5134	4990
34.4038	4936	4936	4888	4830	4850	4762	5048	4770	4892	4858	4922	5014	4866	4814	5108	4992	4962	4980
34.4301	4842	4842	4800	4898	4812	4930	4790	4772	4994	4864	4970	4950	5112	5012	5010	4896	4924	5030
34.4563	4810	4810	4774	4806	4880	5044	4878	4756	4800	4922	5216	4950	4866	4852	4916	5018	5040	5082
34.4826	4708	4708	4848	4942	4898	4906	4788	4762	4700	4926	5064	4848	4968	5028	5004	5054	5158	5198
34.5088	4662	4662	4956	4914	5002	4906	4938	5034	4886	4830	4838	4908	4954	5034	5130	5056	5000	5226
34.5351	4758	4758	4882	4642	4922	4692	4868	4974	4758	4920	4936	4894	5096	5094	5044	4988	5014	5230
34.5613	4884	4884	5024	4884	4786	4780	4978	4846	5156	4868	5008	5022	4794	4910	4890	5082	5020	5084
34.5876	4980	4980	5064	4712	4860	4876	4964	4882	5050	4902	4790	4844	4986	4942	4944	5042	5112	5040
34.6139	4884	4884	4786	4724	4744	4894	4946	5012	4732	4782	4946	5164	4980	5032	5032	5154	5256	4988
34.6401	4778	4778	4814	4736	4816	4772	4792	5016	4892	4924	4924	4984	4992	4874	5100	5184	5034	4936
34.6664	4832	4832	4818	4784	4866	4982	4772	4776	4948	4878	4890	5036	4848	5014	4868	5026	4984	5132
34.6927	4824	4824	4804	4762	4862	4844	4824	4834	4802	5112	4734	4934	4988	4780	4876	5194	4834	5120
34.7189	4888	4888	4772	4772	4786	4750	4804	4960	4776	5066	4762	4790	4852	4738	5048	5132	4896	5034
34.7452	4752	4752	4796	4834	4926	4880	4740	4730	4776	4894	4834	4726	4924	4944	4864	5024	4940	5268
34.7714	4844	4844	4948	4788	4760	4836	4884	4840	4986	4748	4850	5184	4768	5140	5112	5026	5196	5164
34.7977	4730	4730	4766	4920	4848	4620	5032	5122	5032	4906	4890	4796	4864	5052	5068	5008	5138	4962
34.824	4812	4812	5062	4814	4794	4842	4756	4930	4906	4914	4876	4868	4924	4964	4894	5030	5102	5174
34.8502	4786	4786	4820	4800	4660	4794	4710	4646	4772	5130	4948	5036	4864	5010	4896	5038	5080	5126
34.8765	4830	4830	4796	4952	4758	4916	4818	5032	4802	4940	4904	4910	4922	4956	4798	4954	4974	5076
34.9027	4780	4780	4868	4940	4852	4848	4802	4914	5008	4874	4868	4924	5104	5026	4834	5008	4986	4994
34.929	4910	4910	4766	4840	4952	4746	4908	4838	4870	4814	4996	4868	4700	4980	5024	5076	5134	5084
34.9553	4696	4696	4790	4866	4874	4812	4864	4988	4944	4774	4780	4858	4784	5044	4982	5084	5156	5130
34.9815	4744	4744	4834	4836	4818	4644	4854	4964	4676	4722	4962	4784	4982	5042	5040	5094	5002	4822
35.0078	4760	4760	4766	4868	4852	4862	5066	4678	4814	4930	4934	4788	5004	5006	4948	5018	5060	5172
35.0341	4834	4834	4952	4786	4920	4948	4776	4764	4866	5018	4886	5060	4812	4844	5040	4900	5006	5112
35.0603	4936	4936	4864	4882	4794	4834	4754	4736	4894	4878	5026	4854	5004	5044	5068	4858	4930	5084
35.0866	4906	4906	4760	4678	4664	4654	4746	4944	4900	4720	4958	4824	4908	4824	5030	5070	5038	5176
35.1128	4720	4720	4650	4542	4686	4778	4576	4856	4848	4926	4750	5288	5162	5084	5074	4974	5028	5136
35.1391	4888	4888	4870	4994	4872	4792	4906	4860	4978	4892	4882	4854	5038	4702	4984	5040	4994	5152
35.1653	4934	4934	4874	4796	4844	4850	4780	4764	4728	4724	4748	5034	4908	4940	5042	5118	4926	4852
35.1916	5004	5004	4666	4736	4616	4978	4886	4854	4878	4790	4822	4902	5004	5034	4930	5002	4922	4940
35.2179	4818	4818	4694	4674	4946	4846	4894	4730	4780	4790	4928	4920	4940	4954	5100	5082	4836	5140
35.2441	4728	4728	4784	4698	4728	4810	4884	4708	4766	4870	4996	5010	5160	4912	5044	5072	5064	5182
35.2704	4696	4696	4746	4744	4600	4626	4684	4688	4768	4876	4902	5132	4996	4732	5144	4996	5018	5030
35.2966	4920	4920	4832	4730	4738	4798	4840	4914	4892	4864	4992	4976	4800	5074	5184	4998	5052	5000
35.3229	4878	4878	4568	4824	4826	4842	4828	4874	4756	4970	5024	4976	4902	4938	5126	5176	4950	4912
35.3492	4646	4646	4742	4740	5026	4938	4650	4770	4922	4934	4884	5000	4954	5248	4848	5174	5080	5120
35.3754	4830	4830	4674	4958	4794	4806	4908	4586	4930	4924	5040	5246	5058	5116	5044	5248	5100	4804
35.4017	4680	4680	4684	4752	4822	4866	4770	4704	4910	4922	4890	5128	4924	5002	5098	5198	5048	5276
35.428	4814	4814	4810	4950	4612	4972	4878	4786	4812	4982	4904	4952	5146	5092	5086	5062	4802	4996
35.4542	4848	4848	4622	4796	4784	4652	4858	4810	4846	4830	4956	5138	4956	5048	4870	5106	5204	4918
35.4805	4618	4618	4672	4930	4786	4884	4754	5020	4902	4852	5114	4984	4844	5076	5134	5000	5210	4876
35.5067	4750	4750	4754	4902	4736	4826	4870	4854	4690	4854	4996	4928	5034	5076	5022	4970	5068	4952
35.533	4582	4582	4742	4956	4920	4672	4716	4882	4892	4882	4886	5112	5180	5044	5174	5048	4948	5024
35.5593	4796	4796	4846	4768	4922	4652	4746	4850	4830	4932	5074	5098	5066	5088	5286	5072	4892	4976
35.5855	5064	5064	4734	4798	4936	4882	4846	4758	4818	4870	4722	4992	5142	5118	5082	5172	5212	5132
35.6118	4762	4762	4786	4818	4512	4808	4836	4778	4956	4816	5124	5020	4938	4992	5140	5198	5008	4990
35.638	4672	4672	4742	4988	4922	4788	4782	4692	4896	5056	5000	4944	5030	5194	5162	5096	5098	4962
35.6643	4822	4822	4686	4784	4872	4820	4944	4944	4916	4902	5172	5102	5128	5024	5308	5212	5140	5060
35.6906	4816	4816	4632	4650	4740	4646	4772	4698	4776	5094	5068	5160	5216	5268	5282	5172	4980	5252
35.7168	4724	4724	4624	4798	4620	4814	4972	4902	4806	5004	5086	4964	5064	5206	5110	5166	4976	4978
35.7431	4764	4764	4722	4624	4732	4758	4712	4944	4778	4990	5092	5188	4980	5152	5358	5122	5266	5262
35.7693	4644	4644	4906	4756	4782	4728	4850	5062	4930	4784	5038	4884	5030	5222	5304	5164	5060	4998
35.7956	4692	4692	4946	4796	4600	4690	4818	4920	4670	5000	5024	5200	5190	5240	5114	5312	5098	5284
35.8219	4866	4866	4772	4620	4684	4888	4916	4730	4754	4736	5030	5296	5076	5042	5274	5180	5246	5282
35.8481	4754	4754	4826	4702	4890	4974	4772	4986	4874	4942	5112	5260	5086	5452	5292	5318	5332	5142
35.8744	4730	4730	4798	4862	4634	4916	4906	4912	4950	4856	5052	5040	5186	5182	5434	5524	5518	5378
35.9006	4864	4864	4796	4788	4780	4760	4812	4812	4840	4990	5204	5170	5126	5452	5370	5418	5408	5310
35.9269	4710	4710	4812	4682	4778	4756	4836	4892	4700	5016	5204	5216	5170	5320	5576	5638	5556	5526
35.9532	4694	4694	4772	4628	4698	4808	4926	4730	4862	4760	5146	5402	5440	5340	5548	5446	5236	5342
35.9794	4658	4658	4816	4890	4844	4808	4712	4794	4880	4860	5204	5150	5238	5528	5800	5636	5492	5352
36.0057	4826	4826	4698	4720	4830	4680	4870	4624	4750	4988	5158	5222	5350	5666	5600	5430	5412	5360
36.032	4784	4784	4800	4588	4710	4986	4602	4844	4806	5166	5196	5358	5544	5568	5544	5598	5312	5320
36.0582	4792	4792	4918	4770	4768	4764	4722	4766	4818	4934	5120	5186	5288	5618	5588	5454	5316	5482
36.0845	4798	4798	4730	4834	4756	4782	4876	4580	4854	4980	5258	5372	5490	5844	5486	5432	5152	5388
36.1107	4826	4826	4822	4772	4848	4700	4790	4920	4876	4910	5244	5498	5378	5786	5688	5430	5142	5148
36.137	4764	4764	4804	4768	4822	4726	4780	4656	4870	4788	5232	5362	5624	5984	5490	5336	5116	5228
36.1632	4916	4916	4876	4750	4768	4860	5036	4736	4870	4938	5250	5532	5642	5814	5526	5188	5130	5172
36.1895	4774	4774	4734	4712	4826	4804	4824	4818	4728	4878	5232	5582	5768	5942	5522	5260	5108	5102
36.2158	4754	4754	4840	4834	4760	4748	4886	4634	4918	4972	5306	5448	5532	5874	5394	5124	5116	5190
36.242	4852	4852	4638	4726	4938	4868	4730	4750	4778	4796	5214	5522	5890	5672	5480	5072	5090	5194
36.2683	4702	4702	4792	4796	4780	4804	4768	4672	4782	5048	5196	5714	5960	5714	5344	5260	5278	4950
36.2946	4654	4654	4878	4692	4744	4984	4770	5024	4790	4908	5600	5730	6030	5658	5366	5096	5214	5050
36.3208	4818	4818	4780	4812	4712	4880	4840	4696	5080	4920	5400	5874	6190	5534	5506	5194	5072	5074
36.3471	4486	4486	4726	4554	4610	4742	4692	4718	4782	4974	5418	5928	5744	5656	5328	5190	5064	5036
36.3733	4582	4582	4782	4542	4730	4834	4844	4872	4858	4934	5510	6114	6172	5590	5232	5300	4998	4944
36.3996	5012	5012	4814	4708	4980	4676	4846	4846	4674	4908	5702	6122	6274	5680	5386	5132	5068	5038
36.4259	4684	4684	4852	4918	4742	4802	4818	4678	4844	4776	5862	6464	5958	5646	5128	5118	5120	5054
36.4521	4858	4858	4742	4868	4812	4668	4872	4610	4788	4884	5954	6214	6008	5508	5440	5200	5092	5210
36.4784	4690	4690	4614	4878	4764	4570	4888	4704	4932	4744	6122	6556	5864	5504	5312	5286	5014	5106
36.5046	4798	4798	4758	4986	4938	4916	4674	4990	4922	4848	6358	6640	6086	5508	5392	5326	5040	5088
36.5309	4872	4872	4732	4732	4744	4636	4494	4912	4862	5072	6866	6512	5632	5486	5310	5030	5050	5084
36.5572	4866	4866	4688	4836	4778	4778	4816	4962	4926	4928	6674	6454	5790	5492	5212	5142	5046	5166
36.5834	4732	4732	4744	4646	4718	4736	4902	4918	4864	4910	6902	6060	5668	5230	5436	4978	4962	5006
36.6097	4754	4754	4898	4840	4792	4696	5086	4752	4818	4842	6676	6016	5512	5172	5122	5084	4940	5080
36.6359	4788	4788	4792	4826	4876	4634	4718	4712	5068	4912	6820	5936	5598	5284	5310	5122	5060	5134
36.6622	4662	4662	4730	4660	4670	4976	4790	4674	4760	4940	6522	5804	5528	5528	5470	5108	5092	5092
36.6885	4686	4686	4720	4686	4874	4778	4884	4788	4850	5220	6364	5672	5518	5366	5190	5118	4974	4888
36.7147	4926	4926	4906	4786	4884	5028	4764	4632	4766	5082	6350	5498	5386	5466	5258	5122	4872	5154
36.741	4798	4798	4888	4880	4680	4746	4916	4798	4974	5302	6104	5472	5322	5164	5270	5166	5064	5296
36.7672	4780	4780	5040	4798	4846	4984	4896	4704	5050	5124	5956	5330	5454	5184	5094	5204	5058	5162
36.7935	4788	4788	4996	4950	4834	4868	4966	4910	4972	5400	5704	5528	5378	5272	5138	5044	5044	5124
36.8198	4902	4902	4976	4862	4964	5018	4870	5136	5116	5732	5706	5374	5284	5342	5270	5004	5070	5336
36.846	5004	5004	5060	4962	5028	4992	5138	5080	5248	6100	5488	5304	5292	5328	5060	5066	5182	5104
36.8723	5164	5164	5108	5150	5080	5052	5200	5246	5390	6608	5512	5506	5108	4910	5144	5034	5054	5138
36.8986	4986	4986	5144	5108	5374	5300	5092	5478	5946	7184	5214	5304	5340	5250	4948	5070	5184	5152
36.9248	5018	5018	5220	5334	5450	5258	5430	5584	6252	7754	5122	5314	5184	5170	5280	5210	5082	5024
36.9511	5320	5320	5546	5654	5574	5470	5710	5990	6806	8668	5216	5358	5022	5012	5096	5182	5098	5008
36.9773	5558	5558	5886	5904	6034	6048	6192	6598	7410	8490	5476	5176	5280	5128	5248	4890	5180	5144
37.0036	5900	5900	6304	6288	6366	6466	6758	7234	8510	8098	5144	5096	5196	5162	5060	5142	5212	5146
37.0299	6340	6340	6890	7032	7256	7512	7744	8322	9204	7730	5178	5386	5244	4968	5134	5074	5292	5258
37.0561	6654	6654	7512	7884	8186	8350	8680	9152	9206	7150	5186	5224	5076	5116	5062	5154	5052	5406
37.0824	7648	7648	8374	8676	9296	9606	9816	9780	8764	6536	5084	5162	5024	5194	5138	5076	5114	5438
37.1086	8614	8614	9208	9392	9822	9862	10190	9500	8076	6030	5102	5256	5156	5096	5254	5098	5154	5408
37.1349	9002	9002	9514	9480	10222	10106	9972	8946	7488	5466	5292	4986	5046	5202	5260	5178	5500	5492
37.1611	9596	9596	9324	9344	9452	9452	8834	8124	7070	5090	5144	5384	5040	5152	5042	5118	5426	5466
37.1874	9218	9218	9008	8914	8666	8600	8354	7784	6478	5008	5026	5140	5242	5128	5280	5328	5240	5572
37.2137	8902	8902	8216	8276	8240	8076	7752	7082	5578	4858	5068	5036	5156	5046	5218	5148	5364	5798
37.2399	8448	8448	7894	7774	7354	7278	7004	6416	5202	4742	4990	5088	5244	5290	5360	5276	5694	5970
37.2662	7672	7672	7248	6842	6760	6634	6032	5806	5150	4876	5010	5154	4908	5124	5192	5394	5606	6220
37.2925	6976	6976	6218	6290	6196	5796	5704	5354	4906	4872	5178	4898	5152	4942	5440	5410	5814	6518
37.3187	6430	6430	6018	5736	5736	5472	5378	5232	4950	4812	4926	4934	5024	5028	5534	5624	5996	6518
37.345	5966	5966	5584	5574	5372	5408	5316	5238	4974	4760	5128	5058	4904	5300	5334	5468	5906	6554
37.3712	5620	5620	5348	5272	5262	5094	5098	5098	4972	4868	5050	4762	5194	5336	5494	6034	6198	6614
37.3975	5410	5410	5310	5150	4982	5116	4976	5098	5240	4882	5004	5176	4938	5152	5592	6102	6442	6746
37.4237	5270	5270	5096	4978	5052	4916	5110	5078	4964	4836	4976	4990	5022	5390	5696	5988	6662	6798
37.45	4960	4960	4898	5022	4874	4832	5024	4956	5242	4786	4960	4956	5008	5314	5804	6320	6662	7156
37.4763	5058	5058	4784	4974	4888	4788	4878	4824	5116	4882	5028	5028	5082	5254	5796	6458	7078	6774
37.5025	4790	4790	4892	4908	4650	4760	4780	4860	4844	4810	4856	4916	5166	5400	5978	6692	7044	6730
37.5288	4906	4906	4740	4858	4788	4816	4758	4762	5086	4756	5046	4904	4932	5482	6156	6618	6776	6592
37.5551	4810	4810	4908	4806	4924	4712	4696	4730	4908	4894	4872	5040	4966	5734	5872	6636	6620	6352
37.5813	4748	4748	4844	4632	4652	4592	4808	5004	4934	4846	4804	4976	5320	5500	6160	6742	6542	6390
37.6076	4604	4604	4762	4654	4676	4892	4800	4694	5040	4910	4854	4838	5190	5676	6254	6396	6506	6036
37.6338	4680	4680	4786	4624	4772	4714	4646	4634	4970	4830	4972	5020	5092	5620	6108	6464	6024	6128
37.6601	4530	4530	4792	4598	4616	4970	4700	4636	4908	5054	4960	5064	5310	5866	6014	6114	5984	5828
37.6864	4786	4786	4692	4654	4746	4660	4658	4724	4878	4908	4776	4938	5358	5838	6026	6236	5590	5744
37.7126	4834	4834	4878	4820	4596	4670	4684	4784	4738	4912	5072	5270	5184	5910	5968	5622	5768	5628
37.7389	4850	4850	4712	4720	4776	4624	4576	4762	4838	4732	4926	4980	5488	5684	5760	5868	5430	5412
37.7651	4600	4600	4750	4512	4642	4742	4668	4660	4714	5036	5054	4948	5196	5792	5740	5536	5456	5312
37.7914	4670	4670	4584	4588	4628	4632	4630	4748	4644	4934	5002	5136	5334	5442	5598	5414	5130	5250
37.8177	4806	4806	4616	4808	4728	4802	4646	4736	4734	4978	5106	4932	5634	5704	5552	5254	5040	5228
37.8439	4626	4626	4578	4422	4582	4604	4702	4710	4682	4890	4814	5092	5552	5700	5198	5118	5198	5100
37.8702	4686	4686	4790	4512	4566	4568	4772	4754	4694	4926	4842	4924	5666	5430	5384	5260	5086	4944
37.8965	4670	4670	4554	4692	4746	4598	4838	4642	4980	4864	4842	5188	5682	5506	5388	5002	5040	5146
37.9227	4674	4674	4676	4616	4620	4544	4666	4758	4642	4676	4994	5304	5646	5310	5462	5190	5132	5086
37.949	4654	4654	4570	4682	4814	4716	4658	4708	4680	4894	5160	5374	5286	5240	5232	5024	4798	5230
37.9752	4668	4668	4702	4546	4656	4550	4672	4738	4774	4806	5006	5498	5716	5358	5202	5046	5000	4918
38.0015	4582	4582	4670	4616	4610	4602	4662	4740	4830	4636	5040	5328	5296	5212	5224	4972	4916	4908
38.0277	4702	4702	4596	4652	4634	4692	4542	4522	4912	4734	5038	5360	5342	5220	4966	5020	4892	4828
38.054	4476	4476	4590	4666	4680	4662	4712	4594	4570	4706	5114	5404	5502	5066	5086	4898	4678	4828
38.0803	4528	4528	4588	4586	4610	4638	4860	4530	4774	4888	5044	5638	5290	5122	5018	4972	4960	5180
38.1065	4524	4524	4582	4642	4644	4550	4566	4564	4620	4712	5268	5688	5204	5122	5188	5022	4892	4984
38.1328	4746	4746	4586	4554	4622	4586	4814	4778	4670	4958	5154	5440	5386	5164	4884	4758	4798	4790
38.1591	4512	4512	4552	4690	4788	4628	4712	4542	4494	4754	5322	5540	5182	5042	5038	4876	4964	5018
38.1853	4676	4676	4806	4610	4584	4842	4444	4740	4688	4726	5422	5314	5328	4892	4982	4878	5172	4820
38.2116	4594	4594	4752	4646	4588	4666	4776	4664	4640	4710	5360	5528	5062	5046	4936	4944	4914	4786
38.2378	4718	4718	4676	4742	4676	4738	4694	4700	4868	4806	5652	5104	5176	5070	4868	4826	4870	4860
38.2641	4780	4780	4534	4590	4512	4750	4676	4802	4752	4806	5568	5268	4944	4988	4926	4942	4916	5084
38.2903	4636	4636	4668	4650	4632	4726	4860	4934	4810	4914	5550	5146	4948	4844	4872	4794	4646	5110
38.3166	4636	4636	4670	4654	4698	4874	4810	4832	4688	4846	5560	5088	4840	4754	4976	4814	4908	4698
38.3429	4616	4616	4854	4868	5026	5060	4894	4724	4762	4716	5220	4988	4862	5020	4860	4796	4790	4922
38.3691	4650	4650	5130	4764	4892	4806	4864	4682	4786	4840	5186	4704	4856	4848	4890	4930	4712	4822
38.3954	4872	4872	5114	4850	4912	4858	4766	4792	4810	4844	5246	4842	4834	4802	4976	4888	4794	4648
38.4217	4944	4944	4998	4734	4926	4770	4868	4752	4862	4854	5080	5002	4812	4800	4912	4822	4842	4724
38.4479	4918	4918	4960	4906	5042	5100	4764	4792	4876	5050	4988	4640	4770	4776	4838	4736	4852	5108
38.4742	4742	4742	4948	4808	4862	4640	4876	4714	4774	4924	4860	4736	4814	4830	4712	4908	4986	4838
38.5004	4714	4714	4616	4952	4880	4816	4792	4812	4856	5146	4836	4814	4768	4934	4580	4734	4744	4710
38.5267	4926	4926	4924	4616	4924	4714	4858	4702	4962	5234	4856	4668	4820	4536	4786	4494	4776	4746
38.553	5114	5114	4736	4920	4738	4814	4906	4994	5048	5288	4644	4544	4730	4774	4942	4740	4722	5020
38.5792	4946	4946	4738	4956	5074	4826	4880	5060	5196	5742	4732	4676	4696	4900	4898	4946	4766	4932
38.6055	4704	4704	4842	4882	4944	5112	4964	5182	5458	5792	4938	4752	4762	4624	4822	4716	4622	4840
38.6317	5086	5086	5058	5216	5140	5414	5322	5316	5714	5592	4948	4582	4890	4754	4760	4942	4682	4780
38.658	5210	5210	5326	5192	5284	5416	5742	5632	5646	5360	4856	4724	4826	4854	4728	4660	4882	4836
38.6843	5262	5262	5434	5622	5736	5806	5840	5738	5466	5280	4734	4534	4650	4860	4770	4794	4808	4836
38.7105	5320	5320	5764	5494	5658	5644	5642	5700	5322	4852	4692	4682	4768	4626	4758	4844	4656	4772
38.7368	5502	5502	5738	5440	5626	5570	5416	5240	5400	4918	4846	4820	4822	4570	4718	4808	4748	4982
38.763	5302	5302	5422	5478	5412	5354	5356	5176	5082	4754	4762	4700	4494	4742	4856	4744	4714	4940
38.7893	5286	5286	5280	5334	5358	5240	5138	5246	4828	4950	4728	4624	4752	4684	4778	4794	4888	4826
38.8156	5276	5276	5058	5148	5102	5148	4910	5082	4686	4712	4562	4550	4558	4670	4534	4844	4760	4728
38.8418	5226	5226	5272	4882	4844	5190	4810	4830	4700	4750	4854	4514	4720	4754	4898	4784	4610	4680
38.8681	5204	5204	4802	4932	4698	4732	4578	4580	4788	4720	4686	4632	4716	4904	4760	4616	4592	4848
38.8944	5036	5036	4780	4650	4624	4732	4742	4840	4594	4456	4750	4796	4676	4790	4810	4756	4664	4792
38.9206	4804	4804	4830	4672	4858	4760	4736	4794	4674	4632	4760	4636	4710	4628	4800	4656	4782	4802
38.9469	4568	4568	4650	4790	4492	4660	4562	4850	4552	4802	4534	4602	4766	4670	4576	4824	4676	4788
38.9731	4592	4592	4598	4552	4596	4550	4578	4614	4492	4710	4654	4674	4742	4750	4882	4800	4698	4840
38.9994	4482	4482	4668	4546	4366	4676	4596	4592	4718	4768	4742	4724	4760	4728	4734	4682	4808	4808
39.0256	4494	4494	4630	4590	4538	4582	4714	4680	4792	4588	4552	4592	4856	4742	4562	4666	4850	4780
39.0519	4610	4610	4450	4540	4598	4730	4626	4446	4414	4546	4726	4786	4614	4752	4744	4708	4606	4594
39.0782	4738	4738	4534	4596	4474	4650	4742	4546	4620	4670	4658	4696	4768	4770	4724	4598	4774	4868
39.1044	4536	4536	4370	4646	4538	4420	4572	4598	4536	4698	4554	4506	4668	4622	4866	4640	4728	4822
39.1307	4706	4706	4464	4464	4544	4602	4760	4374	4580	4590	4744	4556	4582	4758	4436	4760	4606	4700
39.157	4564	4564	4618	4444	4278	4596	4526	4618	4628	4618	4626	4822	4510	4580	4620	4702	4812	4902
39.1832	4478	4478	4438	4638	4610	4496	4728	4558	4412	4564	4660	4572	4596	4572	4856	4864	4694	4952
39.2095	4692	4692	4766	4654	4330	4564	4610	4514	4618	4480	4660	4676	4658	4806	4562	4804	4820	4966
39.2357	4562	4562	4478	4428	4474	4604	4472	4498	4592	4620	4594	4566	4598	4690	4734	4722	4692	4870
39.262	4576	4576	4504	4520	4560	4770	4640	4724	4618	4570	4528	4650	4586	4716	4674	4650	4676	4758
39.2883	4480	4480	4572	4574	4580	4404	4720	4596	4634	4590	4708	4778	4538	4756	4704	4598	4610	4972
39.3145	4542	4542	4494	4674	4602	4538	4566	4796	4662	4770	4662	4568	4650	4690	4818	4910	4938	5152
39.3408	4514	4514	4700	4550	4660	4562	4644	4744	4602	4580	4644	4796	4674	4948	4944	4786	5102	5630
39.367	4686	4686	4514	4508	4598	4590	4718	4658	4506	4672	4662	4918	4920	4906	4930	5140	5652	5702
39.3933	4674	4674	4508	4758	4540	4710	4558	4526	4668	4802	4862	4824	5128	5036	5450	5472	5418	5480
39.4196	4498	4498	4562	4686	4636	4836	4620	4476	4566	4856	5108	5216	5560	5470	5518	5224	5478	5768
39.4458	4592	4592	4492	4624	4628	4760	4732	4856	4820	4996	5466	5382	5250	5200	5392	5446	5680	6116
39.4721	4612	4612	4786	4770	4884	4944	5016	5210	5262	5636	5436	5312	5204	5402	5412	5590	6368	6428
39.4983	4690	4690	4936	4992	5062	5394	5436	5354	5524	5172	5224	5378	5350	5722	6186	6014	6130	6060
39.5246	4676	4676	5280	5320	5380	5332	5180	5120	5310	5352	5522	5820	5810	6302	6148	6136	6152	6746
39.5509	5250	5250	5226	5220	5218	5012	5226	5518	5382	5656	6158	6250	6184	5828	5750	6000	6538	6064
39.5771	5194	5194	5158	5000	5270	5356	5516	5648	5842	6256	6312	5952	6050	6256	6546	6506	5894	5492
39.6034	4858	4858	5452	5366	5726	5812	6312	6280	6334	6196	5868	6332	6408	6434	5956	5926	5490	5384
39.6296	5198	5198	5832	6120	6410	6164	6150	5872	5872	5878	6244	6078	5906	5660	5448	5358	5106	5546
39.6559	5964	5964	6230	5950	6090	5820	5820	6150	6214	6308	5546	5710	5540	5150	5276	5338	5570	5102
39.6822	6278	6278	5894	5988	6214	6428	6174	6176	6078	5846	5226	5366	5156	5014	5428	5344	4970	5004
39.7084	5720	5720	6488	6390	6288	5924	5782	5570	5528	5490	5212	5236	5500	5196	5394	4812	4706	4870
39.7347	6358	6358	5932	5680	5540	5410	5448	5184	5182	5122	5524	5138	4672	4676	4824	4870	4774	4714
39.761	5862	5862	5438	5310	5130	5270	5196	5144	5350	5114	5262	4856	4664	4920	4448	4722	4846	4708
39.7872	5354	5354	5264	5252	5476	5164	5336	5268	4954	4584	4620	4590	4812	4664	4838	4808	4616	4780
39.8135	5244	5244	5398	5310	5252	5018	4898	4670	4664	4686	4660	4674	4664	4578	4494	4624	4620	4890
39.8397	5276	5276	4890	4912	4812	4670	4706	4574	4602	4726	4662	4610	4694	4818	4758	4698	4586	4816
39.866	4920	4920	4512	4754	4460	4586	4594	4812	4688	4718	4662	4540	4416	4720	4702	4702	4780	4724
39.8922	4512	4512	4694	4448	4362	4590	4764	4620	4694	4568	4620	4384	4620	4602	4690	4750	4576	4826
39.9185	4468	4468	4706	4484	4694	4594	4540	4580	4428	4644	4510	4608	4564	4524	4472	4532	4660	4616
39.9448	4396	4396	4378	4580	4670	4628	4510	4454	4466	4464	4462	4518	4644	4678	4670	4646	4768	4708
39.971	4548	4548	4354	4588	4508	4608	4684	4462	4664	4630	4652	4600	4548	4624	4384	4694	4708	4608
39.9973	4476	4476	4480	4586	4520	4568	4358	4392	4608	4510	4448	4604	4562	4516	4520	4604	4582	4732
40.0236	4442	4442	4562	4724	4574	4704	4524	4644	4594	4650	4638	4488	4574	4476	4504	4660	4690	4752
40.0498	4646	4646	4672	4342	4416	4654	4596	4690	4590	4590	4728	4550	4426	4616	4698	4484	4710	4728
40.0761	4416	4416	4616	4600	4346	4562	4448	4552	4388	4584	4444	4606	4646	4556	4670	4492	4594	4744
40.1023	4574	4574	4540	4506	4556	4468	4526	4436	4378	4532	4596	4620	4520	4526	4662	4520	4550	4772
40.1286	4458	4458	4352	4600	4530	4556	4334	4550	4468	4474	4698	4564	4552	4576	4550	4716	4492	4532
40.1549	4554	4554	4474	4332	4456	4450	4630	4508	4590	4580	4720	4494	4502	4566	4546	4444	4642	4592
40.1811	4558	4558	4660	4552	4566	4448	4568	4656	4432	4398	4448	4572	4582	4364	4660	4616	4544	4712
40.2074	4630	4630	4486	4440	4446	4532	4608	4388	4508	4624	4502	4598	4494	4608	4646	4598	4530	4732
40.2336	4370	4370	4558	4534	4416	4608	4668	4566	4562	4632	4470	4564	4462	4654	4548	4646	4642	4560
40.2599	4468	4468	4436	4446	4498	4516	4474	4484	4308	4550	4494	4664	4664	4642	4644	4478	4576	4552
40.2862	4438	4438	4566	4438	4574	4428	4374	4682	4496	4446	4626	4502	4378	4508	4526	4638	4516	4714
40.3124	4484	4484	4284	4436	4536	4338	4404	4618	4586	4530	4598	4816	4668	4458	4582	4590	4658	4570
40.3387	4390	4390	4524	4298	4356	4370	4414	4588	4558	4700	4368	4488	4650	4626	4678	4680	4622	4780
40.3649	4408	4408	4418	4292	4514	4574	4366	4254	4478	4452	4576	4518	4390	4588	4680	4598	4560	4662
40.3912	4416	4416	4280	4444	4518	4550	4456	4540	4300	4416	4718	4604	4532	4662	4516	4568	4566	4642
40.4175	4470	4470	4482	4546	4502	4446	4470	4498	4618	4554	4386	4610	4576	4550	4640	4540	4626	4638
40.4437	4438	4438	4354	4392	4442	4524	4378	4294	4524	4554	4282	4706	4540	4458	4688	4604	4548	4726
40.47	4470	4470	4238	4614	4320	4578	4402	4412	4526	4606	4420	4500	4668	4312	4512	4512	4514	4572
40.4962	4552	4552	4442	4204	4346	4436	4368	4512	4454	4542	4566	4544	4560	4622	4642	4444	4524	4572
40.5225	4360	4360	4602	4186	4360	4430	4608	4354	4682	4474	4330	4574	4542	4442	4530	4632	4604	4696
40.5488	4346	4346	4340	4542	4428	4680	4470	4560	4650	4496	4398	4436	4494	4526	4514	4522	4674	4668
40.575	4520	4520	4402	4378	4504	4548	4466	4554	4656	4430	4638	4500	4670	4458	4702	4642	4660	4696
40.6013	4310	4310	4438	4400	4456	4354	4478	4558	4406	4436	4568	4490	4538	4380	4618	4556	4668	4484
40.6275	4536	4536	4482	4380	4498	4474	4518	4570	4454	4522	4444	4580	4548	4386	4554	4502	4818	4602
40.6538	4524	4524	4328	4364	4446	4522	4506	4742	4550	4300	4580	4496	4578	4486	4526	4686	4604	4700
40.6801	4530	4530	4346	4386	4510	4458	4466	4360	4536	4502	4382	4488	4406	4472	4492	4376	4722	4668
40.7063	4324	4324	4548	4472	4466	4298	4568	4466	4354	4502	4286	4398	4454	4516	4368	4436	4420	4758
40.7326	4326	4326	4472	4206	4416	4336	4500	4392	4294	4442	4372	4694	4560	4528	4406	4696	4472	4654
40.7589	4366	4366	4282	4432	4560	4530	4314	4434	4454	4296	4204	4372	4518	4496	4604	4668	4548	4758
40.7851	4350	4350	4380	4468	4368	4462	4386	4510	4502	4422	4504	4620	4500	4586	4602	4724	4522	4636
40.8114	4384	4384	4390	4554	4422	4292	4418	4426	4332	4470	4472	4512	4544	4378	4448	4452	4498	4624
40.8376	4466	4466	4326	4378	4382	4326	4442	4378	4532	4492	4376	4552	4516	4596	4682	4560	4642	4568
40.8639	4346	4346	4570	4444	4446	4306	4448	4538	4416	4534	4610	4456	4366	4716	4700	4632	4646	4648
40.8901	4510	4510	4418	4494	4428	4536	4316	4424	4552	4484	4434	4436	4394	4578	4610	4614	4678	4536
40.9164	4448	4448	4400	4420	4330	4428	4336	4256	4388	4422	4348	4570	4200	4622	4536	4646	4698	4540
40.9427	4478	4478	4294	4394	4368	4376	4214	4420	4386	4368	4368	4416	4294	4476	4592	4556	4378	4614
40.9689	4204	4204	4390	4586	4642	4448	4406	4406	4388	4554	4440	4482	4510	4262	4618	4658	4466	4492
40.9952	4310	4310	4344	4358	4506	4486	4492	4398	4428	4516	4510	4448	4428	4610	4502	4570	4660	4694
41.0215	4222	4222	4366	4380	4314	4378	4584	4546	4376	4652	4476	4354	4346	4446	4570	4464	4564	4660
41.0477	4322	4322	4346	4346	4334	4382	4410	4414	4486	4452	4580	4516	4450	4388	4580	4384	4502	4838
41.074	4272	4272	4472	4390	4508	4308	4272	4450	4508	4458	4468	4356	4506	4632	4596	4540	4540	4558
41.1002	4516	4516	4322	4308	4396	4414	4350	4320	4366	4420	4396	4472	4408	4612	4492	4568	4644	4562
41.1265	4272	4272	4284	4346	4342	4450	4726	4496	4474	4400	4478	4590	4646	4340	4532	4490	4504	4678
41.1528	4172	4172	4378	4322	4520	4266	4516	4462	4452	4546	4368	4428	4474	4244	4412	4494	4418	4640
41.179	4504	4504	4356	4452	4384	4396	4374	4370	4384	4352	4410	4512	4532	4434	4656	4692	4554	4482
41.2053	4148	4148	4218	4440	4330	4258	4452	4248	4372	4360	4516	4610	4644	4608	4620	4554	4592	4602
41.2315	4514	4514	4232	4388	4260	4462	4252	4528	4404	4364	4340	4634	4626	4548	4460	4400	4378	4802
41.2578	4216	4216	4606	4188	4350	4442	4258	4416	4374	4200	4494	4460	4564	4608	4400	4582	4552	4584
41.2841	4432	4432	4260	4564	4358	4460	4202	4446	4412	4292	4368	4472	4500	4476	4576	4432	4568	4576
41.3103	4386	4386	4506	4364	4354	4396	4516	4384	4588	4288	4610	4446	4466	4484	4430	4620	4560	4508
41.3366	4346	4346	4452	4398	4364	4700	4200	4484	4450	4536	4410	4382	4650	4578	4390	4624	4632	4540
41.3628	4420	4420	4298	4426	4486	4284	4366	4310	4370	4342	4318	4460	4424	4628	4436	4618	4430	4634
41.3891	4508	4508	4388	4426	4176	4438	4320	4308	4276	4506	4476	4436	4462	4470	4510	4540	4448	4708
41.4154	4554	4554	4360	4410	4334	4416	4474	4422	4478	4402	4584	4534	4490	4330	4566	4682	4240	4664
41.4416	4306	4306	4458	4394	4374	4536	4328	4392	4278	4288	4380	4458	4390	4374	4646	4452	4548	4674
41.4679	4220	4220	4332	4454	4428	4310	4344	4338	4322	4490	4498	4668	4380	4370	4516	4450	4612	4604
41.4941	4366	4366	4378	4278	4476	4310	4358	4336	4492	4408	4358	4482	4426	4468	4714	4562	4552	4530
41.5204	4504	4504	4592	4374	4434	4268	4326	4494	4376	4360	4184	4414	4614	4466	4408	4588	4718	4660
41.5467	4448	4448	4462	4332	4356	4446	4466	4530	4452	4338	4422	4402	4492	4558	4462	4550	4414	4414
41.5729	4360	4360	4364	4374	4384	4352	4314	4286	4258	4358	4356	4384	4566	4464	4620	4476	4458	4512
41.5992	4360	4360	4220	4298	4374	4394	4518	4208	4270	4584	4272	4324	4380	4352	4590	4430	4628	4468
41.6255	4318	4318	4386	4340	4270	4476	4508	4302	4624	4378	4436	4590	4510	4504	4632	4398	4528	4354
41.6517	4414	4414	4442	4342	4378	4380	4430	4236	4350	4386	4556	4488	4482	4748	4706	4438	4602	4622
41.678	4442	4442	4390	4438	4476	4432	4276	4562	4486	4376	4398	4348	4526	4454	4550	4580	4474	4612
41.7042	4364	4364	4444	4360	4452	4266	4190	4390	4548	4390	4346	4352	4448	4528	4670	4654	4612	4472
41.7305	4240	4240	4440	4292	4482	4260	4434	4368	4302	4472	4252	4304	4426	4530	4588	4614	4502	4610
41.7567	4472	4472	4366	4398	4266	4338	4364	4328	4304	4596	4318	4520	4406	4458	4674	4522	4658	4716
41.783	4332	4332	4284	4398	4188	4276	4466	4358	4456	4642	4434	4424	4458	4400	4472	4568	4534	4592
41.8093	4376	4376	4388	4360	4212	4388	4516	4444	4556	4146	4422	4548	4490	4358	4552	4642	4592	4588
41.8355	4356	4356	4510	4424	4298	4396	4356	4424	4466	4404	4214	4264	4342	4496	4608	4320	4574	4542
41.8618	4404	4404	4254	4238	4248	4488	4344	4320	4404	4392	4266	4324	4506	4552	4612	4288	4714	4540
41.888	4096	4096	4250	4432	4274	4524	4480	4520	4258	4276	4502	4524	4430	4530	4488	4610	4582	4574
41.9143	4398	4398	4270	4434	4448	4334	4412	4216	4472	4378	4390	4526	4362	4510	4638	4486	4528	4702
41.9406	4336	4336	4416	4356	4380	4542	4470	4320	4054	4344	4416	4264	4512	4456	4446	4450	4654	4686
41.9668	4166	4166	4338	4306	4282	4474	4180	4456	4344	4232	4286	4648	4350	4410	4482	4632	4486	4686
41.9931	4334	4334	4388	4580	4242	4436	4370	4346	4442	4470	4216	4400	4456	4422	4382	4478	4444	4684
42.0194	4346	4346	4314	4422	4296	4218	4442	4476	4518	4342	4406	4510	4434	4604	4502	4560	4616	4608
42.0456	4286	4286	4408	4430	4300	4262	4356	4110	4296	4400	4224	4352	4460	4628	4670	4326	4584	4616
42.0719	4352	4352	4450	4396	4270	4376	4226	4390	4412	4304	4350	4516	4304	4470	4586	4652	4634	4654
42.0981	4220	4220	4318	4466	4406	4316	4396	4364	4418	4444	4318	4384	4672	4522	4578	4624	4758	4682
42.1244	4216	4216	4358	4442	4330	4416	4178	4226	4512	4414	4364	4520	4586	4630	4348	4578	4502	4688
42.1507	4244	4244	4108	4308	4320	4366	4294	4324	4464	4270	4400	4542	4474	4696	4576	4564	4578	4650
42.1769	4228	4228	4384	4416	4296	4550	4238	4618	4424	4242	4228	4342	4378	4452	4494	4600	4458	4534
42.2032	4236	4236	4290	4334	4380	4412	4298	4366	4370	4490	4346	4402	4358	4614	4532	4548	4596	4548
42.2294	4302	4302	4230	4450	4196	4228	4548	4414	4296	4340	4306	4384	4306	4530	4528	4628	4588	4722
42.2557	4316	4316	4282	4374	4290	4290	4298	4286	4374	4540	4482	4478	4488	4638	4474	4748	4672	4586
42.282	4256	4256	4164	4378	4092	4268	4340	4468	4244	4530	4354	4448	4494	4384	4430	4566	4512	4516
42.3082	4412	4412	4186	4330	4580	4302	4332	4208	4316	4210	4364	4424	4328	4426	4524	4612	4624	4624
42.3345	4242	4242	4174	4298	4250	4286	4402	4292	4398	4400	4422	4308	4412	4572	4554	4676	4614	4680
42.3607	4492	4492	4312	4350	4174	4356	4278	4252	4414	4406	4334	4414	4440	4582	4578	4594	4556	4634
42.387	4358	4358	4218	4274	4158	4518	4418	4430	4244	4324	4522	4554	4518	4504	4464	4588	4618	4738
42.4133	4210	4210	4314	4294	4418	4390	4266	4250	4358	4370	4398	4452	4468	4550	4548	4660	4552	4628
42.4395	4372	4372	4298	4318	4170	4484	4142	4270	4444	4240	4376	4354	4522	4596	4530	4530	4534	4804
42.4658	4244	4244	4220	4288	4170	4372	4262	4506	4456	4392	4292	4468	4428	4600	4486	4572	4566	4684
42.492	4388	4388	4324	4290	4118	4248	4380	4198	4248	4250	4362	4376	4482	4568	4672	4598	4518	4720
42.5183	4296	4296	4416	4426	4492	4400	4266	4332	4232	4378	4342	4398	4488	4556	4498	4590	4620	4392
42.5446	4254	4254	4338	4198	4380	4370	4232	4192	4300	4510	4290	4308	4316	4592	4720	4596	4620	4548
42.5708	4338	4338	4390	4206	4346	4250	4464	4456	4290	4424	4550	4286	4572	4450	4444	4528	4516	4744
42.5971	4224	4224	4302	4206	4350	4220	4460	4278	4288	4410	4248	4450	4536	4660	4536	4540	4678	4720
42.6234	4158	4158	4338	4418	4378	4398	4422	4192	4444	4318	4338	4404	4370	4670	4404	4432	4686	4716
42.6496	4182	4182	4244	4326	4240	4234	4372	4370	4450	4428	4232	4718	4592	4362	4514	4466	4732	4850
42.6759	4278	4278	4198	4250	4206	4264	4274	4460	4294	4358	4408	4450	4452	4476	4656	4564	4694	4820
42.7021	4138	4138	4266	4490	4394	4382	4212	4288	4392	4158	4352	4454	4426	4638	4472	4568	4670	4788
42.7284	4272	4272	4234	4216	4124	4356	4480	4284	4086	4320	4500	4564	4624	4584	4520	4702	4638	4560
42.7546	4136	4136	4378	4374	4406	4314	4272	4390	4316	4350	4290	4426	4524	4586	4504	4562	4644	4796
42.7809	4296	4296	4372	4198	4110	4472	4476	4314	4316	4252	4306	4478	4586	4582	4560	4778	4722	4862
42.8072	4238	4238	4368	4302	4418	4162	4520	4192	4288	4262	4486	4342	4430	4668	4610	4518	4660	4834
42.8334	4416	4416	4306	4178	4318	4342	4282	4112	4282	4212	4304	4466	4418	4466	4858	4816	4832	4864
42.8597	4392	4392	4336	4316	4264	4316	4572	4384	4346	4218	4450	4560	4582	4508	4738	4690	4904	4870
42.886	4420	4420	4426	4250	4374	4324	4240	4292	4252	4294	4494	4546	4474	4592	4546	4704	4826	4850
42.9122	4234	4234	4340	4410	4322	4276	4568	4472	4288	4458	4422	4526	4470	4686	4700	4812	4888	4742
42.9385	4360	4360	4314	4322	4390	4334	4210	4408	4402	4456	4332	4392	4658	4824	4734	4594	4822	4898
42.9647	4280	4280	4268	4542	4386	4410	4474	4382	4414	4174	4388	4646	4606	4504	4740	4656	4680	5186
42.991	4200	4200	4202	4548	4186	4282	4444	4292	4354	4466	4398	4450	4620	4642	4770	4718	4916	5028
43.0173	4198	4198	4264	4256	4330	4444	4344	4382	4306	4364	4414	4470	4630	4680	4592	4590	4816	5218
43.0435	4338	4338	4204	4418	4248	4276	4362	4250	4446	4300	4284	4392	4680	4622	4804	4816	4768	5156
43.0698	4562	4562	4298	4470	4400	4406	4390	4316	4394	4318	4346	4478	4566	4610	4642	4916	5020	5198
43.096	4364	4364	4328	4350	4414	4308	4356	4478	4336	4332	4304	4768	4716	4780	4782	4918	4950	5144
43.1223	4238	4238	4382	4316	4476	4310	4450	4398	4310	4490	4320	4386	4510	4818	4690	4944	5142	5444
43.1486	4176	4176	4294	4286	4214	4284	4376	4268	4230	4382	4382	4348	4504	4744	4832	4932	5150	5538
43.1748	4306	4306	4174	4404	4550	4268	4330	4256	4228	4304	4340	4616	4624	4582	4938	4802	5092	5592
43.2011	4438	4438	4284	4256	4452	4146	4360	4222	4324	4440	4360	4556	4648	4870	4776	4856	5270	5706
43.2273	4430	4430	4238	4264	4274	4348	4336	4464	4202	4416	4580	4606	4756	4806	4818	5160	5184	5874
43.2536	4210	4210	4222	4436	4348	4244	4254	4378	4418	4254	4476	4470	4580	4836	4978	5058	5298	6218
43.2799	4316	4316	4322	4218	4182	4480	4348	4284	4468	4418	4428	4566	4716	4940	4950	5226	5582	6498
43.3061	4258	4258	4116	4350	4158	4408	4310	4450	4270	4570	4542	4498	4610	4898	4936	5256	5610	6644
43.3324	4454	4454	4220	4300	4200	4284	4336	4462	4194	4318	4398	4428	4702	4868	5100	5328	5652	7086
43.3586	4382	4382	4122	4326	4444	4300	4440	4264	4378	4416	4362	4516	4760	4884	5080	5574	6092	7408
43.3849	4436	4436	4436	4238	4356	4322	4284	4388	4270	4462	4518	4574	4748	4992	5338	5590	6456	7434
43.4112	4358	4358	4286	4170	4230	4256	4380	4266	4390	4254	4408	4602	4642	5180	5298	5752	6728	7882
43.4374	4270	4270	4346	4370	4316	4408	3990	4282	4278	4198	4388	4632	4722	5168	5640	6246	7202	8028
43.4637	4382	4382	4656	4304	4208	4378	4306	4310	4346	4368	4370	4574	4974	5026	5618	6780	7528	8270
43.49	4320	4320	4296	4418	4158	4340	4368	4150	4366	4262	4392	4576	4712	5180	5812	6706	8062	8340
43.5162	4510	4510	4324	4312	4140	4386	4392	4410	4342	4346	4304	4634	4850	5046	6046	7162	8280	8402
43.5425	4548	4548	4234	4396	4348	4296	4220	4206	4244	4354	4400	4466	4790	5416	6518	7594	8742	8484
43.5687	4404	4404	4378	4416	4216	4350	4338	4396	4478	4344	4436	4558	5028	5522	6848	8406	8934	8524
43.595	4322	4322	4262	4184	4286	4318	4250	4170	4308	4508	4328	4500	4958	5692	7160	8630	8990	8452
43.6213	4294	4294	4180	4454	4352	4274	4446	4166	4244	4240	4564	4296	5132	5988	7516	8418	8544	8256
43.6475	4324	4324	4392	4342	4384	4368	4304	4356	4222	4280	4572	4624	5094	6000	7842	8476	8890	7980
43.6738	4316	4316	4392	4370	4238	4210	4364	4378	4378	4160	4560	4744	5244	6228	7966	8932	8698	7630
43.7	4298	4298	4282	4278	4266	4096	4270	4210	4136	4272	4492	4768	5348	6360	8000	8160	8016	7602
43.7263	4314	4314	4442	4222	4296	4256	4252	4486	4324	4520	4506	4644	5264	6848	8144	8248	7772	7218
43.7525	4262	4262	4382	4360	4168	4066	4332	4330	4242	4280	4408	4738	5248	7000	7748	7620	7124	6950
43.7788	4352	4352	4172	4282	4332	4248	4286	4312	4328	4342	4604	4734	5536	7022	7408	7488	6844	6546
43.8051	4274	4274	4332	4228	4296	4354	4194	4406	4148	4372	4508	4994	5812	6986	7324	7072	6546	6246
43.8313	4490	4490	4220	4306	4378	4478	4350	4364	4442	4222	4610	4930	5952	6952	7054	6804	6234	6112
43.8576	4296	4296	4240	4232	4104	4186	4332	4284	4158	4442	4540	4874	5984	6842	7028	6594	6126	5716
43.8839	4220	4220	4394	4278	4292	4156	4376	4398	4400	4328	4532	4896	6050	6910	6312	5842	5642	5632
43.9101	4234	4234	4344	4250	4256	4500	4132	4408	4264	4210	4504	4932	6098	6826	6202	5680	5496	5556
43.9364	3994	3994	4410	4378	4206	4498	4128	4410	4180	4496	4634	5274	6272	6520	6000	5542	5376	5366
43.9626	4386	4386	4480	4486	4328	4478	4378	4420	4354	4294	4576	5318	6114	6420	5864	5202	5140	5340
43.9889	4312	4312	4264	4250	4292	4366	4268	4330	4220	4292	4670	5280	6504	6346	5692	5280	5008	5430
44.0152	4592	4592	4422	4162	4626	4478	4278	4360	4272	4148	4632	5342	6542	5890	5488	5094	4982	5876
44.0414	4372	4372	4540	4250	4292	4534	4474	4360	4276	4336	4930	5518	6314	5930	5310	5042	4950	9754
44.0677	4476	4476	4392	4584	4486	4286	4358	4280	4304	4290	5010	5860	6592	5828	5246	4978	5094	10798
44.0939	4494	4494	4470	4436	4452	4378	4200	4286	4232	4346	4980	5912	6488	5726	5004	5092	6110	6070
44.1202	4364	4364	4412	4488	4386	4552	4606	4250	4280	4364	5008	6296	6678	5714	5392	5132	9780	5286
44.1465	4342	4342	4352	4336	4438	4496	4276	4338	4406	4348	5098	6100	6378	5426	5338	5158	7162	6286
44.1727	4606	4606	4614	4454	4528	4430	4490	4408	4468	4332	5134	6440	6158	5472	5238	6960	5324	8252
44.199	4324	4324	4482	4704	4494	4244	4680	4508	4456	4528	5524	6636	6260	5558	5998	8540	4968	5874
44.2252	4416	4416	4626	4608	4588	4692	4766	4502	4456	4410	5760	6712	6316	5906	8520	6080	6384	5060
44.2515	4450	4450	4768	4706	4594	4516	4590	4622	4440	4392	5928	6982	6716	8532	6402	5202	6574	4618
44.2778	4568	4568	4742	4910	4600	4806	4696	4792	4582	4482	6302	7186	8242	7458	5494	5498	5054	4720
44.304	4586	4586	4612	4898	4862	4838	4810	5004	4842	4454	6710	8472	8884	6054	5250	6450	4734	4738
44.3303	4752	4752	4860	4848	4942	4850	4886	4988	4788	4620	7420	9260	6990	5784	6102	5608	4596	4818
44.3565	4802	4802	5082	5088	5222	5290	5332	5086	4938	4812	8202	7570	6284	6122	6312	5122	4458	4780
44.3828	5010	5010	5048	5598	5374	5550	5376	5404	5402	4846	7824	7404	5992	6708	5176	4744	4492	4346
44.4091	5130	5130	5402	5766	5812	5884	5850	5722	5290	5246	7512	7004	7094	5734	5124	4786	4466	4540
44.4353	5280	5280	5932	6130	6162	6324	6624	6362	5836	5652	7542	7614	6176	5254	4734	4726	4512	4696
44.4616	5716	5716	6384	6688	6902	6948	7480	7050	6332	5892	7752	6498	5570	5072	4474	4628	4502	4542
44.4879	5980	5980	7180	7550	7818	8276	8348	7908	7284	6786	7356	5912	5256	4640	4834	4686	4558	4574
44.5141	6498	6498	7804	8752	9038	9384	9614	9206	8254	7424	6784	5884	5036	4732	4714	4498	4388	4594
44.5404	7356	7356	9056	9566	10054	10276	10566	10530	9308	8138	6682	5284	4958	4742	4474	4398	4476	4634
44.5666	8226	8226	9632	9822	10458	10392	10390	10316	9922	9170	6252	5374	5236	4736	4482	4610	4386	4484
44.5929	9062	9062	9774	9844	9960	10022	9792	9440	10092	9750	5916	5134	4816	4512	4440	4352	4298	4558
44.6191	9546	9546	9662	9654	9284	8902	9252	9156	9570	10100	5956	5076	4714	4554	4626	4436	4634	4412
44.6454	9858	9858	9100	8910	8830	8678	9066	8900	9202	9854	5650	5004	4818	4584	4614	4440	4514	4494
44.6717	9240	9240	8718	8624	8274	7932	8144	8358	8812	8920	5128	4908	4750	4538	4458	4416	4556	4532
44.6979	9164	9164	8034	7978	7536	7668	7260	7644	8308	8506	5230	4888	4690	4410	4422	4454	4422	4322
44.7242	8608	8608	7594	7360	6980	6712	6552	6948	7612	7822	5072	4706	4554	4796	4432	4358	4480	4330
44.7505	7998	7998	6754	6600	6380	6090	5964	6062	6752	7246	4898	4716	4410	4516	4384	4478	4434	4316
44.7767	7354	7354	6386	6092	5686	5672	5512	5680	6192	6668	4754	4736	4538	4576	4468	4376	4314	4480
44.803	6632	6632	5898	5474	5352	5372	5402	5266	5910	5864	4696	4528	4468	4388	4262	4364	4514	4478
44.8292	6154	6154	5484	5302	4972	4998	5016	4894	5268	5370	4366	4600	4440	4542	4296	4364	4578	4432
44.8555	5522	5522	5202	4996	5066	4782	4828	4960	5160	4944	4372	4494	4548	4466	4302	4564	4376	4488
44.8818	5476	5476	4914	4696	4672	4662	4702	4684	4716	4804	4466	4634	4490	4436	4352	4322	4290	4336
44.908	5048	5048	4784	4756	4624	4844	4598	4738	4704	4632	4668	4448	4364	4372	4254	4458	4272	4504
44.9343	4928	4928	4968	4506	4682	4628	4736	4626	4788	4550	4398	4334	4588	4446	4404	4292	4464	4638
44.9605	4686	4686	4742	4532	4680	4732	4530	4622	4556	4618	4466	4354	4490	4356	4352	4338	4404	4412
44.9868	4686	4686	4776	4492	4350	4446	4574	4350	4486	4432	4340	4556	4218	4364	4318	4322	4206	4546
45.0131	4422	4422	4598	4542	4486	4602	4288	4256	4492	4184	4462	4424	4374	4200	4426	4438	4296	4236
45.0393	4510	4510	4474	4280	4442	4436	4510	4580	4396	4354	4438	4352	4314	4332	4276	4118	4360	4374
45.0656	4542	4542	4444	4360	4486	4484	4408	4358	4284	4362	4212	4424	4450	4402	4296	4450	4436	4178
45.0918	4356	4356	4446	4500	4262	4514	4354	4254	4188	4302	4332	4366	4430	4340	4476	4332	4278	4352
45.1181	4310	4310	4388	4298	4506	4224	4296	4356	4200	4400	4516	4380	4296	4454	4310	4282	4240	4412
45.1444	4358	4358	4198	4292	4408	4312	4280	4526	4330	4234	4258	4364	4500	4586	4282	4384	4280	4308
45.1706	4328	4328	4344	4386	4232	4366	4338	4268	4116	4290	4158	4044	4246	4358	4248	4410	4254	4282
45.1969	4212	4212	4318	4280	4284	4338	4414	4310	4298	4258	4296	4354	4316	4376	4344	4418	4204	4412
45.2231	4198	4198	4110	4200	4452	4148	4366	4282	4056	4322	4350	4322	4474	4356	4240	4398	4426	4284
45.2494	4444	4444	4166	4092	4288	4272	4372	4124	4284	4228	4378	4578	4360	4254	4176	4342	4404	4566
45.2757	4320	4320	4028	4308	4232	4266	4104	4182	4232	4250	4134	4346	4220	4246	4324	4388	4352	4410
45.3019	4166	4166	4174	4366	4416	4142	4190	4368	4390	4314	4246	4200	4362	4124	4382	4414	4432	4446
45.3282	4228	4228	4214	4140	4220	4336	4062	4204	4190	4144	4266	4430	4298	4264	4276	4312	4396	4404
45.3544	4198	4198	4178	4418	4122	4104	4266	4364	4208	4224	4388	4110	4386	4204	4376	4226	4422	4238
45.3807	4094	4094	4026	4354	4152	4408	4266	4192	4162	4176	4152	4188	4410	4334	4394	4198	4228	4436
45.407	4192	4192	4110	4292	4320	4110	4354	4212	4220	4104	4326	4394	4260	4312	4208	4164	4176	4280
45.4332	4012	4012	4048	4030	4082	4036	4206	4250	4086	4316	4360	4534	4212	4236	4298	4336	4478	4352
45.4595	4258	4258	4106	4226	4038	4376	4142	4232	4228	4288	4280	4342	4064	4158	4182	4242	4210	4440
45.4858	4094	4094	4190	4212	4236	4180	4266	4284	3992	4342	4156	4500	4294	4364	4264	4266	4146	4372
45.512	4206	4206	4380	4052	4188	4250	4272	4178	4202	4014	4266	4250	4222	4188	4254	4280	4286	4370
45.5383	4236	4236	4116	4264	4374	4322	4096	4312	4204	4230	4152	4288	4308	4164	4278	4394	4314	4372
45.5645	4022	4022	4250	4264	4206	4298	4310	4238	4166	4286	4078	4348	4330	4336	4348	4300	4360	4344
45.5908	4216	4216	4402	4236	4264	4228	4152	4212	4226	4220	4358	4380	4172	4418	4530	4294	4476	4338
45.617	4370	4370	4078	4314	4002	4228	4308	4122	4180	4232	4224	4316	4270	4236	4194	4120	4092	4342
45.6433	4120	4120	3890	4262	4106	4058	4200	4274	4152	4258	4252	4244	4372	4216	4332	4248	4362	4430
45.6696	4028	4028	4218	4146	4106	4178	4190	4162	4252	4022	4154	4424	4028	4336	4238	4228	4502	4402
45.6958	3970	3970	4218	4378	4222	4232	4258	4206	4346	4128	4216	4346	4232	4310	4344	4326	4288	4364
45.7221	4138	4138	4190	4156	4288	4292	4216	4182	3984	4240	4290	4174	4290	4308	4344	4210	4272	4568
45.7484	4130	4130	4190	4118	4156	4164	4160	4186	4148	4064	4304	4184	4176	4408	4194	4618	4450	4572
45.7746	4154	4154	4338	4356	4232	4342	4090	4022	4344	4176	4076	4134	4172	4458	4520	4472	4214	4482
45.8009	4234	4234	4108	4064	4346	4236	4396	4178	4464	4290	4218	4338	4532	4492	4562	4372	4194	4590
45.8271	4182	4182	4212	4150	4194	4178	4148	4118	4376	4330	4510	4504	4514	4572	4474	4286	4540	5108
45.8534	4054	4054	4220	4152	4290	4164	4014	4104	4344	4432	4590	4342	4368	4474	4674	4274	4810	4802
45.8797	3932	3932	4192	4208	4270	4248	4342	4396	4360	4514	4410	4418	4390	4314	4710	4902	4908	4658
45.9059	4142	4142	4110	4206	4132	4436	4368	4426	4252	4210	4272	4460	4568	5146	5026	4888	4540	4508
45.9322	4226	4226	4364	4364	4240	4218	4408	4286	4164	4382	4714	4712	5006	4954	4724	4678	4770	4424
45.9584	4266	4266	4104	4268	4248	4384	4182	4246	4284	4448	4818	4870	4772	4588	4742	4550	4576	4702
45.9847	4152	4152	4174	4104	4446	4328	4266	4388	4408	4700	4852	4568	4468	4636	4544	4590	4728	4596
46.011	4316	4316	4306	4196	4430	4492	4538	4764	4726	4584	4430	4546	4412	4602	4568	4654	4660	4306
46.0372	4392	4392	4586	4576	4870	4834	4548	4756	4706	4654	4394	4516	4620	4568	4704	4534	4398	4478
46.0635	4434	4434	4612	4742	4602	4662	4450	4484	4512	4364	4456	4516	4698	4492	4640	4374	4336	4404
46.0897	4762	4762	4576	4596	4384	4398	4376	4350	4410	4410	4492	4418	4312	4470	4352	4224	4350	4490
46.116	4598	4598	4442	4610	4460	4366	4412	4460	4398	4534	4560	4452	4278	4368	4206	4272	4372	4292
46.1423	4406	4406	4256	4264	4408	4552	4194	4432	4410	4328	4212	4168	4296	4238	4366	4344	4238	4422
46.1685	4312	4312	4400	4536	4498	4400	4264	4466	4490	4286	4362	4324	4158	4158	4286	4296	4240	4248
46.1948	4512	4512	4376	4478	4396	4440	4402	4032	4436	4234	4366	4264	4316	4406	4262	4280	4374	4430
46.221	4514	4514	4414	4216	4314	4226	4166	4338	4196	4228	4212	4356	4250	4172	4322	4184	4284	4284
46.2473	4256	4256	4302	4170	4168	4126	4152	4218	4196	4286	4160	4040	4252	4114	4170	4088	4126	4300
46.2736	4098	4098	4372	4164	4280	4016	4274	4148	4210	4280	4226	4140	4134	4150	4280	4240	4312	4262
46.2998	4136	4136	4120	4182	4208	4024	4004	4094	4194	4242	4242	4254	4174	4308	4132	4308	4240	4430
46.3261	4134	4134	4014	4060	4178	4176	4142	4114	4214	4166	4026	4250	4280	4150	4140	4168	4210	4268
46.3524	4152	4152	4080	4052	4250	4164	4158	4120	4238	4168	4322	4268	4330	4366	4018	4098	4264	4272
46.3786	4160	4160	4144	4056	4092	4174	4110	4052	4076	4120	4202	4152	4068	4198	4208	4340	4200	4068
46.4049	4124	4124	4032	4004	4304	4036	4172	4214	4182	4012	3988	4152	4236	4106	4184	4154	4310	4350
46.4311	4162	4162	4156	3952	4094	4248	4032	4120	4192	4128	4176	4130	4152	4264	4244	4080	4290	4292
46.4574	4190	4190	3992	4200	4054	4226	3902	4106	4112	4034	4264	4226	4162	4222	4266	4312	4226	4278
46.4836	3878	3878	4170	3992	4182	4202	4196	4242	4078	4100	4132	4278	4158	4314	4078	4334	4404	4294
46.5099	4192	4192	4042	4196	4246	4180	3954	4036	4134	4324	4422	4180	4284	4216	4322	4114	4116	4360
46.5362	4230	4230	4134	4052	4218	4168	4082	4114	3904	4082	4126	4044	4052	4242	3972	4166	4342	4290
46.5624	4058	4058	3992	4080	4262	4108	4068	4108	4150	4274	4082	4256	4134	4128	3996	4352	4224	4356
46.5887	4064	4064	3976	4150	4102	4216	4172	4120	4088	4128	4008	4166	4236	4216	4166	4162	4106	4370
46.615	4050	4050	4012	4222	4080	4042	4170	4030	4158	3938	4142	4132	4040	4132	4204	4318	4296	4294
46.6412	4142	4142	4080	3966	4126	4000	4124	4216	4048	4158	3980	4170	4230	4188	4204	4362	4120	4298
46.6675	3958	3958	4038	4144	4022	4008	3996	3908	4154	4190	3892	4136	4266	4256	4304	4188	4116	4206
46.6937	4024	4024	4146	4036	4094	4144	4090	4182	4218	4100	4054	4198	4294	4152	4184	4428	4296	4256
46.72	3960	3960	4100	3900	3982	4190	3998	4124	4270	4250	4122	4192	4286	4272	4182	4170	4220	4426
46.7463	4318	4318	4002	3920	4098	4058	4068	4034	4196	3972	4120	4096	4128	4212	4360	4186	4156	4262
46.7725	4048	4048	4080	4214	4238	4118	4260	4138	4260	4026	4090	4466	4258	4222	4334	4258	4026	4296
46.7988	3986	3986	4052	4238	4068	4124	4224	4224	4024	4024	4296	4286	4166	4290	4278	4272	4404	4292
46.825	3822	3822	4140	4140	4148	3992	4188	4096	4184	4118	4102	4108	4058	4222	4262	4238	4394	4220
46.8513	3986	3986	3948	4330	4222	4116	4114	4158	4042	4078	4242	4124	4216	4210	4326	4186	4204	4158
46.8776	3956	3956	4176	4134	4112	4026	4018	4184	4134	4162	3954	4276	4208	4070	4180	4468	4438	4212
46.9038	4032	4032	4126	4174	4192	3960	4018	4256	4090	4162	4048	3906	3994	4244	4106	4356	4188	4380
46.9301	4100	4100	4096	4112	4068	4162	4206	4300	4118	4040	3982	4012	4184	4092	4428	4018	4128	4356
46.9563	4142	4142	4324	4142	4166	4232	4018	4198	4170	4008	3990	4046	4160	4148	4350	4228	3948	4350
46.9826	4084	4084	4192	4156	4200	4114	3968	4338	4058	4028	4100	4124	4172	4174	4152	4262	4188	4320
47.0089	4022	4022	3912	4110	4038	4166	3886	3930	4086	4244	3984	4132	4042	4356	4260	4286	4296	4302
47.0351	4144	4144	4034	4122	4088	3956	4000	4056	4222	4030	4168	4128	4210	4194	4064	4304	3998	4322
47.0614	4130	4130	4046	4004	4034	3958	4034	4002	4006	4198	4060	4156	4248	3956	4094	4324	4342	4506
47.0876	3964	3964	4018	4030	4030	4116	4194	4150	4146	4116	4092	4074	4088	4132	4124	4230	4118	4330
47.1139	4050	4050	4040	4054	4020	4054	4090	4010	4084	4116	4180	4096	4090	4072	4214	4272	4200	4162
47.1402	3990	3990	4082	4128	4104	4184	3948	3984	3926	4058	4404	4042	4222	4116	4228	4204	4206	4250
47.1664	4132	4132	3960	4024	4012	4080	4186	4150	4022	4006	4154	4126	4258	4172	4118	4052	4070	4458
47.1927	4072	4072	4038	4052	4028	4012	4108	4026	4100	4056	4096	4054	4130	4288	4360	4142	4234	4178
47.2189	3904	3904	4024	4206	4242	4132	4112	4028	4024	4112	4054	4078	4198	3932	4156	4150	4104	4188
47.2452	4064	4064	4220	4086	3926	4094	4152	3946	4200	4028	4104	4028	4190	4056	4170	4156	4216	4234
47.2715	3760	3760	4058	4186	3992	3932	4048	4038	4094	4088	4018	4166	4068	4028	4170	4256	4040	4212
47.2977	4020	4020	4048	4122	4050	4066	4018	3816	4060	4134	3990	4036	4118	4142	4158	4122	4296	4236
47.324	4166	4166	4084	3922	4278	4026	4044	4018	3924	4146	4120	4128	3984	4158	4154	4310	4332	4276
47.3503	4116	4116	3934	3976	4018	4170	4122	3938	4276	3934	4174	3972	4124	4204	4236	4292	4228	4226
47.3765	3954	3954	4054	4274	4116	4034	4200	3914	4340	4288	4218	3980	4072	4182	4102	4308	4232	4084
47.4028	4058	4058	4020	4006	4040	4300	3942	4098	4014	4020	4038	4084	4216	4208	4246	4096	4196	4260
47.429	4038	4038	3890	4224	4046	4044	4052	4040	4146	4198	4162	4004	3998	4270	4000	4246	4198	4138
47.4553	4040	4040	3932	3888	4024	3934	4024	4052	4134	4018	4252	4252	4182	4178	4286	4218	4190	4162
47.4816	4090	4090	4028	4006	4096	4018	4040	4108	3954	4218	4130	3994	4400	4072	4026	4388	4234	4302
47.5078	3964	3964	3904	4006	4002	4102	4096	4018	3936	4076	4202	4096	4148	4216	4222	4112	4214	4186
47.5341	3812	3812	4248	3984	3984	3912	4034	3910	4250	4092	4108	3998	4052	4030	4250	4268	4102	4264
47.5603	4132	4132	3900	4114	4128	3968	4060	3948	3900	4086	4034	4124	4106	4220	4234	4102	4052	4148
47.5866	3862	3862	3996	4058	4112	4076	4226	3942	3932	4126	4140	3918	4100	4132	4372	4222	4336	4336
47.6129	4028	4028	3880	4138	4032	4000	4036	4140	4084	4102	3930	4138	4062	4236	4168	4132	4206	4296
47.6391	4114	4114	4118	4008	4076	3976	3944	4052	4136	4022	4078	3994	4174	4078	4290	4192	4294	4148
47.6654	3978	3978	4066	3894	4018	4086	4102	4140	4166	3894	3844	3946	4222	4174	4094	4180	4252	4222
47.6916	3952	3952	4088	4110	3860	4016	4212	3994	4028	4012	3998	4064	4118	4172	3960	4328	4318	4344
47.7179	4110	4110	4060	4194	3798	4038	3844	3996	3980	3976	4084	4064	4038	4092	4074	4170	4364	4336
47.7442	4072	4072	4074	4016	3982	4140	4052	4044	4002	3918	4012	4116	4022	4050	4086	4402	4192	4216
47.7704	4094	4094	4036	4074	4080	3890	4206	4056	4204	3998	4172	4134	4016	4304	4114	4090	4198	4238
47.7967	4062	4062	4040	3900	3938	4052	4118	4002	4056	4106	4048	3912	3960	4356	3992	4316	4208	4298
47.8229	4132	4132	3970	4030	4058	4158	4168	4050	4198	3924	4186	4296	4238	4186	4210	3982	4208	4340
47.8492	3914	3914	4006	3970	4120	4080	4158	4034	4082	4050	4094	4138	4150	4216	4212	4022	4174	4304
47.8755	3942	3942	4100	3948	4018	3938	3910	4084	4024	3982	4216	4122	4106	4084	4066	4200	4144	4160
47.9017	4032	4032	3926	3994	4008	3808	4054	4066	4134	4074	4194	4040	4024	4238	4288	4054	4180	4356
47.928	4018	4018	4228	4108	4016	4050	3898	4112	4200	3994	4122	3972	4224	4298	4302	4188	4278	4214
47.9542	3920	3920	3970	4060	4108	4194	4084	4070	3958	4058	4158	4198	4022	4080	4292	4130	4238	4208
47.9805	3938	3938	3916	3850	3956	4018	3910	4182	3908	4110	4098	4102	4296	4260	4184	4334	4288	4306
48.0068	3964	3964	3954	4070	4006	3828	4042	4114	3954	3904	4048	4124	4048	4070	4200	4230	4258	4142
48.033	4066	4066	3898	3994	4110	3874	3980	4060	3870	4004	4094	4028	4258	4212	4256	4316	4118	4246
48.0593	4084	4084	3816	3946	3992	4128	3948	4074	4086	4130	4154	4226	4188	4220	4200	4106	3956	4094
48.0855	4004	4004	4056	4114	3942	4152	3988	3920	4150	4218	3924	4158	4060	4212	4168	4184	4342	4106
48.1118	4076	4076	3930	4004	3972	4144	4020	4202	4004	4172	4032	4012	4196	4254	4154	4080	4130	4214
48.1381	3938	3938	3904	3902	4066	4176	4048	4014	3930	4000	4148	4044	4160	4092	4146	4242	4184	4118
48.1643	4058	4058	3976	3994	4102	4136	3958	4030	4050	4126	4058	4166	4170	4084	4126	4146	4188	4078
48.1906	3946	3946	4124	4052	4042	4180	3920	4182	4040	4134	4120	4196	4266	3970	4114	4024	4148	4098
48.2169	3948	3948	3918	4072	4110	4102	3904	4162	3886	4066	4000	4038	4232	4274	4232	4168	4022	4180
48.2431	4054	4054	3884	3938	4096	4156	4062	3918	4228	4126	3946	4244	3956	4230	4172	4078	4118	4224
48.2694	4032	4032	4004	4082	4064	4078	4128	4124	4020	4046	4132	4220	4082	4114	4196	4250	4056	4382
48.2956	3978	3978	3982	3950	4094	4240	3986	3932	4018	4148	4094	4028	4194	4160	4326	4068	4104	4226
48.3219	4052	4052	4028	4020	4096	4158	3866	4144	3990	4054	3908	4138	4178	4182	4086	3950	4272	4178
48.3481	4050	4050	4188	4144	3970	4220	4142	4070	4130	3992	4006	4102	4026	4036	3986	4118	4138	4182
48.3744	4118	4118	4058	4172	4310	4142	4180	3990	4092	4100	4222	4086	4098	4180	4204	4214	4206	4074
48.4007	3988	3988	4158	4256	4042	4046	4102	3990	4082	4116	3990	4192	4088	4018	4016	4206	4198	4206
48.4269	4056	4056	4170	4014	4230	4106	4124	4298	4162	4026	4064	4220	4152	4000	4136	4030	4210	4136
48.4532	4062	4062	4200	4240	4224	4152	4206	4056	3954	4086	3962	4044	4102	4060	4286	4078	4226	4134
48.4794	4136	4136	4238	4222	4378	4180	4190	4220	4234	4042	4058	4110	4014	4036	4162	3984	3976	4242
48.5057	4010	4010	4406	4302	4338	4458	4410	4534	4076	4018	4162	4074	4092	3950	4052	4066	4068	3994
48.532	4210	4210	4318	4394	4774	4514	4598	4510	4386	4098	3984	4202	4028	4182	4254	4064	4206	4114
48.5582	4222	4222	4466	4680	4822	4670	4744	4586	4164	4156	4138	4196	4030	4068	4050	3968	4224	4114
48.5845	4408	4408	4636	4642	4786	4644	4644	4602	4424	4084	4202	4088	4070	4086	4144	4106	4106	3978
48.6108	4334	4334	4566	4796	4800	4670	4686	4650	4548	4252	4160	4078	4118	4218	4044	4088	4048	4072
48.637	4674	4674	4696	4648	4368	4538	4490	4550	4610	4204	4152	4212	4094	4216	4014	4146	4026	3998
48.6633	4668	4668	4652	4454	4726	4840	4520	4522	4600	4212	4114	4082	4198	4140	4036	4066	4044	4180
48.6895	4574	4574	4672	4630	4258	4572	4632	4440	4544	4344	4346	4116	4084	4048	4290	3982	4188	4164
48.7158	4646	4646	4362	4282	4468	4380	4388	4474	4418	4556	4170	4150	3972	4260	4146	4100	4232	4202
48.7421	4630	4630	4360	4308	4344	4338	4458	4190	4326	4538	4042	4246	4016	4040	4080	3992	4152	4282
48.7683	4570	4570	4176	4164	4330	4242	4338	4330	4324	4616	4046	4100	4156	3882	4142	3836	3838	4078
48.7946	4414	4414	4322	4196	4112	4204	4100	4222	4238	4420	4130	4114	4230	4060	4096	4140	4116	4126
48.8208	4200	4200	4128	4304	3878	3970	4142	4176	4168	4466	4056	4154	4106	4106	3966	4164	4146	4106
48.8471	4332	4332	4134	4106	4248	4100	4044	4192	4320	4356	4082	3982	3982	3984	4096	4208	4158	4220
48.8734	4352	4352	4296	4210	4154	4098	4302	4110	4066	4270	3924	4028	4180	4038	4084	4106	3962	3990
48.8996	4170	4170	4232	3906	4116	4014	4008	4060	4252	4136	3926	4080	4056	4172	4048	4110	4030	4122
48.9259	4202	4202	3958	4100	4010	4016	3856	4130	4068	4134	3942	3846	4006	4168	3874	4222	4260	4188
48.9521	4126	4126	4104	4058	3904	3958	4144	3916	4030	4010	4230	3774	4036	4154	4080	3972	4014	4034
48.9784	3904	3904	4076	3944	3950	4246	3996	3948	4072	4158	4124	4186	3944	4116	4112	4008	4060	4172
49.0047	4024	4024	3934	4062	4148	3918	3810	4080	3892	4196	3992	4096	4106	4132	4024	3916	4190	4046
49.0309	3910	3910	4062	4118	4064	3858	4032	3986	4006	4016	4086	4000	3948	4018	4088	3976	4026	4028
49.0572	3860	3860	4204	3860	3982	3880	3922	3932	4006	4160	3934	4022	4226	4006	4014	4000	4096	4198
49.0834	4066	4066	3962	4072	3964	3996	3834	4052	3982	3918	3994	3834	4030	4160	4136	4076	4090	4002
49.1097	3976	3976	3936	4040	3944	4108	3940	3914	3904	3960	4074	4034	4028	4044	3942	4116	4068	4130
49.136	3852	3852	3790	3844	4036	3906	4050	3930	3904	4100	4026	3914	4070	4016	4066	4034	4138	4118
49.1622	4014	4014	3810	3984	4016	3928	3936	3706	4120	3916	4100	4140	3962	4016	4050	3930	4110	4156
49.1885	3872	3872	3986	3876	3904	4136	3970	4120	4152	3888	4000	4092	3854	3956	3956	3966	4108	4106
49.2148	4022	4022	3900	3842	3898	4026	3998	4064	3902	4024	4078	4198	3908	3852	4042	3944	4186	4016
49.241	3852	3852	3674	3768	3904	3928	4100	3948	3888	4034	4116	3986	3932	3972	3894	4062	4052	4188
49.2673	3868	3868	3958	3828	3880	4020	3844	3842	3920	3960	3928	4124	3900	4100	4140	4012	3958	4074
49.2935	3860	3860	3796	3852	3956	3880	4062	4120	3854	4006	4082	4006	3912	4124	4116	4002	4092	4188
49.3198	3858	3858	3738	3892	3914	4002	3910	3920	4126	3934	4140	4116	3874	3964	4172	4132	3954	4238
49.346	3988	3988	4008	4034	3926	3906	3930	3976	4032	3852	3938	4008	4168	3836	4022	4042	3842	4108
49.3723	3952	3952	3954	3846	4096	3902	3866	3924	3728	3974	4054	3938	4014	4096	4040	3974	4046	3994
49.3986	3852	3852	3826	3804	3882	3950	3928	3906	3974	3986	3988	3996	4200	4108	4048	4064	4088	4042
49.4248	3760	3760	4174	3838	3968	3772	3914	3816	4052	3940	4024	3980	3994	3912	3844	3970	3962	4050
49.4511	3834	3834	4020	4032	3944	3902	3812	3926	4018	4028	4022	4026	3850	4074	4042	4012	4142	4378
49.4774	3896	3896	3824	3776	4130	3910	3844	3884	4038	3938	3822	3888	3924	3718	4078	4038	4042	4140
49.5036	4024	4024	3964	3844	3970	3854	4038	4012	4088	3986	3990	4068	3932	4004	4316	3938	3964	4028
49.5299	3790	3790	4044	3878	3900	3898	4008	3864	3908	3964	4052	3842	4038	4142	3834	3876	4076	4126
49.5561	4028	4028	3936	3968	4006	3840	3884	3858	3984	4120	4108	3956	3998	4132	4040	4058	3858	4138
49.5824	3868	3868	3706	3852	3782	3908	3966	4110	3810	3974	3870	4046	4068	4052	3998	3838	4066	4076
49.6087	3922	3922	3772	3962	3888	3744	3790	3914	3930	4022	4024	3882	4002	4156	3934	4064	3838	4092
49.6349	3834	3834	3870	3854	3948	3946	4006	3946	3910	3900	3928	3920	3872	4024	4048	3918	4002	4138
49.6612	3904	3904	3778	3778	3846	4050	3988	3888	3914	3992	3916	3776	3888	3972	4120	3986	4130	4184
49.6874	3816	3816	3664	3922	3812	3926	4028	4070	4010	3878	4056	3898	3912	3912	3992	3996	4002	4040
49.7137	3754	3754	3878	3932	3816	3906	3876	4030	3994	3792	3922	4002	3830	3850	4054	4008	4080	4188
49.74	3928	3928	3794	3974	3848	3960	4016	3960	3948	4010	3946	3912	3890	3986	3958	4060	3918	4176
49.7662	3876	3876	3892	3856	3884	4020	3952	3834	4002	3806	4000	3924	4116	4140	3926	4048	3940	4144
49.7925	3990	3990	3932	3888	3942	3900	3856	3912	3882	3970	4128	3884	3972	3924	3816	4034	4108	4232
49.8187	3932	3932	3696	3918	3724	3754	3872	3998	3846	4032	3978	4042	4128	4098	3876	4048	3872	3984
49.845	3928	3928	3908	4038	3778	3864	3854	3912	4168	3994	3860	3870	3996	4144	4122	4064	4046	4062
49.8713	3846	3846	4056	3928	3928	3826	3814	3850	4060	4012	4088	4028	4076	3838	3948	3960	4234	4074
49.8975	3780	3780	3870	3858	3818	4006	3992	3878	3896	3940	3942	4140	3932	3998	4090	4130	4110	4124
49.9238	3878	3878	3908	3878	3840	3902	3996	4016	3872	3828	3796	3986	3992	4086	4132	4058	3950	3956
49.95	3862	3862	3972	3852	3926	3904	4074	4134	3892	4054	4028	4018	3914	4248	4024	3960	3966	4046
49.9763	3836	3836	3944	4002	3846	3898	3854	3852	3960	4014	3894	3950	3978	4076	4054	4068	4036	4066
50.0026	3864	3864	3868	4054	3902	3880	3998	3866	4042	3896	3806	4066	4034	4110	3878	3990	4092	3930
50.0288	3930	3930	4008	3910	3986	3980	4002	3836	3916	3800	3822	3808	3952	3958	4084	4048	4000	4154
50.0551	3928	3928	3962	3764	3992	3930	3860	4018	3898	4142	4094	3998	3684	3950	3982	4102	3996	4004
50.0814	3950	3950	3888	4020	3902	3870	4048	4000	3852	3792	3886	3762	3976	4042	4110	4018	4074	4138
50.1076	3790	3790	3876	3876	3746	4098	3828	3986	3874	3882	3916	3820	3882	4010	4112	3946	4052	4088
50.1339	3994	3994	3862	3970	3744	3912	3966	3922	3850	3964	4022	3938	3966	3868	3968	3950	3836	3996
50.1601	3958	3958	3910	3886	4006	3808	3662	3958	3912	4152	3978	3966	3964	4108	4116	4064	4016	4020
50.1864	3914	3914	3810	3780	3770	3794	3842	4002	3778	4062	3900	3804	4062	4136	3922	3918	4160	4092
50.2126	3778	3778	3964	3924	3932	3998	3824	3924	4048	3642	3804	3780	4028	4084	3984	4080	3984	3974
50.2389	3776	3776	3878	3946	3924	3918	3718	3814	4018	3886	3876	4116	4016	4028	4054	4142	4078	3926
50.2652	3760	3760	4026	3912	3928	3870	4072	3794	3938	3920	3950	4036	4010	4086	3892	3896	4072	4130
50.2914	3822	3822	3808	4028	3874	3902	3910	3970	4012	4046	3902	4024	3872	4042	4088	4030	3936	4052
50.3177	3866	3866	4052	3898	3698	3778	3878	3964	4092	3936	4068	3960	3868	3940	3888	4164	3852	3996
50.344	3908	3908	3904	3894	3842	3934	3734	3804	3824	3996	3914	4028	3998	3864	3948	4146	3954	4146
50.3702	3820	3820	4114	3922	3888	3966	3998	3954	4010	3818	3976	3902	4012	3972	3912	4118	4130	3794
50.3965	3850	3850	3870	3912	3980	3850	3780	3846	3874	3948	3928	4008	3884	3814	3848	4032	3912	3940
50.4227	4016	4016	3732	3824	3670	3798	3754	3918	3742	3960	3998	3984	3922	3914	3972	3966	4036	3954
50.449	3740	3740	3696	3736	3762	4088	3950	3790	3934	3844	3780	3872	3854	4122	3866	3784	4062	4062
50.4753	3902	3902	3856	3776	3856	3992	3858	3876	3706	3958	3946	3878	3820	4022	4188	3942	4002	3868
50.5015	3802	3802	3964	3880	3824	3982	3852	3824	3814	3832	3764	3916	3902	3918	3970	3940	3994	3994
50.5278	3752	3752	3942	3984	3962	3844	3906	3956	3950	3932	4028	3992	3936	4070	3990	3992	3926	4110
50.554	3746	3746	4040	3898	3842	3972	3898	3944	3874	3788	3774	3852	3916	4014	4062	3964	3980	4142
50.5803	3952	3952	3876	3836	3844	3912	3964	3962	3900	3848	4018	3952	3988	3988	3934	3858	4036	3894
50.6066	3884	3884	3834	3826	3796	4044	3894	3898	3824	3818	3858	3808	4048	4002	3990	4032	4118	3954
50.6328	3818	3818	3798	3890	3726	3886	3800	3908	3920	3782	4160	3856	3882	3764	4076	3916	3906	3990
50.6591	3830	3830	3904	3728	3802	3840	3940	3908	3806	3774	4038	3906	3872	3814	3900	3954	4082	4028
50.6853	3754	3754	3970	3936	3858	3802	3842	4036	3826	3944	3950	3860	3918	4050	3916	3962	3928	3990
50.7116	3700	3700	3808	3876	3932	3730	3768	3922	3898	3880	3970	3854	3960	3894	4020	3986	3962	4122
50.7379	3728	3728	3878	3786	3820	3804	3762	3714	3798	3884	3982	4004	3936	4128	4004	4072	3954	3960
50.7641	3772	3772	3740	3804	3794	3802	3796	3970	3802	3838	3904	3772	3890	4120	3916	4080	3952	4004
50.7904	3766	3766	3742	3842	3926	3768	3902	3884	3908	3864	3882	3940	3902	3964	3854	3916	4034	3882
50.8167	3852	3852	3746	3806	3854	3746	3788	3942	3764	3820	3876	3994	4000	3934	3856	4014	4026	3970
50.8429	3884	3884	3686	3936	3814	3788	3966	3790	3774	3854	3902	3992	3886	3938	3894	3954	4092	3956
50.8692	3818	3818	3838	3904	3888	3704	3854	3976	3926	3866	4050	3984	4014	3918	3814	4084	3982	4032
50.8954	3876	3876	3798	3814	3874	3762	3950	3934	3934	3952	3852	3834	3876	4122	3968	3894	4014	4044
50.9217	3708	3708	3908	3842	3948	3858	3696	4020	3898	3798	3942	3796	3914	4100	3768	3906	3776	4006
50.9479	3800	3800	3952	3868	3878	3836	3792	3818	3878	3820	3848	3964	3974	3902	4088	3714	3846	4134
50.9742	3872	3872	3862	3838	3874	3834	3856	3942	3876	3954	3884	4054	3884	3898	3854	3922	3902	4062
51.0005	3824	3824	3874	3800	3788	3792	3900	3842	3978	3862	4108	3934	3966	3800	3962	3812	3778	4006
51.0267	3874	3874	3972	3896	3844	3766	3942	3852	3804	4036	3936	3948	3894	3980	3916	3884	4030	4168
51.053	3808	3808	3682	3830	3978	3846	3874	3692	3910	3818	3826	3924	3874	4026	3924	3916	3872	3986
51.0793	3814	3814	3904	3676	3918	3828	3924	3950	3828	3874	3898	3838	3960	3978	3816	3844	3930	3984
51.1055	3852	3852	3716	3916	3866	3908	3824	3868	3922	3914	3956	3900	3980	3800	4080	3992	3996	3956
51.1318	3822	3822	3754	3940	3936	3810	3882	3792	3984	3852	3854	3862	3860	3814	3946	3998	3920	3918
51.158	3918	3918	3732	3960	3646	3880	3722	3854	3924	3814	3916	3934	3838	4032	3686	3916	3874	3858
51.1843	3756	3756	3794	3606	4000	3996	3922	3786	3824	3738	3976	3948	3766	3868	3894	3936	3886	4132
51.2106	3864	3864	3840	3822	3898	3848	3864	3802	3774	4024	3938	4008	3992	3876	3958	3798	3910	4206
51.2368	3776	3776	3652	3962	3880	3786	3754	3958	3810	3926	3988	3926	3884	3852	3980	3982	4000	3816
51.2631	3674	3674	3722	3846	3774	3694	3814	3738	3866	3980	4032	4074	3842	4058	3806	3968	3956	4072
51.2893	3734	3734	3778	3822	3700	3772	3804	3918	3920	3880	3720	3880	3948	3970	4034	3878	3668	3866
51.3156	3870	3870	4002	3784	3932	3976	3828	4062	3758	3814	3900	3790	3938	3942	3890	3930	3904	4062
51.3419	3896	3896	3808	3806	3772	3926	3946	3770	4028	3824	3684	3748	3978	3964	3968	3998	3870	4000
51.3681	3794	3794	3796	3866	3768	3874	3888	3848	3848	3910	3900	3716	3770	3924	3914	4104	4068	4004
51.3944	3890	3890	3930	3708	3786	4036	3908	3722	3762	3764	3730	3876	3806	3846	3882	4036	3900	3960
51.4206	3780	3780	3978	3894	3948	3910	3840	3948	3902	3716	3968	3994	3938	3706	3996	3900	3816	3958
51.4469	3862	3862	3906	3910	3768	3806	3892	4050	3926	3792	3904	3920	3970	3914	4086	3952	4002	3876
51.4732	3934	3934	3860	3722	3938	3852	3786	3752	4116	3796	3908	3910	4020	3790	3982	3948	4008	3938
51.4994	3816	3816	3898	3886	3748	3972	3938	3818	3800	3898	3830	3792	4024	3918	3736	3902	3810	3926
51.5257	3684	3684	3802	3800	3888	3968	4050	3848	3796	3822	3990	3942	3806	3960	4014	3906	3886	4036
51.5519	3828	3828	3910	3720	3800	3812	3860	3822	3922	3880	3804	3836	3786	3830	3884	3790	3932	4254
51.5782	3798	3798	3910	3942	3626	3920	3748	3984	3740	3694	3882	3624	3954	3940	3942	3822	3930	4098
51.6045	3762	3762	3682	3852	3864	3766	3770	3902	3714	3776	3846	3740	3982	3892	3900	3798	3944	4066
51.6307	3884	3884	3892	3812	3814	3916	3826	3802	3824	3846	3876	3786	3786	3882	3930	3726	3876	4020
51.657	3922	3922	3840	3746	3830	3794	3640	3802	3924	3788	4054	3854	3942	3822	3964	4004	3850	3984
51.6833	3864	3864	3776	3666	3982	3968	3778	3938	3768	3610	3806	3718	3992	3790	3966	4000	3928	3866
51.7095	3784	3784	3820	3718	3600	3880	3820	3818	3904	3946	3766	3762	3878	3960	3820	3864	4004	3904
51.7358	3694	3694	3916	3854	3788	3846	3910	3706	3954	3798	3878	3992	3996	3968	4018	3854	4030	4000
51.762	3752	3752	3794	3890	3864	3938	3936	3884	3686	3706	3628	3748	3892	3864	3926	3990	3910	4006
51.7883	3742	3742	3686	3868	3792	3876	3814	3920	3760	4072	3878	3948	3860	4076	3862	4030	3866	3978
51.8145	3724	3724	3778	3784	3714	3850	3782	3790	3776	3764	3878	3744	3906	3770	3788	3832	3960	3934
51.8408	3944	3944	3782	3848	3772	3864	4006	4008	3800	3772	3822	3950	3836	3882	3842	3876	4064	3904
51.8671	3858	3858	3598	3774	3758	3898	4084	3740	3808	3712	3838	3830	3874	3834	3848	3784	3892	3940
51.8933	3850	3850	3930	3860	3854	3750	3818	4000	3862	3684	3944	3964	3848	4004	3722	3952	3896	4010
51.9196	3858	3858	3908	3860	3770	3592	3828	3834	3658	3894	3854	3766	3806	3782	3968	4028	3624	4032
51.9459	3902	3902	3774	3706	3928	3902	3908	3790	3756	3852	3892	3896	3930	3966	3666	3904	3870	3946
51.9721	3942	3942	3918	3754	3850	3954	3946	3848	3828	3610	3872	3920	3936	3982	3864	3944	4052	3940
51.9984	3760	3760	3704	3838	3868	3884	3834	3746	3922	3712	3774	3808	3792	3730	3800	3896	4016	3896
52.0246	3692	3692	3652	3782	3746	3852	3808	3738	3954	3750	3818	3852	3822	3866	3968	4084	3938	3940
52.0509	3866	3866	3726	3778	3684	3754	3778	3750	3854	3796	3674	3978	3886	3768	3884	4016	3816	3894
52.0772	3814	3814	3806	3618	3848	3918	3908	3806	3778	3756	3854	3764	3768	3956	3906	3906	4010	3904
52.1034	3796	3796	3906	3876	3754	3824	3770	3824	3734	3842	3750	4020	3868	3862	3920	3838	3952	3878
52.1297	3658	3658	3788	3956	3766	3724	3678	3760	3792	3800	3844	3732	3910	3870	3814	3698	3932	3848
52.1559	3884	3884	3890	3706	3684	3866	3782	3710	3892	3710	4038	3764	3778	3710	3920	3820	3962	3808
52.1822	3856	3856	3854	3722	3894	3786	3736	3984	3816	3880	3790	3782	3910	4020	3848	3986	3846	3980
52.2085	3824	3824	3776	3746	3884	3726	4036	3812	3886	3900	3784	3856	3858	4062	3838	3834	3924	3986
52.2347	3688	3688	3914	3808	3906	3920	3842	3716	3806	3902	3692	3878	3826	3932	3854	3970	3992	3940
52.261	4000	4000	3860	3618	3658	3706	3786	3724	3926	3928	3724	3818	3830	3864	4056	4078	3824	3888
52.2872	3732	3732	3676	3794	3810	3892	3820	3840	3672	3852	3804	3842	3966	3780	3740	3808	3958	3904
52.3135	3886	3886	3854	3692	3858	3800	3924	3908	3956	3546	3944	3798	3864	3834	4068	3928	3896	3882
52.3398	3922	3922	3756	3666	3914	3850	3736	3684	3758	3836	3744	3694	3914	3824	3864	3938	4034	3950
52.366	3766	3766	3766	3914	3846	3696	3790	3802	3898	3798	3786	3832	3818	3838	3884	3790	3812	3988
52.3923	3702	3702	3904	3688	3796	3818	3854	3728	3514	3662	3836	3814	3800	3876	3972	3862	3880	3848
52.4185	3762	3762	3772	3820	3876	3732	3810	3650	3790	3804	3738	4048	3792	3802	3944	3888	3912	3962
52.4448	3872	3872	3804	3686	3700	3658	3732	3850	3798	3842	3892	3906	3708	3648	4090	3874	3762	3904
52.4711	3734	3734	3832	3724	3908	3790	3746	3928	3828	3760	3854	3930	4028	3768	3836	3806	3878	3762
52.4973	3846	3846	3760	3708	3870	3628	3654	3798	3864	3688	3764	3680	3880	3856	3912	3852	3950	3882
52.5236	3850	3850	3650	3722	3730	3744	3740	3778	3814	3822	3788	3800	3820	3734	3806	3992	3918	4060
52.5498	3808	3808	3738	3978	3736	3786	3894	3534	3860	3824	3872	3908	3918	3794	3684	4020	3862	3814
52.5761	3678	3678	3752	3674	3808	3680	3740	3836	3666	3924	3756	3888	3912	3900	3956	3894	3894	3810
52.6024	3662	3662	3710	3786	3686	3716	3804	3698	3644	3868	3666	3844	3970	3732	3966	3854	3812	4044
52.6286	3838	3838	3628	3708	3862	3660	3928	3790	3890	3634	3724	4012	3732	3924	3982	3852	4066	3896
52.6549	3682	3682	3860	3726	3672	3658	3788	3862	3816	3850	3634	3850	3890	3820	3606	3826	4040	3948
52.6811	3830	3830	3862	3624	3758	3772	3656	3756	3676	3792	3752	3774	3896	3886	3940	3760	3890	3780
52.7074	3764	3764	3650	3850	3768	3864	3744	3612	3732	3782	3792	3928	3744	3920	3916	3842	3880	3926
52.7337	3674	3674	3800	3812	3798	3772	3860	3728	3900	3684	3732	3870	3928	3812	3896	3876	3890	3892
52.7599	3788	3788	3902	3868	3874	3848	3760	3678	3844	4122	3896	3876	3932	4024	3854	4002	4072	3964
52.7862	3748	3748	3916	3600	3776	3824	3790	3822	3930	3764	3892	3782	3840	3714	3732	3822	4044	4056
52.8124	3552	3552	3812	3666	3830	3728	3828	3654	3518	3708	3814	3848	3864	3828	3910	4012	3710	3904
52.8387	3682	3682	3676	3708	3744	3628	3820	3616	3758	3602	3830	3888	3844	3878	3768	3766	3686	3854
52.865	3842	3842	3812	3840	3726	3854	3696	3832	3872	3846	3692	3826	4058	3910	3966	3890	3868	3962
52.8912	3638	3638	3642	3894	3980	3850	4038	3662	3760	3780	3858	3782	3780	3862	3746	3836	3764	3952
52.9175	3808	3808	3740	3770	3682	3730	3834	3886	3798	3862	3688	3738	3672	3984	3866	3812	3958	3930
52.9438	3670	3670	3918	3620	3642	3764	3912	3884	3894	3634	3876	3876	3936	3886	3848	3976	3862	3942
52.97	3706	3706	3628	3702	3758	3634	3860	3872	3878	3896	3764	3832	3878	3744	4026	3882	3884	3918
52.9963	3678	3678	3696	3652	3840	3762	3848	3828	3898	3642	3574	3846	3828	3942	3932	3886	3862	3808
53.0225	3832	3832	3790	3786	3752	3916	3946	3920	3744	3666	3878	3578	3740	3926	3912	3914	3938	3970
53.0488	3890	3890	3708	3672	3804	3614	3900	3826	3708	3700	3616	3754	3980	3716	3902	3786	3764	4014
53.075	3840	3840	3744	3824	3802	3806	3906	3710	3768	3772	3946	3842	3862	3852	4000	3866	3902	4014
53.1013	3610	3610	3832	3598	3858	3982	3672	3794	3888	3790	3554	3944	3776	3828	3988	3890	3834	3866
53.1276	3710	3710	3862	3668	3888	3632	3650	3578	3778	3800	3936	3876	3856	3886	3820	4084	3732	4008
53.1538	4044	4044	3742	3892	3790	3756	3912	3706	3674	3672	3724	3866	3682	3764	3896	3814	3990	3826
53.1801	3752	3752	3692	3654	3722	3684	3586	3672	3722	3752	3622	3844	3694	3900	3850	3906	3746	3778
53.2064	3796	3796	3736	3598	3834	3642	3852	3718	3730	3804	3708	3748	3814	3784	3852	3832	4028	3846
53.2326	3750	3750	3834	3648	3704	3710	3716	3738	3560	3780	3916	3936	3818	3802	3812	3912	3964	3934
53.2589	3874	3874	3738	3644	3710	3818	3854	3672	3816	3868	3816	3824	3886	3826	3872	3826	3880	3898
53.2851	3874	3874	3892	3956	3776	3754	3696	3780	3736	3950	3708	3938	3844	3756	3762	3914	3858	3842
53.3114	3830	3830	3872	3922	3528	3762	3614	3772	3886	3832	3814	3690	3708	3830	3976	3770	3830	3848
53.3377	3824	3824	3826	3776	3602	3800	3824	3862	3794	3800	3652	3808	3818	3704	3752	3876	4040	3932
53.3639	3634	3634	3672	3678	3648	3792	3724	3876	3770	3778	3752	3880	3788	3898	3894	4018	3798	3834
53.3902	3794	3794	3698	3702	3788	3700	3836	3648	3906	3664	3744	3730	3780	3968	3912	3812	3774	3956
53.4164	3820	3820	3886	3644	3756	3810	3634	3788	3722	3840	3764	3874	3842	3728	3842	3838	3828	3794
53.4427	3710	3710	3798	3794	3750	3668	3780	3692	3938	3948	3766	3762	3946	3768	3816	3892	3776	3734
53.469	3826	3826	3550	3722	3586	3696	3786	3714	3886	3696	3738	3784	3904	3922	3748	3760	3892	4014
53.4952	3738	3738	3794	3800	3676	3764	3674	3590	3838	3654	3698	3756	3870	3760	3762	3662	3822	3818
53.5215	3644	3644	3644	3592	3734	3874	3640	3678	3762	3670	3874	3690	3848	3802	3848	4052	3808	3816
53.5477	3624	3624	3764	3798	3722	3732	3788	3750	3798	3644	3838	3852	3772	3802	3814	3818	3634	3884
53.574	3846	3846	3648	3676	3724	3864	3760	3676	3646	3666	3802	3744	3610	3686	3936	3806	3884	3962
53.6003	3708	3708	3658	3770	3782	3602	3750	3756	3716	3896	3758	3976	3856	3774	3818	3820	3870	3932
53.6265	3738	3738	3780	3708	3776	3646	3602	3618	3702	3826	3784	3796	3848	3806	3748	3918	3842	3752
53.6528	3764	3764	3632	3632	3500	3690	3544	3436	3722	3720	3740	3992	3826	3726	4008	3906	3762	3938
53.679	3536	3536	3766	3782	3788	3858	3788	3702	3824	3684	3814	3814	3740	3786	3726	3816	3788	3814
53.7053	3650	3650	3746	3892	3600	3828	3712	3704	3822	3694	3774	3954	3644	3822	3936	3832	3828	3868
53.7316	3650	3650	3602	3648	3800	3698	3666	3820	3896	3716	3624	3786	3820	3762	3886	3936	3998	3792
53.7578	3710	3710	3828	3676	3688	3722	3770	3736	3734	3770	3810	3780	3758	3880	3876	3710	3802	3876
53.7841	3678	3678	3884	3766	3728	3726	3812	3872	3758	3680	3790	3722	3858	3790	3724	3860	3796	3982
53.8103	3776	3776	3634	3632	3678	3728	3744	3628	3606	3858	3856	3708	3784	3794	3762	4064	3938	3926
53.8366	3800	3800	3646	3608	3778	3814	3744	3626	3624	3628	3850	3776	3840	3724	3786	3662	3876	4044
53.8629	3678	3678	3742	3528	3606	3700	3730	3640	3808	3730	3746	3860	3642	3806	3792	3904	3780	3930
53.8891	3834	3834	3670	3680	3732	3678	3750	3592	3688	3836	3702	3712	3824	3806	3934	3932	3898	3934
53.9154	3782	3782	3638	3786	3678	3738	3844	3802	3890	3584	3758	3764	3852	3862	3668	3780	3942	3842
53.9417	3764	3764	3816	3722	3802	3600	3890	3744	3762	3664	3650	3758	3788	3770	3932	4046	3832	3904
53.9679	3852	3852	3844	3712	3734	3620	3736	3724	3666	3642	3586	3824	3706	3750	3822	3958	3860	3754
53.9942	3752	3752	3952	3782	3762	3652	3744	3830	3630	3726	3720	3966	3842	3736	3910	3756	3858	3932
54.0204	3736	3736	3612	3874	3790	3782	3750	3706	3742	3586	3882	3754	3774	3832	3924	3818	3780	3910
54.0467	3790	3790	3758	3788	3878	3650	3760	3686	3794	3656	3876	3838	3872	3872	3794	3998	3884	3764
54.073	3520	3520	3842	3652	3794	3836	3836	3766	3758	3788	3702	3826	3880	3852	3786	3912	4138	4012
54.0992	3616	3616	3852	3598	3682	3622	3896	3636	3734	3762	3768	3840	3792	3904	3922	3956	3656	3934
54.1255	3568	3568	3680	3694	3508	3700	3702	3626	3734	3766	3764	3884	3782	4008	4036	3848	3834	3918
54.1517	3582	3582	3810	3928	3622	3888	3874	3654	3662	3776	3850	3798	3766	3886	3956	3970	3714	3862
54.178	3696	3696	3732	3572	3746	3618	3636	3634	3794	3774	3872	3926	3658	4018	3920	3932	3824	4096
54.2043	3558	3558	3730	3600	3798	3656	3796	3692	3738	3724	3870	3988	3946	3834	3820	3814	3730	3752
54.2305	3418	3418	3724	3846	3604	3710	3878	3774	3808	3674	3736	3706	3684	3730	3728	3826	3922	3822
54.2568	3734	3734	3524	3768	3802	3692	3884	3654	3856	3770	3860	3834	3876	3870	3830	3940	3924	3874
54.283	3712	3712	3584	3638	3882	3642	3810	3726	3958	3860	3898	3644	3714	3888	3848	3846	3770	3776
54.3093	3730	3730	3762	3786	3670	3662	3750	3810	3920	3754	3746	3624	3730	3842	3816	3874	3922	3876
54.3356	3886	3886	3654	3656	3772	3678	3764	3790	3840	3892	3740	3736	3866	3890	3880	3922	3864	3864
54.3618	3700	3700	3560	3690	3694	3770	3972	3894	3888	3780	3740	3594	3734	3572	3786	3780	3760	3720
54.3881	3646	3646	3816	3676	3576	3852	3940	3730	3724	3698	3960	3658	3700	3860	3726	3714	3812	3716
54.4143	3698	3698	3606	3800	3892	3792	3854	3840	3744	3788	3608	3842	3748	3694	3766	3892	3932	3960
54.4406	3808	3808	3816	3728	3730	3856	3852	3780	3702	3870	3760	3738	3668	3704	3872	3734	3742	3764
54.4669	3682	3682	3716	3808	3856	3690	3836	3804	3834	3718	3708	3716	3868	3800	3776	3766	3880	3760
54.4931	3766	3766	3652	3876	3634	3800	3782	3926	3732	3976	3774	3916	3560	3760	3704	3848	3760	3754
54.5194	3728	3728	3812	3666	3632	4018	3850	3656	3732	3778	3646	3796	3642	3758	3690	3884	3886	3736
54.5457	3820	3820	3838	3808	3686	3548	3726	3678	3690	3670	3586	3706	3664	3678	3752	3794	3852	3900
54.5719	3894	3894	3664	3804	3770	3722	3690	3634	3782	3752	3504	3614	3836	3842	3820	3698	3854	3822
54.5982	3752	3752	3740	3736	3850	3608	3772	3656	3754	3624	3608	3638	3654	3884	3852	3764	3728	3708
54.6244	3720	3720	3738	3700	3706	3776	3768	3666	3682	3788	3776	3650	3898	3810	3792	3890	3580	3708
54.6507	3766	3766	3732	3658	3788	3566	3676	3644	3820	3666	3686	3608	3848	3692	3872	3834	3820	3826
54.6769	3908	3908	3800	3720	3704	3646	3530	3782	3692	3930	3704	3776	3808	3758	3720	3794	3776	3860
54.7032	3760	3760	3790	3674	3652	3578	3642	3726	3566	3694	3728	3736	3700	3764	3894	3792	3788	3842
54.7295	3694	3694	3654	4022	3632	3646	3708	3722	3828	3730	3824	3822	3780	3812	3672	3832	3850	3778
54.7557	3828	3828	3700	3618	3740	3728	3688	3558	3844	3830	3518	3780	3686	3566	3684	3814	3780	3934
54.782	3692	3692	3594	3540	3742	3704	3858	3610	3704	3670	3596	3798	3768	3954	3890	3822	3892	3798
54.8083	3662	3662	3620	3768	3674	3642	3842	3616	3668	3742	3778	3558	3586	3954	3776	3756	3686	3924
54.8345	3612	3612	3586	3680	3646	3722	3746	3850	3634	3546	3644	3732	3964	3840	3882	3812	3916	3854
54.8608	3564	3564	3558	3712	3638	3570	3860	3610	3504	3664	3608	3716	3616	3958	3842	3732	3872	3780
54.887	3530	3530	3700	3766	3952	3698	3542	3638	3572	3932	3634	3858	3820	3840	3732	3746	3680	3848
54.9133	3656	3656	3628	3780	3636	3812	3746	3822	3624	3716	3772	3746	3684	3694	3674	3684	3678	3596
54.9396	3630	3630	3630	3644	3718	3566	3750	3848	3648	3660	3756	3704	3890	3698	3800	3762	3836	3928
54.9658	3494	3494	3734	3804	3698	3610	3646	3632	3650	3814	3764	3670	3628	3792	3782	3730	3788	3966
54.9921	3578	3578	3648	3856	3552	3714	3726	3740	3740	3626	3712	3720	3644	3724	3742	3706	3892	3776
55.0183	3578	3578	3654	3694	3490	3770	3550	3688	3788	3666	3914	3738	3686	3742	3690	3828	3624	3792
55.0446	3708	3708	3680	3582	3694	3674	3408	3630	3844	3690	3802	3704	3736	3736	3640	3726	3874	3832
55.0709	3698	3698	3682	3658	3690	3678	3722	3762	3846	3640	3706	3674	3670	3814	3586	3768	3674	3834
55.0971	3554	3554	3432	3684	3632	3620	3676	3712	3784	3546	3656	3716	3646	3712	3720	3856	3688	3810
55.1234	3580	3580	3704	3812	3872	3546	3698	3564	3576	3576	3702	3696	3730	3744	3614	3692	3786	3746
55.1496	3716	3716	3552	3738	3644	3664	3698	3770	3634	3728	3744	3658	3876	3828	3688	3622	3762	3866
55.1759	3808	3808	3572	3550	3574	3652	3760	3628	3674	3732	3666	3800	3676	3866	3730	3660	3828	3852
55.2022	3614	3614	3548	3576	3706	3718	3658	3730	3620	3754	3812	3748	3780	3776	3602	3840	3720	3748
55.2284	3408	3408	3618	3624	3626	3662	3532	3808	3692	3544	3726	3726	3910	3754	3830	3562	3668	3678
55.2547	3682	3682	3720	3740	3480	3708	3770	3646	3572	3704	3716	3654	3628	3776	3666	3844	3820	3602
55.2809	3702	3702	3564	3774	3748	3488	3518	3704	3742	3600	3678	3882	3512	3620	3732	3766	3742	3838
55.3072	3458	3458	3670	3666	3562	3682	3642	3656	3526	3476	3764	3798	3896	3686	3942	3642	3882	3754
55.3335	3656	3656	3490	3694	3688	3666	3574	3694	3638	3682	3758	3642	3676	3682	3718	3766	3686	3852
55.3597	3654	3654	3742	3580	3654	3572	3734	3746	3548	3672	3672	3628	3760	3732	3578	3802	3816	3706
55.386	3598	3598	3532	3436	3656	3628	3674	3760	3776	3722	3600	3668	3738	3766	3754	3812	3784	3878
55.4123	3558	3558	3592	3696	3622	3632	3500	3642	3654	3606	3762	3724	3666	3542	3604	3738	3868	3624
55.4385	3690	3690	3680	3564	3652	3516	3714	3680	3784	3708	3722	3732	3610	3748	3778	3866	3754	3588
55.4648	3500	3500	3588	3686	3636	3744	3800	3642	3698	3606	3720	3710	3778	3812	3740	3824	3926	3868
55.491	3576	3576	3676	3612	3608	3710	3768	3546	3532	3638	3748	3824	3822	3678	3680	3740	3644	3646
55.5173	3572	3572	3502	3426	3556	3622	3716	3644	3776	3576	3738	3792	3820	3770	3842	3720	3910	3804
55.5436	3632	3632	3614	3552	3704	3576	3564	3762	3602	3668	3758	3606	3632	3730	3644	3810	3786	3924
55.5698	3564	3564	3670	3554	3706	3586	3720	3604	3764	3702	3528	3508	3662	3732	3864	3910	3744	3786
55.5961	3686	3686	3560	3744	3718	3586	3544	3702	3740	3548	3636	3556	3574	3824	3734	3740	3720	3756
55.6223	3768	3768	3576	3608	3444	3706	3692	3726	3730	3750	3588	3676	3608	3652	3758	3900	3862	3994
55.6486	3640	3640	3584	3476	3706	3778	3750	3712	3530	3676	3738	3702	3680	3712	3658	3664	3694	3836
55.6748	3550	3550	3738	3544	3666	3452	3722	3586	3662	3570	3602	3624	3648	3912	3630	3736	3640	3750
55.7011	3526	3526	3612	3568	3474	3518	3544	3668	3580	3622	3666	3540	3688	3736	3804	3604	3846	3782
55.7274	3384	3384	3610	3634	3768	3608	3732	3730	3654	3598	3742	3754	3708	3778	3532	3658	3808	3798
55.7536	3618	3618	3564	3634	3624	3720	3740	3576	3752	3694	3754	3648	3860	3860	3644	3588	3766	3798
55.7799	3626	3626	3734	3730	3686	3702	3788	3708	3632	3710	3704	3546	3652	3760	3784	3598	3862	3796
55.8062	3546	3546	3420	3784	3884	3680	3678	3646	3750	3722	3702	3674	3776	3716	3798	3670	3834	3788
55.8324	3568	3568	3602	3664	3522	3578	3708	3646	3786	3696	3572	3786	3588	3554	3872	3812	3772	3822
55.8587	3678	3678	3550	3618	3602	3530	3562	3630	3822	3592	3494	3648	3752	3704	3794	3752	3580	3708
55.8849	3660	3660	3668	3758	3662	3778	3532	3774	3744	3678	3600	3782	3756	3728	3760	3744	3698	3878
55.9112	3438	3438	3486	3658	3550	3528	3596	3642	3456	3476	3624	3742	3624	3744	3714	3790	3722	3778
55.9375	3430	3430	3624	3540	3652	3628	3500	3594	3520	3498	3638	3796	3796	3642	3700	3730	3788	3898
55.9637	3640	3640	3760	3724	3764	3570	3572	3690	3764	3520	3652	3742	3590	3602	3604	3864	3748	3788
55.99	3588	3588	3428	3532	3708	3566	3642	3676	3738	3478	3600	3512	3698	3688	3722	3552	3666	3668
56.0162	3576	3576	3522	3614	3654	3502	3752	3594	3632	3588	3708	3594	3714	3740	3648	3728	3690	3790
56.0425	3588	3588	3626	3732	3636	3676	3656	3650	3654	3622	3676	3758	3750	3768	3756	3700	3686	3722
56.0688	3592	3592	3726	3656	3728	3642	3672	3424	3660	3642	3562	3692	3664	3864	3674	3744	3810	3810
56.095	3816	3816	3622	3644	3670	3638	3640	3602	3720	3630	3668	3670	3760	3798	3732	3790	3846	3738
56.1213	3592	3592	3724	3510	3806	3598	3560	3630	3556	3826	3732	3678	3794	3660	3774	3706	3692	3638
56.1475	3486	3486	3572	3502	3720	3666	3610	3608	3612	3654	3608	3648	3734	3610	3586	3752	3738	3806
56.1738	3670	3670	3798	3552	3730	3634	3746	3668	3762	3700	3768	3772	3678	3486	3544	3852	3706	3872
56.2001	3622	3622	3638	3596	3636	3558	3868	3650	3668	3498	3878	3750	3726	3666	3706	3768	3644	3806
56.2263	3644	3644	3706	3586	3652	3466	3696	3634	3842	3612	3680	3640	3748	3792	3636	3776	3630	3734
56.2526	3496	3496	3502	3478	3522	3742	3628	3684	3440	3548	3744	3726	3810	3752	3776	3786	3592	3802
56.2788	3722	3722	3680	3584	3682	3570	3700	3684	3780	3652	3786	3604	3632	3658	3724	3624	3630	3672
56.3051	3678	3678	3712	3582	3544	3604	3708	3624	3722	3464	3644	3656	3812	3706	3692	3758	3730	3828
56.3314	3500	3500	3670	3734	3774	3616	3534	3568	3586	3656	3676	3724	3582	3724	3716	3690	3766	3764
56.3576	3548	3548	3526	3564	3576	3568	3542	3548	3842	3438	3660	3636	3738	3634	3622	3670	3676	3794
56.3839	3530	3530	3496	3578	3384	3504	3670	3840	3760	3576	3718	3620	3722	3620	3694	3536	3740	3732
56.4102	3560	3560	3758	3592	3576	3640	3620	3618	3504	3566	3700	3468	3760	3664	3740	3922	3754	3682
56.4364	3668	3668	3662	3438	3732	3570	3500	3774	3622	3546	3552	3714	3614	3722	3856	3700	3844	3616
56.4627	3406	3406	3618	3470	3700	3548	3484	3550	3526	3530	3680	3826	3668	3724	3602	3758	3674	3852
56.4889	3734	3734	3578	3450	3676	3602	3584	3554	3618	3548	3682	3698	3770	3602	3756	3728	3620	3696
56.5152	3576	3576	3634	3808	3560	3670	3604	3494	3722	3562	3586	3756	3776	3730	3636	3614	3706	3792
56.5414	3580	3580	3730	3504	3586	3670	3672	3630	3574	3586	3554	3704	3802	3736	3642	3690	3758	3582
56.5677	3518	3518	3572	3718	3536	3592	3524	3612	3666	3546	3620	3636	3692	3692	3642	3428	3688	3768
56.594	3666	3666	3744	3516	3716	3662	3768	3526	3672	3818	3710	3544	3556	3736	3658	3656	3722	3794
56.6202	3794	3794	3566	3674	3648	3672	3566	3712	3660	3462	3614	3582	3764	3638	3688	3858	3796	3698
56.6465	3644	3644	3550	3578	3690	3624	3462	3504	3678	3574	3500	3676	3652	3842	3740	3750	3660	3852
56.6728	3582	3582	3704	3514	3588	3450	3672	3614	3532	3584	3586	3740	3508	3890	3876	3838	3830	3838
56.699	3566	3566	3658	3478	3382	3584	3540	3664	3620	3604	3616	3570	3714	3496	3546	3564	3532	3786
56.7253	3658	3658	3566	3580	3502	3564	3556	3676	3606	3692	3560	3622	3652	3690	3794	3598	3516	3694
56.7515	3630	3630	3598	3576	3390	3704	3648	3646	3568	3526	3702	3586	3718	3698	3592	3530	3860	3732
56.7778	3556	3556	3708	3602	3512	3668	3670	3598	3772	3720	3608	3712	3648	3718	3692	3730	3708	3614
56.804	3556	3556	3596	3714	3586	3546	3542	3632	3650	3572	3394	3506	3732	3754	3720	3612	3770	3824
56.8303	3596	3596	3424	3696	3520	3698	3494	3630	3588	3588	3654	3528	3470	3544	3500	3720	3496	3760
56.8566	3682	3682	3624	3732	3594	3710	3778	3456	3728	3688	3546	3634	3692	3598	3706	3724	3848	3924
56.8828	3538	3538	3498	3478	3724	3660	3578	3550	3648	3638	3434	3656	3754	3766	3718	3652	3732	3754
56.9091	3638	3638	3584	3496	3614	3638	3484	3638	3620	3520	3658	3666	3816	3810	3808	3788	3684	3754
56.9354	3668	3668	3722	3634	3502	3664	3688	3668	3526	3696	3588	3568	3740	3822	3742	3610	3800	3768
56.9616	3620	3620	3476	3580	3510	3716	3614	3558	3522	3566	3722	3660	3638	3740	3728	3682	3638	3618
56.9879	3498	3498	3496	3508	3664	3552	3736	3534	3698	3648	3604	3536	3764	3578	3572	3696	3708	3858
57.0141	3492	3492	3644	3684	3600	3706	3516	3532	3662	3648	3756	3810	3746	3678	3720	3710	3886	3832
57.0404	3438	3438	3424	3638	3606	3588	3796	3552	3568	3538	3650	3712	3916	3658	3892	3556	3710	3718
57.0667	3600	3600	3530	3712	3710	3650	3484	3490	3660	3550	3656	3770	3692	3748	3630	3706	3566	3608
57.0929	3562	3562	3678	3556	3764	3712	3456	3488	3724	3604	3512	3836	3604	3670	3734	3664	3762	3606
57.1192	3504	3504	3560	3572	3700	3598	3644	3598	3626	3596	3716	3660	3482	3714	3830	3760	3756	3746
57.1454	3632	3632	3596	3670	3686	3612	3666	3666	3566	3480	3714	3746	3634	3518	3662	3624	3920	3754
57.1717	3492	3492	3696	3602	3712	3646	3680	3508	3590	3648	3554	3702	3580	3726	3604	3724	3672	3718
57.198	3454	3454	3562	3666	3748	3648	3754	3612	3550	3468	3650	3768	3566	3682	3712	3670	3730	3664
57.2242	3468	3468	3562	3766	3804	3774	3588	3500	3628	3480	3624	3642	3558	3664	3808	3630	3690	3952
57.2505	3484	3484	3790	3730	3686	3430	3594	3562	3602	3610	3668	3778	3602	3640	3748	3714	3752	3824
57.2767	3468	3468	3710	3518	3702	3712	3630	3426	3696	3504	3618	3684	3522	3550	3670	3612	3718	3858
57.303	3756	3756	3666	3544	3580	3630	3730	3546	3694	3666	3650	3582	3708	3642	3708	3682	3686	3858
57.3293	3612	3612	3756	3544	3536	3700	3520	3602	3528	3640	3484	3684	3696	3616	3768	3592	3776	3762
57.3555	3408	3408	3414	3668	3700	3696	3472	3634	3662	3542	3500	3740	3608	3770	3662	3760	3818	3850
57.3818	3728	3728	3680	3500	3608	3756	3542	3486	3628	3598	3670	3774	3700	3606	3590	3586	3594	3828
57.4081	3706	3706	3822	3416	3658	3678	3702	3786	3658	3828	3736	3708	3670	3714	3788	3724	3666	3792
57.4343	3422	3422	3760	3532	3618	3548	3500	3616	3528	3704	3730	3512	3578	3776	3886	3646	3778	3722
57.4606	3578	3578	3874	3510	3532	3690	3622	3662	3586	3634	3872	3654	3696	3670	3546	3626	3738	3686
57.4868	3542	3542	3614	3564	3624	3676	3604	3512	3554	3618	3650	3652	3400	3624	3640	3784	3740	3858
57.5131	3732	3732	3752	3716	3674	3606	3684	3564	3556	3764	3598	3648	3778	3774	3732	3664	3800	3838
57.5393	3610	3610	3656	3448	3504	3622	3566	3722	3584	3682	3650	3642	3600	3776	3706	3758	3686	3834
57.5656	3664	3664	3668	3742	3578	3714	3540	3608	3564	3694	3658	3706	3616	3684	3796	3814	3688	3862
57.5919	3532	3532	3574	3646	3672	3598	3670	3488	3510	3708	3610	3678	3626	3668	3662	3710	3662	3738
57.6181	3656	3656	3418	3526	3596	3520	3560	3640	3706	3378	3604	3544	3650	3664	3574	3710	3580	3832
57.6444	3560	3560	3592	3610	3512	3604	3580	3706	3648	3694	3594	3592	3752	3652	3728	3760	3794	3562
57.6707	3648	3648	3650	3590	3470	3600	3588	3806	3632	3714	3644	3634	3672	3668	3722	3756	3874	3580
57.6969	3422	3422	3702	3532	3514	3680	3628	3646	3516	3556	3564	3718	3650	3786	3772	3770	3780	3728
57.7232	3568	3568	3430	3518	3464	3586	3544	3518	3584	3460	3590	3656	3726	3634	3670	3724	3832	3780
57.7494	3602	3602	3544	3588	3560	3656	3580	3634	3622	3588	3792	3712	3678	3674	3722	3576	3768	3770
57.7757	3540	3540	3590	3516	3748	3578	3546	3396	3652	3546	3762	3416	3574	3776	3670	3918	3820	3766
57.802	3572	3572	3602	3518	3542	3488	3666	3544	3528	3632	3814	3766	3662	3736	3582	3682	3594	3746
57.8282	3530	3530	3536	3600	3538	3452	3654	3720	3724	3666	3528	3572	3674	3620	3690	3808	3792	3870
57.8545	3560	3560	3740	3722	3550	3670	3716	3424	3606	3674	3770	3630	3690	3630	3688	3958	3678	3804
57.8807	3668	3668	3590	3636	3632	3448	3660	3586	3524	3674	3594	3572	3708	3736	3830	3818	3748	3810
57.907	3434	3434	3508	3414	3574	3662	3714	3476	3826	3568	3614	3698	3636	3530	3810	3672	3748	3720
57.9333	3578	3578	3544	3574	3754	3750	3844	3614	3688	3622	3620	3674	3764	3926	3868	3644	3812	3720
57.9595	3758	3758	3538	3766	3680	3790	3790	3714	3520	3592	3642	3702	3764	3672	3724	3522	3696	3852
57.9858	3578	3578	3660	3648	3728	3696	3616	3584	3494	3468	3588	3638	3604	3746	3666	3654	3790	3834
58.012	3558	3558	3598	3582	3750	3732	3756	3700	3700	3602	3764	3626	3772	3784	3810	3618	3698	3734
58.0383	3650	3650	3726	3764	3736	3736	3536	3930	3584	3670	3748	3630	3770	3644	3660	3606	3614	3740
58.0646	3746	3746	3584	3706	3676	3686	3738	3736	3648	3648	3628	3590	3732	3726	3768	3662	3848	3704
58.0908	3492	3492	3800	3682	3570	3690	3754	3730	3620	3648	3690	3682	3614	3650	3780	3612	3766	3616
58.1171	3626	3626	3806	4002	3906	3840	3874	3668	3562	3536	3546	3670	3686	3670	3646	3662	3674	3722
58.1433	3858	3858	3892	4048	3990	3778	3882	3742	3662	3612	3844	3628	3722	3696	3696	3520	3666	3676
58.1696	3748	3748	3666	3858	3908	4038	4052	3812	3622	3466	3686	3708	3574	3758	3770	3620	3570	3770
58.1959	3820	3820	4018	4020	3938	4032	4288	3866	3772	3610	3668	3732	3710	3714	3610	3650	3716	3818
58.2221	3748	3748	4082	3928	4182	4196	4072	4022	3590	3648	3894	3838	3796	3622	3746	3604	3506	3834
58.2484	3932	3932	4112	4222	4238	4088	4398	4006	3850	3498	3606	3912	3680	3716	3586	3714	3786	3740
58.2747	3938	3938	4216	4342	4198	4548	4378	4130	3786	3614	3676	3714	3756	3708	3680	3500	3736	3540
58.3009	3966	3966	4044	4458	4466	4448	4262	4436	3958	3750	3662	3822	3700	3696	3614	3600	3634	3678
58.3272	4064	4064	4230	4308	4392	4292	4310	4148	3740	3686	3756	3768	3724	3836	3730	3648	3398	3580
58.3534	4296	4296	4282	4288	4222	4154	4200	4156	3932	3628	3704	3894	3718	3574	3654	3734	3744	3602
58.3797	4186	4186	4262	4426	4318	4298	4278	4166	3938	3658	3564	3656	3660	3744	3656	3642	3696	3694
58.4059	4130	4130	4226	4282	4148	4254	4158	4450	4086	3576	3618	3652	3560	3818	3770	3754	3606	3628
58.4322	4298	4298	4262	4246	4194	4176	4124	4218	4064	3620	3748	3702	3750	3778	3748	3660	3706	3804
58.4585	4176	4176	4182	4230	4172	4152	4092	4222	4070	3708	3608	3896	3816	3730	3812	3670	3614	3646
58.4847	4200	4200	4078	4118	4000	4028	3856	4218	4392	3882	3586	3600	3694	3574	3646	3606	3438	3608
58.511	4126	4126	4100	3986	3844	3924	3964	3948	4316	3914	3898	3834	3680	3602	3746	3614	3694	3724
58.5373	4224	4224	3934	3948	3824	3928	3988	3948	4092	3862	3880	3832	3804	3738	3708	3750	3644	3606
58.5635	4022	4022	3902	4014	3802	3862	3816	4040	3992	3986	3618	3922	3670	3784	3576	3756	3568	3630
58.5898	3956	3956	3772	3846	3604	3668	3826	3814	4212	3998	3808	3826	3884	3570	3698	3840	3654	3772
58.616	3956	3956	3800	3868	3608	3684	3702	3782	4194	4090	3850	3824	3828	3806	3810	3736	3592	3868
58.6423	3878	3878	3622	3900	3724	3542	3638	3862	3988	4158	3842	3808	3718	3774	3568	3812	3630	3588
58.6686	3690	3690	3650	3782	3600	3844	3832	3774	3954	3972	3716	3774	3708	3650	3872	3688	3580	3578
58.6948	3832	3832	3816	3760	3424	3540	3758	3636	3788	3934	4090	3734	3726	3562	3834	3654	3666	3670
58.7211	3766	3766	3702	3622	3598	3550	3708	3594	3830	4156	3924	3866	3858	3812	3518	3550	3666	3654
58.7473	3526	3526	3616	3592	3540	3558	3592	3774	3510	4044	4006	3766	3626	3570	3766	3620	3586	3780
58.7736	3706	3706	3630	3574	3532	3700	3660	3572	3632	3898	3794	3732	3806	3724	3530	3518	3570	3642
58.7999	3656	3656	3768	3804	3292	3604	3528	3544	3834	4010	3774	3716	3796	3838	3664	3678	3592	3744
58.8261	3688	3688	3722	3776	3490	3476	3654	3630	3544	3860	3830	3804	3716	3680	3700	3664	3676	3762
58.8524	3782	3782	3636	3524	3580	3584	3604	3532	3756	3902	3788	3826	3792	3752	3728	3622	3814	3680
58.8786	3496	3496	3776	3648	3608	3446	3528	3528	3720	3850	3812	3780	3604	3674	3790	3858	3632	3650
58.9049	3590	3590	3566	3524	3718	3620	3510	3668	3580	3664	3780	3714	3672	3710	3696	3638	3566	3702
58.9312	3360	3360	3454	3506	3468	3702	3530	3424	3644	3868	3708	3648	3638	3540	3468	3664	3590	3668
58.9574	3440	3440	3460	3636	3458	3384	3674	3564	3616	3644	3786	3704	3796	3736	3796	3742	3674	3690
58.9837	3574	3574	3730	3620	3462	3594	3680	3588	3664	3768	3628	3616	3844	3758	3674	3652	3568	3698
59.0099	3490	3490	3548	3554	3606	3486	3618	3390	3722	3482	3694	3756	3546	3710	3606	3686	3642	3698
59.0362	3468	3468	3512	3596	3516	3624	3710	3548	3480	3636	3924	3866	3724	3508	3554	3552	3688	3728
59.0625	3606	3606	3602	3406	3478	3416	3730	3582	3570	3600	3600	3732	3630	3596	3628	3648	3686	3714
59.0887	3546	3546	3644	3626	3512	3542	3698	3650	3642	3536	3742	3800	3660	3824	3840	3632	3598	3586
59.115	3500	3500	3614	3604	3694	3602	3354	3586	3534	3592	3694	3674	3550	3614	3562	3590	3624	3612
59.1412	3654	3654	3622	3502	3452	3546	3556	3458	3558	3806	3764	3818	3614	3664	3742	3734	3728	3542
59.1675	3570	3570	3682	3528	3684	3416	3606	3496	3680	3598	3842	3756	3594	3632	3606	3730	3636	3628
59.1938	3516	3516	3636	3720	3522	3510	3598	3530	3346	3598	3682	3640	3572	3728	3532	3544	3622	3810
59.22	3464	3464	3494	3526	3556	3520	3522	3644	3598	3512	3736	3704	3674	3676	3602	3746	3682	3672
59.2463	3500	3500	3538	3482	3618	3538	3434	3442	3510	3418	3580	3654	3538	3548	3648	3588	3650	3748
59.2726	3682	3682	3526	3540	3536	3500	3432	3496	3556	3404	3618	3662	3566	3736	3622	3650	3558	3466
59.2988	3256	3256	3566	3478	3520	3420	3496	3564	3506	3622	3858	3654	3598	3622	3692	3702	3630	3674
59.3251	3524	3524	3534	3484	3626	3552	3362	3344	3688	3766	3588	3486	3564	3656	3538	3516	3636	3666
59.3513	3672	3672	3424	3550	3516	3476	3482	3586	3536	3602	3510	3720	3640	3666	3458	3596	3826	3786
59.3776	3540	3540	3460	3546	3536	3568	3678	3486	3588	3578	3654	3604	3652	3618	3586	3520	3710	3506
59.4038	3684	3684	3462	3498	3482	3502	3502	3538	3704	3540	3814	3530	3692	3528	3610	3694	3722	3684
59.4301	3608	3608	3504	3538	3506	3634	3494	3558	3674	3526	3716	3690	3488	3516	3480	3568	3710	3630
59.4564	3500	3500	3554	3562	3622	3580	3620	3614	3576	3460	3642	3510	3564	3546	3614	3740	3618	3596
59.4826	3564	3564	3506	3478	3412	3556	3610	3514	3488	3538	3678	3626	3580	3696	3590	3722	3616	3732
59.5089	3450	3450	3534	3522	3668	3566	3436	3452	3556	3488	3796	3564	3560	3600	3560	3642	3462	3544
59.5352	3330	3330	3548	3518	3582	3398	3614	3580	3566	3618	3608	3628	3732	3448	3556	3838	3548	3668
59.5614	3606	3606	3400	3384	3714	3622	3504	3518	3388	3546	3696	3598	3548	3454	3602	3716	3608	3580
59.5877	3570	3570	3586	3468	3428	3506	3480	3604	3386	3534	3542	3628	3566	3542	3526	3486	3566	3782
59.6139	3366	3366	3544	3258	3672	3540	3436	3508	3396	3544	3576	3582	3496	3612	3608	3612	3538	3762
59.6402	3386	3386	3498	3466	3398	3638	3544	3550	3608	3418	3686	3618	3752	3794	3486	3824	3670	3602
59.6665	3516	3516	3420	3618	3470	3396	3480	3506	3540	3420	3590	3610	3476	3674	3552	3736	3578	3536
59.6927	3474	3474	3440	3484	3538	3444	3436	3404	3518	3508	3716	3696	3444	3526	3630	3488	3710	3622
59.719	3650	3650	3442	3478	3536	3344	3638	3452	3494	3516	3446	3728	3600	3476	3490	3700	3552	3564
59.7452	3438	3438	3530	3486	3438	3558	3452	3452	3456	3582	3490	3420	3582	3526	3728	3634	3530	3668
59.7715	3586	3586	3416	3450	3484	3572	3474	3642	3606	3440	3622	3742	3674	3434	3510	3480	3564	3662
59.7978	3544	3544	3400	3390	3352	3416	3496	3416	3490	3466	3610	3588	3456	3560	3592	3570	3580	3700
59.824	3464	3464	3456	3318	3576	3496	3598	3478	3566	3542	3770	3670	3536	3790	3602	3670	3614	3764
59.8503	3550	3550	3522	3474	3502	3414	3508	3666	3520	3600	3508	3442	3470	3652	3634	3612	3538	3632
59.8765	3568	3568	3484	3466	3530	3502	3602	3488	3448	3568	3586	3646	3474	3602	3504	3564	3696	3466
59.9028	3426	3426	3444	3450	3514	3384	3570	3638	3456	3592	3554	3520	3574	3526	3618	3556	3714	3698
59.9291	3638	3638	3460	3512	3500	3366	3478	3428	3468	3376	3604	3700	3570	3576	3554	3686	3752	3618
59.9553	3604	3604	3478	3462	3358	3458	3546	3498	3688	3544	3612	3460	3478	3450	3634	3562	3660	3760
59.9816	3368	3368	3526	3524	3676	3450	3632	3464	3464	3460	3698	3598	3536	3710	3640	3456	3460	3704
60.0078	3356	3356	3620	3460	3466	3436	3442	3538	3598	3536	3642	3576	3698	3598	3716	3478	3588	3428
60.0341	3378	3378	3608	3388	3426	3452	3610	3370	3480	3586	3528	3736	3462	3422	3622	3618	3772	3562
60.0604	3456	3456	3440	3464	3450	3478	3498	3550	3732	3790	3432	3512	3486	3540	3718	3674	3622	3574
60.0866	3404	3404	3462	3378	3416	3590	3522	3568	3616	3696	3532	3718	3790	3594	3698	3570	3734	3560
60.1129	3452	3452	3320	3584	3412	3548	3310	3558	3370	3728	3548	3560	3694	3454	3586	3636	3776	3548
60.1392	3486	3486	3570	3532	3548	3328	3446	3586	3620	3528	3552	3578	3668	3380	3568	3584	3556	3634
60.1654	3330	3330	3480	3520	3466	3446	3552	3502	3450	3536	3572	3694	3656	3516	3570	3696	3572	3566
60.1917	3406	3406	3564	3512	3610	3432	3478	3556	3566	3492	3572	3536	3558	3564	3618	3554	3614	3708
60.2179	3502	3502	3444	3466	3418	3470	3382	3538	3536	3450	3462	3540	3594	3608	3516	3588	3550	3680
60.2442	3504	3504	3462	3558	3448	3658	3546	3326	3612	3382	3414	3636	3548	3594	3620	3662	3648	3586
60.2704	3544	3544	3436	3406	3456	3410	3434	3658	3472	3414	3426	3550	3422	3520	3534	3684	3614	3764
60.2967	3424	3424	3310	3608	3492	3518	3586	3372	3604	3540	3554	3530	3624	3510	3518	3708	3632	3566
60.323	3460	3460	3504	3474	3412	3648	3516	3498	3446	3642	3658	3564	3550	3612	3520	3628	3484	3564
60.3492	3512	3512	3470	3432	3440	3334	3606	3406	3468	3668	3586	3584	3540	3670	3474	3606	3718	3670
60.3755	3590	3590	3494	3516	3654	3454	3392	3592	3426	3284	3566	3612	3640	3520	3558	3440	3366	3676
60.4017	3454	3454	3584	3466	3468	3364	3524	3492	3358	3408	3676	3604	3416	3618	3462	3596	3574	3644
60.428	3502	3502	3422	3546	3534	3456	3368	3368	3454	3490	3530	3628	3464	3452	3520	3794	3598	3700
60.4543	3350	3350	3600	3512	3324	3450	3408	3466	3444	3474	3602	3600	3690	3718	3694	3660	3614	3654
60.4805	3454	3454	3612	3506	3270	3638	3504	3506	3494	3570	3342	3616	3426	3488	3676	3456	3560	3592
60.5068	3446	3446	3444	3410	3404	3590	3412	3464	3508	3420	3596	3314	3660	3638	3568	3552	3464	3520
60.5331	3472	3472	3372	3428	3520	3452	3592	3450	3470	3420	3660	3490	3646	3458	3646	3556	3640	3562
60.5593	3450	3450	3348	3452	3400	3392	3498	3448	3338	3376	3584	3546	3618	3532	3540	3568	3624	3670
60.5856	3552	3552	3412	3584	3544	3392	3428	3358	3520	3640	3430	3496	3476	3502	3444	3644	3568	3658
60.6118	3374	3374	3256	3376	3416	3550	3446	3532	3500	3400	3446	3562	3566	3512	3524	3514	3596	3482
60.6381	3344	3344	3364	3548	3362	3394	3520	3430	3356	3452	3638	3502	3494	3582	3676	3564	3654	3612
60.6644	3330	3330	3414	3528	3504	3574	3372	3540	3422	3486	3436	3804	3492	3512	3598	3502	3570	3574
60.6906	3442	3442	3444	3458	3338	3394	3224	3556	3578	3580	3530	3408	3484	3444	3518	3446	3454	3674
60.7169	3432	3432	3616	3476	3392	3408	3416	3620	3466	3502	3442	3430	3456	3424	3474	3550	3530	3516
60.7431	3418	3418	3362	3400	3406	3534	3670	3498	3596	3354	3522	3630	3572	3530	3590	3624	3578	3654
60.7694	3452	3452	3468	3440	3458	3452	3296	3168	3516	3472	3516	3552	3724	3612	3770	3418	3640	3634
60.7957	3494	3494	3458	3568	3372	3438	3400	3364	3510	3560	3660	3424	3598	3530	3558	3564	3702	3610
60.8219	3448	3448	3466	3314	3450	3332	3406	3578	3548	3510	3622	3676	3402	3604	3638	3588	3622	3726
60.8482	3454	3454	3568	3538	3482	3422	3574	3444	3506	3640	3572	3366	3444	3606	3778	3656	3692	3632
60.8744	3484	3484	3532	3494	3484	3358	3554	3404	3428	3392	3592	3474	3622	3636	3514	3408	3528	3762
60.9007	3344	3344	3424	3438	3424	3428	3524	3612	3596	3506	3274	3434	3504	3558	3496	3616	3466	3624
60.927	3568	3568	3316	3592	3530	3448	3522	3434	3550	3508	3372	3430	3578	3692	3636	3540	3600	3484
60.9532	3376	3376	3452	3592	3512	3480	3452	3442	3472	3518	3574	3498	3432	3522	3686	3530	3582	3846
60.9795	3362	3362	3534	3488	3432	3624	3610	3364	3428	3558	3558	3398	3398	3500	3620	3588	3570	3640
61.0057	3572	3572	3354	3538	3412	3520	3592	3538	3548	3548	3414	3478	3366	3458	3530	3530	3558	3596
61.032	3606	3606	3532	3438	3532	3314	3438	3460	3412	3376	3586	3404	3556	3538	3502	3554	3456	3434
61.0583	3420	3420	3250	3550	3316	3274	3414	3568	3486	3392	3634	3580	3538	3450	3396	3522	3594	3550
61.0845	3604	3604	3298	3516	3388	3410	3442	3490	3484	3452	3486	3460	3500	3446	3324	3492	3534	3610
61.1108	3336	3336	3432	3414	3384	3326	3554	3566	3306	3554	3448	3564	3462	3542	3592	3670	3478	3570
61.1371	3358	3358	3326	3534	3494	3298	3478	3342	3526	3464	3454	3424	3542	3610	3498	3376	3516	3534
61.1633	3488	3488	3594	3454	3470	3442	3418	3492	3508	3400	3562	3494	3586	3632	3492	3608	3540	3698
61.1896	3470	3470	3498	3212	3470	3574	3436	3402	3398	3298	3684	3616	3290	3494	3372	3474	3588	3586
61.2158	3404	3404	3408	3480	3320	3516	3512	3534	3518	3540	3710	3384	3436	3540	3564	3602	3504	3712
61.2421	3414	3414	3354	3362	3252	3378	3550	3488	3388	3540	3454	3556	3610	3566	3502	3536	3584	3692
61.2683	3302	3302	3356	3414	3540	3290	3274	3588	3566	3368	3428	3476	3426	3574	3568	3524	3650	3696
61.2946	3550	3550	3344	3414	3378	3462	3516	3648	3384	3636	3590	3508	3502	3596	3600	3536	3566	3470
61.3209	3286	3286	3250	3434	3434	3478	3442	3564	3494	3526	3418	3542	3658	3502	3530	3472	3570	3718
61.3471	3324	3324	3362	3558	3590	3406	3500	3348	3366	3536	3490	3432	3518	3700	3684	3438	3470	3402
61.3734	3416	3416	3334	3246	3394	3428	3348	3522	3488	3312	3452	3492	3376	3588	3538	3682	3658	3660
61.3997	3278	3278	3490	3522	3564	3444	3378	3510	3420	3212	3658	3506	3342	3570	3440	3466	3522	3732
61.4259	3454	3454	3298	3324	3324	3500	3338	3456	3406	3506	3488	3444	3394	3422	3618	3314	3558	3620
61.4522	3544	3544	3378	3488	3596	3536	3472	3420	3398	3532	3508	3520	3532	3524	3590	3608	3658	3564
61.4784	3530	3530	3412	3510	3334	3332	3422	3574	3486	3432	3508	3506	3660	3400	3536	3614	3524	3594
61.5047	3534	3534	3342	3456	3368	3580	3386	3380	3508	3432	3510	3550	3588	3522	3696	3548	3496	3598
61.531	3358	3358	3374	3572	3282	3550	3476	3548	3414	3426	3536	3386	3630	3432	3704	3638	3444	3684
61.5572	3414	3414	3468	3372	3388	3584	3320	3364	3388	3540	3540	3420	3438	3538	3604	3578	3516	3586
61.5835	3404	3404	3366	3572	3416	3480	3450	3432	3580	3530	3400	3490	3560	3502	3496	3694	3550	3580
61.6097	3390	3390	3306	3476	3402	3304	3446	3354	3538	3512	3408	3528	3660	3356	3582	3626	3566	3578
61.636	3448	3448	3308	3366	3410	3428	3434	3446	3506	3368	3434	3456	3600	3452	3426	3482	3578	3658
61.6623	3418	3418	3536	3560	3468	3482	3346	3420	3452	3550	3572	3542	3514	3466	3436	3592	3452	3674
61.6885	3544	3544	3444	3370	3352	3318	3302	3512	3564	3430	3464	3300	3546	3526	3620	3670	3610	3786
61.7148	3506	3506	3314	3376	3366	3340	3458	3560	3332	3344	3424	3522	3544	3610	3770	3596	3696	3672
61.741	3472	3472	3262	3572	3460	3472	3350	3454	3514	3484	3478	3466	3474	3562	3592	3588	3430	3608
61.7673	3332	3332	3430	3448	3580	3584	3584	3408	3592	3490	3468	3456	3450	3516	3622	3450	3640	3696
61.7936	3542	3542	3448	3468	3518	3380	3440	3508	3538	3458	3468	3602	3540	3454	3574	3538	3488	3486
61.8198	3456	3456	3618	3494	3476	3356	3386	3504	3482	3462	3528	3384	3460	3556	3498	3564	3704	3570
61.8461	3314	3314	3420	3352	3414	3402	3452	3526	3622	3492	3420	3472	3480	3538	3506	3604	3530	3756
61.8723	3444	3444	3406	3514	3424	3446	3322	3470	3380	3554	3506	3544	3454	3524	3566	3708	3624	3642
61.8986	3418	3418	3332	3466	3508	3400	3442	3468	3554	3430	3628	3590	3490	3496	3552	3494	3496	3658
61.9249	3408	3408	3464	3462	3428	3422	3522	3388	3488	3434	3448	3540	3602	3488	3642	3554	3766	3566
61.9511	3350	3350	3378	3400	3538	3322	3618	3582	3476	3514	3478	3562	3568	3488	3392	3420	3580	3576
61.9774	3578	3578	3534	3434	3500	3486	3398	3438	3378	3410	3368	3610	3360	3626	3494	3518	3604	3614
62.0037	3396	3396	3382	3292	3418	3460	3558	3350	3526	3550	3658	3604	3436	3650	3568	3638	3588	3600
62.0299	3456	3456	3252	3492	3390	3426	3476	3336	3570	3588	3494	3482	3430	3704	3626	3656	3554	3600
62.0562	3388	3388	3556	3378	3448	3524	3508	3486	3564	3450	3478	3520	3598	3562	3552	3700	3642	3532
62.0824	3328	3328	3564	3332	3416	3594	3472	3398	3498	3378	3654	3582	3436	3574	3638	3556	3666	3702
62.1087	3576	3576	3408	3426	3520	3272	3384	3396	3336	3388	3478	3452	3584	3556	3632	3486	3758	3622
62.135	3368	3368	3362	3468	3624	3462	3518	3424	3564	3526	3422	3610	3602	3582	3664	3628	3584	3510
62.1612	3522	3522	3384	3394	3484	3398	3532	3342	3444	3480	3608	3446	3522	3550	3478	3736	3398	3726
62.1875	3462	3462	3680	3394	3438	3422	3320	3514	3532	3390	3620	3634	3544	3568	3604	3600	3616	3878
62.2137	3554	3554	3558	3300	3536	3432	3552	3438	3296	3546	3544	3518	3496	3530	3612	3678	3672	3544
62.24	3444	3444	3504	3446	3396	3496	3434	3546	3520	3412	3364	3528	3524	3490	3608	3572	3616	3724
62.2662	3470	3470	3288	3396	3510	3488	3338	3490	3488	3554	3444	3548	3562	3726	3562	3586	3560	3712
62.2925	3406	3406	3362	3546	3420	3468	3456	3412	3614	3616	3530	3390	3432	3496	3572	3584	3502	3642
62.3188	3468	3468	3594	3430	3238	3496	3452	3508	3626	3608	3554	3580	3522	3542	3578	3462	3532	3688
62.345	3342	3342	3352	3372	3334	3490	3670	3608	3616	3646	3666	3568	3480	3604	3664	3534	3500	3594
62.3713	3364	3364	3354	3556	3584	3600	3602	3776	3490	3562	3400	3338	3410	3572	3560	3508	3760	3608
62.3976	3466	3466	3312	3534	3458	3442	3668	3452	3660	3594	3448	3406	3620	3470	3560	3562	3604	3508
62.4238	3274	3274	3434	3702	3436	3718	3596	3644	3586	3462	3448	3514	3572	3468	3532	3704	3620	3658
62.4501	3330	3330	3488	3524	3452	3684	3798	3590	3568	3470	3474	3440	3598	3568	3584	3442	3624	3646
62.4763	3550	3550	3620	3456	3448	3540	3580	3522	3544	3498	3384	3586	3618	3618	3650	3500	3604	3828
[truncated: 286 more rows]

## Sheet: Fig.1j
X: 2-Theta (degree)	Y: intensity (a.u.)	Y: intensity (a.u.)	Y: intensity (a.u.)	Y: intensity (a.u.)	Y: intensity (a.u.)	Y: intensity (a.u.)	Y: intensity (a.u.)	Y: intensity (a.u.)	Y: intensity (a.u.)	Y: intensity (a.u.)	Y: intensity (a.u.)	Y: intensity (a.u.)	Y: intensity (a.u.)	Y: intensity (a.u.)	Y: intensity (a.u.)	Y: intensity (a.u.)	Y: intensity (a.u.)	Y: intensity (a.u.)	Y: intensity (a.u.)
10.0077	8219	7859	7837	7405	7119	6967	6683	6793	6431	6407	6661	6937	7651	8121	7991	8003	8053	8133	7887
10.034	7983	8125	7741	7179	7231	6971	6849	6781	6385	6499	6479	7099	7511	8095	8089	8231	7907	7931	7801
10.0602	8163	7901	7569	7291	6931	6957	6615	6653	6657	6463	6525	7031	7675	7961	8087	8067	8009	8067	7967
10.0865	8153	7991	7659	7171	7125	6871	6885	6801	6509	6429	6741	7417	7705	7785	7899	8055	8265	8031	7937
10.1128	8363	7883	7553	7155	7071	7105	6819	6853	6295	6415	6549	7315	7667	8029	8039	7979	7955	8081	8191
10.139	8123	7971	7699	6961	7451	7095	6553	6625	6571	6601	6693	7459	7803	8121	8031	8019	7827	8141	7909
10.1653	8149	7993	7755	7289	6901	7079	6941	6693	6511	6577	6587	7205	7899	8203	7981	8265	7889	8059	7855
10.1915	8383	7963	7739	7075	7339	7229	6661	6795	6519	6479	7031	7185	7667	8193	8211	8041	8051	7933	8175
10.2178	8169	8039	7501	7321	7067	7163	6761	6757	6691	6431	6689	7387	7891	7959	8281	8101	8167	8139	7923
10.2441	8445	8031	7571	7325	7271	7103	6869	6661	6501	6659	6795	7361	7697	7929	8251	8343	7953	7793	8047
10.2703	8057	8001	7807	7585	7215	7239	7113	6737	6473	6527	6627	7255	7849	8015	8229	8291	8469	8077	8117
10.2966	8473	7899	7543	7219	7279	7007	7005	6835	6675	6755	6843	7305	7693	8289	8355	8179	7991	8197	8063
10.3229	8147	8001	7695	7437	7053	7115	7071	6905	6627	6485	6519	7509	7643	7913	8065	8419	8269	8281	8249
10.3491	8391	8217	7689	7297	6939	7087	6967	6877	6885	6557	6735	7303	7895	7889	8229	8099	7893	8211	8179
10.3754	8439	8145	7779	7453	7255	7055	7047	6555	6553	6375	6893	7191	8075	8109	8103	8229	8199	8333	8263
10.4016	8351	8117	7729	7361	7137	7175	6857	6901	6845	6739	6785	7225	7879	8073	8133	8207	8269	8373	8079
10.4279	8443	8081	7815	7383	7279	7065	7005	6953	6699	6501	6925	7281	7717	8091	8111	8101	8275	8159	8233
10.4542	8273	7931	7807	7517	7069	6951	6789	6899	6793	6675	6617	7353	7695	8147	8267	8143	8119	8035	8365
10.4804	8411	8195	7791	7247	7163	7413	7175	7057	6663	6587	6765	7339	7889	8067	8203	8299	8107	8361	8065
10.5067	8475	8065	7739	7585	7309	6963	7031	6899	6621	6775	6859	7171	7653	8315	8253	8185	8331	8261	8151
10.5329	8561	8057	7485	7517	7295	7201	6959	6913	6837	6533	6875	7133	7833	8291	8293	8227	8319	8249	8087
10.5592	8327	7877	7605	7495	7337	7129	7017	6725	6707	6587	6779	7309	7785	8187	8301	7899	8297	8275	8077
10.5855	8581	8185	7751	7611	7285	7031	7115	6927	6641	6917	6661	7577	7715	8207	8289	8275	8233	8495	8167
10.6117	8533	8319	7851	7359	7199	7321	7131	6769	6787	6683	6941	7313	7711	8081	8381	8203	8385	8145	8079
10.638	8691	8367	7973	7351	7359	7237	7005	6991	6791	6921	6785	7517	7861	8485	8089	8077	8251	8211	8157
10.6642	8529	8149	7553	7279	7375	7259	6813	7023	6739	6657	6745	7143	7617	8241	8171	8211	8197	8165	8137
10.6905	8433	8109	7673	7489	7323	7341	7133	6869	6697	6737	6765	7499	7831	8285	8411	8327	8419	8319	8177
10.7168	8599	8083	7495	7677	7143	7179	6987	6743	6879	6741	6697	7381	7801	7927	8529	8531	8321	8385	8203
10.743	8305	8153	7725	7471	7209	7067	7061	6923	6689	6755	6899	7479	7917	8175	8397	8331	8585	8313	8505
10.7693	8617	7897	7905	7497	7297	7145	7139	6827	6691	6641	6743	7335	7993	8213	8105	8191	8125	8249	8391
10.7955	8547	8241	7777	7711	7581	7391	7177	6945	6835	6783	6823	7509	8003	8313	8407	8569	8263	8315	8169
10.8218	8697	8283	7897	7345	7323	7121	7009	6709	6705	6625	6801	7309	7743	8289	8133	8441	8473	8591	8273
10.8481	8473	8245	7889	7415	7321	7373	7255	6903	6741	6961	6975	7791	7845	8103	8229	8349	8115	8715	8037
10.8743	8745	7993	7851	7347	7321	7283	7001	6671	6889	6761	6827	7593	8013	8259	8277	8501	8397	8619	8387
10.9006	8467	8307	7765	7451	7217	7307	6939	6915	6831	6625	6895	7633	7947	8339	8531	8301	8263	8377	8415
10.9268	8777	8317	7781	7457	7459	7595	7173	7097	6855	6917	6955	7415	8151	8285	8319	8185	8281	8455	8317
10.9531	8651	8025	7667	7227	7263	7437	7265	7057	6777	6883	6899	7489	7857	8297	8337	8411	8355	8495	8085
10.9794	8507	8333	7939	7361	7501	7185	7103	7211	6983	6655	7207	7491	7883	8319	8379	8561	8605	8281	8391
11.0056	8659	8205	7841	7409	7755	7425	7083	7137	6693	7019	6955	7369	7909	8435	8455	8295	8339	8411	8341
11.0319	8783	8201	8065	7515	7475	7285	7151	7015	6945	6873	6979	7287	7847	8279	8295	8361	8529	8459	8231
11.0581	8675	8373	7895	7837	7331	7495	7241	7081	6879	6833	7003	7115	7965	8413	8323	8463	8491	8743	8321
11.0844	8673	8457	7861	7475	7529	7471	7239	6859	6727	6797	6989	7555	7953	8257	8199	8211	8593	8311	8517
11.1107	8535	8055	7755	7529	7501	7423	7097	7153	6931	7051	6901	7575	7973	8353	8385	8565	8299	8409	8223
11.1369	8695	8193	7835	7577	7407	7193	7205	6811	6925	6851	7135	7489	7891	8459	8315	8603	8257	8485	8425
11.1632	8701	8095	7735	7611	7399	7281	7075	7183	6961	6695	6829	7277	7913	8605	8427	8327	8349	8301	8269
11.1895	8515	8317	8025	7511	7747	7473	7339	6999	6713	6821	6887	7459	7887	8197	8399	8637	8395	8605	8525
11.2157	8549	8157	7773	7475	7593	7497	7343	7291	6639	7037	7027	7449	7989	8611	8395	8695	8335	8509	8487
11.242	8629	8049	8089	7577	7713	7423	7295	6941	6911	6875	6895	7453	7965	8469	8401	8681	8487	8415	8277
11.2682	8789	8173	7999	8053	7701	7379	7175	7189	6873	7041	6927	7611	8015	8425	8239	8667	8417	8223	8277
11.2945	8791	8395	7857	7639	7349	7417	7365	7041	6811	6933	7099	7835	8167	8427	8409	8649	8303	8435	8463
11.3208	8625	8277	7865	7909	7713	7425	7225	7263	7097	6971	7171	7557	8189	8381	8383	8367	8211	8481	8417
11.347	8829	8185	8061	7869	7531	7469	7373	6903	7001	6869	7111	7395	7857	8275	8381	8579	8469	8663	8451
11.3733	8841	8429	8119	7625	7575	7553	7513	6993	7075	6977	6997	7823	7969	8565	8373	8427	8307	8519	8239
11.3995	8767	8439	8221	7649	7777	7509	7521	7241	7135	6893	7157	7593	8203	8363	8247	8609	8367	8391	8509
11.4258	9019	8433	8031	7721	7903	7355	7407	7187	7143	6729	6991	7589	8077	8353	8555	8601	8511	8571	8523
11.4521	8495	8197	8035	7787	7715	7493	7263	7011	7193	7103	7213	7383	8223	8623	8537	8479	8435	8453	8577
11.4783	8997	8479	8083	7963	7607	7487	7481	7177	6973	6737	7121	7537	8041	8321	8363	8587	8329	8545	8585
11.5046	8821	8539	8233	7827	7463	7465	7587	7303	7113	7001	7179	7661	8099	8155	8175	8615	8299	8457	8567
11.5308	8841	8379	7931	7899	7625	7531	7227	7183	6985	7047	7037	7677	8139	8377	8533	8795	8477	8529	8609
11.5571	8945	8499	8125	7693	7753	7503	7393	7235	6851	7081	7171	7727	8013	8419	8403	8509	8467	8397	8549
11.5834	8963	8485	7931	7723	7607	7561	7229	7101	6835	6909	7103	7583	8095	8323	8891	8559	8529	8781	8291
11.6096	8939	8667	7993	7825	7755	7323	7269	7187	7393	6997	7143	7655	8197	8417	8659	8301	8533	8707	8597
11.6359	8891	8359	8071	7821	7809	7411	7343	7303	7127	7127	7173	7669	8427	8483	8345	8435	8553	8689	8729
11.6621	9013	8503	8285	7913	8135	7725	7513	7135	7041	7101	7023	7599	8075	8591	8659	8505	8357	8491	8599
11.6884	9209	8525	8373	7961	7827	7881	7465	7147	6957	7135	7065	7611	8085	8339	8337	8585	8619	8583	8445
11.7147	8993	8431	8413	8031	7987	7821	7287	7271	7151	7365	7099	7739	8219	8521	8633	8837	8715	8489	8473
11.7409	8871	8415	8079	8049	7813	7515	7575	7311	7105	7153	7177	7669	8135	8475	8657	8655	8475	8513	8383
11.7672	9005	8643	8269	8101	8197	7369	7341	7357	7315	6997	7145	7821	8111	8401	8493	8545	8567	8403	8379
11.7934	9017	8625	8273	8165	8111	7411	7295	7139	7367	7199	7137	7741	8413	8665	8387	8677	8559	8737	8639
11.8197	9119	8489	8279	8161	8043	7621	7491	7109	7013	7217	6973	7623	8297	8671	8593	8363	8695	8449	8519
11.846	9099	8639	8349	8165	8023	7547	7277	7111	7189	7183	7127	7631	8155	8609	8697	8609	8597	8749	8563
11.8722	9475	8571	8633	8099	8001	7681	7587	7247	7357	7231	7295	7721	8005	8597	8489	8569	8679	8317	8607
11.8985	9233	8841	8531	7767	8025	7575	7283	7257	7003	7009	7157	7951	8337	8413	8565	8619	8579	8511	8337
11.9247	9491	8647	8735	8223	8107	7527	7301	7181	7195	7297	7071	7551	8161	8467	8625	8585	8355	8363	8325
11.951	9489	9025	8511	8027	7995	7463	7251	6949	7293	7101	7071	7777	8253	8573	8469	8625	8313	8533	8375
11.9773	9649	9117	8643	8527	8163	7497	7497	7175	7207	7161	7295	7841	8145	8437	8469	8697	8503	8495	8591
12.0035	9761	8815	8487	8433	8229	7629	7581	7241	7101	7479	7105	7817	8317	8383	8811	8611	8853	8547	8549
12.0298	9365	9141	8775	8547	8343	7563	7319	7225	7129	7361	7285	7909	8047	8629	8855	8559	8697	8631	8475
12.0561	9599	9221	8851	8463	8655	7615	7539	7233	7177	7309	7137	7645	8411	8431	8491	8717	8509	8807	8459
12.0823	9547	9227	8713	8559	8491	7635	7267	7371	7185	7119	7293	8021	8329	8261	8675	8797	8439	8657	8577
12.1086	9795	9113	8929	8733	8427	7585	7511	7279	7313	7455	7327	7991	8575	8409	8639	8567	8579	8741	8569
12.1348	9793	9431	8919	8737	8657	7475	7637	7337	7409	7041	7225	7927	7991	8559	8423	8821	8623	8503	8871
12.1611	9733	9485	9073	8695	8529	7739	7447	7403	7035	7147	7401	7901	8211	8515	8647	8933	8619	8549	8475
12.1874	10105	9405	9051	8749	8607	7929	7551	7491	7233	7279	7231	7763	8017	8615	8705	8595	8579	8865	8731
12.2136	10035	9597	9229	9139	8809	7595	7599	7271	7169	7089	7337	7799	8183	8973	8807	8643	8591	8715	8497
12.2399	10305	9519	9331	8951	8755	7681	7525	7587	7461	7135	7255	7871	8227	8649	8851	8855	8785	8689	8727
12.2661	10217	9741	9603	9083	9013	7683	7525	7135	7533	7299	7305	7693	8291	8733	8653	8597	8573	8631	8699
12.2924	10379	9967	9565	9259	8859	7799	7589	7501	7281	7081	7177	7773	8525	8717	8543	8577	8659	8553	8659
12.3187	10793	10159	9789	9177	9109	7907	7491	7445	7113	7345	7593	7535	8405	8511	8429	8619	8823	8791	8653
12.3449	10547	10223	9485	9337	8967	7989	7873	7383	7323	7211	7559	7961	8505	8595	8697	8817	8843	8585	8599
12.3712	10845	10455	10283	9517	9333	7615	7447	7325	7289	7173	7211	7865	8209	8731	8405	8719	8705	8759	8651
12.3974	10891	10771	10193	9699	9155	7775	7633	7305	7319	7405	7155	7913	8471	8503	8439	8921	8445	8943	8615
12.4237	10979	10537	10145	9525	9139	7783	7731	7567	7349	7379	7423	7817	8401	8425	8857	8813	8625	8857	8503
12.45	10921	10655	10343	9911	9371	7827	7603	7397	7227	7481	7481	8089	8257	8867	8867	8719	8813	8633	8829
12.4762	11571	11091	10321	9887	9121	7645	7693	7399	7415	7303	7529	7791	8745	8931	8643	8561	8615	8683	8763
12.5025	11447	10589	10357	10105	9499	7883	7555	7649	7343	7209	7441	7953	8363	8547	8573	8695	8695	8837	8965
12.5287	11613	10753	10399	10205	9457	7645	7633	7417	7379	7543	7493	7899	8369	8539	8547	8831	8693	8717	8757
12.555	11349	11223	10381	10027	9385	7759	7483	7699	7503	7501	7503	7743	8165	8525	8887	8703	8647	8963	8971
12.5813	11237	11117	10699	10007	9549	7635	7751	7533	7199	7357	7517	8163	8177	8589	8963	8865	8759	8809	8903
12.6075	11537	11025	10469	9973	9525	7909	7841	7679	7321	7307	7429	8033	8577	8639	8649	8789	8459	8699	8665
12.6338	11585	10647	10605	9973	9177	8087	8037	7283	7543	7413	7401	8123	8575	8621	8715	8785	8551	8757	8671
12.66	11575	10611	10343	10047	9341	7927	7595	7529	7623	7263	7541	7835	8425	8517	8599	8881	8871	8785	8579
12.6863	11305	10455	10273	9829	9179	7539	7473	7481	7291	7443	7425	7871	8345	8809	8903	8859	8701	8615	8737
12.7126	11187	10143	9975	9831	9071	7827	7741	7413	7433	7509	7445	8123	8645	8499	8737	8867	8829	8929	8851
12.7388	10651	10215	9921	9589	9385	7805	7583	7553	7663	7429	7315	7909	8387	8617	8905	8807	8669	8783	8951
12.7651	10959	10227	10007	9533	9123	7685	7877	7595	7453	7389	7587	7995	8369	8735	8971	8793	8833	9139	8565
12.7913	10591	10063	9843	9385	8945	7845	7863	7479	7341	7501	7595	8157	8363	8715	8665	8743	8749	8991	8851
12.8176	10467	10001	9617	9395	9089	7811	7683	7549	7323	7351	7509	7839	8537	8607	8781	8723	8669	8847	8743
12.8439	10645	9853	9515	9107	8893	7999	7893	7343	7523	7311	7431	7951	8295	8831	8811	8785	8483	8839	8667
12.8701	10687	9967	9485	8915	8829	8003	7869	7415	7615	7371	7749	7917	8671	8513	8755	8869	8893	8677	8873
12.8964	10209	9547	9247	8971	8785	8013	7923	7651	7547	7321	7561	7923	8423	8755	8803	8993	8735	8837	8925
12.9227	10237	9853	9347	9035	8813	7953	7593	7581	7425	7651	7357	7725	8307	8845	8861	8687	8857	8827	8603
12.9489	10219	9647	9281	9011	8599	8143	7831	7529	7339	7481	7615	8173	8567	8881	8817	8701	8751	9073	8659
12.9752	10127	9237	9031	8853	8655	7925	7833	7609	7529	7399	7877	7847	8425	8957	8697	8931	8769	8745	8861
13.0014	9875	9695	9145	8951	8655	7985	7695	7609	7555	7499	7565	8211	8517	8783	8817	9115	8921	8949	8665
13.0277	10005	9447	8931	8693	8629	8023	7867	7629	7605	7355	7411	8075	8581	8871	8907	8845	8803	9137	8691
13.054	9919	9555	9301	8851	8475	7877	7781	7637	7505	7313	7547	8081	8535	8669	9083	8727	8891	8847	9015
13.0802	9981	9649	8903	8683	8803	8225	7705	8011	7485	7489	7575	7841	8491	8747	8831	9097	8651	8877	8413
13.1065	9767	9251	9193	8685	8635	8121	7751	7487	7483	7653	7563	8073	8511	8811	8891	8979	8609	8899	8705
13.1327	10069	9167	9081	8565	8695	7955	7907	7735	7219	7857	7923	7993	8541	8595	9047	8751	8831	8969	8863
13.159	9723	9011	8875	8569	8573	8075	7835	7523	7463	7527	7619	7879	8373	8825	8909	8979	8801	8745	8953
13.1852	9863	9267	8895	8415	8497	7923	7765	7661	7823	7655	7495	8221	8489	8841	9005	8977	8853	9089	8885
13.2115	9913	9161	8935	8535	8427	8047	7771	7717	7595	7537	7451	8143	8543	8747	8971	8919	8693	8669	9001
13.2378	9573	9159	8699	8495	8249	7967	8057	7739	7899	7449	7643	8255	8539	8673	9063	8969	9011	8877	8973
13.264	9723	9143	9135	8593	8369	8087	7715	7631	7541	7453	7651	8349	8603	8547	8695	8835	8645	8879	8703
13.2903	9405	9419	8631	8719	8439	8053	7863	7631	7515	7593	7785	8091	8499	8915	8835	8935	8643	8799	8825
13.3166	9533	9105	9301	8287	8481	8113	7903	7779	7861	7717	7733	8125	8609	8893	8907	9023	8831	8969	8927
13.3428	9881	8851	9089	8431	8387	8245	7929	7765	7721	7513	7589	8173	8389	8759	8603	8943	8727	8975	8997
13.3691	9585	9243	8951	8541	8553	8011	7955	7669	7435	7559	7897	8203	8415	8727	8869	8817	8897	8793	9003
13.3953	9751	9273	8873	8617	8533	7997	7929	7771	7417	7653	7717	8093	8833	8753	8693	8977	9049	8925	8619
13.4216	9691	8927	8745	8427	8395	8097	8027	7767	7479	7523	7901	8089	8457	8781	8909	9005	8813	8855	9061
13.4479	9449	9025	8921	8627	8189	8133	7911	7529	7643	7827	7647	8135	8601	8361	8895	8743	9125	8741	8649
13.4741	9849	9005	8895	8465	8625	8075	7887	7751	7515	7699	7365	8163	8379	8877	8831	8995	9099	8787	8797
13.5004	9603	9053	8765	8457	8583	8127	7751	7689	7701	7633	8041	8243	8585	8935	8961	8789	8953	8797	9009
13.5266	9793	9189	8687	8529	8285	8297	7895	7821	7741	7445	7807	8607	8723	8817	9333	8913	8893	9137	8521
13.5529	9465	9025	8581	8523	8295	8103	8093	7767	7699	7791	7761	8261	8417	8945	8899	8837	8869	8943	8997
13.5792	9443	9191	8577	8643	8383	8095	8077	7737	7655	7771	7615	7985	8509	8679	8843	8943	9009	8813	8707
13.6054	9817	9031	8529	8541	8235	8249	7837	7701	7801	7725	7495	8101	8431	8835	8913	9195	8637	9109	8921
13.6317	9679	9271	8675	8457	8553	8409	7885	7889	7711	7545	7677	8051	8747	8901	9303	8979	8985	9041	8905
13.6579	9587	8917	8645	8599	8465	8261	8001	7975	7669	7503	7659	8227	8885	8923	8753	8871	9079	9155	9011
13.6842	9517	9075	8447	8503	8415	8177	7841	7781	7785	7445	7541	8047	8401	8649	8859	9035	9195	9055	8967
13.7105	9747	9053	8745	8567	8357	8249	7979	7807	7563	7747	7821	8251	8695	9003	8975	8931	8875	8961	8865
13.7367	9649	9073	8551	8463	8481	8149	7955	7609	7783	7675	7717	8413	8513	8977	9027	9131	8813	9085	8691
13.763	9355	8881	8553	8573	8343	8137	8077	7567	7515	7485	7873	7885	8503	9025	8943	9019	8891	8945	8673
13.7892	9783	9007	8753	8509	8357	8371	8017	7777	7733	7877	7715	8049	8699	8937	8695	9081	9033	9329	8807
13.8155	9677	9219	9039	8651	8521	7963	8149	8035	7757	7529	7799	7933	8563	8913	8935	8917	8847	9015	8919
13.8418	9443	9161	8771	8637	8087	8161	7833	8047	7769	7737	7863	8365	8849	9101	8893	8621	8833	9029	8815
13.868	9299	8893	8931	8507	8159	8133	7947	7865	7749	7683	7641	8227	8467	8965	8879	8951	9057	9145	9065
13.8943	9423	8869	8703	8471	8549	8155	8141	8075	7785	7735	7849	8009	8805	8949	8995	8807	8865	8941	9071
13.9206	9367	9219	8705	8133	8311	8267	8075	7969	7753	7881	7713	8469	8521	8879	9025	8843	9167	8873	9081
13.9468	9331	8779	8501	8659	8373	8257	7827	7895	7725	7731	7809	8275	8539	8949	9009	9259	8979	8787	8891
13.9731	9419	8947	8355	8743	8577	8045	7949	7941	7915	7907	7661	8321	8703	9005	8931	8847	8979	8707	9155
13.9993	9465	9025	8593	8401	8291	8101	7927	7883	7755	7855	7891	8383	8539	9287	9229	9057	8821	9057	8823
14.0256	9605	8931	8845	8375	8559	7957	8017	7945	7785	7793	7765	8093	8345	9125	9057	8795	8903	9181	8883
14.0518	9521	8919	8721	8469	8357	8213	7947	7847	7987	7709	7817	8313	8579	8919	8989	9135	8935	9187	8813
14.0781	9555	9059	8509	8487	8353	8169	8135	7863	7783	7801	7933	8287	8629	8895	8875	8865	9087	9209	8701
14.1044	9437	9001	8733	8239	8469	7841	8013	7991	7753	7653	7843	8017	8533	8635	9023	8821	9007	9219	9087
14.1306	9275	9183	8635	8527	8315	8331	8049	7903	7603	7847	7805	8133	8965	8753	9099	9049	8983	8765	8993
14.1569	9605	8933	8499	8449	8253	8069	8059	7817	7887	7843	7907	8269	8517	8825	9015	9173	9029	8953	9109
14.1832	9293	8691	8583	8471	8355	8241	8019	7789	7875	7881	7927	8219	8799	8849	9121	8957	8857	8859	9045
14.2094	9465	8857	8883	8761	8549	8043	8037	7739	7805	7823	7793	8181	8817	8991	9205	9091	9043	9049	9035
14.2357	9177	8923	8859	8413	8549	8291	8005	7719	7787	7863	7717	8243	8241	8635	8927	8927	8799	9121	9243
14.2619	9537	9177	8607	8359	8317	8371	8105	7901	8033	7709	7873	8515	8669	8741	9063	9075	8931	9021	8775
14.2882	9395	8977	8545	8515	8329	8103	7819	7853	7855	7839	8043	8265	8603	8765	9061	9263	9153	8769	8753
14.3145	9313	9023	8775	8447	8473	8213	8117	7821	7549	8009	7759	8281	8757	8989	9161	9091	9011	9349	8977
14.3407	9105	8907	8479	8519	8419	8295	8123	7907	8009	7981	7981	8475	8551	8823	9087	8897	9063	9043	9027
14.367	9105	9057	8671	8467	8405	8237	7777	7911	7921	7727	8119	8521	8711	8795	8931	9169	9035	9083	9127
14.3932	9175	8991	8563	8493	8361	8229	7999	7897	7723	7759	8011	8143	8675	8733	8989	8917	9109	9153	9197
14.4195	9613	8827	8709	8585	8201	8373	8145	8169	8235	7809	7725	8435	8747	9049	8859	8769	9021	8897	8905
14.4458	9397	9065	8619	8457	8265	8175	8125	7723	7847	7777	7895	8403	8727	8933	8923	9153	8983	9163	8881
14.472	9465	8925	8531	8425	8369	8397	8123	7829	7889	7679	8083	8289	8747	8817	8969	8743	9071	8899	9027
14.4983	9235	8843	8729	8333	8397	8243	7935	7851	7927	7845	7801	8293	8935	8873	9025	9075	8749	9183	9035
14.5245	9609	8983	8673	8479	8519	8217	8057	8045	8003	7873	7931	8221	8871	8847	9203	9109	8985	9201	8983
14.5508	9381	9149	8689	8365	8367	8319	8039	8125	7973	7919	8209	8423	8847	9165	9137	9115	9141	9169	9053
14.5771	9245	9279	8575	8573	8579	8195	8117	7939	7843	7827	7849	8435	8473	8985	9057	8881	8921	8949	9189
14.6033	9499	9229	8539	7887	8311	8259	8109	7959	8051	8131	7779	8675	8673	8859	8987	9045	9171	8827	9051
14.6296	9481	9269	8693	8343	8439	8397	8261	8119	8169	7829	7951	8549	8597	9029	9253	9087	9115	9173	9193
14.6558	9427	8841	8631	8311	8353	8399	8171	8303	7979	7827	8077	8349	8787	9021	8981	9231	9071	9061	9049
14.6821	9565	8859	8547	8295	8425	8313	8151	8113	7995	8057	7869	8171	8815	8961	9045	9087	9265	9057	9115
14.7084	9227	8899	8755	8483	8537	8117	8473	7897	8051	7851	7961	8387	8859	8981	8977	9049	8979	9249	8893
14.7346	9391	8957	8653	8619	8637	8143	8043	8159	7859	7759	7999	8415	8779	8935	8917	8949	9213	8929	9009
14.7609	9387	9127	8691	8535	8457	8461	8217	8027	8111	7927	7899	8261	8671	9067	9197	9417	8953	9067	9119
14.7872	9249	8999	8541	8449	8599	8379	8347	8281	7987	8103	8083	8501	8795	8975	8931	9235	9001	9281	8885
14.8134	9099	9201	8869	8633	8279	8377	8269	8349	7971	7995	7841	8321	8747	9203	8901	8835	8877	9165	9155
14.8397	9229	8981	8843	8375	8547	8445	8411	8185	7863	8087	8141	8401	8789	8799	9155	9221	9241	9193	9157
14.8659	9499	8967	8679	8435	8677	8407	8029	7841	8133	8025	7979	8429	8881	9215	9049	9057	8995	9271	9235
14.8922	9535	8853	8861	8167	8495	8363	8391	8127	8225	8179	7879	8331	9015	9083	9343	9297	8673	9239	8767
14.9184	9541	9367	8827	8431	8567	8277	8303	8105	8005	7981	8081	8501	8541	9283	9219	9129	8987	8971	9057
14.9447	9497	9049	9163	8513	8655	8533	8233	8045	8245	8205	8029	8141	8789	9077	8939	9069	9073	8759	8867
14.971	9509	9011	8555	8491	8537	8387	8149	7921	8033	8019	7887	8583	8671	8993	8997	9101	9445	9151	9113
14.9972	9373	9135	8859	8585	8545	8413	8409	8183	8131	8037	7855	8373	8775	9043	9023	8969	8949	9187	8911
15.0235	9383	8961	8809	8557	8501	8413	8197	8229	7961	8019	7967	8503	8841	8957	9171	9289	9095	9115	8827
15.0497	9447	9197	8659	8523	8637	8373	8201	7999	8049	8419	8019	8701	8879	9345	8793	9223	9161	9155	9067
15.076	9633	9025	8849	8549	8497	8381	8219	8211	7997	8003	7955	8313	8817	8977	9101	8861	8881	9111	8939
15.1023	9537	9015	8739	8587	8601	8171	8511	8359	7759	8147	7951	8421	8877	9041	8905	9107	8995	8903	9203
15.1285	9275	9295	8817	8357	8395	8531	8329	8183	7923	7921	8083	8531	8959	9059	9215	9021	9277	8921	9169
15.1548	9503	9031	8767	8541	8541	8615	8307	7965	8281	7981	8153	8517	8735	9079	9027	9079	8949	9229	9013
15.1811	9215	8643	8763	8561	8475	8455	8411	8097	8149	7855	8353	8489	8833	8897	9025	8851	9173	9169	9125
15.2073	9483	9039	8599	8469	8507	8479	8219	8341	8021	8135	8139	8481	8977	9177	9091	8989	8967	9165	8995
15.2336	9463	9179	9097	8247	8597	8265	8433	8007	8103	8241	8397	8557	8761	8985	9105	9039	9099	9137	8987
15.2598	9465	9217	9095	8939	8563	8379	8029	8125	7905	8061	8027	8527	8475	8883	9127	9275	9419	9413	9227
15.2861	9601	8871	8845	8455	8641	8271	8587	8265	8153	8311	8079	8309	9023	9003	9409	9149	9067	9089	9083
15.3124	9317	9221	8799	8487	8791	8551	8133	7973	8073	7835	8001	8241	8935	9007	9077	9243	8903	9183	9219
15.3386	9333	8843	8637	8315	8529	8321	8437	8359	8133	8201	8269	8565	8715	9319	8901	8985	9239	9229	9223
15.3649	9717	9055	9081	8653	8609	8565	8285	8313	8259	8227	8103	8549	8691	8991	8961	9161	9151	9229	9139
15.3911	9421	9071	8873	8601	8491	8527	8401	8235	7935	8141	8219	8711	8887	9209	9223	9321	9431	9221	8695
15.4174	9221	9237	8731	8371	8631	8475	8199	8287	8299	8179	7987	8473	8861	9053	9173	9121	8983	9347	8995
15.4437	9635	8991	8665	8441	8655	8195	8327	8153	8109	8131	8069	8553	8763	9093	9307	8965	9247	9039	9053
15.4699	9403	8999	8835	8609	8591	8457	8157	8143	8189	8319	8057	8451	8895	9015	9253	9279	9053	9465	9069
15.4962	9643	9069	8857	8573	8557	8579	8135	8239	8321	8209	8091	8453	8755	9143	9015	8979	9209	9187	8913
15.5224	9713	9213	8677	8473	8583	8419	8377	8095	8125	8099	8235	8495	8817	9145	9175	9427	9129	9097	9223
15.5487	9577	8883	8611	8425	8795	8675	8409	8255	8069	8225	8227	8733	8651	9243	9039	9133	9111	9281	9173
15.575	9329	9041	8761	8587	8625	8595	8583	8319	8539	8087	8285	8667	8771	9239	9119	9037	9061	9419	9267
15.6012	9507	8977	8821	8601	8561	8465	8711	8131	8139	8377	8181	8329	8973	9237	9129	9163	8911	9149	8775
15.6275	9337	8975	8923	8379	8737	8549	8473	8275	8263	8089	8485	8429	8811	8763	9233	9203	8961	9291	9223
15.6538	9371	9167	8811	8277	8487	8495	8011	8433	8035	8167	8015	8359	8849	9217	9155	9261	9137	9115	9273
15.68	9605	9129	9011	8553	8917	8617	8133	8275	8311	8157	8201	8637	9075	8863	9315	9109	9071	8955	9323
15.7063	9251	9029	8963	8693	8661	8619	8343	8135	8353	8323	8085	8563	8807	9151	9079	9171	9137	9093	9101
15.7325	9397	8971	8897	8861	8747	8633	8413	7937	8377	8159	8175	8579	8835	9367	8953	9195	9179	9205	8949
15.7588	9241	9119	8733	8549	8725	8563	8353	8235	8181	8229	8173	8737	8819	9231	9037	9251	9155	9185	9255
15.7851	9467	9229	8865	8527	8643	8475	8149	8339	8071	8275	8237	8581	8697	8981	9225	9431	9273	9249	9223
15.8113	9645	8977	8729	8441	8427	8443	8583	8225	8097	8089	8311	8669	9193	9063	9075	9167	8965	8937	8861
15.8376	9503	8929	8763	8623	8541	8877	8575	8397	8163	8153	8223	8641	8885	9011	9181	9215	9261	9165	9029
15.8638	9423	9019	8623	8719	8749	8351	8637	8341	8177	8293	8225	8635	8943	9273	9171	9147	9289	9363	9041
15.8901	9599	9159	8819	8575	8703	8717	8417	8255	8291	8091	8085	8793	9067	9283	9419	9255	9199	9189	9071
15.9163	9609	9097	8919	8459	8789	8443	8399	8257	8045	8185	8517	8663	8883	9235	9071	9105	9099	9107	9021
15.9426	9367	9313	8791	8389	8485	8687	8511	8395	8205	8117	8423	8471	8907	9221	9365	9191	9181	9299	9147
15.9689	9331	9469	8653	8739	8699	8645	8683	8269	8297	7963	8181	8995	8885	9139	9013	9045	9209	9143	9179
15.9951	9571	8893	8631	8765	8589	8671	8481	8447	8319	8299	8459	8625	8983	9175	9243	9155	9239	9017	8955
16.0214	9563	9105	8855	8587	8493	8673	8613	8319	8407	8233	8119	8625	9229	9033	9151	9223	9381	9139	9077
16.0477	9587	9039	8769	8887	8337	8899	8403	8183	8165	8221	8307	8639	9051	9209	9005	9417	9431	9075	9215
16.0739	9577	9271	9097	8647	8605	8523	8683	8241	8223	8365	8345	8805	8955	9065	9173	9109	9215	9281	9025
16.1002	9317	9185	9103	8487	8645	8507	8369	8421	8557	8499	8325	8723	9117	9545	9215	9479	9023	9479	9357
16.1264	9587	9145	8815	8963	8665	8909	8611	8449	8549	8229	8403	8511	9077	9203	8921	9015	8937	9225	9219
16.1527	9571	9203	8841	8727	8867	8723	8579	8539	8319	8217	8439	8787	8963	9197	9195	9165	9149	8941	9289
16.179	9619	9039	8911	8719	8843	8705	8591	8527	8485	8161	8493	8457	8895	9339	9251	9233	9217	8759	9149
16.2052	9747	9165	8935	8839	8797	8821	8409	8355	8191	8207	8467	8663	9157	9147	9155	9157	9299	9403	9197
16.2315	9961	9203	9019	8609	8507	8753	8455	8405	8501	8133	8311	8507	9055	9289	9121	9175	9411	9409	9203
16.2577	9333	9069	9095	8539	8767	8789	8563	8415	8219	8221	8463	8533	9161	9239	9263	9253	8935	9101	9151
16.284	9609	9041	8889	8649	8653	8819	8499	8297	8067	8323	8371	8749	9099	9359	9131	9155	9459	9259	9069
16.3103	9729	9421	9057	8847	8941	8859	8521	8291	7977	8475	8257	8695	8731	8805	9405	9379	9231	9171	9265
16.3365	9383	8871	8861	8535	8887	8813	8689	8255	8195	8313	8437	8645	8925	9339	9111	9179	9199	9171	9155
16.3628	9383	9395	8679	8661	8833	8847	8463	8371	8149	8457	8313	8869	8899	8955	9169	9335	9455	8997	9083
16.389	9417	9017	8677	8553	8833	8869	8625	8359	8383	8147	8385	8541	8827	9379	9389	9477	9217	9031	9339
16.4153	9299	9289	8909	8903	8719	8951	8589	8537	8191	8269	8415	8709	9129	8999	9407	9277	9113	9283	9305
16.4416	9403	9035	8969	8659	8629	8693	8893	8283	8373	8539	8263	8823	8889	9123	9319	8993	9241	9005	9349
16.4678	9457	9351	9129	8959	8701	8825	8615	8399	8367	8317	8487	8937	8907	8989	9315	9311	9097	9361	9045
16.4941	9805	9321	8947	8899	8861	8751	8483	8435	8321	8381	8319	8687	8991	9293	9323	9353	8851	9219	9177
16.5204	9395	9105	8853	8829	8757	8641	8529	8283	8345	8505	8373	8833	9169	9109	9081	9331	9289	9385	9159
16.5466	9529	9035	8987	8721	8887	8659	8657	8393	8463	8447	8323	8819	9025	9207	9247	9085	9513	9137	8955
16.5729	9653	9167	8833	8831	8815	8735	8557	8467	8253	8311	8435	8609	9045	9125	9241	9263	9047	9357	9033
16.5991	9663	9257	9055	8941	8987	8985	8773	8719	8429	8479	8435	8705	9003	9055	9409	9395	9125	9125	9387
16.6254	9651	9457	9193	8545	8613	8877	8793	8315	8319	8321	8391	8457	8933	9345	9167	9299	9173	9453	9327
16.6517	9709	9157	9043	8879	8695	8709	8271	8251	8279	8251	8447	8779	9091	8953	8997	9291	9413	9503	9301
16.6779	9701	9361	8933	8791	8583	8753	8663	8601	8593	8647	8479	8761	8801	9459	9279	9407	9189	9319	9079
16.7042	9591	9081	8855	8711	8885	8999	8773	8363	8347	8281	8303	8827	9043	9313	9437	9279	9247	9413	9321
16.7304	9797	9181	9017	8657	8751	8981	8489	8453	8663	8325	8341	8925	9019	9127	9199	9133	9155	9115	9085
16.7567	9545	9577	8979	8545	8831	8847	8687	8289	8373	8399	8311	8731	9161	9081	9203	9197	8989	9137	9299
16.7829	9491	9195	8783	8763	8785	8837	8539	8753	8277	8317	8483	8765	9251	8911	9241	9251	9165	9017	9277
16.8092	9621	9363	9087	8731	8897	8879	8627	8355	8537	8567	8461	8703	9109	9447	9097	9279	9111	9425	9295
16.8355	9583	9079	9145	8811	9281	8805	9023	8337	8531	8473	8349	8863	9065	9133	9039	9197	9117	9249	9039
16.8617	9581	9243	9107	8871	8787	8881	8703	8579	8389	8497	8351	8741	9323	9441	9265	9269	9255	9407	9383
16.888	9795	9389	9255	8777	8823	8901	8521	8259	8483	8383	8503	8811	9059	8919	9251	9391	9311	9251	9163
16.9142	9683	9239	8973	8861	8833	8853	8667	8427	8297	8455	8489	8973	9193	9365	9459	9347	9193	9189	9179
16.9405	9819	9363	9031	8837	8709	8737	8383	8421	8471	8151	8453	8859	8931	9465	8939	9421	9107	9209	9033
16.9668	9571	9313	9095	8813	9009	8781	8685	8713	8327	8279	8573	8793	9191	9203	9135	9125	9139	9171	9073
16.993	9741	9251	8861	8869	8985	8995	8519	8487	8595	8433	8397	8695	9017	9431	9329	9423	9459	9471	9145
17.0193	9539	9177	8939	9173	8981	8975	8785	8563	8575	8467	8619	8737	8887	9269	9283	9571	9223	9323	9163
17.0456	9691	9281	9285	9053	9013	8815	8907	8393	8767	8579	8549	8697	9089	9329	9087	9479	9085	9309	9263
17.0718	9627	9593	8711	8709	8903	9043	8869	8527	8399	8589	8593	8887	9009	9133	8903	9051	9135	9357	9131
17.0981	9869	9385	8989	9073	9011	8857	8773	8493	8505	8255	8497	8631	9099	9325	9113	9373	9423	9347	9371
17.1243	9733	9501	8843	9015	8859	8671	8703	8493	8065	8585	8463	8843	9267	9421	9465	9101	9303	9339	9385
17.1506	9635	9341	9043	9007	9081	9137	8873	8723	8357	8187	8563	8871	9075	9503	9375	9183	9119	9493	9243
17.1769	9557	9441	9325	8915	9027	9143	8785	8715	8371	8171	8619	8765	9169	9155	9427	9085	9217	9355	9319
17.2031	9705	9251	9135	8939	8903	9029	9041	8421	8493	8489	8523	8977	8857	9213	9543	9379	9183	9319	9241
17.2294	9647	9399	9377	8871	8781	8853	8743	8915	8227	8473	8805	8781	9203	9241	9329	9357	9239	9293	9439
17.2556	9963	9689	9085	8899	9035	9041	8771	8715	8557	8437	8657	8935	9233	9409	9235	9307	9481	9361	9249
17.2819	9679	9603	9379	8811	8913	9111	8877	8489	8603	8553	8739	9139	9083	9495	9345	9365	9165	9561	9009
17.3082	9987	9477	9331	8695	9129	9149	8717	8633	8447	8553	8661	8929	9211	9347	9257	9387	9279	9367	9177
17.3344	9893	9271	9351	9095	9059	9361	8861	8733	8467	8687	8687	9221	9231	9375	9509	9399	9203	9261	9249
17.3607	9673	9571	9323	9115	9099	9173	8837	8795	8483	8639	8699	9123	9157	9099	9217	9401	9131	9429	9215
17.3869	9841	9567	9419	9055	9163	9195	8915	8605	8475	8357	8849	8983	9147	9301	9373	9257	9355	9379	9435
17.4132	9649	9291	9453	8889	9173	9129	8975	8463	8501	8479	8589	8921	9317	9575	9113	9451	9105	9341	9497
17.4395	10015	9391	9465	9143	9077	9501	9169	8813	8697	8503	8933	8899	9193	9299	9291	9295	9245	9559	9201
17.4657	10147	9451	9283	9273	9381	9441	9255	8601	8447	8363	8793	8883	9147	9169	9457	9115	9161	9423	9475
17.492	9981	9621	9467	9189	9287	9343	9123	8845	8457	8649	8741	8963	9385	9255	9489	9211	9129	9349	9251
17.5182	9931	9501	9275	9223	9603	9443	9181	8745	8633	8795	8923	8951	9501	9273	9317	9405	9239	9379	9143
17.5445	9793	9753	9439	9425	9095	9533	9305	8929	8751	8547	8543	9045	8961	9591	9301	9405	9549	9359	9309
17.5708	9869	9677	9583	9179	9485	9785	9201	8757	8517	8737	8549	9087	9235	9275	9159	9703	9289	9193	9409
17.597	10153	9981	9337	9383	9379	9757	9225	8873	8721	8707	8803	9039	9335	9319	9355	9335	9517	9575	9577
17.6233	10197	9761	9651	9329	9591	9597	9595	9119	8827	8677	8707	9069	9081	9471	9677	9257	9291	9441	9329
17.6496	10183	9757	9723	9609	9619	10235	9713	8837	8897	8881	8793	9075	9381	9555	9361	9373	9421	9375	9391
17.6758	10217	9919	9931	9807	9923	10307	9851	9197	8913	8767	8927	9205	9253	9505	9179	9487	9387	9333	9151
17.7021	10305	10143	9611	9575	9801	10057	9519	9285	8801	8901	8831	8961	9385	9293	9655	9459	9129	9115	9323
17.7283	10515	10159	10115	9819	9761	10249	9761	9369	8929	8757	9005	9135	9289	9217	9459	9435	9427	9169	9379
17.7546	10549	10129	10071	9809	10023	10577	9989	9481	9017	8733	8845	9187	9307	9407	9479	9563	9129	9349	9433
17.7809	10667	10583	10265	9901	10131	10483	10267	9355	9031	8821	8877	9167	9379	9445	9519	9285	9331	9473	9371
17.8071	10893	10517	10569	9929	10215	10641	10399	9811	8993	8851	8933	8855	9375	9491	9477	9567	9475	9541	9621
17.8334	10753	10445	10755	10299	10357	11249	10059	9663	9259	8705	8735	9189	9445	9575	9341	9287	9219	9191	9369
17.8596	11071	10523	10441	10259	10591	11185	10503	9775	9101	8931	9025	9409	9501	9477	9419	9631	9407	9499	9351
17.8859	10893	11141	10877	10509	11151	11555	10927	10201	9165	8915	8941	9031	9411	9665	9453	9437	9605	9363	9239
17.9122	11381	11173	11085	10869	11361	11945	11311	10317	9601	9253	8797	9219	9623	9705	9621	9351	9299	9083	9417
17.9384	11671	11589	11305	11425	11287	12325	11567	10709	9551	8901	9167	9137	9509	9757	9527	9641	9581	9435	9533
17.9647	12123	11445	11757	11399	11787	12869	12203	10973	9743	9001	8725	9263	9629	9615	9335	9623	9475	9511	9455
17.9909	12155	12035	11811	12075	12439	13511	12963	11531	9835	9085	9037	9305	9575	9587	9591	9787	9595	9397	9347
18.0172	12395	12395	12669	12249	13119	14785	13975	12269	10381	9095	9157	9703	9617	9559	9723	9651	9577	9647	9371
18.0435	12971	13189	13041	12687	13733	15377	14585	13031	10145	9293	9169	9527	9689	9429	9461	9647	9655	9585	9479
18.0697	13335	13155	13469	13555	14445	16925	16337	13455	10975	9273	9053	9655	9589	9749	9597	9601	9543	9365	9429
18.096	14279	14289	14623	14167	15547	18477	17263	14535	11459	9443	9179	9435	9623	9729	9867	9833	9393	9563	9363
18.1222	15065	15205	15061	15355	16877	19997	19007	16107	11485	9457	9371	9725	9443	9815	9781	9675	9827	9435	9515
18.1485	15613	16165	16363	16403	18789	22125	21579	17527	12781	9847	9423	9545	9873	9861	9905	9925	9429	9555	9689
18.1748	16901	17469	17751	17205	20559	24379	23705	19865	13635	10001	9281	9443	9859	10085	10023	10119	9839	9775	9389
18.201	18199	18525	18905	19105	22049	26683	26513	22217	15105	10291	9325	9557	9715	9887	9801	9881	9339	9735	9559
18.2273	19547	20867	21009	20661	24105	29553	29375	24495	16215	10373	9393	9809	9847	9921	10003	10033	9611	9475	9491
18.2535	21413	22363	22803	22405	26243	31503	31829	26977	18071	10807	9681	9891	10133	10093	10001	9849	9687	9631	9487
18.2798	23263	24069	24795	24647	28171	32465	33625	29801	20209	11053	9757	9871	10261	10255	10109	10087	9733	9689	9913
18.3061	25149	26383	26831	26589	27899	30715	33187	32171	22613	11713	9771	10139	10313	10097	10257	9905	9931	9785	9917
18.3323	27313	28381	28375	26823	26921	27423	29817	31823	25207	12767	9937	9973	10443	10353	10215	10165	9963	9741	9647
18.3586	28621	28781	27591	26163	24085	23833	25359	29749	27103	13393	10049	10423	10543	10389	10459	10089	10047	9605	9959
18.3849	30211	28095	25849	24661	21039	19923	21437	26437	28667	14509	10297	10265	10297	10547	10291	10055	10039	9671	9943
18.4111	28883	26321	23639	21705	17701	17115	18205	22477	29529	15467	10305	10341	10749	11005	10377	10401	9949	9751	10055
18.4374	27287	23033	20303	18883	15927	15151	15563	19113	27377	16719	10611	10363	10747	10637	10971	10191	9949	9909	10037
18.4636	24139	20319	18129	16739	14687	14087	14413	16491	24619	18439	10913	10571	10935	11233	10711	10417	10331	9923	9747
18.4899	21177	17791	16381	15225	13639	12939	13389	14349	20947	19745	11301	10919	10867	10907	10697	10827	10609	10291	9781
18.5161	18849	16425	14557	13783	12695	12605	12441	13359	17975	21033	11621	11275	11307	11285	11107	10757	10525	10079	9639
18.5424	16893	14583	13455	13087	12215	12353	12357	13067	15903	22599	12113	11147	11499	11269	11261	10819	10433	10281	9739
18.5687	15151	13559	12433	12213	11739	12165	11797	12057	14005	22987	12429	11767	11559	11465	11201	11021	10449	9987	9531
18.5949	14159	12783	12507	11741	11251	11585	11539	11475	12887	22599	13019	11813	11907	11781	11349	11027	10591	10193	9629
18.6212	13569	12539	11653	11667	11237	11471	11377	11475	12303	20509	13511	12231	12273	12447	11769	11123	10271	9969	9435
18.6474	12895	12181	11371	11025	10925	11285	11261	10633	11821	17809	14697	12767	12349	12085	11957	10717	10631	9703	9693
18.6737	12201	11431	11133	10751	10737	10903	11123	10817	11505	15387	14877	12831	12979	12515	11917	11347	10583	10007	9431
18.7	11667	11235	10779	10623	10557	10911	10731	10893	11061	14159	15703	13203	12655	12813	12195	11227	10447	9811	9409
18.7262	11973	10795	10657	10393	10471	10771	10435	10839	10953	13145	15765	13365	13083	12579	12077	11155	10247	9885	9273
18.7525	11357	10995	10493	10359	10419	10513	10421	10269	10669	12259	16085	13775	13289	12767	11795	10945	10307	9591	9273
18.7787	11385	10663	10387	10273	10289	10443	10485	10509	10283	11793	15211	13647	13157	12723	11723	11331	10423	9835	9241
18.805	10883	10633	10309	10089	10179	10731	10293	10151	10499	11051	13837	13453	12929	12127	11329	10723	10045	9603	9247
18.8313	10887	10057	10235	9759	10005	10211	10395	10185	10347	11247	13513	13301	12797	12109	11289	10559	10203	9615	9361
18.8575	11083	10309	10039	9795	9743	10185	10265	9987	10153	10615	12657	12451	12467	11349	11317	10571	9969	9517	9289
18.8838	10767	10271	10023	9793	9935	9953	10021	10175	10049	10575	11827	11461	11649	11241	10945	10111	9809	9605	9033
18.9101	10485	9935	9855	9499	9535	9949	9911	9935	9973	10419	11175	11249	11137	11045	10551	10169	9729	9601	9449
18.9363	10395	10299	9593	9541	9795	9929	9641	9997	9779	10057	10609	11131	10975	10755	10661	10333	10023	9445	9205
18.9626	10515	10291	9883	9775	9651	9871	9737	9869	9947	10029	10611	10715	10511	10995	10561	10315	9899	9693	9483
18.9888	10385	9813	9173	9541	9759	9901	9623	9681	9575	9947	10039	10297	10441	10751	10457	10111	9889	9531	8987
19.0151	10433	9877	9635	9635	9553	9445	9551	9547	9469	9597	9967	10223	10261	10465	10565	9989	9747	9525	9441
19.0414	10491	9875	9715	9375	9583	9903	9397	9645	9153	9561	10047	10239	10709	10487	10261	10267	9755	9365	9241
19.0676	10073	9711	9595	9427	9611	9791	9489	9381	9179	9483	9529	10003	10477	10587	10335	9985	10043	9507	9303
19.0939	10203	9751	9627	9245	9617	9677	9717	9095	9377	9429	9799	9903	10363	10377	10049	9923	9685	9679	9193
19.1201	9897	9719	9629	9325	9411	9397	9435	9255	9591	9365	9541	10007	10183	10533	10179	9717	9743	9489	9513
19.1464	10267	9961	9617	9261	9469	9459	9523	9175	9167	9393	9819	10073	10455	10075	9925	9789	9943	9281	9321
19.1727	10199	9727	9611	9293	9193	9589	9645	9345	9255	9339	9875	9863	10227	10119	10023	9829	9635	9311	9471
19.1989	9781	9707	9395	9579	9381	9441	9323	9007	9337	9143	9625	10295	10231	10393	10201	9743	9481	9367	9191
19.2252	10037	9697	9553	9555	9405	9443	9469	9393	9071	9189	9743	9715	10309	9953	9867	9787	9583	9487	9345
19.2514	10157	9691	9415	9451	9553	9921	9561	9141	8877	9203	9629	10067	10233	10385	9805	9921	9349	9159	9237
19.2777	10209	9743	9311	9325	9479	9501	9313	9195	9087	9533	9651	10233	9759	10261	10127	9549	8961	9293	9153
19.304	9745	9521	9421	9197	9435	9299	9379	9007	9043	9383	9435	10017	9869	9843	9871	10055	9483	9283	9333
19.3302	10249	9807	9575	9323	9417	9525	9185	9297	8637	9099	9501	9819	10353	9643	9425	9555	9489	9283	9101
19.3565	9901	9261	9497	9161	9161	9377	9181	9187	9151	9235	9373	9785	10099	9843	9819	9659	9513	9287	9181
19.3828	9963	9657	9355	9257	9319	9351	9143	8975	9041	9219	9523	9855	9779	9753	9793	9615	9773	9425	9293
19.409	10051	9819	9119	9463	9065	9373	9085	9085	8783	9157	9331	9569	9815	9677	9613	9739	9297	9551	9261
19.4353	9879	9669	9333	9281	9403	9357	9383	8957	8697	9037	9459	9907	9811	9959	9825	9523	9347	9263	9355
19.4615	10029	9841	9423	9187	9329	9305	9399	9135	9037	8773	9275	9667	9853	9637	9589	9525	9219	9381	9077
19.4878	9917	9611	9235	9169	9271	9273	9307	9097	8825	9049	9339	9683	9775	9705	9519	9853	9413	9389	9299
19.5141	10079	9625	9501	9041	9143	9261	9211	8893	8739	9009	9179	9645	9803	9825	9581	9277	9453	9523	9175
19.5403	9731	9481	9333	9161	9215	9229	9213	8635	8713	8825	9141	9521	9733	10009	9513	9417	9517	9501	9181
19.5666	10047	9627	9587	9473	9351	9491	9279	8893	8859	8867	9103	9853	10119	9853	9583	9425	9369	9339	9661
19.5928	10085	9411	9289	9169	9501	9339	9259	8869	8845	8935	9453	9493	9689	9371	9637	9643	9363	9441	9471
19.6191	9791	9525	9373	9057	9439	9281	9331	9051	8825	9145	8903	9675	9459	9857	9407	9379	9415	9563	9177
19.6454	9909	9655	9311	9199	9195	9563	9117	8969	8933	9029	9491	9741	9605	9487	9531	9403	9225	9669	9465
19.6716	10151	9785	9293	9247	9167	9343	9241	9209	9201	9147	9227	9635	9759	9535	9313	9487	9539	9615	9045
19.6979	9725	9717	9175	9019	9279	9451	9351	8983	8835	9111	9211	9565	9437	9577	9389	9759	9487	9431	9263
19.7241	9827	9495	9273	9133	9235	9225	9481	8955	8803	8921	9355	9549	9535	9859	9545	9235	9295	9519	9279
19.7504	10093	9613	9189	9337	9125	9443	9177	9059	8937	9043	9255	9471	9529	9533	9635	9505	9463	9267	9445
19.7767	9845	9627	9273	9181	9261	9519	9275	9107	8881	8869	9145	9273	9475	9605	9467	9333	9519	9537	9475
19.8029	9901	9679	9337	9237	9141	9247	9233	9253	9125	8969	9281	9127	9517	9393	9433	9415	9403	9345	9287
19.8292	9895	9753	9743	9077	9527	9359	9299	8935	8993	8909	9193	9475	9535	9381	9383	9303	9369	9407	9397
19.8554	10163	9761	9415	9201	9367	9533	9135	9065	8857	9015	9001	9499	9327	9645	9203	9403	9401	9275	9179
19.8817	9943	9735	9201	9099	9367	9455	9051	8891	8769	8811	9193	9499	9647	9489	9259	9543	9331	9199	9343
19.908	9807	9369	9259	9229	9393	9239	9315	9121	8853	8893	9053	9359	9171	9231	9491	9507	9559	9345	9217
19.9342	10091	9693	9337	9051	9161	9145	9243	8887	8781	9141	9015	9213	9449	9571	9249	9489	9191	9563	9087
19.9605	9845	9481	9243	9001	9153	9249	9147	9061	9041	8979	9069	9053	9333	9363	9587	9365	9383	9325	9371
19.9867	9797	9569	9527	9147	9157	9305	9467	8719	8861	8779	9063	9307	9383	9369	9321	9193	9175	9135	9313
20.013	9969	9499	9451	9159	9409	9321	9251	9051	8755	9137	8981	9163	9481	9135	9335	9501	9165	9315	9103
20.0393	9635	9705	9363	9297	9047	9237	9421	8939	8841	8881	8959	9269	9193	9793	9563	9375	9339	9277	9095
20.0655	9963	9033	9213	9415	9017	9149	9011	8741	8835	8999	8833	9389	9029	9373	9461	9303	9537	9335	9343
20.0918	9853	9727	9113	9133	9125	9199	8971	8835	8775	8807	8859	9359	9383	9781	9539	9225	9511	9147	9131
20.118	10011	9533	9469	9073	9041	9177	8819	8663	8905	8753	8905	9273	9025	9321	9391	9223	9259	9443	9423
20.1443	9835	9401	9425	8847	9259	8867	8979	8749	8917	9029	9149	9093	9261	9257	9385	9349	9303	9303	9229
20.1706	9779	9535	9201	9129	9135	9245	9059	8579	8791	9187	8891	9299	9453	9073	9349	9267	9291	9095	9369
20.1968	9733	9253	9071	9109	8897	9285	9159	8785	8619	8911	9077	9209	9257	9555	9435	9371	9423	9219	9479
20.2231	9971	9265	9179	9209	9081	9031	8981	8557	8839	8863	8801	9219	9237	9153	9171	9403	9303	9075	9279
20.2493	9661	9501	9451	8967	9349	9155	9073	8889	8683	8745	8897	8963	9527	9187	9233	9303	8993	9241	9249
20.2756	9675	9309	9085	9131	8981	9115	8779	9031	8773	8675	9015	9075	9199	9161	9449	9391	9075	9355	9381
20.3019	9607	9307	9083	8987	9155	9255	8769	8581	8859	8761	9007	9021	9053	9421	9377	9457	9377	9301	9107
20.3281	9677	9337	9379	8965	9031	8943	9117	8687	8875	8961	9077	9065	9093	9223	9299	9229	9213	9117	9421
20.3544	9711	9617	9081	8875	9179	9213	8953	8713	8709	8831	8875	8993	9131	9257	9201	9277	9053	9181	9235
20.3806	9479	9335	9099	8761	8889	9245	8703	8665	8675	8949	8769	9045	9087	9311	9299	9395	9381	9219	9211
20.4069	9865	9405	8995	8715	9141	9113	8707	8529	8985	8925	8945	9257	8985	9197	9369	9195	9357	9267	9209
20.4332	9537	9313	9115	9085	8953	9237	8955	9009	8879	8601	8723	9197	9505	9321	9229	9351	9119	9355	9357
20.4594	9751	9403	9333	9263	8927	9149	8987	8651	8515	8847	8853	9155	9301	9077	9585	9511	9605	9363	9129
20.4857	9715	9269	9187	8929	9383	9119	9127	8511	8721	8931	8831	9007	9037	9493	9183	9125	9269	9563	9195
20.5119	9813	9465	9183	9267	9087	9041	8993	8787	8631	8797	9119	9031	9357	9401	9321	9259	9303	9597	9391
20.5382	9749	9159	9155	9033	9109	9041	9185	8841	8973	8485	9199	9075	9167	9495	9173	9445	9267	9437	8893
20.5645	9555	9031	9255	8899	9141	9253	8977	8859	8707	8605	8745	8845	8941	9413	9025	9167	9441	9363	9363
20.5907	9545	9295	8861	8971	9109	9283	8983	8817	8561	8919	8813	9033	9407	9227	9243	9355	9489	9329	9237
20.617	9557	9279	9019	8895	8777	9065	8831	8825	8533	8617	8891	9043	9133	9411	9207	9281	9263	9337	9419
20.6432	9677	9341	9167	8941	8981	9101	8981	8615	8813	8869	8871	9013	9011	9069	9605	9307	9381	9155	9271
20.6695	9555	9349	9017	8743	8849	9147	8809	8649	8875	8915	8971	9087	9211	9619	9459	9297	9079	9325	9325
20.6958	9481	9559	9089	9027	8923	8815	9093	8753	8893	8595	8541	9273	9103	9081	9269	9243	9363	9305	9171
20.722	9565	9115	9019	8743	9001	8969	9083	8575	8951	8541	8615	8953	9081	9269	9211	9323	9153	9199	9213
20.7483	9763	9345	9061	8991	8915	9129	8895	8971	8773	8519	8635	9201	9325	9273	9395	9043	9275	9471	9273
20.7746	9967	9259	9135	8957	8735	8899	9031	8803	8879	8713	8733	9129	8973	9113	9123	9453	9159	9409	9149
20.8008	9361	9379	9009	8691	9059	8981	8877	8843	8589	8793	8767	8777	9259	9111	9309	9247	9371	9285	9161
20.8271	9457	9383	9075	8727	8943	9083	8805	8543	8459	8675	8743	8957	8973	9463	9189	9371	9153	9125	9185
20.8533	9639	9171	8919	8983	9219	8969	9103	8711	8645	8555	8759	8971	9387	9345	9351	9025	9453	9317	9337
20.8796	9443	9433	8977	8921	8989	9231	8875	8755	8447	8557	8745	8673	9223	9265	9549	9411	9427	9215	9583
20.9059	9573	9281	9115	8949	9149	9157	8943	8593	8699	8605	8645	8763	9055	9083	9269	9277	9143	9237	9027
20.9321	9613	9143	9011	8583	8821	9125	8909	8647	8691	8565	8833	8805	9279	8901	9263	9555	9225	9629	9255
20.9584	9429	9579	8941	8875	8899	9061	8707	9081	8631	8621	8679	9103	9161	9267	9319	9413	9207	9369	9253
20.9846	9483	9233	9117	8799	8949	9075	8895	8785	8687	8529	8921	8935	9021	9183	9353	9467	9425	9375	9147
21.0109	9305	9351	8899	8871	8941	9129	8927	8879	8539	8955	8629	8869	9045	9153	8961	9221	9411	9291	9337
21.0372	9367	9013	8885	8509	9011	9023	8989	8731	8857	8599	8925	8989	9157	9195	9341	9269	9449	9165	9107
21.0634	9109	9101	9135	8923	8819	9053	8907	8753	8903	8555	8519	8863	9161	9341	9075	9465	9109	9281	9145
21.0897	9527	9061	9053	8899	9009	8941	8845	8837	8649	8683	8447	8861	9157	9163	9189	9209	9217	9457	9337
21.116	9649	9103	8983	8997	8903	9015	8673	8545	8795	9019	8821	8951	9041	9049	9363	9281	9063	9077	9257
21.1422	9559	9101	8915	8567	9163	8939	8829	8607	8729	8919	8541	8745	9133	9455	9151	9239	9305	9569	9443
21.1685	9285	9121	8841	8695	9131	8905	8805	8583	8555	8657	8765	9119	9317	9175	9341	9241	9439	9623	9663
21.1947	9361	9093	8885	8889	9177	8721	8881	8747	8445	8885	8995	9027	9043	9273	9139	9389	9427	9577	9391
21.221	9581	9079	9009	8709	9293	9093	9029	8729	8463	8831	8913	9253	9293	9051	9593	9505	9213	9417	8875
21.2473	9519	9057	9103	8911	8983	8793	8745	8535	9015	8455	8675	8839	9063	9053	9071	9419	9199	9551	9175
21.2735	9459	9349	9013	8549	9013	9369	8927	8649	8511	8711	8603	8991	9175	9293	9077	9421	9443	9103	9291
21.2998	9699	9189	9091	8673	8961	8879	8779	8637	8411	8687	8853	8519	8895	9295	9437	9549	8985	9497	9129
21.326	9555	9369	9187	9027	8885	8967	8915	8727	9021	8925	8739	8789	8775	9177	8997	9301	9147	9387	8993
21.3523	9397	9249	8719	9067	8927	8801	8701	8939	8431	8723	8623	8731	8969	9095	9345	9415	9253	9395	9565
21.3786	9333	9283	8877	8811	8817	8985	8625	8803	8847	8457	8733	8487	9243	9027	9061	9087	9145	9311	9013
21.4048	9231	9281	9013	8853	9027	8901	8819	9067	8509	8613	8869	8851	9223	9111	9127	9337	9163	9293	9095
21.4311	9235	9497	9057	8707	8997	9061	8741	8805	8755	8479	8585	8695	9177	9379	9319	9127	9217	9335	9219
21.4573	9083	9175	9017	8491	9113	8799	8945	8663	8659	8667	8707	8931	9029	9461	9615	9391	9207	9269	9407
21.4836	9453	9125	8959	8739	8911	9027	8701	8713	8585	8559	8613	9057	9153	9175	9367	9037	9215	9161	9159
21.5099	9301	8973	9147	9151	9039	9133	8541	8607	8419	8815	8697	9057	8845	9075	9273	9443	9209	9605	9413
21.5361	9361	9503	9001	8843	8919	8717	9035	8631	8811	8443	8549	8903	9425	9095	9097	9311	8991	8983	9097
21.5624	9505	9239	9121	8981	9037	8609	9019	8637	8611	8849	8579	8897	9233	9077	9265	9381	9223	9383	9027
21.5886	9361	9177	9141	8791	8885	8789	8779	8555	8615	8581	8743	9111	8977	9033	9179	9315	9351	9057	9151
21.6149	9509	9027	9187	8887	8857	9001	8879	8655	8737	8457	8577	8745	9033	9147	9099	9191	9581	9171	9075
21.6412	9553	9363	8927	8901	8829	9021	8463	8505	8475	8653	8495	8453	8965	9475	8933	9475	9125	9431	9285
21.6674	9577	8807	8835	8789	8999	8771	8579	8467	8461	8585	8593	8851	9133	9099	9177	9033	9155	9385	9149
21.6937	9271	9011	9185	8819	9067	9061	8663	8483	8643	8621	8645	8773	9281	9061	9075	9305	9327	9275	9117
21.7199	9525	9077	8931	8763	8951	8931	8861	8503	8503	8405	8807	8831	8951	9275	9575	9045	9265	9155	9351
21.7462	9607	9027	8879	8849	8845	8903	8651	8693	8523	8551	8573	8841	9073	8947	9001	9145	9153	9261	9235
21.7725	9227	9151	8991	8953	8865	8939	8843	8619	8807	8453	8601	8845	8979	9045	9153	9155	9135	9135	9119
21.7987	9401	8721	9065	8937	8923	8769	9107	8599	8531	8577	8619	8675	9041	9195	9345	9165	9447	9305	9193
21.825	9383	9077	8759	8681	8697	9113	8685	8555	8451	8631	8553	8779	9065	9013	9239	9223	9643	9287	9275
21.8512	9363	9013	8957	8557	8673	9019	8719	8603	8571	8739	8681	8863	9023	9257	9605	9221	9187	9477	9315
21.8775	9229	9319	9113	8933	8779	8825	8783	8797	8715	8479	8519	8715	9163	9113	9233	9219	9243	9519	8903
21.9038	9453	9127	8991	8685	8715	8945	8735	8537	8599	8679	8693	8871	9157	9199	9353	8973	9231	9311	9109
21.93	9293	9329	8627	8639	9007	8881	9043	8711	8737	8769	8657	9051	9181	9195	9417	9351	9109	9335	9201
21.9563	9603	8915	9059	8577	8849	8667	8829	8875	8501	8639	8545	8615	9021	9537	9213	9315	9235	9457	9199
21.9825	9637	9347	9009	8765	9055	8615	8787	8621	8507	8673	8539	8753	8943	8993	9175	9107	9183	9319	9147
22.0088	9111	9135	9069	8761	9097	8975	8819	8413	8555	8445	8715	8967	8883	8945	9111	9161	9167	9291	9375
22.0351	9395	8929	9105	8931	8893	8911	8739	8757	8439	8821	8527	8797	8823	9255	9317	9017	9055	9263	9385
22.0613	9437	8869	8819	8871	8753	8739	8651	8593	8431	8447	8307	8801	8971	8835	8947	9405	9059	9301	9373
22.0876	9531	9279	8773	8831	8825	8889	8949	8521	8631	8347	8447	8721	8815	9019	9109	9169	9265	9263	9497
22.1138	9301	9097	9033	8601	8949	9045	8887	8505	8671	8437	8493	8521	8733	9037	9271	9303	9347	9387	9335
22.1401	9245	9143	8977	8873	8965	9041	8843	8499	8725	8525	8489	8673	9047	9285	9277	9253	9163	9209	9145
22.1664	9335	8943	9103	8471	8829	8923	8647	8569	8685	8507	8627	8759	9025	9213	9199	9147	9319	9421	9415
22.1926	9517	9117	9263	8845	8851	8961	8665	8681	8451	8565	8601	8527	9145	9387	9081	9165	9273	9037	9325
22.2189	9085	9107	9009	9251	8879	9095	8785	8465	8607	8603	8537	8877	8899	9035	9395	9289	9205	9293	9127
22.2451	9407	9001	9021	8871	8787	8731	9101	8911	8675	8615	8309	9145	9001	9079	9199	9153	9273	9217	9313
22.2714	9309	9145	9049	8479	8829	8915	8705	8745	8325	8501	8715	8935	8763	9083	9407	9379	9259	9055	9267
22.2977	9457	9127	8647	9063	8989	8655	8867	8941	8399	8671	8873	9037	8939	9245	9203	9039	9157	9143	9119
22.3239	9349	8817	8817	8519	9161	8769	8801	8781	8675	8453	8557	8757	9141	9021	9081	9217	9163	9219	9337
22.3502	9377	9203	8931	8899	8753	8961	8719	8675	8511	8751	8601	8545	8927	9317	9209	9233	9485	9249	9207
22.3764	9343	8957	8755	8655	8617	8769	9099	8397	8657	8661	8297	8779	9317	9291	9011	9365	9423	9265	9135
22.4027	9557	8927	8665	8833	8859	8867	8861	8667	8427	8627	8615	8869	8943	9081	9521	9075	9399	9141	9287
22.429	9283	8887	9015	8685	8683	8933	8925	8713	8539	8871	8687	8987	8885	9011	9353	8859	9341	9251	9047
22.4552	9285	9077	8987	8895	8809	8847	8697	8533	8473	8527	8701	8975	9097	9029	9225	9217	9155	9331	9227
22.4815	9461	9229	8915	8403	8909	9025	8739	8683	8329	8641	8435	8799	9221	8979	9241	9261	9505	9189	9227
22.5078	9241	8821	8747	8833	8867	8761	9049	8713	8267	8407	8355	8613	8755	9323	9231	9237	9383	9405	9119
22.534	9305	9013	8787	8525	8703	8849	8815	8563	8673	8607	8471	8699	8899	9381	9015	9157	9051	9125	9303
22.5603	9315	9067	8851	8645	8731	8799	8597	8505	8567	8809	8553	8553	8991	9065	9147	9285	9361	9355	9069
22.5865	9351	9043	8899	8697	9033	8941	8719	8469	8649	8629	8513	8711	8961	9071	9161	9289	9315	9201	9093
22.6128	9499	9141	9099	8861	8959	8869	8915	8687	8779	8467	8687	8713	8941	8985	9211	9079	9041	9269	9207
22.6391	9223	8795	8737	8539	8827	8943	8819	8613	8755	8553	8673	8423	8987	9207	9317	8999	9335	9015	9231
22.6653	9087	8845	8977	8489	8953	8789	8751	8671	8609	8455	8375	8797	8917	9315	8923	9295	9303	9267	9273
22.6916	9221	9171	8837	8731	8791	8989	8601	8483	8595	8751	8515	8793	9037	9217	9173	8959	9081	9333	9461
22.7178	9349	9187	8897	8727	8795	8927	8763	8601	8487	8661	8561	8765	9099	9093	9267	9361	9149	9243	9185
22.7441	9451	9105	9003	8819	8589	8925	9019	8859	8333	8467	8529	9001	8725	8987	9473	8939	9233	9413	9275
22.7704	9461	9001	9089	8805	9009	8841	8803	8635	8571	8701	8633	8719	9043	9129	9111	9263	9053	9409	9219
22.7966	9063	8947	8927	8895	8949	9099	8771	8589	8515	8673	8341	8803	8897	9171	9031	8941	9237	9235	9285
22.8229	9315	8931	8959	8513	8779	9049	8897	8473	8559	8693	8583	8583	8973	9175	9059	9167	9327	9181	9353
22.8491	9431	8947	8871	8705	8755	8943	8749	8553	8139	8577	8565	8805	9341	9201	9265	9185	9261	9153	9249
22.8754	9247	8993	9065	8753	8807	8953	8895	8765	8421	8429	8615	8725	9077	9157	9051	9239	9359	9383	9045
22.9017	9109	9273	8785	8725	8745	8799	8507	8515	8427	8461	8589	9101	8779	9001	9273	9469	9173	9125	9019
22.9279	9417	8851	8687	8751	9103	8739	8753	8773	8691	8643	8665	8815	8801	9231	9123	9399	9303	9307	9449
22.9542	9495	8939	8963	8497	9031	8717	8637	8449	8583	8519	8547	8851	8997	9091	9107	9073	9553	9363	9041
22.9805	9517	8911	8985	8627	8609	8749	8863	8539	8715	8657	8389	8819	9029	8897	9213	8925	9003	9371	9431
23.0067	9385	9169	9169	8969	8623	8981	9045	8829	8653	8383	8477	8845	9053	9165	9281	9305	9035	9165	9207
23.033	9039	9159	8779	8653	8723	8727	8835	8811	8759	8729	8865	8781	8913	8979	9021	8971	9283	9343	9123
23.0592	9147	8945	8805	8531	8739	8859	8927	8613	8787	8493	8709	8881	8897	9181	8835	9487	9507	9217	9125
23.0855	9275	8845	8785	8741	8641	8959	8613	8493	8543	8861	8419	8989	8887	9199	9243	9003	9395	9151	9357
23.1118	9171	9119	8995	8709	8893	8701	8633	8711	8663	8577	8495	8965	9183	9179	9353	9233	9127	9185	9397
23.138	9379	8801	8953	8639	8837	8781	8617	8701	8381	8605	8623	8773	8679	9089	9073	9213	9255	9273	9295
23.1643	9487	8995	8911	8713	8763	8715	8611	8615	8549	8517	8587	8805	8977	9063	9303	9069	9203	9187	8935
23.1905	9399	9043	8889	8853	8747	8723	8607	8365	8379	8599	8475	8633	9137	8825	9059	9105	9045	8981	9041
23.2168	9111	8949	8763	8769	8873	8945	8845	8607	8505	8379	8467	8889	8883	9083	9315	9263	9001	9195	8961
23.2431	9323	8757	8697	8795	8903	8957	8671	8625	8649	8311	8697	8705	8951	9163	9035	9147	9087	9203	9205
23.2693	9331	8995	8853	8639	8873	8651	8583	8465	8363	8597	8691	8727	9097	9181	9193	9341	9105	9125	9171
23.2956	9345	8841	8837	8793	8761	8691	8883	8649	8523	8859	8513	8781	9017	9307	9203	9381	9233	9289	9347
23.3218	8955	9023	9005	8619	8649	9049	8619	8561	8713	8489	8655	8695	9091	9019	8999	9205	9091	9165	9279
23.3481	9225	8967	8523	8389	8951	8973	8549	8789	8571	8621	8487	8745	9045	8971	9029	9375	9077	9023	9303
23.3743	9077	8869	8779	8639	8685	8777	8773	8769	8577	8297	8557	8707	9073	8969	9075	9125	9169	9117	9169
23.4006	9231	8973	8645	8863	8755	9005	8579	8429	8505	8253	8713	8803	9089	9183	9089	9211	9421	9181	9235
23.4269	9285	9087	8915	8637	9017	8885	8709	8783	8615	8499	8551	8785	8999	9241	9073	9173	9165	9371	9257
23.4531	9307	8991	8653	8489	8875	8877	8893	8557	8637	8549	8599	8641	9069	9413	9093	9401	8961	9269	9131
23.4794	9155	9017	8879	8749	8841	8923	8721	8837	8529	8761	8317	8821	9085	9117	9153	9077	9211	9197	9395
23.5057	9211	9099	8911	8587	8913	8745	8845	8343	8401	8549	8459	8779	9081	9119	9047	9201	9231	9311	9465
23.5319	9381	9013	8869	8719	8805	8877	9039	8829	8501	8871	8755	8565	9277	9287	8887	9119	8937	9301	9253
23.5582	9489	9061	8775	8815	8785	8837	8687	8611	8621	8507	8785	8569	9325	8959	8951	9077	9113	9197	9487
23.5844	9383	9351	9227	8741	8799	8835	8743	8423	8379	8613	8493	9029	8721	8973	9175	9147	9119	9393	9003
23.6107	9225	9115	9051	8633	8625	8895	8601	8715	8573	8321	8603	8953	8721	8925	8981	8967	9175	9281	9123
23.637	9349	9093	9033	8669	8815	8571	8907	8563	8451	8369	8707	8641	8829	9045	9175	9273	9037	9303	9391
23.6632	9271	9003	9001	8565	8811	8787	8831	8677	8513	8341	8637	8741	8671	9065	9215	8881	9301	9201	9201
23.6895	9199	9051	9013	8843	8787	8861	8895	8667	8781	8497	8569	8585	8989	9281	9111	9125	9125	9271	9379
23.7157	9391	9039	8387	8619	8561	8861	8631	8727	8501	8445	8583	8667	9175	9275	9169	9135	9187	9315	9345
23.742	9771	9175	8897	8587	8599	8895	8853	8601	8315	8497	8449	8641	8813	9179	9251	8885	9193	9181	8949
23.7683	9299	8915	8943	8411	8839	8925	8763	8555	8593	8531	8455	8757	9077	9183	8875	9195	9271	9263	9127
23.7945	9149	8933	8943	8759	9025	8773	8645	8473	8575	8811	8613	8741	8849	9445	9135	9087	9101	9117	9383
23.8208	9191	8987	8745	8871	8681	8909	8759	8547	8509	8447	8717	8607	9145	9131	8953	9297	9201	9263	9241
23.847	8997	9015	8755	8729	8867	8913	8727	8663	8477	8229	8423	8883	9149	9259	9225	9071	9393	9555	9243
23.8733	9229	8935	8679	8751	8867	8947	8653	8489	8719	9031	8521	8775	8975	8975	9045	9117	9251	9099	9037
23.8996	9271	8947	8763	8607	8925	8653	8539	8593	8473	8565	8813	8609	8771	9147	9253	9203	9125	9071	9181
23.9258	8951	8969	8979	8801	8803	8559	8701	8781	8413	8517	8583	8891	8927	9025	8977	9201	9457	9237	9103
23.9521	9193	9255	8921	8591	8955	8705	8935	8665	8509	8417	8561	8687	8849	8893	9117	9095	9353	9363	9351
23.9783	9363	9001	9019	8597	8815	8655	8657	8541	8797	8397	8655	8779	9153	8973	9101	9259	9357	9095	9265
24.0046	9205	9039	8681	8523	8641	9045	8665	8731	8515	8369	8599	8715	9247	9069	9397	9133	8869	9357	9269
24.0309	9041	9101	9151	8579	8883	9007	8779	8693	8599	8637	8419	8407	9177	8993	9295	9263	9183	9213	9179
24.0571	9373	8739	8925	8551	8827	8649	8721	8733	8583	8501	8595	8581	8689	9187	9115	9275	9379	9117	8919
24.0834	9283	8999	8953	8713	8923	8915	8743	8605	8555	8463	8647	9065	9147	9033	9019	9043	9393	9385	9189
24.1096	9361	9055	8741	8521	8747	8865	8821	8337	8619	8457	8521	8737	9155	8981	8943	8953	9303	8975	9281
24.1359	9355	8829	8769	8885	8919	8651	8673	8741	8291	8335	8443	8825	8915	9091	9181	9303	9287	9221	8903
24.1622	9433	9167	8825	8579	8911	8951	8781	8629	8369	8303	8479	8911	8909	9239	9021	9339	9067	9283	8831
24.1884	9313	9197	8769	8877	8713	8849	8509	8671	8547	8777	8411	9015	9037	9261	8933	9237	9355	9319	9175
24.2147	9073	9017	8809	8657	8781	8749	8835	8689	8599	8713	8577	8995	8695	9251	9367	9131	8983	9291	9125
24.241	9375	8925	8885	8771	8619	8639	8767	8463	8309	8601	8387	8755	8797	9021	9129	9219	9167	9067	9141
24.2672	9387	8837	8855	8673	8863	8839	8735	8577	8509	8409	8381	8603	8905	9253	9191	9379	9337	9107	9193
24.2935	9055	8843	8881	8535	8841	8775	8699	8517	8663	8529	8497	8825	9215	9155	8903	9103	9225	9339	9103
24.3197	9325	9103	8821	8707	8861	8807	8767	8415	8545	8269	8639	8747	8859	9055	9059	9041	9217	9301	9079
24.346	9331	8987	8837	8653	8781	8995	8613	8399	8461	8267	8379	8693	8973	9037	9107	9097	9139	9219	9365
24.3723	9297	8991	8695	8711	8675	8925	8669	8537	8767	8449	8529	8843	8849	9023	9037	9069	9045	9331	9341
24.3985	9113	9173	8931	8843	8707	8519	8613	8559	8573	8625	8657	8515	9067	8919	9337	9031	9153	9053	9035
24.4248	9111	8669	9233	8693	8835	8735	8881	8587	8801	8717	8627	8487	8899	9223	9059	9037	9219	9323	9027
24.451	9463	9175	8971	8797	8923	8755	8267	8661	8597	8541	8583	8651	9111	9187	8671	9003	9379	9231	8967
24.4773	9227	9007	9091	8419	8897	8953	8703	8485	8697	8503	8499	8843	8819	9131	9021	9329	9189	9179	8943
24.5036	9151	9043	9087	8647	9013	8789	8511	8231	8585	8311	8529	8859	9077	8921	9051	9031	9047	9465	9073
24.5298	9135	9021	8929	8711	8975	8949	8543	8637	8897	8515	8711	8737	8879	8979	9259	9247	9209	9327	9161
24.5561	9551	8945	8895	8955	8651	8723	8559	8835	8551	8409	8395	8701	9123	9071	9055	9003	8973	8935	9139
24.5823	9289	9299	8739	8915	8561	8885	8553	8683	8357	8597	8621	8797	8967	9163	9029	9049	9015	9205	9221
24.6086	9141	8947	8901	8795	8863	8779	8805	8843	8861	8777	8399	8681	9101	9091	9041	9139	8923	9117	9371
24.6349	9301	9103	8771	8855	8905	8735	8601	8639	8413	8645	8603	8829	9123	9335	9193	8963	9005	9375	9087
24.6611	9449	8839	8865	8845	8735	8743	8751	8611	8707	8711	8789	8779	8963	8989	9053	9209	9187	9199	9343
24.6874	9351	8855	9071	8937	8729	8701	9141	8365	8691	8711	8371	9143	9143	9053	9057	9171	9123	9069	9003
24.7136	9309	8917	8853	8819	9201	9031	8623	8647	8447	8591	8859	8689	8843	9327	9285	9245	9437	9343	9143
24.7399	9475	9049	8843	8639	8581	8727	8533	8333	8593	8717	8409	8827	9245	9133	9109	9055	9129	9315	9307
24.7662	9413	9269	8575	8935	8755	8551	8699	8519	8895	8459	8593	8781	9063	9059	8939	9133	9071	9407	9153
24.7924	9287	9199	9019	8791	8901	8987	8829	8391	8483	8643	8651	8835	9041	9113	8795	9279	9319	9061	8825
24.8187	9325	9191	8959	8755	8921	8865	8605	8613	8447	8393	8321	8937	8891	9059	9221	9331	9215	9261	9289
24.845	9285	9083	9027	8707	8997	8815	8761	8687	8367	8639	8637	8533	9097	9185	9141	8851	9227	9055	9481
24.8712	9411	9103	9105	8921	9109	8733	8663	8511	8667	8637	8441	8923	9003	8901	9027	9117	9265	9219	9137
24.8975	9211	8943	9097	8837	8743	8495	9015	8727	8473	8579	8395	8893	8847	9017	9163	9117	9195	8941	8991
24.9237	9223	9133	8859	8661	8993	8629	8849	8569	8545	8383	8461	8737	8805	8935	9267	9289	9185	9303	9141
24.95	9451	9275	8793	8663	8943	8655	8805	8635	8557	8577	8699	8867	9165	9311	9187	9075	9457	9325	9143
24.9763	9077	8963	9083	8925	9003	8805	8441	8653	8837	8469	8417	8697	8839	9311	9163	9005	9087	9049	9059
25.0025	9409	9017	9079	8901	8983	8657	8747	8405	8685	8611	8663	8617	8837	8765	9319	9227	9107	9477	9439
25.0288	9177	9005	9211	9155	8857	8875	8771	8545	8467	8599	8765	8833	9067	8877	9181	9135	9095	9075	9097
25.055	8995	9129	8821	8799	9067	8863	8653	8449	8583	8513	8419	8915	9179	8973	9021	8993	9209	9227	9347
25.0813	9061	8841	8977	8843	8807	8817	8761	8313	8529	8665	8513	8603	8817	8805	8953	9429	9359	9137	9163
25.1075	9411	8975	9187	8837	8997	8613	8541	8471	8625	8531	8509	8749	9143	9153	9091	9061	9289	9163	9167
25.1338	9313	9087	9089	9119	8979	8853	8755	8405	8501	8621	8439	8695	8897	9121	9193	9401	8975	9223	9235
25.1601	9367	9263	9123	8751	8663	8775	8883	8523	8385	8439	8549	8729	8939	9305	9067	8949	9331	9203	9135
25.1863	9415	9243	9159	9143	9247	8873	8415	8373	8601	8545	8509	8873	8953	8925	9097	8989	9051	9165	8943
25.2126	9569	9149	9243	8881	8759	8727	8565	8723	8569	8663	8559	8945	8873	8975	9379	9285	9131	9119	9075
25.2388	9541	9329	9269	8859	8915	8551	8865	8599	8429	8625	8571	8737	8959	9159	9399	9135	9407	8929	9101
25.2651	9737	9243	9279	8889	8925	8835	8727	8641	8591	8553	8541	8573	8965	9213	8833	9103	9337	9103	9201
25.2914	9347	9247	9095	9033	8893	8485	8743	8405	8465	8425	8123	8785	8889	9069	9151	9153	8993	9137	9259
25.3176	9727	9619	9365	8913	8977	8727	8879	8505	8529	8345	8573	8801	8801	9085	9177	9277	9069	9347	9283
25.3439	9527	9319	9391	9111	9097	8831	8511	8313	8623	8787	8479	8859	8891	9171	8977	8937	9001	9065	9183
25.3702	9363	9443	9017	9165	9209	8673	8585	8587	8423	8627	8385	8361	8993	9141	8925	9121	9097	8961	9133
25.3964	9561	9167	9331	9201	8899	8571	8801	8491	8901	8495	8413	8811	8887	9065	9103	9035	9325	9049	8857
25.4227	9419	9305	9107	9039	8977	8817	8659	8359	8607	8599	8541	8511	9071	9101	8847	8967	9155	9307	9199
[truncated: 1,697 more rows]

## Sheet: Fig.1k
X: Space group	Y: Tempureture (°C)	Y: Tempureture (°C)
R-3m	170	190
Fd-3m	350	390
[truncated: 1 more rows]

## Sheet: Fig.1l
X: Tempureture (°C)	Y: Normalized c	Y: Normalized c
[truncated: 11 more rows]
