# Supplementary material for: Defective oxygen inert phase stabilized high-voltage nickel-rich cathode for high-energy lithium-ion batteries
Source: Nat Commun. 2023 Dec 6;14:8087. doi: 10.1038/s41467-023-43792-0 (PMC10700321; doi:10.1038/s41467-023-43792-0)
Supplement: Supplementary file 3 — Source Data [file 41467_2023_43792_MOESM3_ESM.zip › Source Data - Figure 2.xlsx]

## Sheet: Fig. 2a
X: Capacity (mAh g-1)	Y: Voltage (v)	X: Capacity (mAh g-1)	Y: Voltage (v)		X: Capacity (mAh g-1)	Y: Voltage (v)	X: Capacity (mAh g-1)	Y: Voltage (v)
0	3.1885	0	4.4937		0	2.9671	0	4.4937
0.1833	3.5906	0	4.4816		0.1832	3.3537	0	4.4841
0.3665	3.6238	0	4.4748		0.3664	3.51	0	4.4785
0.5498	3.6321	0.1832	4.4593		0.5496	3.5797	0.1832	4.4639
0.733	3.6365	0.3663	4.4531		0.7329	3.5971	0.3665	4.4577
0.9163	3.6393	0.5495	4.4475		0.9161	3.6049	0.5497	4.4521
1.0995	3.6411	0.7327	4.4425		1.0993	3.6092	0.733	4.4475
1.2828	3.6433	0.9159	4.4376		1.2825	3.6123	0.9162	4.4425
1.466	3.6445	1.099	4.4332		1.4657	3.6148	1.0994	4.4379
1.6493	3.6458	1.2822	4.4286		1.6489	3.6166	1.2827	4.4335
1.8325	3.647	1.4654	4.4239		1.8321	3.6185	1.4659	4.4292
2.0158	3.648	1.6486	4.4196		2.0154	3.6197	1.6492	4.4249
2.199	3.6489	1.8318	4.4153		2.1986	3.6213	1.8324	4.4205
2.3823	3.6498	2.0149	4.4112		2.3818	3.6225	2.0156	4.4165
2.5655	3.6504	2.1981	4.4069		2.565	3.6235	2.1989	4.4125
2.7488	3.6517	2.3813	4.4029		2.7482	3.6244	2.3821	4.4084
2.932	3.6523	2.5645	4.3988		2.9314	3.625	2.5654	4.4044
3.1153	3.6532	2.7476	4.3948		3.1146	3.6259	2.7486	4.4007
3.2986	3.6538	2.9308	4.3908		3.2978	3.6266	2.9318	4.3967
3.4818	3.6545	3.114	4.387		3.481	3.6275	3.1151	4.3929
3.6651	3.6551	3.2972	4.383		3.6642	3.6281	3.2983	4.3889
3.8483	3.6557	3.4803	4.3793		3.8475	3.6284	3.4816	4.3852
4.0316	3.6563	3.6635	4.3753		4.0307	3.6294	3.6648	4.3812
4.2148	3.6569	3.8467	4.3718		4.2139	3.63	3.848	4.3777
4.3981	3.6576	4.0299	4.3678		4.3971	3.6303	4.0313	4.3737
4.5813	3.6582	4.2131	4.3644		4.5803	3.6306	4.2145	4.3703
4.7646	3.6591	4.3962	4.3607		4.7635	3.6312	4.3978	4.3666
4.9478	3.6597	4.5794	4.3573		4.9468	3.6315	4.581	4.3632
5.1311	3.66	4.7626	4.3539		5.13	3.6318	4.7642	4.3598
5.3143	3.6607	4.9457	4.3501		5.3132	3.6325	4.9475	4.3563
5.4976	3.6613	5.1289	4.347		5.4964	3.6328	5.1307	4.3529
5.6808	3.6619	5.3121	4.3433		5.6796	3.6331	5.314	4.3495
5.8641	3.6622	5.4952	4.3402		5.8629	3.6334	5.4972	4.3461
6.0474	3.6625	5.6784	4.3368		6.0461	3.6337	5.6804	4.3433
6.2306	3.6631	5.8616	4.3337		6.2293	3.634	5.8637	4.3396
6.4139	3.6635	6.0447	4.3306		6.4125	3.6343	6.0469	4.3365
6.5971	3.6641	6.2279	4.3272		6.5957	3.6346	6.2302	4.3334
6.7804	3.6644	6.4111	4.3244		6.779	3.6349	6.4134	4.3303
6.9636	3.6647	6.5943	4.321		6.9622	3.6352	6.5966	4.3275
7.1469	3.665	6.7774	4.3182		7.1454	3.6356	6.7799	4.3244
7.3301	3.6656	6.9606	4.3154		7.3286	3.6359	6.9631	4.3213
7.5134	3.6659	7.1438	4.3123		7.5118	3.6362	7.1464	4.3182
7.6966	3.6662	7.3269	4.3095		7.695	3.6368	7.3296	4.3157
7.8799	3.6666	7.5101	4.3067		7.8783	3.6371	7.5128	4.3129
8.0631	3.6675	7.6933	4.304		8.0615	3.6374	7.6961	4.3098
8.2464	3.6678	7.8765	4.3015		8.2447	3.6374	7.8793	4.3074
8.4296	3.6681	8.0596	4.299		8.4279	3.638	8.0626	4.3049
8.6129	3.6684	8.2428	4.2962		8.6111	3.638	8.2458	4.3021
8.7961	3.6687	8.426	4.2934		8.7943	3.6383	8.429	4.2996
8.9794	3.669	8.6092	4.2912		8.9775	3.6387	8.6123	4.2971
9.1627	3.6697	8.7923	4.2885		9.1607	3.639	8.7955	4.2943
9.3459	3.6697	8.9755	4.2863		9.3439	3.6393	8.9788	4.2922
9.5292	3.6703	9.1587	4.2838		9.5271	3.6396	9.162	4.2897
9.7124	3.6706	9.3418	4.2813		9.7103	3.6399	9.3452	4.2875
9.8957	3.6709	9.525	4.2792		9.8936	3.6402	9.5285	4.2847
10.0789	3.6712	9.7082	4.277		10.0768	3.6405	9.7117	4.2826
10.2622	3.6715	9.8913	4.2748		10.26	3.6408	9.895	4.2807
10.4454	3.6718	10.0745	4.2726		10.4432	3.6411	10.0782	4.2782
10.6287	3.6721	10.2577	4.2705		10.6264	3.6414	10.2614	4.2761
10.8119	3.6724	10.4409	4.2683		10.8096	3.6418	10.4447	4.2742
10.9952	3.6724	10.624	4.2661		10.9928	3.6418	10.6279	4.272
11.1784	3.6728	10.8072	4.2643		11.176	3.6421	10.8112	4.2699
11.3617	3.6731	10.9904	4.2624		11.3592	3.6424	10.9944	4.268
11.5449	3.6734	11.1735	4.2606		11.5425	3.643	11.1776	4.2661
11.7282	3.6737	11.3567	4.2587		11.7257	3.643	11.3609	4.2643
11.9114	3.674	11.5399	4.2565		11.9089	3.6433	11.5441	4.2621
12.0947	3.6743	11.723	4.255		12.0921	3.6436	11.7274	4.2602
12.278	3.6743	11.9062	4.2531		12.2753	3.6439	11.9106	4.2587
12.4612	3.6749	12.0893	4.2516		12.4586	3.6442	12.0938	4.2568
12.6445	3.6752	12.2725	4.2494		12.6418	3.6449	12.2771	4.255
12.8277	3.6752	12.4556	4.2478		12.825	3.6452	12.4603	4.2534
13.011	3.6755	12.6388	4.2463		13.0082	3.6455	12.6436	4.2516
13.1942	3.6759	12.822	4.2447		13.1914	3.6458	12.8268	4.25
13.3775	3.6759	13.0051	4.2432		13.3746	3.6461	13.01	4.2485
13.5607	3.6762	13.1883	4.2416		13.5578	3.6464	13.1933	4.2466
13.744	3.6765	13.3714	4.2401		13.7411	3.6464	13.3765	4.2451
13.9272	3.6768	13.5546	4.2385		13.9243	3.6467	13.5598	4.2438
14.1105	3.6768	13.7378	4.2373		14.1075	3.647	13.743	4.2423
14.2937	3.6771	13.9209	4.2361		14.2907	3.6473	13.9262	4.241
14.477	3.6774	14.1041	4.2342		14.4739	3.6473	14.1095	4.2398
14.6602	3.6774	14.2872	4.233		14.6572	3.648	14.2927	4.2379
14.8435	3.6777	14.4704	4.2317		14.8404	3.6483	14.4759	4.2367
15.0267	3.6777	14.6536	4.2305		15.0236	3.6483	14.6592	4.2354
15.21	3.678	14.8367	4.2292		15.2068	3.6486	14.8424	4.2339
15.3933	3.6783	15.0199	4.228		15.39	3.6489	15.0256	4.233
15.5765	3.6783	15.203	4.2265		15.5733	3.6492	15.2089	4.2317
15.7598	3.6786	15.3862	4.2252		15.7565	3.6495	15.3921	4.2302
15.943	3.6786	15.5693	4.2243		15.9397	3.6495	15.5753	4.2289
16.1263	3.679	15.7525	4.223		16.1229	3.6501	15.7586	4.2277
16.3095	3.679	15.9357	4.2221		16.3061	3.6501	15.9418	4.2268
16.4928	3.6793	16.1188	4.2209		16.4894	3.6504	16.1251	4.2255
16.676	3.6793	16.302	4.2199		16.6726	3.6507	16.3083	4.2246
16.8593	3.6796	16.4852	4.2187		16.8558	3.6511	16.4915	4.2237
17.0425	3.6796	16.6683	4.2175		17.039	3.6511	16.6748	4.2221
17.2258	3.6799	16.8515	4.2165		17.2222	3.6514	16.858	4.2212
17.409	3.6799	17.0347	4.2156		17.4055	3.6517	17.0412	4.2203
17.5923	3.6802	17.2178	4.2147		17.5887	3.652	17.2245	4.2193
17.7755	3.6802	17.401	4.2137		17.7719	3.652	17.4077	4.2184
17.9588	3.6805	17.5842	4.2128		17.9551	3.6523	17.5909	4.2175
18.142	3.6805	17.7673	4.2119		18.1383	3.6529	17.7742	4.2165
18.3253	3.6808	17.9505	4.2106		18.3215	3.6532	17.9574	4.2156
18.5086	3.6808	18.1336	4.21		18.5047	3.6532	18.1406	4.2144
18.6918	3.6811	18.3168	4.2091		18.6879	3.6535	18.3238	4.2134
18.8751	3.6811	18.4999	4.2082		18.8711	3.6538	18.5071	4.2128
19.0583	3.6814	18.6831	4.2075		19.0544	3.6542	18.6903	4.2119
19.2416	3.6814	18.8663	4.2066		19.2376	3.6542	18.8735	4.2109
19.4248	3.6817	19.0494	4.206		19.4208	3.6545	19.0567	4.2103
19.6081	3.6817	19.2326	4.2051		19.604	3.6548	19.24	4.2094
19.7913	3.6821	19.4157	4.2044		19.7872	3.6551	19.4232	4.2088
19.9746	3.6821	19.5989	4.2038		19.9704	3.6551	19.6064	4.2082
20.1578	3.6821	19.782	4.2026		20.1536	3.6554	19.7897	4.2069
20.3411	3.6824	19.9652	4.202		20.3368	3.6557	19.9729	4.2063
20.5243	3.6824	20.1483	4.2013		20.52	3.6557	20.1561	4.2054
20.7076	3.683	20.3315	4.2004		20.7032	3.656	20.3393	4.2047
20.8908	3.6833	20.5147	4.2001		20.8864	3.6563	20.5226	4.2041
21.0741	3.6833	20.6978	4.1992		21.0696	3.6563	20.7058	4.2035
21.2573	3.6833	20.881	4.1985		21.2529	3.6566	20.889	4.2026
21.4406	3.6836	21.0642	4.1979		21.4361	3.6569	21.0723	4.202
21.6239	3.6836	21.2473	4.1973		21.6193	3.6573	21.2555	4.2013
21.8071	3.6839	21.4305	4.1967		21.8025	3.6576	21.4387	4.2007
21.9904	3.6839	21.6137	4.1961		21.9857	3.6576	21.622	4.2001
22.1736	3.6842	21.7968	4.1954		22.1689	3.6579	21.8052	4.1995
22.3569	3.6842	21.98	4.1945		22.3521	3.6582	21.9884	4.1989
22.5401	3.6845	22.1631	4.1939		22.5353	3.6582	22.1717	4.1979
22.7234	3.6845	22.3463	4.1936		22.7186	3.6585	22.3549	4.1976
22.9066	3.6845	22.5295	4.193		22.9018	3.6585	22.5381	4.197
23.0899	3.6848	22.7126	4.1923		23.085	3.6588	22.7214	4.1964
23.2731	3.6852	22.8958	4.1917		23.2682	3.6591	22.9046	4.1958
23.4564	3.6852	23.079	4.1914		23.4514	3.6591	23.0878	4.1951
23.6396	3.6852	23.2621	4.1908		23.6346	3.6594	23.2711	4.1948
23.8229	3.6855	23.4453	4.1902		23.8178	3.6597	23.4543	4.1942
24.0061	3.6855	23.6284	4.1899		24.001	3.66	23.6375	4.1936
24.1894	3.6858	23.8116	4.1892		24.1842	3.66	23.8207	4.1933
24.3726	3.6858	23.9948	4.1889		24.3674	3.66	24.004	4.1927
24.5559	3.6858	24.1779	4.1883		24.5506	3.6607	24.1872	4.192
24.7392	3.6861	24.3611	4.1877		24.7338	3.661	24.3704	4.1917
24.9224	3.6864	24.5442	4.1868		24.917	3.6613	24.5536	4.1908
25.1057	3.6864	24.7274	4.1865		25.1002	3.6613	24.7369	4.1905
25.2889	3.6864	24.9106	4.1858		25.2834	3.6616	24.9201	4.1899
25.4722	3.6867	25.0937	4.1855		25.4666	3.6619	25.1033	4.1892
25.6554	3.6867	25.2769	4.1852		25.6498	3.6619	25.2865	4.1889
25.8387	3.687	25.46	4.1846		25.833	3.6622	25.4698	4.1886
26.0219	3.687	25.6432	4.184		26.0162	3.6622	25.653	4.188
26.2052	3.6873	25.8263	4.1837		26.1994	3.6625	25.8362	4.1877
26.3884	3.6873	26.0095	4.1834		26.3826	3.6628	26.0194	4.1871
26.5717	3.6873	26.1926	4.1827		26.5658	3.6631	26.2027	4.1868
26.7549	3.6876	26.3758	4.1824		26.749	3.6631	26.3859	4.1861
26.9382	3.6876	26.559	4.1818		26.9322	3.6635	26.5691	4.1858
27.1214	3.6879	26.7421	4.1815		27.1154	3.6635	26.7524	4.1852
27.3047	3.6879	26.9253	4.1812		27.2986	3.6638	26.9356	4.1849
27.488	3.6883	27.1084	4.1806		27.4818	3.6641	27.1188	4.1846
27.6712	3.6883	27.2916	4.1803		27.665	3.6641	27.302	4.184
27.8545	3.6886	27.4748	4.1799		27.8482	3.6644	27.4853	4.1837
28.0377	3.6886	27.6579	4.179		28.0314	3.6647	27.6685	4.1834
28.221	3.6889	27.8411	4.1787		28.2147	3.6647	27.8517	4.1827
28.4042	3.6889	28.0242	4.1784		28.3979	3.665	28.0349	4.1821
28.5875	3.6889	28.2074	4.1778		28.5811	3.6653	28.2182	4.1818
28.7707	3.6892	28.3906	4.1775		28.7643	3.6653	28.4014	4.1815
28.954	3.6895	28.5737	4.1772		28.9475	3.6656	28.5846	4.1809
29.1372	3.6895	28.7569	4.1765		29.1307	3.6656	28.7679	4.1806
29.3205	3.6895	28.94	4.1762		29.3139	3.6659	28.9511	4.1803
29.5037	3.6898	29.1232	4.1756		29.4971	3.6659	29.1343	4.1796
29.687	3.6898	29.3063	4.1753		29.6803	3.6662	29.3175	4.1793
29.8702	3.6901	29.4895	4.175		29.8636	3.6666	29.5008	4.179
30.0535	3.6901	29.6727	4.1747		30.0468	3.6666	29.684	4.1787
30.2367	3.6907	29.8558	4.1744		30.23	3.6669	29.8672	4.1781
30.42	3.6907	30.039	4.1737		30.4132	3.6669	30.0505	4.1778
30.6032	3.691	30.2221	4.1734		30.5964	3.6672	30.2337	4.1775
30.7865	3.691	30.4053	4.1731		30.7796	3.6675	30.4169	4.1772
30.9698	3.6914	30.5884	4.1725		30.9628	3.6678	30.6001	4.1768
31.153	3.6914	30.7716	4.1722		31.146	3.6678	30.7834	4.1762
31.3363	3.6914	30.9547	4.1719		31.3293	3.6681	30.9666	4.1759
31.5195	3.6917	31.1379	4.1713		31.5125	3.6681	31.1498	4.1756
31.7028	3.6917	31.321	4.1706		31.6957	3.6687	31.333	4.1747
31.886	3.692	31.5042	4.1703		31.8789	3.669	31.5163	4.1744
32.0693	3.692	31.6873	4.17		32.0621	3.669	31.6995	4.1741
32.2525	3.6923	31.8705	4.1694		32.2453	3.6693	31.8827	4.1737
32.4358	3.6923	32.0537	4.1691		32.4285	3.6697	32.0659	4.1734
32.619	3.6926	32.2368	4.1688		32.6117	3.6697	32.2492	4.1728
32.8023	3.6926	32.42	4.1685		32.7949	3.6697	32.4324	4.1725
32.9855	3.6929	32.6031	4.1679		32.9781	3.67	32.6156	4.1722
33.1688	3.6929	32.7863	4.1675		33.1613	3.6703	32.7988	4.1719
33.352	3.6932	32.9694	4.1669		33.3445	3.6706	32.982	4.1713
33.5353	3.6932	33.1526	4.1666		33.5277	3.6706	33.1653	4.171
33.7186	3.6935	33.3358	4.1663		33.711	3.6709	33.3485	4.1706
33.9018	3.6935	33.5189	4.1657		33.8941	3.6709	33.5317	4.17
34.0851	3.6938	33.7021	4.1654		34.0773	3.6712	33.7149	4.1697
34.2683	3.6938	33.8852	4.1648		34.2606	3.6715	33.8982	4.1694
34.4516	3.6941	34.0684	4.1644		34.4438	3.6715	34.0814	4.1688
34.6348	3.6941	34.2515	4.1638		34.627	3.6718	34.2646	4.1685
34.8181	3.6941	34.4347	4.1632		34.8102	3.6718	34.4478	4.1682
35.0013	3.6945	34.6178	4.1629		34.9934	3.6721	34.631	4.1675
35.1846	3.6948	34.801	4.1623		35.1766	3.6724	34.8143	4.1669
35.3678	3.6948	34.9842	4.1617		35.3598	3.6724	34.9975	4.1666
35.5511	3.6948	35.1673	4.1613		35.5431	3.6728	35.1807	4.166
35.7343	3.6951	35.3505	4.1607		35.7263	3.6731	35.3639	4.1657
35.9176	3.6951	35.5336	4.1601		35.9095	3.6731	35.5471	4.1651
36.1008	3.6954	35.7168	4.1598		36.0927	3.6734	35.7304	4.1648
36.2841	3.6957	35.8999	4.1592		36.2759	3.6737	35.9136	4.1644
36.4673	3.6957	36.0831	4.1589		36.4591	3.6737	36.0968	4.1638
36.6506	3.696	36.2662	4.1582		36.6423	3.674	36.28	4.1632
36.8339	3.696	36.4494	4.1576		36.8256	3.674	36.4632	4.1629
37.0171	3.6963	36.6325	4.1573		37.0088	3.6743	36.6465	4.1623
37.2004	3.6963	36.8157	4.1567		37.192	3.6746	36.8297	4.162
37.3836	3.6966	36.9988	4.1561		37.3752	3.6746	37.0129	4.1613
37.5669	3.6966	37.182	4.1551		37.5584	3.6749	37.1961	4.161
37.7501	3.6969	37.3651	4.1548		37.7416	3.6752	37.3793	4.1604
37.9334	3.6969	37.5483	4.1542		37.9248	3.6752	37.5625	4.1598
38.1166	3.6972	37.7314	4.1536		38.108	3.6755	37.7458	4.1595
38.2999	3.6972	37.9146	4.153		38.2912	3.6755	37.929	4.1586
38.4831	3.6976	38.0977	4.1524		38.4744	3.6759	38.1122	4.1579
38.6664	3.6976	38.2809	4.152		38.6576	3.6762	38.2954	4.1573
38.8496	3.6979	38.464	4.1514		38.8409	3.6762	38.4786	4.1567
39.0329	3.6979	38.6472	4.1508		39.0241	3.6768	38.6619	4.1564
39.2161	3.6982	38.8303	4.1502		39.2073	3.6771	38.8451	4.1558
39.3994	3.6982	39.0135	4.1496		39.3905	3.6771	39.0283	4.1551
39.5826	3.6988	39.1966	4.1489		39.5737	3.6774	39.2115	4.1545
39.7659	3.6988	39.3798	4.1483		39.7569	3.6774	39.3947	4.1542
39.9492	3.6991	39.5629	4.1474		39.9401	3.6777	39.5779	4.1536
40.1324	3.6994	39.7461	4.1468		40.1233	3.678	39.7611	4.153
40.3157	3.6994	39.9292	4.1462		40.3065	3.678	39.9444	4.152
40.4989	3.6997	40.1124	4.1452		40.4897	3.6783	40.1276	4.1517
40.6822	3.6997	40.2955	4.1446		40.6729	3.6786	40.3108	4.1508
40.8654	3.7	40.4787	4.144		40.8561	3.6786	40.494	4.1502
41.0487	3.7	40.6618	4.1434		41.0393	3.679	40.6772	4.1493
41.2319	3.7003	40.845	4.1427		41.2225	3.6793	40.8605	4.1486
41.4152	3.7003	41.0281	4.1421		41.4058	3.6793	41.0437	4.148
41.5984	3.7007	41.2112	4.1415		41.589	3.6796	41.2269	4.1474
41.7817	3.7007	41.3944	4.1406		41.7722	3.6796	41.4101	4.1468
41.9649	3.701	41.5775	4.14		41.9554	3.6799	41.5933	4.1462
42.1482	3.7013	41.7607	4.1387		42.1386	3.6802	41.7766	4.1455
42.3314	3.7013	41.9438	4.1381		42.3218	3.6802	41.9598	4.1449
42.5147	3.7013	42.127	4.1372		42.505	3.6805	42.143	4.144
42.698	3.7016	42.3101	4.1365		42.6882	3.6808	42.3262	4.1434
42.8812	3.7019	42.4933	4.1359		42.8714	3.6811	42.5094	4.1424
43.0645	3.7022	42.6764	4.1353		43.0546	3.6811	42.6926	4.1418
43.2477	3.7022	42.8596	4.1344		43.2378	3.6814	42.8758	4.1409
43.431	3.7022	43.0427	4.1338		43.421	3.6817	43.0591	4.1403
43.6142	3.7025	43.2259	4.1328		43.6042	3.6817	43.2423	4.1396
43.7975	3.7025	43.409	4.1316		43.7874	3.6821	43.4255	4.1387
43.9807	3.7028	43.5922	4.1307		43.9706	3.6824	43.6087	4.1381
44.164	3.7031	43.7753	4.13		44.1538	3.6824	43.7919	4.1372
44.3472	3.7031	43.9585	4.1291		44.337	3.6827	43.9752	4.1365
44.5305	3.7034	44.1416	4.1285		44.5202	3.683	44.1584	4.1356
44.7137	3.7034	44.3248	4.1279		44.7034	3.683	44.3416	4.1347
44.897	3.7038	44.5079	4.1269		44.8866	3.6833	44.5249	4.1338
45.0802	3.7041	44.6911	4.1263		45.0698	3.6836	44.7081	4.1331
45.2635	3.7041	44.8742	4.1254		45.2531	3.6839	44.8913	4.1325
45.4467	3.7044	45.0573	4.1248		45.4363	3.6839	45.0745	4.1316
45.63	3.7044	45.2405	4.1235		45.6195	3.6845	45.2577	4.1307
45.8132	3.7047	45.4236	4.1229		45.8027	3.6848	45.4409	4.13
45.9965	3.705	45.6068	4.122		45.9859	3.6848	45.6241	4.1291
46.1798	3.705	45.7899	4.1214		46.1691	3.6852	45.8074	4.1285
46.363	3.7053	45.9731	4.1204		46.3523	3.6852	45.9906	4.1276
46.5463	3.7053	46.1562	4.1195		46.5355	3.6855	46.1738	4.1263
46.7295	3.7056	46.3394	4.1189		46.7187	3.6858	46.357	4.1254
46.9128	3.7059	46.5225	4.1179		46.9019	3.6861	46.5402	4.1245
47.096	3.7059	46.7057	4.117		47.0851	3.6861	46.7234	4.1238
47.2793	3.7062	46.8888	4.1164		47.2683	3.6864	46.9066	4.1229
47.4625	3.7062	47.0719	4.1152		47.4515	3.6867	47.0898	4.122
47.6458	3.7069	47.2551	4.1142		47.6347	3.6867	47.2731	4.1214
47.829	3.7072	47.4382	4.1133		47.8179	3.687	47.4563	4.1204
48.0123	3.7072	47.6214	4.1124		48.0011	3.6873	47.6395	4.1198
48.1955	3.7075	47.8045	4.1114		48.1843	3.6876	47.8227	4.1186
48.3788	3.7078	47.9877	4.1108		48.3675	3.6879	48.0059	4.1176
48.562	3.7078	48.1708	4.1099		48.5507	3.6879	48.1891	4.117
48.7453	3.7081	48.354	4.109		48.7339	3.6883	48.3723	4.1161
48.9285	3.7084	48.5371	4.1077		48.9171	3.6886	48.5555	4.1152
49.1118	3.7084	48.7202	4.1068		49.1004	3.6886	48.7387	4.1145
49.2951	3.7087	48.9034	4.1062		49.2835	3.6889	48.9219	4.1136
49.4783	3.7087	49.0865	4.1052		49.4667	3.6892	49.1052	4.1127
49.6616	3.709	49.2697	4.1043		49.6499	3.6895	49.2884	4.1117
49.8448	3.7093	49.4528	4.1034		49.8331	3.6895	49.4716	4.1105
50.0281	3.7096	49.636	4.1024		50.0163	3.6898	49.6548	4.1096
50.2113	3.7096	49.8191	4.1015		50.1996	3.6901	49.838	4.1086
50.3946	3.71	50.0023	4.1006		50.3828	3.6904	50.0212	4.108
50.5778	3.71	50.1854	4.0997		50.566	3.6904	50.2044	4.1071
50.7611	3.7103	50.3685	4.0987		50.7492	3.6907	50.3876	4.1062
50.9443	3.7106	50.5517	4.0975		50.9324	3.691	50.5708	4.1052
51.1276	3.7106	50.7348	4.0969		51.1156	3.6914	50.754	4.1043
51.3108	3.7109	50.918	4.0956		51.2988	3.6917	50.9373	4.1034
51.4941	3.7112	51.1011	4.095		51.482	3.6917	51.1205	4.1021
51.6773	3.7112	51.2843	4.0941		51.6652	3.692	51.3037	4.1012
51.8606	3.7115	51.4674	4.0931		51.8484	3.6926	51.4869	4.1006
52.0438	3.7115	51.6506	4.0919		52.0316	3.6929	51.6701	4.0997
52.2271	3.7118	51.8337	4.091		52.2148	3.6929	51.8533	4.0987
52.4104	3.7121	52.0169	4.09		52.398	3.6932	52.0365	4.0975
52.5936	3.7124	52.2	4.0891		52.5812	3.6935	52.2197	4.0969
52.7769	3.7124	52.3832	4.0882		52.7644	3.6938	52.4029	4.0959
52.9601	3.7127	52.5663	4.0873		52.9477	3.6938	52.5861	4.0947
53.1434	3.7127	52.7495	4.0863		53.1309	3.6941	52.7693	4.0938
53.3266	3.7131	52.9326	4.0854		53.3141	3.6945	52.9525	4.0928
53.5099	3.7134	53.1157	4.0842		53.4973	3.6948	53.1357	4.0919
53.6931	3.7134	53.2989	4.0832		53.6805	3.6951	53.3189	4.091
53.8764	3.7137	53.482	4.0823		53.8637	3.6951	53.5021	4.09
54.0596	3.714	53.6652	4.0814		54.0469	3.6954	53.6853	4.0891
54.2429	3.7146	53.8483	4.0804		54.2301	3.6957	53.8685	4.0882
54.4261	3.7146	54.0315	4.0795		54.4133	3.696	54.0518	4.0869
54.6094	3.7149	54.2146	4.0786		54.5965	3.6963	54.2349	4.086
54.7926	3.7152	54.3978	4.0776		54.7797	3.6963	54.4181	4.0851
54.9759	3.7155	54.5809	4.0767		54.9629	3.6966	54.6014	4.0842
55.1591	3.7155	54.7641	4.0755		55.1461	3.6969	54.7846	4.0832
55.3424	3.7158	54.9472	4.0745		55.3292	3.6972	54.9678	4.0826
55.5257	3.7162	55.1304	4.0736		55.5125	3.6976	55.151	4.0817
55.7089	3.7162	55.3135	4.0727		55.6956	3.6979	55.3342	4.0807
55.8922	3.7165	55.4966	4.0718		55.8788	3.6982	55.5174	4.0798
56.0754	3.7168	55.6798	4.0708		56.062	3.6985	55.7006	4.0786
56.2587	3.7168	55.863	4.0702		56.2452	3.6985	55.8838	4.0776
56.4419	3.7171	56.0461	4.069		56.4284	3.6988	56.067	4.0767
56.6252	3.7174	56.2292	4.068		56.6116	3.6991	56.2502	4.0758
56.8084	3.7177	56.4124	4.0671		56.7948	3.6994	56.4334	4.0749
56.9917	3.7177	56.5956	4.0662		56.978	3.6997	56.6166	4.0739
57.1749	3.718	56.7787	4.0652		57.1612	3.7	56.7998	4.073
57.3582	3.7183	56.9619	4.0643		57.3443	3.7007	56.983	4.0721
57.5414	3.7186	57.145	4.0637		57.5275	3.7007	57.1662	4.0708
57.7247	3.7186	57.3282	4.0628		57.7107	3.701	57.3494	4.0702
57.9079	3.7189	57.5113	4.0618		57.8939	3.7013	57.5326	4.0693
58.0912	3.7193	57.6945	4.0609		58.0771	3.7016	57.7158	4.0683
58.2745	3.7193	57.8776	4.0597		58.2603	3.7019	57.8991	4.0674
58.4577	3.7196	58.0608	4.0587		58.4435	3.7022	58.0823	4.0665
58.641	3.7199	58.2439	4.0581		58.6267	3.7025	58.2655	4.0656
58.8242	3.7202	58.4271	4.0572		58.8099	3.7028	58.4487	4.0646
59.0075	3.7205	58.6102	4.0562		58.9931	3.7028	58.6319	4.064
59.1907	3.7205	58.7934	4.0553		59.1763	3.7034	58.8151	4.0628
59.374	3.7208	58.9765	4.0544		59.3595	3.7034	58.9983	4.0618
59.5572	3.7211	59.1597	4.0535		59.5427	3.7038	59.1815	4.0609
59.7405	3.7211	59.3428	4.0528		59.7259	3.7041	59.3647	4.06
59.9237	3.7214	59.526	4.0516		59.9091	3.7044	59.5479	4.0593
60.107	3.7217	59.7092	4.0507		60.0923	3.7047	59.7312	4.0584
60.2902	3.722	59.8923	4.0497		60.2755	3.705	59.9144	4.0575
60.4735	3.7227	60.0755	4.0488		60.4587	3.7053	60.0976	4.0566
60.6567	3.7227	60.2586	4.0479		60.6419	3.7053	60.2808	4.0556
60.84	3.723	60.4418	4.0473		60.825	3.7059	60.464	4.0547
61.0232	3.7233	60.6249	4.0463		61.0082	3.7062	60.6472	4.0538
61.2065	3.7233	60.8081	4.0454		61.1914	3.7062	60.8305	4.0528
61.3898	3.7236	60.9912	4.0442		61.3746	3.7065	61.0137	4.0519
61.573	3.7239	61.1744	4.0432		61.5578	3.7069	61.1969	4.0513
61.7563	3.7242	61.3575	4.0426		61.741	3.7072	61.3801	4.0504
61.9395	3.7245	61.5407	4.0417		61.9242	3.7075	61.5633	4.0497
62.1228	3.7248	61.7238	4.0407		62.1074	3.7078	61.7465	4.0485
62.306	3.7248	61.907	4.0398		62.2906	3.7084	61.9297	4.0479
62.4893	3.7251	62.0902	4.0392		62.4738	3.7087	62.1129	4.0466
62.6725	3.7255	62.2733	4.0383		62.657	3.709	62.2962	4.0457
62.8558	3.7258	62.4565	4.0376		62.8402	3.7093	62.4794	4.0451
63.039	3.7261	62.6396	4.0364		63.0234	3.7096	62.6626	4.0442
63.2223	3.7261	62.8228	4.0355		63.2066	3.71	62.8458	4.0432
63.4055	3.7264	63.0059	4.0345		63.3898	3.7103	63.029	4.0423
63.5888	3.7267	63.1891	4.0339		63.5729	3.7106	63.2122	4.0417
63.772	3.727	63.3723	4.033		63.7561	3.7109	63.3954	4.0407
63.9553	3.727	63.5554	4.0324		63.9393	3.7112	63.5787	4.0401
64.1386	3.7273	63.7386	4.0314		64.1226	3.7115	63.7619	4.0389
64.3218	3.7276	63.9217	4.0305		64.3057	3.7118	63.9451	4.038
64.5051	3.7279	64.1049	4.0299		64.4889	3.7121	64.1283	4.037
64.6883	3.7282	64.288	4.0287		64.6721	3.7124	64.3115	4.0364
64.8716	3.7282	64.4712	4.028		64.8553	3.7127	64.4947	4.0358
65.0548	3.7286	64.6543	4.0271		65.0385	3.7131	64.6779	4.0349
65.2381	3.7289	64.8375	4.0265		65.2217	3.7134	64.8611	4.0339
65.4213	3.7292	65.0206	4.0256		65.4049	3.7137	65.0444	4.0333
65.6046	3.7295	65.2038	4.0246		65.5881	3.714	65.2276	4.0324
65.7878	3.7295	65.387	4.024		65.7713	3.7143	65.4108	4.0318
65.9711	3.7298	65.5701	4.0231		65.9545	3.7146	65.594	4.0305
66.1543	3.7304	65.7533	4.0225		66.1377	3.7149	65.7772	4.0296
66.3376	3.7307	65.9364	4.0215		66.3209	3.7152	65.9604	4.029
66.5208	3.731	66.1196	4.0206		66.5041	3.7155	66.1436	4.028
66.7041	3.7313	66.3027	4.0197		66.6873	3.7158	66.3269	4.0274
66.8873	3.7313	66.4859	4.019		66.8705	3.7165	66.5101	4.0265
67.0706	3.7317	66.669	4.0181		67.0537	3.7168	66.6933	4.0259
67.2538	3.732	66.8522	4.0172		67.2368	3.7171	66.8765	4.0249
67.4371	3.7323	67.0353	4.0166		67.42	3.7174	67.0597	4.0243
67.6204	3.7326	67.2185	4.0156		67.6032	3.7177	67.2429	4.0234
67.8036	3.7329	67.4016	4.015		67.7864	3.718	67.4261	4.0225
67.9869	3.7329	67.5848	4.0141		67.9696	3.7183	67.6094	4.0215
68.1701	3.7332	67.768	4.0135		68.1528	3.7186	67.7926	4.0209
68.3534	3.7335	67.9511	4.0122		68.336	3.7193	67.9758	4.02
68.5366	3.7338	68.1343	4.0116		68.5192	3.7196	68.159	4.0194
68.7199	3.7341	68.3174	4.011		68.7024	3.7199	68.3422	4.0184
68.9031	3.7344	68.5006	4.0101		68.8856	3.7199	68.5254	4.0178
69.0864	3.7348	68.6837	4.0094		69.0688	3.7205	68.7086	4.0172
69.2696	3.7348	68.8669	4.0085		69.252	3.7208	68.8918	4.0163
69.4529	3.7351	69.05	4.0079		69.4352	3.7211	69.0751	4.0153
69.6361	3.7354	69.2332	4.007		69.6184	3.7214	69.2583	4.0144
69.8194	3.7357	69.4163	4.0063		69.8016	3.7217	69.4415	4.0138
70.0026	3.7357	69.5995	4.0054		69.9848	3.722	69.6247	4.0128
70.1859	3.736	69.7826	4.0045		70.168	3.7224	69.8079	4.0122
70.3692	3.7363	69.9658	4.0039		70.3512	3.7227	69.9911	4.0116
70.5524	3.7366	70.1489	4.0029		70.5344	3.723	70.1743	4.0107
70.7357	3.7369	70.3321	4.0023		70.7176	3.7233	70.3575	4.0101
70.9189	3.7372	70.5152	4.0014		70.9008	3.7236	70.5407	4.0091
71.1022	3.7375	70.6984	4.0008		71.084	3.7239	70.724	4.0085
71.2854	3.7379	70.8815	4.0001		71.2671	3.7245	70.9072	4.0079
71.4687	3.7385	71.0647	3.9992		71.4503	3.7251	71.0904	4.0066
71.6519	3.7385	71.2478	3.9986		71.6335	3.7255	71.2736	4.0057
71.8352	3.7388	71.431	3.9977		71.8167	3.7258	71.4568	4.0051
72.0184	3.7391	71.6141	3.9967		71.9999	3.7261	71.64	4.0045
72.2017	3.7394	71.7973	3.9961		72.1831	3.7264	71.8232	4.0035
72.3849	3.7394	71.9804	3.9952		72.3663	3.7267	72.0065	4.0029
72.5682	3.74	72.1636	3.9946		72.5495	3.727	72.1897	4.0023
72.7514	3.74	72.3467	3.9939		72.7327	3.7273	72.3729	4.0017
72.9347	3.7403	72.5298	3.993		72.9159	3.7276	72.5561	4.0008
73.1179	3.7406	72.713	3.9921		73.0991	3.7279	72.7393	3.9998
73.3012	3.741	72.8961	3.9915		73.2823	3.7282	72.9225	3.9989
73.4844	3.7413	73.0793	3.9908		73.4655	3.7286	73.1057	3.9983
73.6677	3.7416	73.2624	3.9899		73.6487	3.7289	73.2889	3.9973
73.851	3.7416	73.4456	3.989		73.8318	3.7295	73.4721	3.9967
74.0342	3.7422	73.6287	3.9884		74.015	3.7298	73.6553	3.9961
74.2175	3.7422	73.8119	3.9874		74.1982	3.7301	73.8385	3.9952
74.4007	3.7425	73.995	3.9868		74.3814	3.7304	74.0217	3.9946
74.584	3.7428	74.1782	3.9859		74.5646	3.7307	74.2049	3.9939
74.7672	3.7431	74.3613	3.9853		74.7478	3.731	74.3881	3.993
74.9505	3.7434	74.5445	3.9846		74.931	3.7313	74.5714	3.9924
75.1337	3.7437	74.7276	3.9837		75.1142	3.7317	74.7546	3.9918
75.317	3.7437	74.9108	3.9831		75.2974	3.7323	74.9378	3.9905
75.5002	3.7441	75.0939	3.9822		75.4805	3.7326	75.121	3.9899
75.6835	3.7444	75.277	3.9818		75.6637	3.7329	75.3042	3.989
75.8667	3.7447	75.4602	3.9806		75.8469	3.7332	75.4874	3.9884
76.05	3.745	75.6434	3.98		76.0301	3.7338	75.6706	3.9877
76.2332	3.7453	75.8265	3.9791		76.2133	3.7341	75.8538	3.9868
76.4165	3.7456	76.0097	3.9784		76.3965	3.7344	76.037	3.9862
76.5998	3.7459	76.1928	3.9775		76.5797	3.7348	76.2202	3.9856
76.783	3.7465	76.3759	3.9769		76.7629	3.7351	76.4034	3.9846
76.9663	3.7468	76.5591	3.976		76.9461	3.7354	76.5866	3.984
77.1495	3.7468	76.7422	3.9753		77.1292	3.7357	76.7698	3.9828
77.3328	3.7472	76.9254	3.9747		77.3124	3.736	76.953	3.9822
77.516	3.7475	77.1085	3.9738		77.4956	3.7363	77.1362	3.9815
77.6993	3.7478	77.2917	3.9729		77.6788	3.7366	77.3195	3.9806
77.8825	3.7481	77.4748	3.9719		77.862	3.7369	77.5027	3.98
78.0658	3.7481	77.658	3.9713		78.0452	3.7372	77.6859	3.9794
78.249	3.7487	77.8411	3.9704		78.2284	3.7379	77.8691	3.9784
78.4323	3.7487	78.0243	3.9698		78.4115	3.7379	78.0523	3.9778
78.6155	3.749	78.2074	3.9688		78.5947	3.7385	78.2355	3.9772
78.7988	3.7493	78.3905	3.9682		78.7779	3.7388	78.4187	3.9763
78.982	3.7496	78.5737	3.9673		78.9611	3.7391	78.6019	3.9756
79.1653	3.75	78.7568	3.9663		79.1443	3.7394	78.7851	3.9744
79.3485	3.7503	78.94	3.9651		79.3275	3.7397	78.9683	3.9738
79.5318	3.7506	79.1231	3.9642		79.5106	3.7403	79.1515	3.9732
79.715	3.7509	79.3063	3.9636		79.6938	3.7406	79.3347	3.9722
79.8983	3.7512	79.4894	3.9629		79.8771	3.741	79.5179	3.9713
80.0816	3.7512	79.6725	3.9623		80.0602	3.7416	79.7011	3.9707
80.2648	3.7515	79.8557	3.9617		80.2434	3.7416	79.8843	3.9701
80.4481	3.7518	80.0388	3.9608		80.4266	3.7422	80.0675	3.9691
80.6313	3.7521	80.222	3.9601		80.6098	3.7425	80.2507	3.9685
80.8146	3.7524	80.4051	3.9592		80.793	3.7428	80.4339	3.9676
80.9978	3.7527	80.5882	3.9586		80.9762	3.7431	80.6171	3.9667
81.1811	3.7527	80.7714	3.958		81.1594	3.7434	80.8003	3.9657
81.3643	3.7531	80.9545	3.957		81.3426	3.7437	80.9835	3.9651
81.5476	3.7534	81.1377	3.9561		81.5258	3.7441	81.1667	3.9645
81.7308	3.7537	81.3208	3.9555		81.709	3.7444	81.3499	3.9636
81.9141	3.7543	81.5039	3.9546		81.8922	3.7447	81.5331	3.9626
82.0973	3.7546	81.6871	3.9539		82.0754	3.745	81.7162	3.962
82.2806	3.7549	81.8702	3.953		82.2585	3.7453	81.8994	3.9611
82.4638	3.7552	82.0534	3.9524		82.4417	3.7456	82.0826	3.9601
82.6471	3.7555	82.2365	3.9515		82.6249	3.7459	82.2658	3.9595
82.8303	3.7558	82.4196	3.9508		82.8081	3.7462	82.449	3.9586
83.0136	3.7562	82.6028	3.9499		82.9913	3.7465	82.6322	3.9577
83.1968	3.7562	82.7859	3.949		83.1745	3.7468	82.8154	3.957
83.3801	3.7565	82.9691	3.9481		83.3577	3.7472	82.9986	3.9561
83.5634	3.7568	83.1522	3.9474		83.5409	3.7478	83.1818	3.9555
83.7466	3.7571	83.3353	3.9465		83.7241	3.7484	83.365	3.9549
83.9299	3.7574	83.5185	3.9456		83.9073	3.7487	83.5482	3.9539
84.1131	3.7577	83.7016	3.945		84.0904	3.749	83.7314	3.9533
84.2964	3.758	83.8848	3.9443		84.2736	3.7493	83.9146	3.9524
84.4796	3.758	84.0679	3.9434		84.4568	3.7496	84.0978	3.9518
84.6629	3.7586	84.251	3.9425		84.64	3.75	84.281	3.9505
84.8461	3.7586	84.4342	3.9415		84.8232	3.7503	84.4642	3.9499
85.0294	3.7589	84.6173	3.9406		85.0064	3.7506	84.6474	3.949
85.2126	3.7593	84.8004	3.94		85.1896	3.7509	84.8306	3.9484
85.3959	3.7596	84.9836	3.9391		85.3728	3.7512	85.0138	3.9474
85.5791	3.7599	85.1667	3.9384		85.556	3.7515	85.197	3.9465
85.7624	3.7602	85.3499	3.9375		85.7392	3.7518	85.3802	3.9459
85.9457	3.7605	85.533	3.9366		85.9224	3.7521	85.5634	3.945
86.1289	3.7608	85.7161	3.936		86.1056	3.7527	85.7466	3.9443
86.3122	3.7611	85.8993	3.935		86.2888	3.7531	85.9298	3.9434
86.4954	3.7611	86.0824	3.9344		86.472	3.7534	86.113	3.9425
86.6787	3.7614	86.2656	3.9332		86.6551	3.7534	86.2962	3.9415
86.8619	3.7617	86.4487	3.9326		86.8383	3.754	86.4794	3.9406
87.0452	3.7624	86.6318	3.9316		87.0215	3.7543	86.6626	3.94
87.2284	3.7627	86.815	3.9307		87.2047	3.7546	86.8458	3.9391
87.4117	3.763	86.9981	3.9301		87.3879	3.7549	87.029	3.9384
87.5949	3.7633	87.1812	3.9291		87.5711	3.7552	87.2122	3.9375
87.7782	3.7636	87.3644	3.9282		87.7543	3.7555	87.3954	3.9369
87.9614	3.7636	87.5475	3.9276		87.9375	3.7558	87.5786	3.936
88.1447	3.7639	87.7307	3.9267		88.1206	3.7565	87.7617	3.9353
88.3279	3.7642	87.9138	3.9257		88.3038	3.7568	87.9449	3.9341
88.5112	3.7645	88.0969	3.9248		88.487	3.7571	88.1281	3.9332
88.6945	3.7648	88.2801	3.9239		88.6702	3.7574	88.3113	3.9322
88.8777	3.7651	88.4632	3.9233		88.8534	3.7577	88.4945	3.9316
89.061	3.7655	88.6464	3.9223		89.0366	3.758	88.6777	3.9307
89.2442	3.7658	88.8295	3.9214		89.2198	3.7583	88.8609	3.9301
89.4275	3.7661	89.0126	3.9205		89.403	3.7586	89.0441	3.9291
89.6107	3.7661	89.1958	3.9198		89.5862	3.7589	89.2273	3.9282
89.794	3.7664	89.3789	3.9189		89.7694	3.7593	89.4105	3.9276
89.9772	3.7667	89.562	3.9183		89.9526	3.7596	89.5937	3.9264
90.1605	3.767	89.7452	3.9171		90.1358	3.7599	89.7769	3.9254
90.3437	3.7673	89.9283	3.9161		90.3189	3.7602	89.9601	3.9248
90.527	3.7676	90.1115	3.9152		90.5021	3.7608	90.1433	3.9239
90.7102	3.7679	90.2946	3.9146		90.6853	3.7611	90.3265	3.9229
90.8935	3.7682	90.4777	3.9136		90.8685	3.7611	90.5096	3.9223
91.0767	3.7686	90.6609	3.9127		91.0517	3.7614	90.6928	3.9214
91.26	3.7689	90.844	3.9121		91.2349	3.762	90.876	3.9205
91.4432	3.7692	91.0272	3.9112		91.418	3.7624	91.0592	3.9195
91.6265	3.7692	91.2103	3.9099		91.6012	3.7624	91.2424	3.9186
91.8097	3.7698	91.3934	3.9093		91.7844	3.763	91.4256	3.9177
91.993	3.7704	91.5766	3.9084		91.9676	3.7633	91.6088	3.9167
92.1763	3.7704	91.7597	3.9074		92.1508	3.7636	91.792	3.9161
92.3595	3.7707	91.9428	3.9068		92.334	3.7642	91.9752	3.9152
92.5428	3.771	92.126	3.9059		92.5172	3.7645	92.1584	3.9143
92.726	3.7713	92.3091	3.905		92.7003	3.7648	92.3416	3.9133
92.9093	3.7717	92.4923	3.904		92.8835	3.7651	92.5248	3.9127
93.0925	3.772	92.6754	3.9034		93.0667	3.7655	92.708	3.9118
93.2758	3.7723	92.8585	3.9025		93.2499	3.7658	92.8912	3.9105
93.459	3.7726	93.0417	3.9012		93.4331	3.7661	93.0744	3.9099
93.6423	3.7729	93.2248	3.9003		93.6163	3.7664	93.2576	3.909
93.8255	3.7732	93.4079	3.8997		93.7994	3.7667	93.4408	3.9081
94.0088	3.7735	93.5911	3.8988		93.9826	3.767	93.624	3.9074
94.192	3.7738	93.7742	3.8978		94.1658	3.7673	93.8072	3.9065
94.3753	3.7741	93.9574	3.8972		94.349	3.7676	93.9903	3.9056
94.5585	3.7744	94.1405	3.8963		94.5322	3.7679	94.1735	3.9046
94.7418	3.7744	94.3236	3.8953		94.7153	3.7682	94.3567	3.9037
94.925	3.7748	94.5068	3.8941		94.8985	3.7686	94.5399	3.9028
95.1083	3.7751	94.6899	3.8932		95.0817	3.7689	94.7231	3.9019
95.2916	3.7754	94.8731	3.8922		95.2649	3.7692	94.9063	3.9009
95.4748	3.7757	95.0562	3.8916		95.4481	3.7695	95.0895	3.9003
95.6581	3.776	95.2393	3.8907		95.6313	3.7701	95.2727	3.8994
95.8413	3.7763	95.4225	3.8898		95.8145	3.7701	95.4559	3.8984
96.0246	3.7766	95.6056	3.8888		95.9976	3.7707	95.6391	3.8975
96.2078	3.7769	95.7887	3.8882		96.1808	3.7707	95.8223	3.8969
96.3911	3.7772	95.9719	3.8873		96.364	3.7713	96.0055	3.896
96.5743	3.7775	96.155	3.886		96.5472	3.7717	96.1887	3.8947
96.7576	3.7782	96.3382	3.8854		96.7304	3.7723	96.3719	3.8938
96.9408	3.7785	96.5213	3.8845		96.9136	3.7726	96.5551	3.8932
97.1241	3.7788	96.7044	3.8836		97.0968	3.7729	96.7383	3.8922
97.3073	3.7791	96.8876	3.8826		97.28	3.7732	96.9214	3.8913
97.4906	3.7794	97.0707	3.882		97.4632	3.7735	97.1046	3.8907
97.6738	3.7797	97.2538	3.8811		97.6464	3.7738	97.2878	3.8895
97.8571	3.78	97.437	3.8802		97.8296	3.7741	97.471	3.8888
98.0404	3.78	97.6201	3.8792		98.0127	3.7744	97.6542	3.8879
98.2236	3.7803	97.8033	3.8783		98.1959	3.7748	97.8374	3.8867
98.4068	3.781	97.9864	3.8774		98.3791	3.7751	98.0206	3.8857
98.5901	3.781	98.1695	3.8764		98.5623	3.7754	98.2038	3.8851
98.7734	3.7813	98.3527	3.8755		98.7455	3.7757	98.387	3.8842
98.9566	3.7819	98.5358	3.8749		98.9287	3.776	98.5702	3.8833
99.1399	3.7822	98.719	3.874		99.1119	3.7763	98.7534	3.8823
99.3231	3.7822	98.9021	3.873		99.2951	3.7769	98.9366	3.8817
99.5064	3.7828	99.0852	3.8724		99.4783	3.7769	99.1197	3.8808
99.6896	3.7828	99.2684	3.8715		99.6615	3.7772	99.3029	3.8798
99.8729	3.7834	99.4515	3.8702		99.8447	3.7779	99.4861	3.8789
100.056	3.7837	99.6346	3.8693		100.028	3.7782	99.6693	3.878
100.239	3.7837	99.8178	3.8687		100.211	3.7785	99.8525	3.8771
100.423	3.7844	100.001	3.8678		100.394	3.7788	100.036	3.8761
100.606	3.7847	100.184	3.8668		100.578	3.7791	100.219	3.8752
100.789	3.785	100.367	3.8662		100.761	3.7794	100.402	3.8746
100.972	3.7853	100.55	3.8653		100.944	3.78	100.585	3.8736
101.156	3.7856	100.734	3.8643		101.127	3.7803	100.768	3.8727
101.339	3.7862	100.917	3.8634		101.31	3.7806	100.952	3.8721
101.522	3.7865	101.1	3.8625		101.493	3.781	101.135	3.8709
101.705	3.7868	101.283	3.8616		101.677	3.7816	101.318	3.8699
101.889	3.7872	101.466	3.8606		101.86	3.7819	101.501	3.8693
102.072	3.7875	101.649	3.86		102.043	3.7822	101.684	3.8684
102.255	3.7878	101.832	3.8591		102.226	3.7825	101.868	3.8674
102.438	3.7881	102.015	3.8581		102.409	3.7828	102.051	3.8665
102.622	3.7884	102.199	3.8575		102.593	3.7831	102.234	3.8659
102.805	3.7887	102.382	3.8566		102.776	3.7834	102.417	3.865
102.988	3.789	102.565	3.8557		102.959	3.7837	102.6	3.864
103.171	3.7893	102.748	3.855		103.142	3.7841	102.783	3.8634
103.355	3.7896	102.931	3.8538		103.325	3.7844	102.967	3.8622
103.538	3.7899	103.114	3.8529		103.509	3.7847	103.15	3.8612
103.721	3.7903	103.297	3.8523		103.692	3.785	103.333	3.8603
103.904	3.7906	103.481	3.8513		103.875	3.7856	103.516	3.8597
104.088	3.7909	103.664	3.8507		104.058	3.7859	103.699	3.8588
104.271	3.7915	103.847	3.8498		104.241	3.7862	103.882	3.8581
104.454	3.7918	104.03	3.8488		104.424	3.7865	104.066	3.8572
104.638	3.7921	104.213	3.8482		104.608	3.7868	104.249	3.8566
104.821	3.7924	104.396	3.8473		104.791	3.7872	104.432	3.8557
105.004	3.7927	104.579	3.8461		104.974	3.7875	104.615	3.8544
105.187	3.793	104.763	3.8454		105.157	3.7884	104.798	3.8538
105.371	3.7934	104.946	3.8445		105.341	3.7887	104.981	3.8529
105.554	3.794	105.129	3.8439		105.524	3.789	105.165	3.8519
105.737	3.7943	105.312	3.843		105.707	3.7893	105.348	3.8513
105.92	3.7949	105.495	3.8423		105.89	3.7896	105.531	3.8504
106.103	3.7949	105.678	3.8414		106.073	3.7899	105.714	3.8495
106.287	3.7955	105.861	3.8405		106.256	3.7906	105.897	3.8488
106.47	3.7958	106.044	3.8399		106.44	3.7909	106.081	3.8479
106.653	3.7961	106.228	3.8386		106.623	3.7912	106.264	3.8473
106.837	3.7965	106.411	3.838		106.806	3.7915	106.447	3.8461
107.02	3.7968	106.594	3.8371		106.989	3.7918	106.63	3.8454
107.203	3.7971	106.777	3.8364		107.172	3.7924	106.813	3.8445
107.386	3.7974	106.96	3.8358		107.356	3.7927	106.996	3.8436
107.57	3.798	107.143	3.8349		107.539	3.793	107.18	3.843
107.753	3.7983	107.326	3.834		107.722	3.7934	107.363	3.842
107.936	3.7986	107.51	3.8333		107.905	3.7937	107.546	3.8414
108.119	3.7989	107.693	3.8327		108.088	3.794	107.729	3.8408
108.302	3.7992	107.876	3.8318		108.272	3.7946	107.912	3.8399
108.486	3.7999	108.059	3.8312		108.455	3.7946	108.095	3.8386
108.669	3.8002	108.242	3.8299		108.638	3.7952	108.278	3.838
108.852	3.8005	108.425	3.8293		108.821	3.7955	108.462	3.8371
109.035	3.8008	108.608	3.8284		109.004	3.7961	108.645	3.8364
109.219	3.8011	108.791	3.8278		109.188	3.7968	108.828	3.8358
109.402	3.802	108.975	3.8271		109.371	3.7971	109.011	3.8349
109.585	3.8023	109.158	3.8262		109.554	3.7974	109.194	3.8343
109.769	3.8027	109.341	3.8256		109.737	3.7977	109.377	3.8333
109.952	3.803	109.524	3.8247		109.92	3.7983	109.561	3.8327
110.135	3.8036	109.707	3.824		110.103	3.7986	109.744	3.8321
110.318	3.8039	109.89	3.8234		110.287	3.7989	109.927	3.8309
110.502	3.8042	110.073	3.8222		110.47	3.7992	110.11	3.8302
110.685	3.8045	110.257	3.8216		110.653	3.7996	110.293	3.8293
110.868	3.8048	110.44	3.8209		110.836	3.8002	110.477	3.8287
111.051	3.8054	110.623	3.8203		111.019	3.8005	110.66	3.8281
111.235	3.8058	110.806	3.8194		111.203	3.8011	110.843	3.8271
111.418	3.8064	110.989	3.8188		111.386	3.8014	111.026	3.8265
111.601	3.8067	111.172	3.8182		111.569	3.8017	111.209	3.8259
111.784	3.807	111.356	3.8172		111.752	3.802	111.392	3.825
111.968	3.8073	111.539	3.8166		111.935	3.8027	111.576	3.8244
112.151	3.8079	111.722	3.816		112.119	3.803	111.759	3.8237
112.334	3.8082	111.905	3.8147		112.302	3.8033	111.942	3.8225
112.517	3.8085	112.088	3.8141		112.485	3.8042	112.125	3.8219
112.701	3.8092	112.271	3.8135		112.668	3.8045	112.308	3.8213
112.884	3.8098	112.454	3.8129		112.851	3.8051	112.492	3.8206
113.067	3.8101	112.638	3.8123		113.035	3.8054	112.675	3.8197
113.25	3.8107	112.821	3.8116		113.218	3.8058	112.858	3.8191
113.434	3.811	113.004	3.811		113.401	3.8064	113.041	3.8185
113.617	3.8113	113.187	3.8104		113.584	3.8067	113.224	3.8178
113.8	3.812	113.37	3.8095		113.767	3.807	113.407	3.8172
113.983	3.8123	113.553	3.8089		113.951	3.8076	113.591	3.8163
114.167	3.8126	113.736	3.8082		114.134	3.8079	113.774	3.8157
114.35	3.8132	113.919	3.8076		114.317	3.8085	113.957	3.8147
114.533	3.8135	114.103	3.8067		114.5	3.8089	114.14	3.8141
114.716	3.8141	114.286	3.8061		114.683	3.8092	114.323	3.8135
114.9	3.8144	114.469	3.8054		114.867	3.8095	114.506	3.8129
115.083	3.8147	114.652	3.8048		115.05	3.8101	114.69	3.8123
115.266	3.8154	114.835	3.8042		115.233	3.8104	114.873	3.8116
115.449	3.8157	115.018	3.8036		115.416	3.811	115.056	3.811
115.633	3.8163	115.201	3.8027		115.599	3.812	115.239	3.8101
115.816	3.8166	115.385	3.802		115.782	3.8123	115.422	3.8095
115.999	3.8172	115.568	3.8014		115.966	3.8126	115.606	3.8089
116.182	3.8178	115.751	3.8008		116.149	3.8132	115.789	3.8085
116.366	3.8182	115.934	3.8002		116.332	3.8135	115.972	3.8079
116.549	3.8188	116.117	3.7996		116.515	3.8141	116.155	3.8067
116.732	3.8191	116.3	3.7989		116.698	3.8144	116.338	3.8064
116.915	3.8197	116.483	3.7983		116.882	3.8151	116.521	3.8058
117.099	3.82	116.666	3.7977		117.065	3.8154	116.705	3.8051
117.282	3.8206	116.85	3.7971		117.248	3.816	116.888	3.8042
117.465	3.8213	117.033	3.7965		117.431	3.8163	117.071	3.8039
117.648	3.8216	117.216	3.7958		117.614	3.8169	117.254	3.803
117.832	3.8222	117.399	3.7952		117.798	3.8172	117.437	3.8027
118.015	3.8225	117.582	3.7946		117.981	3.8178	117.621	3.802
118.198	3.8231	117.765	3.7943		118.164	3.8182	117.804	3.8014
118.381	3.8234	117.948	3.7937		118.347	3.8188	117.987	3.8008
118.565	3.824	118.132	3.793		118.53	3.8194	118.17	3.8002
118.748	3.8247	118.315	3.7924		118.713	3.82	118.353	3.7996
118.931	3.825	118.498	3.7918		118.897	3.8206	118.536	3.7989
119.114	3.8259	118.681	3.7909		119.08	3.8213	118.72	3.7983
119.298	3.8262	118.864	3.7906		119.263	3.8216	118.903	3.7977
119.481	3.8268	119.047	3.7899		119.446	3.8222	119.086	3.7971
119.664	3.8275	119.23	3.7893		119.629	3.8228	119.269	3.7965
119.847	3.8278	119.414	3.7887		119.813	3.8231	119.452	3.7958
120.031	3.8284	119.597	3.7881		119.996	3.8237	119.635	3.7952
120.214	3.829	119.78	3.7878		120.179	3.824	119.819	3.7946
120.397	3.8293	119.963	3.7872		120.362	3.8247	120.002	3.7943
120.581	3.8299	120.146	3.7865		120.545	3.8253	120.185	3.7937
120.764	3.8306	120.329	3.7862		120.729	3.8259	120.368	3.793
120.947	3.8309	120.512	3.7856		120.912	3.8262	120.551	3.7924
121.13	3.8315	120.695	3.785		121.095	3.8268	120.735	3.7918
121.314	3.8321	120.879	3.7844		121.278	3.8275	120.918	3.7915
121.497	3.8324	121.062	3.7841		121.461	3.8281	121.101	3.7906
121.68	3.833	121.245	3.7831		121.644	3.8287	121.284	3.7903
121.863	3.834	121.428	3.7825		121.828	3.8293	121.467	3.7896
122.046	3.8346	121.611	3.7819		122.011	3.8299	121.65	3.789
122.23	3.8349	121.794	3.7816		122.194	3.8302	121.834	3.7884
122.413	3.8355	121.978	3.7813		122.377	3.8309	122.017	3.7881
122.596	3.8361	122.161	3.7806		122.561	3.8315	122.2	3.7875
122.779	3.8368	122.344	3.78		122.744	3.8321	122.383	3.7868
122.963	3.8371	122.527	3.7794		122.927	3.8324	122.567	3.7865
123.146	3.8377	122.71	3.7791		123.11	3.833	122.75	3.7859
123.329	3.8383	122.893	3.7785		123.293	3.8337	122.933	3.7856
123.513	3.8389	123.076	3.7779		123.477	3.8343	123.116	3.785
123.696	3.8395	123.26	3.7775		123.66	3.8349	123.299	3.7844
123.879	3.8402	123.443	3.7769		123.843	3.8358	123.482	3.7841
124.062	3.8405	123.626	3.7766		124.026	3.8364	123.665	3.7834
124.246	3.8411	123.809	3.776		124.209	3.8371	123.849	3.7828
124.429	3.842	123.992	3.7754		124.392	3.8377	124.032	3.7822
124.612	3.8426	124.175	3.7748		124.576	3.838	124.215	3.7816
124.795	3.8433	124.358	3.7741		124.759	3.8386	124.398	3.7813
124.978	3.8439	124.541	3.7738		124.942	3.8392	124.581	3.7806
125.162	3.8445	124.725	3.7732		125.125	3.8399	124.765	3.7803
125.345	3.8451	124.908	3.7729		125.308	3.8405	124.948	3.7797
125.528	3.8457	125.091	3.7723		125.492	3.8411	125.131	3.7791
125.712	3.8464	125.274	3.772		125.675	3.8417	125.314	3.7788
125.895	3.847	125.457	3.7713		125.858	3.8423	125.497	3.7782
126.078	3.8473	125.64	3.771		126.041	3.843	125.68	3.7779
126.261	3.8482	125.823	3.7704		126.224	3.8439	125.864	3.7775
126.445	3.8485	126.007	3.7701		126.408	3.8445	126.047	3.7769
126.628	3.8492	126.19	3.7695		126.591	3.8451	126.23	3.7763
126.811	3.8504	126.373	3.7692		126.774	3.8457	126.413	3.776
126.994	3.851	126.556	3.7686		126.957	3.8464	126.596	3.7754
127.178	3.8513	126.739	3.7682		127.14	3.847	126.78	3.7748
127.361	3.8523	126.922	3.7673		127.324	3.8476	126.963	3.7741
127.544	3.8529	127.105	3.767		127.507	3.8482	127.146	3.7738
127.727	3.8535	127.288	3.7664		127.69	3.8488	127.329	3.7732
127.911	3.8541	127.472	3.7661		127.873	3.8495	127.512	3.7729
128.094	3.8547	127.655	3.7655		128.056	3.8504	127.695	3.7726
128.277	3.8554	127.838	3.7651		128.239	3.851	127.879	3.772
128.46	3.856	128.021	3.7648		128.423	3.8513	128.062	3.7717
128.644	3.8566	128.204	3.7645		128.606	3.8526	128.245	3.771
128.827	3.8575	128.387	3.7639		128.789	3.8532	128.428	3.7707
129.01	3.8581	128.571	3.7636		128.972	3.8538	128.611	3.7701
129.193	3.8591	128.754	3.763		129.155	3.8544	128.795	3.7698
129.377	3.8594	128.937	3.7627		129.339	3.855	128.978	3.7695
129.56	3.8603	129.12	3.762		129.522	3.8557	129.161	3.7689
129.743	3.8609	129.303	3.7617		129.705	3.8566	129.344	3.7686
129.926	3.8616	129.486	3.7611		129.888	3.8572	129.527	3.7679
130.11	3.8622	129.669	3.7608		130.071	3.8578	129.711	3.7676
130.293	3.8631	129.852	3.7605		130.255	3.8585	129.894	3.7673
130.476	3.8634	130.036	3.7596		130.438	3.8591	130.077	3.7664
130.659	3.8643	130.219	3.7593		130.621	3.8603	130.26	3.7661
130.843	3.865	130.402	3.7586		130.804	3.8609	130.443	3.7655
131.026	3.8659	130.585	3.7583		130.987	3.8616	130.626	3.7651
131.209	3.8665	130.768	3.758		131.171	3.8622	130.81	3.7645
131.392	3.8671	130.951	3.7574		131.354	3.8628	130.993	3.7642
131.576	3.8681	131.134	3.7571		131.537	3.8637	131.176	3.7639
131.759	3.8687	131.318	3.7568		131.72	3.8643	131.359	3.7636
131.942	3.8693	131.501	3.7562		131.903	3.8653	131.542	3.763
132.125	3.8702	131.684	3.7558		132.086	3.8659	131.726	3.7627
132.309	3.8709	131.867	3.7552		132.27	3.8665	131.909	3.762
132.492	3.8715	132.05	3.7549		132.453	3.8678	132.092	3.7617
132.675	3.8721	132.233	3.7546		132.636	3.8684	132.275	3.7614
132.858	3.873	132.416	3.7543		132.819	3.869	132.458	3.7608
133.042	3.874	132.6	3.7537		133.002	3.8696	132.642	3.7605
133.225	3.8746	132.783	3.7534		133.185	3.8705	132.825	3.7602
133.408	3.8755	132.966	3.7527		133.369	3.8712	133.008	3.7596
133.591	3.8761	133.149	3.7524		133.552	3.8718	133.191	3.7589
133.775	3.8767	133.332	3.7521		133.735	3.8727	133.374	3.7583
133.958	3.8777	133.515	3.7512		133.918	3.8733	133.558	3.758
134.141	3.8783	133.698	3.7509		134.101	3.8743	133.741	3.7577
134.324	3.8789	133.881	3.7506		134.285	3.8749	133.924	3.7571
134.508	3.8795	134.065	3.75		134.468	3.8758	134.107	3.7571
134.691	3.8805	134.248	3.7496		134.651	3.8767	134.29	3.7565
134.874	3.8814	134.431	3.7493		134.834	3.8774	134.473	3.7562
135.057	3.8823	134.614	3.7487		135.017	3.8783	134.657	3.7555
135.241	3.8829	134.797	3.7484		135.201	3.8789	134.84	3.7552
135.424	3.8836	134.98	3.7481		135.384	3.8795	135.023	3.7549
135.607	3.8842	135.163	3.7478		135.567	3.8805	135.206	3.7543
135.791	3.8851	135.347	3.7472		135.75	3.8811	135.389	3.754
135.974	3.8857	135.53	3.7468		135.933	3.882	135.573	3.7537
136.157	3.8867	135.713	3.7465		136.117	3.8826	135.756	3.7534
136.34	3.8873	135.896	3.7462		136.3	3.8839	135.939	3.7527
136.524	3.8882	136.079	3.7456		136.483	3.8845	136.122	3.7524
136.707	3.8888	136.262	3.7453		136.666	3.8851	136.305	3.7521
136.89	3.8898	136.446	3.745		136.849	3.886	136.488	3.7515
137.073	3.8904	136.629	3.7444		137.032	3.8867	136.672	3.7509
137.256	3.8913	136.812	3.7444		137.216	3.8876	136.855	3.7506
137.44	3.8919	136.995	3.7434		137.399	3.8882	137.038	3.7503
137.623	3.8929	137.178	3.7431		137.582	3.8891	137.221	3.7496
137.806	3.8935	137.361	3.7425		137.765	3.8898	137.404	3.7493
137.989	3.8944	137.544	3.7422		137.948	3.8904	137.588	3.749
138.173	3.895	137.727	3.7419		138.132	3.8916	137.771	3.7487
138.356	3.8957	137.911	3.7416		138.315	3.8922	137.954	3.7481
138.539	3.8966	138.094	3.741		138.498	3.8932	138.137	3.7478
138.722	3.8975	138.277	3.7406		138.681	3.8938	138.32	3.7475
138.906	3.8984	138.46	3.7403		138.864	3.8947	138.504	3.7468
139.089	3.8991	138.643	3.74		139.048	3.8953	138.687	3.7465
139.272	3.9	138.826	3.7394		139.231	3.8963	138.87	3.7462
139.456	3.9006	139.01	3.7391		139.414	3.8972	139.053	3.7459
139.639	3.9015	139.193	3.7388		139.597	3.8978	139.236	3.7456
139.822	3.9022	139.376	3.7382		139.78	3.8984	139.419	3.745
140.005	3.9028	139.559	3.7379		139.963	3.8997	139.603	3.7447
140.189	3.9037	139.742	3.7375		140.147	3.9003	139.786	3.7444
140.372	3.9043	139.925	3.7369		140.33	3.9012	139.969	3.7437
140.555	3.9056	140.108	3.7369		140.513	3.9019	140.152	3.7434
140.738	3.9062	140.292	3.7363		140.696	3.9028	140.335	3.7428
140.922	3.9071	140.475	3.7357		140.879	3.9034	140.519	3.7425
141.105	3.9078	140.658	3.7351		141.062	3.9043	140.702	3.7419
141.288	3.9084	140.841	3.7348		141.246	3.905	140.885	3.7416
141.471	3.9093	141.024	3.7344		141.429	3.9059	141.068	3.7413
141.655	3.9102	141.207	3.7341		141.612	3.9068	141.251	3.741
141.838	3.9109	141.39	3.7335		141.795	3.9078	141.435	3.7406
142.021	3.9115	141.573	3.7332		141.978	3.9087	141.618	3.74
142.204	3.9124	141.757	3.7329		142.162	3.9093	141.801	3.7397
142.388	3.9133	141.94	3.7323		142.345	3.9102	141.984	3.7394
142.571	3.9143	142.123	3.732		142.528	3.9109	142.167	3.7388
142.754	3.9149	142.306	3.7317		142.711	3.9118	142.35	3.7388
142.937	3.9158	142.489	3.7313		142.894	3.9124	142.534	3.7382
143.121	3.9164	142.672	3.731		143.077	3.9133	142.717	3.7379
143.304	3.9174	142.856	3.7307		143.261	3.914	142.9	3.7375
143.487	3.918	143.039	3.7301		143.444	3.9149	143.083	3.7369
143.67	3.9189	143.222	3.7298		143.627	3.9158	143.266	3.7366
143.854	3.9195	143.405	3.7292		143.81	3.9167	143.45	3.7363
144.037	3.9205	143.588	3.7289		143.993	3.9174	143.633	3.7357
144.22	3.9214	143.771	3.7286		144.177	3.9183	143.816	3.7354
144.403	3.9223	143.954	3.7282		144.36	3.9189	143.999	3.7348
144.587	3.9229	144.137	3.7276		144.543	3.9198	144.182	3.7344
144.77	3.9239	144.321	3.727		144.726	3.9208	144.366	3.7341
144.953	3.9245	144.504	3.7267		144.909	3.9214	144.549	3.7335
145.136	3.9254	144.687	3.7261		145.092	3.9223	144.732	3.7332
145.32	3.926	144.87	3.7258		145.275	3.9229	144.915	3.7329
145.503	3.9267	145.053	3.7255		145.459	3.9242	145.098	3.7323
145.686	3.9276	145.236	3.7251		145.642	3.9248	145.282	3.7323
145.869	3.9282	145.419	3.7245		145.825	3.9257	145.465	3.7317
146.053	3.9295	145.602	3.7245		146.008	3.9264	145.648	3.7313
146.236	3.9301	145.786	3.7239		146.191	3.9273	145.831	3.7307
146.419	3.931	145.969	3.7236		146.375	3.9279	146.014	3.7304
146.602	3.9316	146.152	3.723		146.558	3.9288	146.197	3.7301
146.786	3.9326	146.335	3.7227		146.741	3.9295	146.381	3.7298
146.969	3.9332	146.518	3.7224		146.924	3.9304	146.564	3.7295
147.152	3.9341	146.701	3.722		147.107	3.931	146.747	3.7289
147.335	3.9347	146.885	3.7214		147.29	3.9322	146.93	3.7286
147.519	3.9357	147.068	3.7211		147.474	3.9332	147.113	3.7282
147.702	3.9363	147.251	3.7208		147.657	3.9338	147.297	3.7276
147.885	3.9375	147.434	3.7199		147.84	3.9344	147.48	3.7273
148.068	3.9381	147.617	3.7196		148.023	3.9353	147.663	3.7267
148.252	3.9388	147.8	3.7189		148.206	3.9363	147.846	3.7261
148.435	3.9397	147.983	3.7186		148.389	3.9369	148.029	3.7258
148.618	3.9403	148.167	3.7183		148.573	3.9375	148.213	3.7255
148.801	3.9412	148.35	3.718		148.756	3.9384	148.396	3.7251
148.985	3.9419	148.533	3.7177		148.939	3.9397	148.579	3.7248
149.168	3.9428	148.716	3.7171		149.122	3.9403	148.762	3.7242
149.351	3.9434	148.899	3.7168		149.305	3.9412	148.945	3.7239
149.534	3.944	149.082	3.7165		149.489	3.9419	149.129	3.7236
149.718	3.9453	149.265	3.7162		149.672	3.9428	149.312	3.7233
149.901	3.9459	149.448	3.7155		149.855	3.9434	149.495	3.7227
150.084	3.9468	149.632	3.7152		150.038	3.944	149.678	3.722
150.267	3.9474	149.815	3.7149		150.221	3.945	149.861	3.7217
150.451	3.9484	149.998	3.7143		150.405	3.9456	150.045	3.7214
150.634	3.949	150.181	3.714		150.588	3.9465	150.228	3.7211
150.817	3.9496	150.364	3.7137		150.771	3.9474	150.411	3.7205
151	3.9505	150.547	3.7131		150.954	3.9484	150.594	3.7202
151.184	3.9512	150.731	3.7127		151.137	3.949	150.777	3.7199
151.367	3.9521	150.914	3.7124		151.32	3.9499	150.96	3.7196
151.55	3.953	151.097	3.7115		151.504	3.9505	151.144	3.7186
151.733	3.9539	151.28	3.7112		151.687	3.9512	151.327	3.7183
151.917	3.9546	151.463	3.7109		151.87	3.9521	151.51	3.718
152.1	3.9552	151.646	3.7103		152.053	3.9527	151.693	3.7177
152.283	3.9558	151.829	3.71		152.236	3.9536	151.876	3.7171
152.466	3.9567	152.012	3.7096		152.419	3.9543	152.06	3.7168
152.65	3.9574	152.196	3.7093		152.603	3.9555	152.243	3.7165
152.833	3.9583	152.379	3.7087		152.786	3.9561	152.426	3.7158
153.016	3.9589	152.562	3.7081		152.969	3.957	152.609	3.7155
153.2	3.9595	152.745	3.7078		153.152	3.9577	152.792	3.7149
153.383	3.9608	152.928	3.7075		153.335	3.9586	152.976	3.7146
153.566	3.9614	153.111	3.7072		153.519	3.9592	153.159	3.7143
153.749	3.9623	153.294	3.7065		153.702	3.9598	153.342	3.7137
153.933	3.9629	153.478	3.7062		153.885	3.9608	153.525	3.7137
154.116	3.9636	153.661	3.7059		154.068	3.9614	153.708	3.7131
154.299	3.9645	153.844	3.7053		154.251	3.9623	153.892	3.7127
154.482	3.9651	154.027	3.705		154.435	3.9632	154.075	3.7121
154.666	3.9657	154.21	3.7041		154.618	3.9639	154.258	3.7118
154.849	3.9667	154.393	3.7038		154.801	3.9648	154.441	3.7115
155.032	3.9673	154.576	3.7034		154.984	3.9654	154.624	3.7106
155.215	3.9685	154.76	3.7028		155.167	3.966	154.808	3.7103
155.399	3.9691	154.943	3.7025		155.35	3.967	154.991	3.71
155.582	3.9698	155.126	3.7019		155.534	3.9676	155.174	3.7093
155.765	3.9704	155.309	3.7016		155.717	3.9685	155.357	3.709
155.948	3.9713	155.492	3.701		155.9	3.9691	155.54	3.7087
156.131	3.9719	155.675	3.7007		156.083	3.9701	155.724	3.7081
156.315	3.9725	155.858	3.7003		156.266	3.9707	155.907	3.7078
156.498	3.9735	156.042	3.6997		156.45	3.9716	156.09	3.7072
156.681	3.9741	156.225	3.6994		156.633	3.9722	156.273	3.7069
156.865	3.9747	156.408	3.6991		156.816	3.9732	156.456	3.7065
157.048	3.9756	156.591	3.6985		156.999	3.9738	156.639	3.7059
157.231	3.9766	156.774	3.6982		157.182	3.9747	156.823	3.7056
157.414	3.9772	156.957	3.6976		157.365	3.9753	157.006	3.705
157.598	3.9781	157.14	3.6972		157.549	3.976	157.189	3.7047
157.781	3.9787	157.323	3.6969		157.732	3.9769	157.372	3.7044
157.964	3.9794	157.507	3.696		157.915	3.9775	157.555	3.7041
158.147	3.9803	157.69	3.6957		158.098	3.9781	157.739	3.7034
158.331	3.9809	157.873	3.6951		158.281	3.9791	157.922	3.7025
158.514	3.9815	158.056	3.6948		158.465	3.98	158.105	3.7022
158.697	3.9822	158.239	3.6941		158.648	3.9806	158.288	3.7019
158.88	3.9831	158.422	3.6938		158.831	3.9815	158.471	3.7013
159.064	3.9837	158.606	3.6932		159.014	3.9822	158.655	3.701
159.247	3.9846	158.789	3.6929		159.197	3.9828	158.838	3.7007
159.43	3.9853	158.972	3.6926		159.381	3.9834	159.021	3.7
159.613	3.9859	159.155	3.692		159.564	3.9843	159.204	3.6994
159.797	3.9868	159.338	3.6914		159.747	3.9849	159.387	3.6991
159.98	3.9874	159.521	3.691		159.93	3.9859	159.571	3.6988
160.163	3.988	159.704	3.6907		160.113	3.9865	159.754	3.6982
160.346	3.9887	159.887	3.6901		160.296	3.9874	159.937	3.6979
160.53	3.9896	160.071	3.6898		160.48	3.9884	160.12	3.6972
160.713	3.9902	160.254	3.6892		160.663	3.989	160.303	3.6969
160.896	3.9908	160.437	3.6889		160.846	3.9896	160.487	3.6963
161.079	3.9918	160.62	3.6879		161.029	3.9902	160.67	3.696
161.263	3.9927	160.803	3.6876		161.212	3.9908	160.853	3.6954
161.446	3.9933	160.986	3.687		161.395	3.9918	161.036	3.6948
161.629	3.9939	161.169	3.6867		161.579	3.9924	161.219	3.6941
161.812	3.9949	161.353	3.6861		161.762	3.993	161.403	3.6938
161.996	3.9955	161.536	3.6858		161.945	3.9936	161.586	3.6932
162.179	3.9961	161.719	3.6852		162.128	3.9946	161.769	3.6929
162.362	3.9967	161.902	3.6848		162.311	3.9955	161.952	3.6926
162.545	3.9977	162.085	3.6842		162.495	3.9961	162.135	3.692
162.729	3.9983	162.268	3.6839		162.678	3.997	162.319	3.6914
162.912	3.9989	162.451	3.6833		162.861	3.9977	162.502	3.691
163.095	3.9995	162.635	3.683		163.044	3.9983	162.685	3.6907
163.278	4.0004	162.818	3.6824		163.227	3.9989	162.868	3.6901
163.462	4.0011	163.001	3.6821		163.411	3.9998	163.051	3.6898
163.645	4.002	163.184	3.6814		163.594	4.0004	163.234	3.6892
163.828	4.0026	163.367	3.6808		163.777	4.0011	163.418	3.6886
164.011	4.0032	163.55	3.6802		163.96	4.002	163.601	3.6883
164.195	4.0039	163.733	3.6796		164.143	4.0026	163.784	3.6879
164.378	4.0048	163.917	3.6793		164.327	4.0035	163.967	3.6873
164.561	4.0054	164.1	3.6786		164.51	4.0042	164.15	3.6864
164.744	4.006	164.283	3.6783		164.693	4.0051	164.334	3.6861
164.928	4.007	164.466	3.6777		164.876	4.0057	164.517	3.6855
165.111	4.0076	164.649	3.6771		165.059	4.0063	164.7	3.6848
165.294	4.0085	164.832	3.6768		165.243	4.007	164.883	3.6845
165.477	4.0091	165.015	3.6762		165.426	4.0079	165.066	3.6839
165.661	4.0097	165.198	3.6759		165.609	4.0085	165.25	3.6836
165.844	4.0104	165.382	3.6752		165.792	4.0091	165.433	3.683
166.027	4.0113	165.565	3.6749		165.975	4.0097	165.616	3.6827
166.21	4.0119	165.748	3.6743		166.158	4.011	165.799	3.6821
166.394	4.0125	165.931	3.6737		166.342	4.0116	165.982	3.6817
166.577	4.0132	166.114	3.6734		166.525	4.0122	166.166	3.6811
166.76	4.0141	166.297	3.6728		166.708	4.0128	166.349	3.6808
166.944	4.0147	166.481	3.6721		166.891	4.0138	166.532	3.6802
167.127	4.0153	166.664	3.6715		167.074	4.0144	166.715	3.6796
167.31	4.0163	166.847	3.6709		167.257	4.015	166.898	3.679
167.493	4.0169	167.03	3.6706		167.441	4.0156	167.081	3.6783
167.677	4.0178	167.213	3.67		167.624	4.0166	167.265	3.678
167.86	4.0184	167.396	3.669		167.807	4.0172	167.448	3.6774
168.043	4.019	167.579	3.6684		167.99	4.0178	167.631	3.6768
168.226	4.0197	167.762	3.6678		168.173	4.0184	167.814	3.6762
168.41	4.0206	167.946	3.6669		168.357	4.0197	167.997	3.6759
168.593	4.0212	168.129	3.6662		168.54	4.0203	168.18	3.6755
168.776	4.0218	168.312	3.6656		168.723	4.0209	168.364	3.6749
168.959	4.0228	168.495	3.6653		168.906	4.0218	168.547	3.6743
169.143	4.0234	168.678	3.665		169.089	4.0225	168.73	3.674
169.326	4.0243	168.861	3.6641		169.273	4.0231	168.913	3.6734
169.509	4.0249	169.044	3.6638		169.456	4.0237	169.096	3.6731
169.692	4.0256	169.228	3.6635		169.639	4.0243	169.28	3.6724
169.875	4.0265	169.411	3.6631		169.822	4.0252	169.463	3.6718
170.059	4.0271	169.594	3.6625		170.005	4.0259	169.646	3.6709
170.242	4.0277	169.777	3.6619		170.188	4.0265	169.829	3.6703
170.425	4.0283	169.96	3.6616		170.371	4.0277	170.012	3.67
170.608	4.0293	170.143	3.661		170.555	4.0283	170.196	3.6693
170.792	4.0299	170.326	3.6607		170.738	4.029	170.379	3.6687
170.975	4.0305	170.51	3.66		170.921	4.0299	170.562	3.6681
171.158	4.0311	170.693	3.6597		171.104	4.0305	170.745	3.6675
171.341	4.0324	170.876	3.6591		171.287	4.0311	170.928	3.6669
171.525	4.033	171.059	3.6588		171.47	4.0318	171.112	3.6662
171.708	4.0336	171.242	3.6579		171.654	4.0327	171.295	3.6656
171.891	4.0342	171.425	3.6576		171.837	4.0333	171.478	3.665
172.075	4.0352	171.608	3.6569		172.02	4.0342	171.661	3.6647
172.258	4.0358	171.792	3.656		172.203	4.0352	171.844	3.6644
172.441	4.0367	171.975	3.6557		172.386	4.0358	172.027	3.6638
172.624	4.0373	172.158	3.6551		172.57	4.0367	172.211	3.6635
172.808	4.038	172.341	3.6545		172.753	4.0373	172.394	3.6625
172.991	4.0389	172.524	3.6538		172.936	4.038	172.577	3.6622
173.174	4.0395	172.707	3.6535		173.119	4.0386	172.76	3.6616
173.357	4.0404	172.89	3.6529		173.302	4.0395	172.943	3.661
173.541	4.0414	173.073	3.6523		173.486	4.0401	173.126	3.6607
173.724	4.042	173.257	3.6517		173.669	4.0407	173.31	3.66
173.907	4.0426	173.44	3.6511		173.852	4.0417	173.493	3.6594
174.09	4.0432	173.623	3.6504		174.035	4.0423	173.676	3.6591
174.274	4.0442	173.806	3.6498		174.218	4.0435	173.859	3.6585
174.457	4.0451	173.989	3.6495		174.401	4.0442	174.042	3.6579
174.64	4.0457	174.172	3.6486		174.584	4.0448	174.226	3.6576
174.823	4.0463	174.355	3.648		174.768	4.0457	174.409	3.6569
175.007	4.0469	174.539	3.6476		174.951	4.0463	174.592	3.6563
175.19	4.0482	174.722	3.647		175.134	4.0473	174.775	3.6557
175.373	4.0488	174.905	3.6464		175.317	4.0479	174.958	3.6548
175.556	4.0494	175.088	3.6458		175.5	4.0488	175.142	3.6542
175.74	4.0504	175.271	3.6452		175.684	4.0494	175.325	3.6538
175.923	4.0513	175.454	3.6445		175.867	4.05	175.508	3.6532
176.106	4.0519	175.637	3.6442		176.05	4.0513	175.691	3.6526
176.289	4.0525	175.821	3.6436		176.233	4.0519	175.874	3.6523
176.473	4.0535	176.004	3.643		176.416	4.0528	176.057	3.6514
176.656	4.0541	176.187	3.6424		176.6	4.0535	176.241	3.6511
176.839	4.055	176.37	3.6421		176.783	4.0544	176.424	3.6504
177.022	4.0559	176.553	3.6414		176.966	4.055	176.607	3.6498
177.206	4.0566	176.736	3.6402		177.149	4.0559	176.79	3.6495
177.389	4.0575	176.919	3.6399		177.332	4.0566	176.973	3.6486
177.572	4.0581	177.102	3.6393		177.516	4.0572	177.156	3.6483
177.755	4.059	177.286	3.6387		177.699	4.0581	177.34	3.6476
177.939	4.0597	177.469	3.638		177.882	4.059	177.523	3.6467
178.122	4.0606	177.652	3.6377		178.065	4.06	177.706	3.6461
178.305	4.0612	177.835	3.6371		178.248	4.0606	177.889	3.6458
178.488	4.0621	178.018	3.6362		178.431	4.0615	178.072	3.6449
178.672	4.0628	178.201	3.6359		178.615	4.0621	178.256	3.6445
178.855	4.064	178.385	3.6352		178.798	4.0631	178.439	3.6439
179.038	4.0646	178.568	3.6346		178.981	4.064	178.622	3.6433
179.221	4.0656	178.751	3.634		179.164	4.0646	178.805	3.643
179.405	4.0662	178.934	3.6334		179.347	4.0652	178.988	3.6421
179.588	4.0671	179.117	3.6325		179.53	4.0662	179.172	3.6418
179.771	4.0677	179.3	3.6318		179.714	4.0674	179.355	3.6411
179.954	4.0687	179.483	3.6315		179.897	4.068	179.538	3.6405
180.138	4.0693	179.666	3.6309		180.08	4.069	179.721	3.6399
180.321	4.0702	179.85	3.6303		180.263	4.0696	179.904	3.6393
180.504	4.0708	180.033	3.6297		180.446	4.0705	180.087	3.6383
180.687	4.0721	180.216	3.629		180.63	4.0711	180.27	3.6377
180.871	4.0727	180.399	3.6284		180.813	4.0721	180.454	3.6371
181.054	4.0736	180.582	3.6281		180.996	4.0727	180.637	3.6368
181.237	4.0745	180.765	3.6272		181.179	4.0736	180.82	3.6362
181.42	4.0752	180.948	3.6269		181.362	4.0749	181.003	3.6356
181.604	4.0761	181.131	3.6263		181.546	4.0755	181.186	3.6349
181.787	4.077	181.315	3.6256		181.729	4.0764	181.37	3.6343
181.97	4.0776	181.498	3.6247		181.912	4.0773	181.553	3.6337
182.154	4.0786	181.681	3.6241		182.095	4.078	181.736	3.6334
182.337	4.0792	181.864	3.6235		182.278	4.0789	181.919	3.6328
182.52	4.0804	182.047	3.6228		182.462	4.0795	182.102	3.6321
182.703	4.0814	182.23	3.6225		182.645	4.0804	182.286	3.6315
182.887	4.082	182.413	3.6216		182.828	4.0814	182.469	3.6306
183.07	4.0829	182.597	3.6213		183.011	4.082	182.652	3.63
183.253	4.0838	182.78	3.6207		183.194	4.0832	182.835	3.6294
183.436	4.0845	182.963	3.6201		183.377	4.0842	183.018	3.6287
183.619	4.0854	183.146	3.6194		183.561	4.0848	183.201	3.6284
183.803	4.0863	183.329	3.6188		183.744	4.0857	183.384	3.6278
183.986	4.0869	183.512	3.6182		183.927	4.0866	183.568	3.6272
184.169	4.0882	183.696	3.6176		184.11	4.0873	183.751	3.6266
184.352	4.0888	183.879	3.6166		184.293	4.0882	183.934	3.6259
184.536	4.0897	184.062	3.616		184.476	4.0891	184.117	3.6253
184.719	4.0907	184.245	3.6154		184.66	4.09	184.3	3.6247
184.902	4.0913	184.428	3.6148		184.843	4.091	184.483	3.6241
185.085	4.0922	184.611	3.6142		185.026	4.0919	184.667	3.6235
185.269	4.0931	184.794	3.6135		185.209	4.0925	184.85	3.6225
185.452	4.0941	184.977	3.6129		185.393	4.0935	185.033	3.6222
185.635	4.0947	185.161	3.6126		185.576	4.0944	185.216	3.6213
185.819	4.0959	185.344	3.612		185.759	4.0953	185.399	3.621
186.002	4.0969	185.527	3.6111		185.942	4.0962	185.583	3.6204
186.185	4.0975	185.71	3.6108		186.125	4.0969	185.766	3.6197
186.368	4.0984	185.893	3.6101		186.308	4.0978	185.949	3.6191
186.552	4.0993	186.076	3.6095		186.492	4.099	186.132	3.6185
186.735	4.1	186.259	3.6086		186.675	4.1	186.315	3.6179
186.918	4.1009	186.442	3.608		186.858	4.1006	186.498	3.6173
187.101	4.1018	186.626	3.6073		187.041	4.1015	186.682	3.6166
187.285	4.1028	186.809	3.6067		187.224	4.1024	186.865	3.616
187.468	4.104	186.992	3.6061		187.407	4.1034	187.048	3.6154
187.651	4.1046	187.175	3.6055		187.591	4.104	187.231	3.6145
187.834	4.1055	187.358	3.6049		187.774	4.1049	187.414	3.6139
188.018	4.1062	187.541	3.6042		187.957	4.1059	187.597	3.6135
188.201	4.1071	187.725	3.6036		188.14	4.1071	187.781	3.6126
188.384	4.108	187.908	3.6033		188.323	4.1077	187.964	3.6123
188.567	4.109	188.091	3.6024		188.507	4.1086	188.147	3.6117
188.751	4.1096	188.274	3.6021		188.69	4.1096	188.33	3.6108
188.934	4.1105	188.457	3.6008		188.873	4.1105	188.513	3.6104
189.117	4.1117	188.64	3.6005		189.056	4.1111	188.696	3.6098
189.3	4.1127	188.823	3.5999		189.239	4.1121	188.88	3.6092
189.484	4.1133	189.006	3.5993		189.423	4.113	189.063	3.6086
189.667	4.1142	189.19	3.5987		189.606	4.1139	189.246	3.6083
189.85	4.1152	189.373	3.5984		189.789	4.1148	189.429	3.6073
190.033	4.1158	189.556	3.5974		189.972	4.1158	189.612	3.6064
190.217	4.1167	189.739	3.5968		190.155	4.1167	189.796	3.6058
190.4	4.1176	189.922	3.5962		190.339	4.1173	189.979	3.6055
190.583	4.1186	190.105	3.5956		190.522	4.1183	190.162	3.6046
190.766	4.1195	190.288	3.5949		190.705	4.1192	190.345	3.6039
190.95	4.1204	190.472	3.5943		190.888	4.1201	190.528	3.6036
191.133	4.1214	190.655	3.5937		191.071	4.121	190.711	3.603
191.316	4.1223	190.838	3.5928		191.255	4.1217	190.895	3.6024
191.499	4.1232	191.021	3.5921		191.438	4.1229	191.078	3.6018
191.683	4.1238	191.204	3.5912		191.621	4.1238	191.261	3.6011
191.866	4.1248	191.387	3.5909		191.804	4.1248	191.444	3.6005
192.049	4.1257	191.57	3.59		191.987	4.1254	191.627	3.5999
192.232	4.1263	191.754	3.5894		192.171	4.1263	191.81	3.599
192.416	4.1276	191.937	3.589		192.354	4.1272	191.994	3.5984
192.599	4.1282	192.12	3.5884		192.537	4.1279	192.177	3.5977
192.782	4.1291	192.303	3.5875		192.72	4.1288	192.36	3.5971
192.965	4.13	192.486	3.5872		192.903	4.1297	192.543	3.5965
193.149	4.1307	192.669	3.5866		193.087	4.131	192.726	3.5959
193.332	4.1316	192.852	3.5856		193.27	4.1316	192.91	3.5953
193.515	4.1325	193.036	3.5847		193.453	4.1325	193.093	3.5946
193.698	4.1331	193.219	3.5841		193.636	4.1334	193.276	3.594
193.882	4.1341	193.402	3.5835		193.819	4.1344	193.459	3.5934
194.065	4.1347	193.585	3.5828		194.002	4.135	193.642	3.5928
194.248	4.1359	193.768	3.5822		194.186	4.1359	193.825	3.5921
194.431	4.1369	193.951	3.5813		194.369	4.1365	194.009	3.5915
194.615	4.1375	194.134	3.581		194.552	4.1375	194.192	3.5906
194.798	4.1384	194.317	3.5804		194.735	4.1384	194.375	3.59
194.981	4.139	194.501	3.5797		194.918	4.1393	194.558	3.5894
195.164	4.14	194.684	3.5788		195.101	4.1403	194.741	3.5887
195.348	4.1406	194.867	3.5782		195.285	4.1409	194.924	3.5881
195.531	4.1415	195.05	3.5773		195.468	4.1415	195.108	3.5875
195.714	4.1421	195.233	3.5766		195.651	4.1424	195.291	3.5869
195.897	4.1434	195.416	3.576		195.834	4.1434	195.474	3.5863
196.081	4.1443	195.6	3.5754		196.018	4.144	195.657	3.5856
196.264	4.1449	195.783	3.5748		196.201	4.1449	195.84	3.585
196.447	4.1458	195.966	3.5742		196.384	4.1455	196.024	3.5841
196.631	4.1465	196.149	3.5735		196.567	4.1468	196.207	3.5835
196.814	4.1474	196.332	3.5729		196.75	4.1474	196.39	3.5825
196.997	4.148	196.515	3.572		196.933	4.1483	196.573	3.5819
197.18	4.1486	196.698	3.5714		197.117	4.1489	196.756	3.5813
197.363	4.1496	196.881	3.5708		197.3	4.1496	196.94	3.5807
197.547	4.1502	197.065	3.5701		197.483	4.1505	197.123	3.5801
197.73	4.1514	197.248	3.5689		197.666	4.1511	197.306	3.5794
197.913	4.152	197.431	3.5683		197.849	4.152	197.489	3.5788
198.096	4.153	197.614	3.5677		198.032	4.1527	197.672	3.5779
198.28	4.1536	197.797	3.567		198.216	4.1536	197.855	3.5776
198.463	4.1542	197.98	3.5661		198.399	4.1545	198.039	3.5766
198.646	4.1551	198.163	3.5655		198.582	4.1551	198.222	3.576
198.829	4.1558	198.346	3.5649		198.765	4.1561	198.405	3.5754
199.013	4.1564	198.53	3.5642		198.948	4.1567	198.588	3.5745
199.196	4.1573	198.713	3.5633		199.132	4.1573	198.771	3.5739
199.379	4.1579	198.896	3.563		199.315	4.1582	198.954	3.5732
199.562	4.1586	199.079	3.5621		199.498	4.1589	199.138	3.5726
199.746	4.1598	199.262	3.5611		199.681	4.1595	199.321	3.572
199.929	4.1604	199.445	3.5605		199.864	4.1601	199.504	3.5711
200.112	4.161	199.629	3.5599		200.048	4.161	199.687	3.5704
200.296	4.1617	199.812	3.559		200.231	4.1617	199.87	3.5698
200.479	4.1626	199.995	3.5584		200.414	4.1626	200.053	3.5692
200.662	4.1632	200.178	3.5574		200.597	4.1632	200.237	3.5683
200.845	4.1638	200.361	3.5568		200.78	4.1638	200.42	3.5673
201.029	4.1644	200.544	3.5562		200.963	4.1648	200.603	3.5664
201.212	4.1651	200.727	3.5556		201.147	4.1654	200.786	3.5658
201.395	4.1657	200.911	3.5546		201.33	4.166	200.969	3.5652
201.578	4.1663	201.094	3.5534		201.513	4.1666	201.152	3.5646
201.762	4.1675	201.277	3.5528		201.696	4.1672	201.336	3.5636
201.945	4.1682	201.46	3.5518		201.879	4.1679	201.519	3.563
202.128	4.1685	201.643	3.5512		202.062	4.1685	201.702	3.5624
202.311	4.1694	201.826	3.5503		202.246	4.1691	201.885	3.5615
202.495	4.17	202.009	3.5497		202.429	4.1697	202.068	3.5608
202.678	4.1706	202.192	3.5487		202.612	4.1706	202.251	3.5602
202.861	4.1713	202.376	3.5481		202.795	4.1713	202.435	3.5593
203.044	4.1716	202.559	3.5472		202.978	4.1719	202.618	3.5584
203.228	4.1722	202.742	3.5463		203.162	4.1725	202.801	3.5574
203.411	4.1728	202.925	3.5453		203.345	4.1731	202.984	3.5568
203.594	4.1734	203.108	3.5444		203.528	4.1737	203.167	3.5559
203.777	4.1741	203.291	3.5438		203.711	4.1741	203.35	3.5553
203.961	4.175	203.474	3.5429		203.894	4.1747	203.534	3.5543
204.144	4.1756	203.657	3.5419		204.077	4.1753	203.717	3.5537
204.327	4.1759	203.841	3.541		204.261	4.1759	203.9	3.5528
204.51	4.1765	204.024	3.5401		204.444	4.1762	204.083	3.5518
204.694	4.1772	204.207	3.5391		204.627	4.1768	204.266	3.5509
204.877	4.1778	204.39	3.5385		204.81	4.1775	204.449	3.55
205.06	4.1784	204.573	3.5373		204.993	4.1784	204.633	3.5494
205.243	4.1787	204.756	3.5363		205.177	4.1787	204.816	3.5484
205.427	4.1793	204.94	3.5354		205.36	4.1793	204.999	3.5475
205.61	4.1799	205.123	3.5345		205.543	4.1799	205.182	3.5466
205.793	4.1803	205.306	3.5336		205.726	4.1803	205.365	3.5456
205.976	4.1809	205.489	3.5326		205.909	4.1806	205.548	3.545
206.16	4.1812	205.672	3.5317		206.093	4.1812	205.732	3.5441
206.343	4.1818	205.855	3.5305		206.276	4.1818	205.915	3.5429
206.526	4.1821	206.038	3.5295		206.459	4.1821	206.098	3.5419
206.709	4.183	206.221	3.5283		206.642	4.1827	206.281	3.541
206.893	4.1834	206.405	3.5274		206.825	4.183	206.464	3.5404
207.076	4.184	206.588	3.5261		207.008	4.1837	206.647	3.5391
207.259	4.1843	206.771	3.5252		207.192	4.184	206.831	3.5382
207.442	4.1849	206.954	3.5239		207.375	4.1843	207.014	3.5376
207.626	4.1852	207.137	3.523		207.558	4.1849	207.197	3.5363
207.809	4.1858	207.32	3.5215		207.741	4.1852	207.38	3.5354
207.992	4.1861	207.503	3.5205		207.924	4.1861	207.563	3.5342
208.175	4.1865	207.687	3.5193		208.108	4.1865	207.746	3.5332
208.359	4.1871	207.87	3.5181		208.291	4.1868	207.93	3.532
208.542	4.1877	208.053	3.5168		208.474	4.1874	208.113	3.5311
208.725	4.188	208.236	3.5159		208.657	4.1877	208.296	3.5301
208.908	4.1883	208.419	3.5146		208.84	4.1883	208.479	3.5289
209.092	4.1886	208.602	3.5131		209.024	4.1886	208.662	3.528
209.275	4.1892	208.785	3.5115		209.207	4.1889	208.845	3.5264
209.458	4.1896	208.969	3.5106		209.39	4.1892	209.029	3.5255
209.641	4.1899	209.152	3.5091		209.573	4.1899	209.212	3.5243
209.825	4.1905	209.335	3.5078		209.756	4.1902	209.395	3.5233
210.008	4.1911	209.518	3.506		209.94	4.1905	209.578	3.5221
210.191	4.1914	209.701	3.5047		210.123	4.1911	209.761	3.5208
210.374	4.192	209.884	3.5032		210.306	4.1914	209.944	3.5196
210.558	4.1923	210.067	3.5016		210.489	4.1917	210.128	3.5181
210.741	4.1927	210.25	3.5001		210.673	4.1923	210.311	3.5168
210.924	4.1933	210.434	3.4985		210.856	4.1927	210.494	3.5156
211.107	4.1936	210.617	3.4967		211.039	4.193	210.677	3.5143
211.291	4.1939	210.8	3.4948		211.222	4.1936	210.86	3.5131
211.474	4.1942	210.983	3.4933		211.405	4.1942	211.043	3.5119
211.657	4.1948	211.166	3.4914		211.589	4.1945	211.226	3.51
211.84	4.1951	211.349	3.4892		211.772	4.1948	211.41	3.5084
212.024	4.1958	211.532	3.4874		211.955	4.1954	211.593	3.5069
212.207	4.1961	211.716	3.4855		212.138	4.1958	211.776	3.5057
212.39	4.1964	211.899	3.4833		212.321	4.1961	211.959	3.5038
212.573	4.1967	212.082	3.4812		212.505	4.1967	212.142	3.5019
212.757	4.1973	212.265	3.4787		212.688	4.197	212.326	3.5001
212.94	4.1976	212.448	3.4768		212.871	4.1973	212.509	3.4985
213.123	4.1979	212.631	3.4737		213.054	4.1979	212.692	3.4967
213.307	4.1982	212.815	3.4712		213.237	4.1982	212.875	3.4945
213.49	4.1992	212.998	3.4688		213.421	4.1985	213.058	3.4926
213.673	4.1995	213.181	3.466		213.604	4.1992	213.241	3.4905
213.856	4.2001	213.364	3.4629		213.787	4.1995	213.424	3.4886
214.04	4.2004	213.547	3.4601		213.97	4.1998	213.608	3.4858
214.223	4.2007	213.73	3.4567		214.154	4.2004	213.791	3.4836
214.406	4.2013	213.913	3.4533		214.337	4.2007	213.974	3.4815
214.589	4.2016	214.096	3.4495		214.52	4.201	214.157	3.4787
214.773	4.202	214.28	3.4461		214.703	4.2016	214.34	3.4759
214.956	4.2026	214.463	3.4421		214.886	4.2023	214.524	3.4734
215.139	4.2029	214.646	3.4378		215.07	4.2029	214.707	3.4703
215.322	4.2035	214.829	3.4331		215.253	4.2032	214.89	3.4672
215.506	4.2038	215.012	3.4285		215.436	4.2035	215.073	3.4641
215.689	4.2041	215.195	3.4232		215.619	4.2041	215.256	3.4604
215.872	4.2047	215.378	3.4179		215.802	4.2044	215.439	3.457
216.055	4.2051	215.561	3.412		215.986	4.2051	215.622	3.453
216.239	4.2057	215.745	3.4055		216.169	4.2054	215.806	3.4489
216.422	4.206	215.928	3.3987		216.352	4.2057	215.989	3.4443
216.605	4.2069	216.111	3.3919		216.535	4.2063	216.172	3.4396
216.788	4.2072	216.294	3.3844		216.719	4.2069	216.355	3.4343
216.972	4.2078	216.477	3.3764		216.902	4.2072	216.538	3.4288
217.155	4.2082	216.66	3.368		217.085	4.2078	216.721	3.4229
217.338	4.2088	216.844	3.3587		217.268	4.2082	216.905	3.417
217.522	4.2091	217.027	3.3494		217.451	4.2088	217.088	3.4102
217.705	4.2097	217.21	3.3392		217.635	4.2094	217.271	3.403
217.888	4.21	217.393	3.328		217.818	4.21	217.454	3.3953
218.071	4.2106	217.576	3.3165		218.001	4.2106	217.637	3.3869
218.255	4.2109	217.759	3.3041		218.184	4.2109	217.82	3.3782
218.438	4.2116	217.942	3.2917		218.367	4.2116	218.003	3.3689
218.621	4.2119	218.125	3.2781		218.551	4.2122	218.187	3.359
218.804	4.2125	218.309	3.2641		218.734	4.2125	218.37	3.3479
218.988	4.2131	218.492	3.2496		218.917	4.2131	218.553	3.3367
219.171	4.2137	218.675	3.2338		219.1	4.2137	218.736	3.3243
219.354	4.214	218.858	3.2176		219.284	4.2144	218.919	3.3119
219.537	4.215	219.041	3.2006		219.467	4.215	219.102	3.2986
219.721	4.2156	219.224	3.1832		219.65	4.2153	219.286	3.2846
219.904	4.2162	219.407	3.1653		219.833	4.2159	219.469	3.2697
220.087	4.2165	219.591	3.146		220.016	4.2165	219.652	3.2548
220.27	4.2171	219.774	3.1262		220.2	4.2171	219.835	3.2384
220.454	4.2178	219.957	3.1057		220.383	4.2181	220.018	3.2214
220.637	4.2184	220.14	3.085		220.566	4.2187	220.201	3.204
220.82	4.219	220.323	3.0636		220.749	4.2193	220.385	3.1857
221.004	4.2196	220.506	3.0412		220.933	4.2199	220.568	3.1662
221.187	4.2203	220.689	3.0186		221.116	4.2206	220.751	3.1467
221.37	4.2209	220.873	2.9951		221.299	4.2212	220.934	3.1256
221.553	4.2215	221.056	2.9712		221.482	4.2221	221.117	3.1045
221.737	4.2221	221.239	2.947		221.665	4.2224	221.3	3.0828
221.92	4.223	221.422	2.9222		221.849	4.2234	221.483	3.0598
222.103	4.2237	221.605	2.8968		222.032	4.224	221.667	3.0366
222.286	4.2243	221.788	2.871		222.215	4.2246	221.85	3.0127
222.47	4.2249	221.971	2.8444		222.398	4.2255	222.033	2.9879
222.653	4.2255	222.155	2.8174		222.582	4.2265	222.216	2.9625
222.836	4.2265	222.338	2.7898		222.765	4.2271	222.399	2.9371
223.019	4.2271	222.521	2.7622		222.948	4.228	222.582	2.9104
223.203	4.2277	222.704	2.734		223.131	4.2286	222.766	2.8834
223.386	4.2283	222.887	2.7058		223.314	4.2296	222.949	2.8555
223.569	4.2292	222.923	2.6999		223.498	4.2302	223.132	2.828
223.752	4.2299	--			223.681	4.2311	223.315	2.7991
223.936	4.2311	--			223.864	4.232	223.498	2.7706
224.119	4.2317	--			224.047	4.2327	223.681	2.7411
224.302	4.2323	--			224.231	4.2336	223.864	2.7117
224.486	4.2333	--			224.414	4.2345	223.936	2.6999
224.669	4.2342	--			224.597	4.2358	--
224.852	4.2348	--			224.78	4.2364	--
225.035	4.2358	--			224.963	4.2373	--
225.219	4.2364	--			225.147	4.2382	--
225.402	4.2373	--			225.33	4.2392	--
225.585	4.2385	--			225.513	4.2401	--
225.768	4.2395	--			225.696	4.241	--
225.952	4.2404	--			225.88	4.2426	--
226.135	4.2413	--			226.063	4.2435	--
226.318	4.2423	--			226.246	4.2444	--
226.501	4.2432	--			226.429	4.2454	--
226.685	4.2441	--			226.613	4.2466	--
226.868	4.2451	--			226.796	4.2475	--
227.051	4.246	--			226.979	4.2488	--
227.234	4.2475	--			227.162	4.25	--
227.418	4.2485	--			227.345	4.2513	--
227.601	4.2494	--			227.529	4.2525	--
227.784	4.2506	--			227.712	4.2537	--
227.968	4.2516	--			227.895	4.2547	--
228.151	4.2528	--			228.078	4.2559	--
228.334	4.254	--			228.262	4.2571	--
228.517	4.2553	--			228.445	4.2587	--
228.701	4.2565	--			228.628	4.2602	--
228.884	4.2578	--			228.811	4.2615	--
229.067	4.259	--			228.994	4.2627	--
229.25	4.2599	--			229.178	4.264	--
229.434	4.2615	--			229.361	4.2658	--
229.617	4.2627	--			229.544	4.2671	--
229.8	4.2643	--			229.727	4.2686	--
229.983	4.2655	--			229.911	4.2699	--
230.167	4.2668	--			230.094	4.2714	--
230.35	4.268	--			230.277	4.273	--
230.533	4.2695	--			230.46	4.2748	--
230.717	4.2711	--			230.643	4.2764	--
230.9	4.2726	--			230.827	4.2779	--
231.083	4.2739	--			231.01	4.2795	--
231.266	4.2754	--			231.193	4.281	--
231.45	4.277	--			231.376	4.2829	--
231.633	4.2788	--			231.56	4.2847	--
231.816	4.2801	--			231.743	4.2863	--
232	4.2819	--			231.926	4.2881	--
232.183	4.2835	--			232.109	4.29	--
232.366	4.285	--			232.293	4.2919	--
232.549	4.2869	--			232.476	4.2937	--
232.733	4.2885	--			232.659	4.2953	--
232.916	4.2903	--			232.842	4.2971	--
233.099	4.2919	--			233.025	4.2993	--
233.282	4.2937	--			233.209	4.3012	--
233.466	4.2956	--			233.392	4.303	--
233.649	4.2974	--			233.575	4.3052	--
233.832	4.2993	--			233.758	4.3074	--
234.016	4.3012	--			233.941	4.3092	--
234.199	4.3033	--			234.125	4.3111	--
234.382	4.3052	--			234.308	4.3136	--
234.565	4.3067	--			234.491	4.3157	--
234.749	4.3089	--			234.674	4.3176	--
234.932	4.3111	--			234.858	4.3198	--
235.115	4.3129	--			235.041	4.3222	--
235.298	4.3151	--			235.224	4.3244	--
235.482	4.317	--			235.407	4.3263	--
235.665	4.3195	--			235.591	4.3284	--
235.848	4.3213	--			235.774	4.3312	--
236.031	4.3235	--			235.957	4.3334	--
236.215	4.3253	--			236.14	4.3356	--
236.398	4.3278	--			236.323	4.3381	--
236.581	4.33	--			236.507	4.3402	--
236.765	4.3322	--			236.69	4.3427	--
236.948	4.3346	--			236.873	4.3449	--
237.131	4.3368	--			237.056	4.3477	--
237.314	4.339	--			237.24	4.3498	--
237.498	4.3412	--			237.423	4.3523	--
237.681	4.3436	--			237.606	4.3548	--
237.864	4.3461	--			237.789	4.3573	--
238.047	4.3483	--			237.972	4.3598	--
238.231	4.3508	--			238.156	4.3625	--
238.414	4.3532	--			238.339	4.3647	--
238.597	4.3554	--			238.522	4.3675	--
238.78	4.3582	--			238.705	4.37	--
238.964	4.3604	--			238.889	4.3725	--
239.147	4.3629	--			239.072	4.375	--
239.33	4.365	--			239.255	4.3777	--
239.513	4.3678	--			239.438	4.3802	--
239.697	4.3703	--			239.621	4.3827	--
239.88	4.3728	--			239.805	4.3855	--
240.063	4.3756	--			239.988	4.3883	--
240.246	4.3777	--			240.171	4.3908	--
240.43	4.3802	--			240.354	4.3936	--
240.613	4.383	--			240.538	4.396	--
240.796	4.3855	--			240.721	4.3985	--
240.98	4.388	--			240.904	4.4016	--
241.163	4.3908	--			241.087	4.4041	--
241.346	4.3932	--			241.27	4.4066	--
241.529	4.3957	--			241.454	4.4097	--
241.713	4.3985	--			241.637	4.4122	--
241.896	4.401	--			241.82	4.4146	--
242.079	4.4035	--			242.003	4.4177	--
242.262	4.4063	--			242.187	4.4202	--
242.446	4.4091	--			242.37	4.4227	--
242.629	4.4115	--			242.553	4.4258	--
242.812	4.4143	--			242.736	4.4283	--
242.995	4.4168	--			242.919	4.4308	--
243.179	4.4193	--			243.103	4.4339	--
243.362	4.4221	--			243.286	4.4363	--
243.545	4.4246	--			243.469	4.4388	--
243.728	4.4273	--			243.652	4.4419	--
243.912	4.4301	--			243.836	4.4444	--
244.095	4.4326	--			244.019	4.4469	--
244.278	4.4351	--			244.202	4.45	--
244.462	4.4379	--			244.385	4.4525	--
244.645	4.4404	--			244.569	4.4552	--
244.828	4.4432	--			244.752	4.458	--
245.011	4.4459	--			244.935	4.4605	--
245.195	4.4484	--			245.118	4.4633	--
245.378	4.4509	--			245.302	4.4661	--
245.561	4.4537	--			245.485	4.4686	--
245.744	4.4562	--			245.668	4.4714	--
245.928	4.4587	--			245.851	4.4742	--
246.111	4.4614	--			246.034	4.4766	--
246.294	4.4642	--			246.218	4.4791	--
246.477	4.4667	--			246.401	4.4822	--
246.661	4.4695	--			246.584	4.4847	--
246.844	4.472	--			246.767	4.4872	--
247.027	4.4745	--			246.951	4.49	--
247.21	4.4773	--			247.134	4.4924	--
247.394	4.4797	--			247.317	4.4949	--
247.577	4.4822	--			247.5	4.498	--
247.76	4.485	--			247.658	4.5002	--	--
247.944	4.4875	--
248.127	4.49	--
248.31	4.4928	--
248.493	4.4952	--
248.677	4.4977	--
248.85	4.5002	--	--

## Sheet: Fig. 2b
X: Voltage (v)	Y: Dq/Dv (mAh g-1v-1)	X: Voltage (v)	Y: Dq/Dv (mAh g-1v-1)		X: Voltage (v)	Y: Dq/Dv (mAh g-1v-1)	X: Voltage (v)	Y: Dq/Dv (mAh g-1v-1)
2.9671	0.00181	2.6999	-0.02486		3.1585	0.00199	2.6899	-0.03017
2.98259	0.00181	2.71802	-0.02434		3.17175	0.00199	2.70802	-0.02927
2.99807	0.00181	2.73614	-0.02501		3.185	0.00199	2.72614	-0.02837
3.01356	0.00181	2.75426	-0.02654		3.19825	0.00199	2.74426	-0.02854
3.02904	0.00181	2.77238	-0.02571		3.2115	0.00199	2.76238	-0.02885
3.04453	0.00181	2.7905	-0.02447		3.22475	0.00199	2.7805	-0.02899
3.06002	0.00181	2.80862	-0.0243		3.238	0.00199	2.79862	-0.02915
3.0755	0.00181	2.82673	-0.02479		3.25125	0.00199	2.81673	-0.02948
3.09099	0.00181	2.84485	-0.02608		3.2645	0.00199	2.83485	-0.02986
3.10647	0.00181	2.86297	-0.02773		3.27775	0.00199	2.85297	-0.03033
3.12196	0.00181	2.88109	-0.02747		3.29099	0.00199	2.87109	-0.03083
3.13744	0.00181	2.89921	-0.02616		3.30424	0.00199	2.88921	-0.03128
3.15293	0.00181	2.91733	-0.02613		3.31749	0.00199	2.90733	-0.03177
3.16842	0.00181	2.93545	-0.02683		3.33074	0.00199	2.92545	-0.0323
3.1839	0.00181	2.95357	-0.0275		3.34399	0.00199	2.94357	-0.03281
3.19939	0.00181	2.97169	-0.02781		3.35724	0.00199	2.96169	-0.03327
3.21487	0.00181	2.98981	-0.03016		3.37049	0.00199	2.97981	-0.03367
3.23036	0.00181	3.00793	-0.03116		3.38374	0.00199	2.99793	-0.03424
3.24585	0.00181	3.02605	-0.02986		3.39699	0.00199	3.01605	-0.03502
3.26133	0.00181	3.04416	-0.02993		3.41024	0.00199	3.03416	-0.03558
3.27682	0.00181	3.06228	-0.03032		3.42349	0.00199	3.05228	-0.03649
3.2923	0.00181	3.0804	-0.03323		3.43674	0.00199	3.0704	-0.03779
3.30779	0.00181	3.09852	-0.0352		3.44999	0.00199	3.08852	-0.0386
3.32327	0.00181	3.11664	-0.03378		3.46324	0.00199	3.10664	-0.03928
3.33876	0.00186	3.13476	-0.03364		3.47649	0.00199	3.12476	-0.04024
3.35425	0.00319	3.15288	-0.035		3.48974	0.00199	3.14288	-0.04164
3.36973	0.00448	3.171	-0.03663		3.50299	0.00199	3.161	-0.04379
3.38522	0.00448	3.18912	-0.04023		3.51624	0.00199	3.17912	-0.04574
3.4007	0.00448	3.20724	-0.04176		3.52949	0.00199	3.19724	-0.04721
3.41619	0.00448	3.22536	-0.04102		3.54274	0.00199	3.21536	-0.04905
3.43168	0.00448	3.24348	-0.0442		3.55598	0.00919	3.23348	-0.04956
3.44716	0.00448	3.26159	-0.0484		3.56923	0.02025	3.25159	-0.05257
3.46265	0.00448	3.27971	-0.04958		3.58248	0.02937	3.26971	-0.05841
3.47813	0.00448	3.29783	-0.05128		3.59573	0.09744	3.28783	-0.06263
3.49362	0.00448	3.31595	-0.05709		3.60898	0.41222	3.30595	-0.06728
3.50911	0.00778	3.33407	-0.06186		3.62223	1.05034	3.32407	-0.07383
3.52459	0.01128	3.35219	-0.06598		3.63548	2.14406	3.34219	-0.08241
3.54008	0.01148	3.37031	-0.07608		3.64873	4.05507	3.36031	-0.09354
3.55556	0.01148	3.38843	-0.0862		3.66198	5.0003	3.37843	-0.10787
3.57105	0.01782	3.40655	-0.10161		3.67523	4.20362	3.39655	-0.12671
3.58653	0.04006	3.42467	-0.125		3.68848	3.40578	3.41467	-0.15476
3.60202	0.14074	3.44279	-0.15691		3.70173	3.04367	3.43279	-0.19893
3.61751	0.60721	3.46091	-0.20715		3.71498	2.86542	3.45091	-0.26399
3.63299	1.69956	3.47903	-0.28084		3.72823	2.75528	3.46903	-0.35231
3.64848	2.77841	3.49714	-0.39013		3.74148	2.64402	3.48714	-0.46923
3.66396	3.36114	3.51526	-0.53687		3.75473	2.42702	3.50526	-0.6272
3.67945	3.33122	3.53338	-0.69676		3.76798	2.12954	3.52338	-0.8139
3.69494	2.79643	3.5515	-0.84616		3.78123	1.8293	3.5415	-0.98665
3.71042	2.32393	3.56962	-0.991		3.79448	1.57479	3.55962	-1.1179
3.72591	2.11176	3.58774	-1.1032		3.80773	1.36317	3.57774	-1.21139
3.74139	2.09656	3.60586	-1.14403		3.82097	1.23397	3.59586	-1.26729
3.75688	2.12656	3.62398	-1.1735		3.83422	1.13788	3.61398	-1.28367
3.77236	2.12416	3.6421	-1.22463		3.84747	1.06625	3.6321	-1.35519
3.78785	1.9785	3.66022	-1.2981		3.86072	1.04701	3.65022	-1.457
3.80334	1.69359	3.67834	-1.39532		3.87397	1.00647	3.66834	-1.56621
3.81882	1.42009	3.69646	-1.53142		3.88722	0.99124	3.68646	-1.72385
3.83431	1.22056	3.71457	-1.67662		3.90047	1.01779	3.70457	-1.87426
3.84979	1.0743	3.73269	-1.76787		3.91372	1.02189	3.72269	-1.94275
3.86528	0.98094	3.75081	-1.72479		3.92697	1.02766	3.74081	-1.8466
3.88077	0.92931	3.76893	-1.56889		3.94022	1.06357	3.75893	-1.65189
3.89625	0.8987	3.78705	-1.35844		3.95347	1.09269	3.77705	-1.4336
3.91174	0.88707	3.80517	-1.13993		3.96672	1.10624	3.79517	-1.21408
3.92722	0.88419	3.82329	-0.99452		3.97997	1.1073	3.81329	-1.06555
3.94271	0.89904	3.84141	-0.89976		3.99322	1.09764	3.83141	-0.98112
3.95819	0.9309	3.85953	-0.84759		4.00647	1.07159	3.84953	-0.93028
3.97368	0.95046	3.87765	-0.81703		4.01972	1.03467	3.86765	-0.90215
3.98917	0.97156	3.89577	-0.81638		4.03297	0.99059	3.88577	-0.9026
4.00465	0.99088	3.91389	-0.83608		4.04622	0.95025	3.90389	-0.92307
4.02014	0.98293	3.93201	-0.85238		4.05947	0.92565	3.92201	-0.9457
4.03562	0.9585	3.95012	-0.87751		4.07272	0.91908	3.94012	-0.98332
4.05111	0.92459	3.96824	-0.9159		4.08596	0.91209	3.95824	-1.01859
4.0666	0.88974	3.98636	-0.94141		4.09921	0.93503	3.97636	-1.03255
4.08208	0.84878	4.00448	-0.9324		4.11246	0.98492	3.99448	-1.00511
4.09757	0.81646	4.0226	-0.89758		4.12571	1.06372	4.0126	-0.9697
4.11305	0.81616	4.04072	-0.84474		4.13896	1.27171	4.03072	-0.92379
4.12854	0.83877	4.05884	-0.80266		4.15221	1.59636	4.04884	-0.8641
4.14403	0.8917	4.07696	-0.77348		4.16546	1.76919	4.06696	-0.83591
4.15951	1.01469	4.09508	-0.76122		4.17871	1.60387	4.08508	-0.8521
4.175	1.30587	4.1132	-0.80464		4.19196	1.25464	4.1032	-0.91461
4.19048	1.58425	4.13132	-0.91115		4.20521	0.93791	4.12132	-1.01007
4.20597	1.45417	4.14944	-1.14451		4.21846	0.74385	4.13944	-1.28762
4.22145	1.0754	4.16755	-1.52673		4.23171	0.62632	4.15755	-1.69024
4.23694	0.78326	4.18567	-1.52289		4.24496	0.53265	4.17567	-1.58082
4.25243	0.60567	4.20379	-1.07624		4.25821	0.46543	4.19379	-1.0848
4.26791	0.49841	4.22191	-0.71176		4.27146	0.42277	4.21191	-0.74977
4.2834	0.42583	4.24003	-0.51505		4.28471	0.38714	4.23003	-0.54708
4.29888	0.37452	4.25815	-0.41475		4.29796	0.36397	4.24815	-0.43238
4.31437	0.34213	4.27627	-0.34571		4.31121	0.34717	4.26627	-0.36653
4.32986	0.32343	4.29439	-0.29656		4.32446	0.33099	4.28439	-0.31787
4.34534	0.30035	4.31251	-0.26073		4.33771	0.32299	4.30251	-0.27939
4.36083	0.2851	4.33063	-0.23763		4.35095	0.31505	4.32063	-0.25379
4.37631	0.28037	4.34875	-0.22011		4.3642	0.3062	4.33875	-0.23382
4.3918	0.2749	4.36687	-0.20254		4.37745	0.3049	4.35687	-0.21652
4.40728	0.27012	4.38498	-0.19053		4.3907	0.30579	4.37498	-0.20588
4.42277	0.27029	4.4031	-0.18358		4.40395	0.30249	4.3931	-0.19606
4.43826	0.26818	4.42122	-0.17287		4.4172	0.30515	4.41122	-0.18333
4.45374	0.26576	4.43934	-0.15594		4.43045	0.30672	4.42934	-0.16173
4.46923	0.26742	4.45746	-0.10874		4.4437	0.30209	4.44746	-0.10253
4.48471	0.2726	4.47558	-0.03957		4.45695	0.30777	4.46558	-0.02862
4.5002	0.27738	4.4937	-0.00772		4.4902	0.31517	4.4997	0

## Sheet: Fig. 2c
X: Voltage (v)	Y: Dq/Dv (mAh g-1v-1)	X: Voltage (v)	Y: Dq/Dv (mAh g-1v-1)		X: Voltage (v)	Y: Dq/Dv (mAh g-1v-1)	X: Voltage (v)	Y: Dq/Dv (mAh g-1v-1)
3.3466	0.00765	2.6999	-0.09102		3.0549	0.00179	2.6999	-0.03834
3.37014	0.00765	2.73617	-0.09354		3.0695	0.00179	2.71798	-0.03925
3.39369	0.00765	2.77243	-0.09984		3.0841	0.00179	2.73607	-0.03922
3.41723	0.00765	2.8087	-0.10811		3.0987	0.00179	2.75415	-0.03624
3.44077	0.00765	2.84496	-0.11683		3.1133	0.00179	2.77224	-0.03363
3.46431	0.00765	2.88123	-0.12533		3.12789	0.00179	2.79032	-0.03287
3.48786	0.00765	2.91749	-0.13563		3.14249	0.00179	2.80841	-0.03203
3.5114	0.00765	2.95376	-0.15016		3.15709	0.00179	2.82649	-0.03275
3.53494	0.00765	2.99002	-0.1648		3.17169	0.00179	2.84458	-0.03323
3.55849	0.00765	3.02629	-0.17768		3.18629	0.00179	2.86266	-0.0312
3.58203	0.00765	3.06255	-0.19394		3.20089	0.00179	2.88075	-0.02985
3.60557	0.00765	3.09882	-0.21514		3.21549	0.00179	2.89883	-0.02954
3.62911	0.00765	3.13508	-0.24047		3.23009	0.00179	2.91692	-0.03082
3.65266	0.00765	3.17135	-0.26637		3.24469	0.00179	2.935	-0.0325
3.6762	0.00765	3.20761	-0.29428		3.25929	0.00179	2.95309	-0.03164
3.69974	0.00765	3.24388	-0.32574		3.27388	0.00179	2.97117	-0.03094
3.72329	0.4621	3.28014	-0.36055		3.28848	0.00179	2.98926	-0.03193
3.74683	3.85732	3.31641	-0.40026		3.30308	0.00179	3.00734	-0.03279
3.77037	4.92716	3.35268	-0.44681		3.31768	0.00179	3.02543	-0.03483
3.79391	2.81846	3.38894	-0.49482		3.33228	0.00179	3.04351	-0.03739
3.81746	2.35471	3.42521	-0.54749		3.34688	0.00179	3.0616	-0.03671
3.841	1.91562	3.46147	-0.62084		3.36148	0.00179	3.07968	-0.03581
3.86454	1.54699	3.49774	-0.70786		3.37608	0.00179	3.09777	-0.03734
3.88809	1.30984	3.534	-0.81297		3.39068	0.00179	3.11585	-0.04147
3.91163	1.17684	3.57027	-0.94896		3.40528	0.00179	3.13394	-0.043
3.93517	1.09033	3.60653	-1.13886		3.41987	0.00179	3.15202	-0.04227
3.95871	1.06373	3.6428	-1.35208		3.43447	0.00222	3.17011	-0.04414
3.98226	1.08018	3.67906	-1.50091		3.44907	0.00434	3.18819	-0.04822
4.0058	1.09325	3.71533	-1.4622		3.46367	0.00603	3.20628	-0.05135
4.02934	1.10983	3.75159	-1.26865		3.47827	0.00603	3.22436	-0.05285
4.05289	1.11029	3.78786	-1.10292		3.49287	0.00603	3.24245	-0.05645
4.07643	1.06987	3.82412	-1.02616		3.50747	0.00603	3.26053	-0.06303
4.09997	1.012	3.86039	-1.02447		3.52207	0.00603	3.27862	-0.06766
4.12351	0.95951	3.89666	-1.07077		3.53667	0.00603	3.2967	-0.07359
4.14706	0.91545	3.93292	-1.14809		3.55127	0.01155	3.31478	-0.08058
4.1706	0.88951	3.96919	-1.22957		3.56586	0.03723	3.33287	-0.08795
4.19414	0.89299	4.00545	-1.58979		3.58046	0.164	3.35095	-0.09885
4.21769	0.91521	4.04172	-1.57733		3.59506	0.82691	3.36904	-0.11484
4.24123	0.90119	4.07798	-0.62779		3.60966	1.82213	3.38712	-0.13662
4.26477	0.8253	4.11425	-0.01422		3.62426	2.19559	3.40521	-0.16036
4.28831	0.72306	4.15051	-0.01422		3.63886	2.01139	3.42329	-0.19061
4.31186	0.63812	4.18678	-0.01422		3.65346	1.81275	3.44138	-0.2319
4.3354	0.56933	4.22304	-0.01422		3.66806	1.73284	3.45946	-0.29172
4.35894	0.50705	4.25931	-0.00717		3.68266	1.68834	3.47755	-0.3727
4.38249	0.46494	4.29557	-5.71987e-05		3.69726	1.6633	3.49563	-0.47972
4.40603	0.43204	4.33184	0		3.71185	1.70471	3.51372	-0.61901
4.42957	0.39725	4.3681	0		3.72645	1.75616	3.5318	-0.76395
4.45311	0.36762	4.40437	0		3.74105	1.88993	3.54989	-0.89644
4.47666	0.34163	4.44063	0		3.75565	1.98682	3.56797	-1.01959
4.5002	0.32655	4.4769	0		3.77025	1.97943	3.58606	-1.10208
					3.78485	1.90711	3.60414	-1.15633
					3.79945	1.74023	3.62223	-1.18326
					3.81405	1.53916	3.64031	-1.21228
					3.82865	1.36235	3.6584	-1.28279
					3.84325	1.20648	3.67648	-1.38339
					3.85784	1.06559	3.69457	-1.49636
					3.87244	0.97454	3.71265	-1.58747
					3.88704	0.92999	3.73074	-1.62401
					3.90164	0.90865	3.74882	-1.5415
					3.91624	0.90338	3.76691	-1.36296
					3.93084	0.90329	3.78499	-1.17358
					3.94544	0.91735	3.80308	-1.02276
					3.96004	0.94234	3.82116	-0.90124
					3.97464	0.96387	3.83925	-0.81612
					3.98924	1.00208	3.85733	-0.78283
					4.00383	1.0348	3.87542	-0.77686
					4.01843	1.03286	3.8935	-0.77041
					4.03303	1.0138	3.91158	-0.78054
					4.04763	0.97741	3.92967	-0.81805
					4.06223	0.93077	3.94775	-0.85224
					4.07683	0.88943	3.96584	-0.87489
					4.09143	0.85907	3.98392	-0.88071
					4.10603	0.84188	4.00201	-0.87257
					4.12063	0.83538	4.02009	-0.83747
					4.13523	0.84528	4.03818	-0.7813
					4.14982	0.89222	4.05626	-0.74374
					4.16442	1.01768	4.07435	-0.72731
					4.17902	1.32881	4.09243	-0.72925
					4.19362	1.70711	4.11052	-0.76273
					4.20822	1.69753	4.1286	-0.85951
					4.22282	1.32447	4.14669	-1.10754
					4.23742	0.97617	4.16477	-1.45014
					4.25202	0.75243	4.18286	-1.40753
					4.26662	0.60241	4.20094	-0.98335
					4.28122	0.5035	4.21903	-0.65551
					4.29581	0.43994	4.23711	-0.47685
					4.31041	0.38781	4.2552	-0.37605
					4.32501	0.34484	4.27328	-0.31693
					4.33961	0.32106	4.29137	-0.27197
					4.35421	0.30252	4.30945	-0.24102
					4.36881	0.28314	4.32754	-0.218
					4.38341	0.26942	4.34562	-0.19799
					4.39801	0.26236	4.36371	-0.18461
					4.41261	0.25322	4.38179	-0.17111
					4.42721	0.2465	4.39988	-0.1587
					4.4418	0.24393	4.41796	-0.14146
					4.4564	0.23977	4.43605	-0.10987
					4.471	0.236	4.45413	-0.05852
					4.4856	0.23338	4.47222	-0.01361
					4.5002	0.23288	4.4903	0

## Sheet: Fig. 2d
X: Cycle number	Y: Capacity (mAh g-1)	Y: Capacity (mAh g-1)
1	193.743	200.41
2	196.288	201.111
3	198.569	199.123
4	199.452	200.836
5	199.421	202.109
6	197.229	195.585
7	197.804	195.171
8	197.417	194.803
9	196.855	194.291
10	196.38	193.841
11	185.285	183.824
12	185.009	183.506
13	184.674	183.202
14	184.315	182.908
15	183.952	182.576
16	174.873	173.805
17	174.687	173.564
18	174.315	173.374
19	174.01	173.064
20	173.707	172.699
21	163.678	162.846
22	163.435	162.724
23	162.947	162.481
24	162.458	162.113
25	161.97	161.995
26	140.883	143.629
27	138.744	143.324
28	136.911	142.713
29	135.689	142.713
30	134.466	142.102
31	90.4607	114.295
32	86.7934	113.072
33	82.5146	111.85
34	79.4586	110.628
35	77.0139	110.017
36	198.399	196.639
37	198.412	196.3
38	197.813	196.04
39	197.016	195.794
40	196.141	195.552

## Sheet: Fig. 2e
X: Voltage (v)	Y: Current (mA)	Y: Current (mA)	Y: Current (mA)	Y: Current (mA)
2.7	-0.01812	-0.03469	-0.05746	-0.08372
2.701	-0.01721	-0.03424	-0.05663	-0.08281
2.702	-0.01762	-0.03363	-0.05618	-0.0819
2.703	-0.01714	-0.03324	-0.05569	-0.0814
2.704	-0.01716	-0.03343	-0.05556	-0.08097
2.705	-0.01661	-0.03303	-0.05488	-0.07994
2.706	-0.01662	-0.03285	-0.05488	-0.07982
2.707	-0.01681	-0.03263	-0.05449	-0.07909
2.708	-0.01639	-0.03237	-0.05382	-0.07849
2.709	-0.0162	-0.03199	-0.05375	-0.07865
2.71	-0.01612	-0.03188	-0.0534	-0.07746
2.711	-0.01581	-0.03203	-0.05345	-0.07733
2.712	-0.01603	-0.03151	-0.05297	-0.07681
2.713	-0.01586	-0.03172	-0.05235	-0.07647
2.714	-0.01557	-0.0312	-0.05255	-0.07581
2.715	-0.01549	-0.03132	-0.05195	-0.07544
2.716	-0.01563	-0.03078	-0.05166	-0.07523
2.717	-0.01586	-0.03064	-0.05133	-0.0747
2.718	-0.01587	-0.03073	-0.0516	-0.07463
2.719	-0.01567	-0.02992	-0.05114	-0.07384
2.72	-0.01542	-0.03035	-0.05088	-0.07392
2.721	-0.01534	-0.03005	-0.0504	-0.07338
2.722	-0.01518	-0.03017	-0.0503	-0.07308
2.723	-0.01493	-0.02949	-0.05029	-0.07287
2.724	-0.01517	-0.02988	-0.05006	-0.07224
2.725	-0.01513	-0.02973	-0.04967	-0.07197
2.726	-0.01492	-0.02956	-0.04955	-0.07121
2.727	-0.01497	-0.02929	-0.04931	-0.07124
2.728	-0.01492	-0.02901	-0.04896	-0.07132
2.729	-0.01478	-0.02914	-0.04861	-0.07031
2.73	-0.01461	-0.02944	-0.04894	-0.07009
2.731	-0.01471	-0.02905	-0.04819	-0.07002
2.732	-0.01438	-0.02854	-0.04825	-0.06996
2.733	-0.01463	-0.02845	-0.04818	-0.06932
2.734	-0.01449	-0.02828	-0.04801	-0.06907
2.735	-0.01432	-0.02836	-0.04753	-0.06873
2.736	-0.01452	-0.02825	-0.04747	-0.06842
2.737	-0.01435	-0.02779	-0.04727	-0.06787
2.738	-0.01451	-0.02804	-0.04698	-0.06793
2.739	-0.01419	-0.02801	-0.04681	-0.06756
2.74	-0.01437	-0.02813	-0.04689	-0.06765
2.741	-0.01421	-0.02764	-0.04669	-0.06691
2.742	-0.01437	-0.02767	-0.04638	-0.06665
2.743	-0.01372	-0.02734	-0.0461	-0.06675
2.744	-0.01374	-0.02747	-0.04597	-0.0664
2.745	-0.01407	-0.02755	-0.04594	-0.066
2.746	-0.01414	-0.02719	-0.04596	-0.06584
2.747	-0.01363	-0.02729	-0.0456	-0.0655
2.748	-0.01378	-0.0269	-0.0454	-0.0652
2.749	-0.01397	-0.02703	-0.04511	-0.06499
2.75	-0.01367	-0.02702	-0.04522	-0.06454
2.751	-0.01345	-0.02648	-0.04483	-0.06454
2.752	-0.0133	-0.0269	-0.04517	-0.0643
2.753	-0.01328	-0.02659	-0.04435	-0.06422
2.754	-0.01363	-0.02651	-0.04423	-0.06386
2.755	-0.01365	-0.02661	-0.04433	-0.06339
2.756	-0.0135	-0.02671	-0.04448	-0.06359
2.757	-0.01332	-0.02637	-0.0442	-0.06326
2.758	-0.01354	-0.02632	-0.04378	-0.06318
2.759	-0.0137	-0.02621	-0.0436	-0.0626
2.76	-0.01315	-0.02617	-0.04349	-0.0625
2.761	-0.01352	-0.02598	-0.04339	-0.06223
2.762	-0.01348	-0.02597	-0.04343	-0.06217
2.763	-0.01299	-0.02611	-0.04313	-0.06184
2.764	-0.01292	-0.02625	-0.04287	-0.06176
2.765	-0.01308	-0.02606	-0.04277	-0.06135
2.766	-0.01346	-0.0255	-0.04269	-0.06107
2.767	-0.01322	-0.02582	-0.04236	-0.06101
2.768	-0.013	-0.02571	-0.04252	-0.06103
2.769	-0.01373	-0.0255	-0.04245	-0.06043
2.77	-0.01314	-0.02583	-0.04215	-0.06021
2.771	-0.0128	-0.0255	-0.04226	-0.06028
2.772	-0.01319	-0.02529	-0.04187	-0.0601
2.773	-0.01269	-0.0251	-0.04176	-0.05943
2.774	-0.01284	-0.02483	-0.04151	-0.05971
2.775	-0.01321	-0.02511	-0.04172	-0.05912
2.776	-0.01295	-0.02537	-0.04172	-0.05921
2.777	-0.01252	-0.02478	-0.04124	-0.05924
2.778	-0.0127	-0.02478	-0.04138	-0.05875
2.779	-0.01269	-0.02463	-0.04116	-0.05875
2.78	-0.01325	-0.0249	-0.04105	-0.05801
2.781	-0.01218	-0.02477	-0.04092	-0.05826
2.782	-0.01276	-0.02433	-0.0405	-0.05787
2.783	-0.01285	-0.02442	-0.04061	-0.05822
2.784	-0.01271	-0.02419	-0.04085	-0.05762
2.785	-0.01248	-0.02427	-0.04053	-0.05756
2.786	-0.01251	-0.02454	-0.04041	-0.05729
2.787	-0.01237	-0.02406	-0.04038	-0.05712
2.788	-0.01206	-0.02411	-0.04005	-0.05695
2.789	-0.01278	-0.02411	-0.04003	-0.05653
2.79	-0.01241	-0.02407	-0.04011	-0.05651
2.791	-0.01215	-0.02396	-0.03998	-0.05641
2.792	-0.0119	-0.02389	-0.03939	-0.05606
2.793	-0.01235	-0.02408	-0.03976	-0.0559
2.794	-0.01198	-0.02387	-0.03944	-0.05564
2.795	-0.01225	-0.02348	-0.03955	-0.0556
2.796	-0.01197	-0.02377	-0.03932	-0.05577
2.797	-0.01212	-0.0238	-0.03904	-0.05505
2.798	-0.01185	-0.0235	-0.03949	-0.05478
2.799	-0.01204	-0.02347	-0.03897	-0.05499
2.8	-0.01209	-0.02341	-0.03886	-0.05506
2.801	-0.012	-0.02314	-0.03878	-0.05494
2.802	-0.01222	-0.02334	-0.03865	-0.05443
2.803	-0.012	-0.02346	-0.03863	-0.05438
2.804	-0.0119	-0.02304	-0.03815	-0.05431
2.805	-0.01152	-0.02323	-0.03857	-0.05431
2.806	-0.01151	-0.02313	-0.03816	-0.05393
2.807	-0.01159	-0.02319	-0.03797	-0.05387
2.808	-0.01163	-0.023	-0.03789	-0.05355
2.809	-0.01112	-0.02285	-0.03759	-0.05325
2.81	-0.01151	-0.02303	-0.038	-0.05316
2.811	-0.01171	-0.02274	-0.0377	-0.0532
2.812	-0.01166	-0.02285	-0.03766	-0.05311
2.813	-0.0114	-0.02271	-0.0375	-0.05288
2.814	-0.01193	-0.02285	-0.03731	-0.05255
2.815	-0.01152	-0.02256	-0.03745	-0.05246
2.816	-0.01149	-0.02229	-0.03696	-0.05229
2.817	-0.01112	-0.02202	-0.03685	-0.0522
2.818	-0.01137	-0.02233	-0.037	-0.05193
2.819	-0.01134	-0.02245	-0.03717	-0.05198
2.82	-0.01137	-0.02224	-0.03666	-0.05182
2.821	-0.01117	-0.02213	-0.03674	-0.0518
2.822	-0.01111	-0.02248	-0.03699	-0.05169
2.823	-0.01096	-0.02235	-0.03665	-0.05149
2.824	-0.0111	-0.02197	-0.03682	-0.05141
2.825	-0.01086	-0.02224	-0.03633	-0.05093
2.826	-0.01082	-0.02195	-0.03651	-0.05102
2.827	-0.01147	-0.02218	-0.03633	-0.05081
2.828	-0.01119	-0.0222	-0.03636	-0.05101
2.829	-0.01099	-0.02205	-0.03628	-0.05065
2.83	-0.0108	-0.02185	-0.03622	-0.05055
2.831	-0.01083	-0.02181	-0.03584	-0.05048
2.832	-0.01102	-0.02147	-0.03613	-0.05003
2.833	-0.01064	-0.02164	-0.0356	-0.04998
2.834	-0.01079	-0.02158	-0.03596	-0.04993
2.835	-0.01098	-0.02144	-0.03551	-0.05001
2.836	-0.01085	-0.02146	-0.03528	-0.04951
2.837	-0.01103	-0.02159	-0.03551	-0.04945
2.838	-0.01103	-0.02105	-0.0351	-0.04943
2.839	-0.01064	-0.02139	-0.03549	-0.04937
2.84	-0.01044	-0.02144	-0.03521	-0.04914
2.841	-0.01032	-0.02125	-0.03513	-0.04916
2.842	-0.01062	-0.0213	-0.03496	-0.04899
2.843	-0.01059	-0.02131	-0.0349	-0.04895
2.844	-0.01019	-0.02114	-0.0351	-0.04847
2.845	-0.01042	-0.02109	-0.03469	-0.04844
2.846	-0.01047	-0.02132	-0.03497	-0.04841
2.847	-0.0104	-0.02117	-0.03478	-0.0486
2.848	-0.01035	-0.0212	-0.03436	-0.04801
2.849	-0.01031	-0.02086	-0.0346	-0.04816
2.85	-0.00985	-0.02109	-0.03436	-0.04804
2.851	-0.00995	-0.02071	-0.03469	-0.0478
2.852	-0.01007	-0.02091	-0.03436	-0.0477
2.853	-0.01013	-0.02086	-0.0344	-0.04754
2.854	-0.00991	-0.02128	-0.0341	-0.04758
2.855	-0.00999	-0.02086	-0.03428	-0.04742
2.856	-0.01014	-0.02071	-0.03392	-0.04731
2.857	-0.01024	-0.02056	-0.03367	-0.04701
2.858	-0.01041	-0.02036	-0.03422	-0.04678
2.859	-0.01022	-0.02061	-0.03396	-0.04693
2.86	-0.01014	-0.02018	-0.03387	-0.04704
2.861	-0.00999	-0.02044	-0.0334	-0.04652
2.862	-0.01004	-0.02008	-0.0339	-0.04672
2.863	-0.00958	-0.02076	-0.03363	-0.04656
2.864	-0.01007	-0.02034	-0.03326	-0.04623
2.865	-0.00974	-0.02034	-0.03328	-0.04638
2.866	-0.00975	-0.02027	-0.03331	-0.04619
2.867	-0.00997	-0.02005	-0.03311	-0.04611
2.868	-0.00977	-0.02003	-0.03312	-0.04572
2.869	-0.00973	-0.02008	-0.03301	-0.04578
2.87	-0.00982	-0.01994	-0.03319	-0.0458
2.871	-0.00957	-0.02021	-0.03298	-0.04568
2.872	-0.00932	-0.01986	-0.03314	-0.04554
2.873	-0.00939	-0.02031	-0.03289	-0.04541
2.874	-0.00961	-0.01987	-0.03289	-0.04511
2.875	-0.00988	-0.01971	-0.03259	-0.04508
2.876	-0.00936	-0.01962	-0.03239	-0.04507
2.877	-0.00981	-0.02016	-0.03242	-0.04482
2.878	-0.00959	-0.0197	-0.0326	-0.04493
2.879	-0.00929	-0.01967	-0.0323	-0.04436
2.88	-0.00962	-0.01976	-0.03236	-0.04446
2.881	-0.00929	-0.01987	-0.03195	-0.04471
2.882	-0.0098	-0.01951	-0.03244	-0.04441
2.883	-0.00917	-0.01952	-0.03217	-0.04439
2.884	-0.00952	-0.01939	-0.03219	-0.04403
2.885	-0.00966	-0.01946	-0.03193	-0.044
2.886	-0.00913	-0.01907	-0.03209	-0.0438
2.887	-0.0095	-0.01943	-0.03215	-0.04389
2.888	-0.00952	-0.01865	-0.03184	-0.04392
2.889	-0.00908	-0.01924	-0.03173	-0.04342
2.89	-0.00945	-0.01891	-0.03163	-0.04377
2.891	-0.01	-0.01925	-0.03161	-0.04331
2.892	-0.00896	-0.01895	-0.03143	-0.04324
2.893	-0.00922	-0.01888	-0.03138	-0.0434
2.894	-0.00932	-0.01904	-0.03161	-0.04339
2.895	-0.0094	-0.01919	-0.0315	-0.04328
2.896	-0.0091	-0.01928	-0.03138	-0.04307
2.897	-0.00953	-0.01904	-0.03101	-0.04314
2.898	-0.00891	-0.01938	-0.03131	-0.04288
2.899	-0.00922	-0.01889	-0.03106	-0.04277
2.9	-0.00891	-0.01914	-0.03114	-0.04269
2.901	-0.00913	-0.01855	-0.03094	-0.04256
2.902	-0.00931	-0.01891	-0.0309	-0.04219
2.903	-0.00908	-0.01861	-0.03101	-0.04251
2.904	-0.00889	-0.01872	-0.0308	-0.04203
2.905	-0.00944	-0.01871	-0.03074	-0.04195
2.906	-0.00922	-0.01866	-0.03061	-0.04182
2.907	-0.00892	-0.01867	-0.03066	-0.04195
2.908	-0.00884	-0.01853	-0.03039	-0.04218
2.909	-0.00883	-0.01814	-0.03052	-0.04204
2.91	-0.00925	-0.01877	-0.03053	-0.04146
2.911	-0.00917	-0.0187	-0.03031	-0.04141
2.912	-0.00882	-0.01879	-0.03009	-0.04165
2.913	-0.00886	-0.01848	-0.0304	-0.04169
2.914	-0.00908	-0.01841	-0.03009	-0.04125
2.915	-0.00884	-0.01845	-0.03005	-0.04129
2.916	-0.00869	-0.01819	-0.02997	-0.04122
2.917	-0.00897	-0.01824	-0.02996	-0.04088
2.918	-0.00864	-0.01828	-0.03005	-0.04125
2.919	-0.00898	-0.01832	-0.0302	-0.04109
2.92	-0.00902	-0.01826	-0.02994	-0.04054
2.921	-0.00876	-0.01791	-0.02986	-0.04088
2.922	-0.0086	-0.01795	-0.02974	-0.04036
2.923	-0.00859	-0.01823	-0.02925	-0.04057
2.924	-0.00867	-0.01808	-0.02999	-0.0402
2.925	-0.00885	-0.01818	-0.02957	-0.04067
2.926	-0.00843	-0.01793	-0.02929	-0.04064
2.927	-0.00871	-0.01809	-0.02962	-0.04017
2.928	-0.00837	-0.01801	-0.02985	-0.04013
2.929	-0.00807	-0.01792	-0.02963	-0.03983
2.93	-0.00872	-0.01772	-0.02929	-0.03977
2.931	-0.00805	-0.01805	-0.02935	-0.03977
2.932	-0.00803	-0.01767	-0.02916	-0.0399
2.933	-0.00818	-0.01794	-0.02875	-0.03963
2.934	-0.00836	-0.01771	-0.02938	-0.03931
2.935	-0.00809	-0.0177	-0.02904	-0.03969
2.936	-0.00831	-0.01743	-0.02874	-0.03897
2.937	-0.00849	-0.01766	-0.02872	-0.03911
2.938	-0.00766	-0.01771	-0.02864	-0.03934
2.939	-0.00795	-0.01738	-0.02858	-0.03926
2.94	-0.00821	-0.0178	-0.02856	-0.03926
2.941	-0.00793	-0.01773	-0.02878	-0.03916
2.942	-0.00814	-0.0173	-0.02854	-0.03873
2.943	-0.00791	-0.01723	-0.02885	-0.03856
2.944	-0.00805	-0.01735	-0.02816	-0.03862
2.945	-0.00789	-0.01728	-0.02843	-0.03882
2.946	-0.0082	-0.01729	-0.02851	-0.03859
2.947	-0.00831	-0.0172	-0.02825	-0.03862
2.948	-0.00804	-0.01737	-0.02831	-0.03836
2.949	-0.00824	-0.01706	-0.02825	-0.03847
2.95	-0.00751	-0.01709	-0.02782	-0.03833
2.951	-0.00847	-0.01739	-0.0282	-0.03836
2.952	-0.00749	-0.01717	-0.02825	-0.03798
2.953	-0.00761	-0.01714	-0.02778	-0.03785
2.954	-0.008	-0.0169	-0.02798	-0.03785
2.955	-0.00782	-0.01682	-0.02773	-0.03764
2.956	-0.00801	-0.01689	-0.02762	-0.03743
2.957	-0.00793	-0.01683	-0.02754	-0.03801
2.958	-0.00761	-0.01681	-0.0277	-0.03738
2.959	-0.00821	-0.017	-0.02746	-0.03761
2.96	-0.00769	-0.01698	-0.02776	-0.03754
2.961	-0.00817	-0.01673	-0.0277	-0.0372
2.962	-0.00765	-0.01689	-0.02733	-0.03721
2.963	-0.00792	-0.01702	-0.02739	-0.03717
2.964	-0.00786	-0.0167	-0.02724	-0.03703
2.965	-0.00772	-0.01676	-0.02723	-0.037
2.966	-0.0079	-0.01643	-0.02763	-0.0365
2.967	-0.0078	-0.01675	-0.02754	-0.03678
2.968	-0.00789	-0.01683	-0.02734	-0.03676
2.969	-0.00773	-0.01673	-0.02702	-0.03678
2.97	-0.0077	-0.01638	-0.02707	-0.03652
2.971	-0.0075	-0.0166	-0.02689	-0.03677
2.972	-0.00734	-0.01657	-0.02683	-0.03672
2.973	-0.00775	-0.01637	-0.02692	-0.03671
2.974	-0.00734	-0.01652	-0.02698	-0.03612
2.975	-0.00733	-0.01683	-0.02647	-0.03644
2.976	-0.00731	-0.01643	-0.02662	-0.03637
2.977	-0.00797	-0.01637	-0.02664	-0.03589
2.978	-0.00782	-0.01609	-0.02675	-0.0361
2.979	-0.00735	-0.01616	-0.02645	-0.0359
2.98	-0.00753	-0.01612	-0.02645	-0.03592
2.981	-0.00783	-0.01626	-0.02649	-0.03582
2.982	-0.00758	-0.01636	-0.02635	-0.03567
2.983	-0.00741	-0.01592	-0.02612	-0.03544
2.984	-0.00713	-0.01603	-0.02644	-0.03575
2.985	-0.00782	-0.01621	-0.0259	-0.03512
2.986	-0.00757	-0.01593	-0.02612	-0.03526
2.987	-0.00744	-0.016	-0.02651	-0.03548
2.988	-0.00745	-0.01592	-0.02588	-0.03547
2.989	-0.00786	-0.01595	-0.02647	-0.03511
2.99	-0.00744	-0.01586	-0.02594	-0.03501
2.991	-0.008	-0.01578	-0.02617	-0.03518
2.992	-0.0075	-0.0159	-0.02549	-0.03519
2.993	-0.00725	-0.0161	-0.02569	-0.03487
2.994	-0.00721	-0.01582	-0.02603	-0.03471
2.995	-0.00755	-0.01556	-0.02561	-0.03456
2.996	-0.00724	-0.01607	-0.02553	-0.03495
2.997	-0.00725	-0.01591	-0.02563	-0.03462
2.998	-0.00744	-0.01543	-0.02555	-0.0344
2.999	-0.00759	-0.01561	-0.02564	-0.03452
3	-0.00732	-0.01541	-0.02559	-0.03423
3.001	-0.00758	-0.01582	-0.02546	-0.03423
3.002	-0.00768	-0.01551	-0.02583	-0.03442
3.003	-0.00696	-0.01565	-0.0254	-0.03419
3.004	-0.00763	-0.01561	-0.02523	-0.03414
3.005	-0.00732	-0.01554	-0.02509	-0.03396
3.006	-0.00742	-0.01545	-0.02514	-0.03417
3.007	-0.00736	-0.01543	-0.02505	-0.0337
3.008	-0.00738	-0.0155	-0.02512	-0.03372
3.009	-0.00749	-0.01543	-0.02476	-0.03372
3.01	-0.00742	-0.01543	-0.02481	-0.03388
3.011	-0.00727	-0.01537	-0.02513	-0.03315
3.012	-0.0068	-0.01545	-0.02488	-0.03367
3.013	-0.00721	-0.01535	-0.02486	-0.03348
3.014	-0.00703	-0.0153	-0.02471	-0.03323
3.015	-0.00738	-0.01526	-0.02483	-0.03337
3.016	-0.00715	-0.01513	-0.0248	-0.03338
3.017	-0.00728	-0.01542	-0.02476	-0.03305
3.018	-0.00689	-0.01485	-0.02476	-0.03298
3.019	-0.00714	-0.01515	-0.02444	-0.0331
3.02	-0.00676	-0.01485	-0.02462	-0.03264
3.021	-0.00697	-0.01505	-0.02435	-0.03301
3.022	-0.00684	-0.01491	-0.02436	-0.03259
3.023	-0.00658	-0.01483	-0.02438	-0.03269
3.024	-0.00715	-0.015	-0.02414	-0.03294
3.025	-0.00697	-0.01511	-0.0241	-0.03256
3.026	-0.00728	-0.01487	-0.02407	-0.03253
3.027	-0.00697	-0.01467	-0.02392	-0.03235
3.028	-0.0072	-0.01512	-0.02406	-0.03236
3.029	-0.00695	-0.01467	-0.02405	-0.03235
3.03	-0.00726	-0.01489	-0.02401	-0.03213
3.031	-0.00677	-0.01476	-0.0236	-0.03206
3.032	-0.00669	-0.0149	-0.02413	-0.03216
3.033	-0.00724	-0.01442	-0.02392	-0.03194
3.034	-0.00706	-0.01481	-0.02393	-0.03202
3.035	-0.00743	-0.01473	-0.02397	-0.03207
3.036	-0.00678	-0.0147	-0.02403	-0.03196
3.037	-0.00695	-0.01448	-0.02382	-0.03159
3.038	-0.00676	-0.01436	-0.02406	-0.03167
3.039	-0.00724	-0.0147	-0.0239	-0.03159
3.04	-0.00661	-0.01491	-0.02367	-0.0315
3.041	-0.00639	-0.01416	-0.02376	-0.03178
3.042	-0.00681	-0.01475	-0.02357	-0.03148
3.043	-0.00646	-0.01437	-0.02356	-0.03163
3.044	-0.00666	-0.01487	-0.02327	-0.03116
3.045	-0.00661	-0.0146	-0.02316	-0.03122
3.046	-0.00677	-0.01453	-0.02317	-0.03122
3.047	-0.00652	-0.01394	-0.02315	-0.03102
3.048	-0.00629	-0.01447	-0.02341	-0.031
3.049	-0.007	-0.01429	-0.02292	-0.03075
3.05	-0.00666	-0.01412	-0.02315	-0.03106
3.051	-0.00649	-0.01426	-0.02317	-0.03089
3.052	-0.00666	-0.01442	-0.02313	-0.03102
3.053	-0.00671	-0.01435	-0.02317	-0.03069
3.054	-0.00635	-0.01387	-0.02282	-0.03079
3.055	-0.00639	-0.01398	-0.02268	-0.0309
3.056	-0.00654	-0.01408	-0.0227	-0.0304
3.057	-0.00652	-0.01445	-0.02259	-0.03051
3.058	-0.00655	-0.01394	-0.02253	-0.03014
3.059	-0.00643	-0.01393	-0.02267	-0.03014
3.06	-0.00612	-0.01389	-0.02263	-0.03028
3.061	-0.00679	-0.01403	-0.02264	-0.03023
3.062	-0.00655	-0.01411	-0.0226	-0.02996
3.063	-0.00607	-0.01426	-0.02235	-0.02992
3.064	-0.0065	-0.01429	-0.02247	-0.02997
3.065	-0.0061	-0.01405	-0.02241	-0.03004
3.066	-0.00641	-0.01398	-0.02226	-0.02998
3.067	-0.00615	-0.01393	-0.02202	-0.0297
3.068	-0.00644	-0.01361	-0.0221	-0.03005
3.069	-0.0066	-0.01401	-0.02205	-0.02969
3.07	-0.00625	-0.01342	-0.02199	-0.02976
3.071	-0.0063	-0.0137	-0.02232	-0.02968
3.072	-0.00612	-0.01385	-0.02183	-0.02935
3.073	-0.00611	-0.01402	-0.02225	-0.02941
3.074	-0.00604	-0.01392	-0.02201	-0.02928
3.075	-0.00632	-0.01385	-0.02233	-0.02913
3.076	-0.00622	-0.01339	-0.02198	-0.02953
3.077	-0.00676	-0.01366	-0.02196	-0.0291
3.078	-0.00628	-0.01373	-0.02179	-0.02909
3.079	-0.00595	-0.01358	-0.02147	-0.02912
3.08	-0.00604	-0.01313	-0.02185	-0.02922
3.081	-0.00613	-0.01373	-0.02194	-0.02885
3.082	-0.00651	-0.01355	-0.02172	-0.02895
3.083	-0.00628	-0.0131	-0.02182	-0.02875
3.084	-0.00621	-0.01351	-0.02194	-0.02883
3.085	-0.00615	-0.0135	-0.02148	-0.02872
3.086	-0.0061	-0.01318	-0.02168	-0.02861
3.087	-0.00665	-0.01361	-0.02157	-0.02857
3.088	-0.00617	-0.01324	-0.0212	-0.02829
3.089	-0.00606	-0.01352	-0.0211	-0.029
3.09	-0.00596	-0.01319	-0.02129	-0.02823
3.091	-0.00611	-0.01306	-0.02174	-0.02816
3.092	-0.00601	-0.01351	-0.02097	-0.02836
3.093	-0.00638	-0.01331	-0.02098	-0.02833
3.094	-0.00608	-0.01284	-0.02129	-0.02832
3.095	-0.00609	-0.01306	-0.02108	-0.0282
3.096	-0.00609	-0.01315	-0.02145	-0.028
3.097	-0.00649	-0.01294	-0.02076	-0.02812
3.098	-0.00624	-0.01348	-0.02111	-0.02777
3.099	-0.00622	-0.01339	-0.02105	-0.02765
3.1	-0.00633	-0.01312	-0.02096	-0.02794
3.101	-0.0058	-0.01291	-0.0208	-0.02774
3.102	-0.00609	-0.0128	-0.02076	-0.02794
3.103	-0.00621	-0.01305	-0.0208	-0.02765
3.104	-0.0062	-0.01305	-0.02123	-0.02761
3.105	-0.00632	-0.0128	-0.02066	-0.02758
3.106	-0.0064	-0.01331	-0.02114	-0.02762
3.107	-0.00575	-0.01287	-0.0204	-0.02748
3.108	-0.0059	-0.01301	-0.02058	-0.02741
3.109	-0.00592	-0.01284	-0.02067	-0.02739
3.11	-0.00577	-0.013	-0.02086	-0.02712
3.111	-0.0061	-0.01287	-0.02053	-0.02721
3.112	-0.00586	-0.01263	-0.02031	-0.02709
3.113	-0.00588	-0.01252	-0.02041	-0.0271
3.114	-0.00619	-0.01245	-0.02019	-0.02739
3.115	-0.00603	-0.01271	-0.02077	-0.02685
3.116	-0.00601	-0.0127	-0.02022	-0.02681
3.117	-0.00613	-0.01296	-0.02012	-0.02744
3.118	-0.0057	-0.01237	-0.02014	-0.02678
3.119	-0.00606	-0.01256	-0.02038	-0.02676
3.12	-0.00581	-0.01273	-0.02	-0.02718
3.121	-0.00573	-0.01252	-0.02028	-0.02671
3.122	-0.00583	-0.01228	-0.01997	-0.02648
3.123	-0.00586	-0.01245	-0.02022	-0.02671
3.124	-0.00589	-0.0123	-0.02008	-0.02621
3.125	-0.00549	-0.01214	-0.02006	-0.0264
3.126	-0.00586	-0.01215	-0.02006	-0.02629
3.127	-0.00603	-0.01274	-0.02011	-0.02636
3.128	-0.00609	-0.01238	-0.01968	-0.02666
3.129	-0.00596	-0.0126	-0.01946	-0.02593
3.13	-0.00595	-0.01232	-0.01961	-0.02632
3.131	-0.00595	-0.01217	-0.01957	-0.02628
3.132	-0.00591	-0.01237	-0.01925	-0.02611
3.133	-0.00579	-0.01218	-0.01956	-0.02607
3.134	-0.00632	-0.0121	-0.01981	-0.02611
3.135	-0.00577	-0.01238	-0.01982	-0.02587
3.136	-0.00597	-0.01254	-0.01949	-0.02579
3.137	-0.00553	-0.01202	-0.01964	-0.02554
3.138	-0.00577	-0.01215	-0.02021	-0.02582
3.139	-0.00588	-0.01208	-0.01936	-0.02578
3.14	-0.00566	-0.01213	-0.01924	-0.02521
3.141	-0.00595	-0.01206	-0.01925	-0.02562
3.142	-0.00561	-0.01212	-0.01969	-0.02555
3.143	-0.00587	-0.01187	-0.01918	-0.02548
3.144	-0.00574	-0.01224	-0.01937	-0.02571
3.145	-0.00572	-0.0122	-0.01919	-0.02527
3.146	-0.00562	-0.01169	-0.01909	-0.02526
3.147	-0.00584	-0.01156	-0.01878	-0.02505
3.148	-0.0056	-0.01212	-0.01884	-0.02528
3.149	-0.00577	-0.01171	-0.01874	-0.02494
3.15	-0.00548	-0.01172	-0.01865	-0.02503
3.151	-0.00591	-0.01225	-0.01876	-0.02505
3.152	-0.00541	-0.01215	-0.01899	-0.02502
3.153	-0.00565	-0.01173	-0.01895	-0.02488
3.154	-0.00521	-0.01179	-0.01883	-0.02481
3.155	-0.0053	-0.01186	-0.01863	-0.02485
3.156	-0.00592	-0.01187	-0.01884	-0.02452
3.157	-0.0054	-0.01175	-0.01879	-0.02482
3.158	-0.00554	-0.01184	-0.01874	-0.02447
3.159	-0.00576	-0.01172	-0.01885	-0.02454
3.16	-0.00533	-0.01164	-0.01852	-0.02462
3.161	-0.00548	-0.0117	-0.01865	-0.02418
3.162	-0.00541	-0.01187	-0.01838	-0.02428
3.163	-0.00551	-0.01139	-0.01863	-0.02433
3.164	-0.00551	-0.0116	-0.01843	-0.02431
3.165	-0.00566	-0.01168	-0.01839	-0.02444
3.166	-0.00587	-0.01122	-0.01852	-0.0243
3.167	-0.00538	-0.01178	-0.01833	-0.02399
3.168	-0.00496	-0.01127	-0.01803	-0.02436
3.169	-0.00547	-0.01206	-0.0183	-0.02439
3.17	-0.00565	-0.01105	-0.0186	-0.02377
3.171	-0.00576	-0.01143	-0.01821	-0.02396
3.172	-0.00577	-0.01099	-0.01832	-0.02389
3.173	-0.00535	-0.01158	-0.01773	-0.02399
3.174	-0.00494	-0.01147	-0.01788	-0.02359
3.175	-0.00575	-0.01131	-0.01804	-0.02393
3.176	-0.00545	-0.01136	-0.01788	-0.02382
3.177	-0.00488	-0.01132	-0.01782	-0.02352
3.178	-0.00492	-0.01171	-0.01758	-0.02366
3.179	-0.00521	-0.01116	-0.01776	-0.02364
3.18	-0.00543	-0.01123	-0.01778	-0.02394
3.181	-0.00566	-0.01122	-0.01783	-0.02325
3.182	-0.00505	-0.01104	-0.01793	-0.02331
3.183	-0.0051	-0.01146	-0.01815	-0.02388
3.184	-0.00575	-0.01074	-0.01755	-0.02342
3.185	-0.00509	-0.01096	-0.01735	-0.02331
3.186	-0.00537	-0.01107	-0.01759	-0.02293
3.187	-0.00569	-0.01082	-0.01734	-0.02336
3.188	-0.00502	-0.01092	-0.01755	-0.02322
3.189	-0.00478	-0.01101	-0.01736	-0.02301
3.19	-0.00592	-0.01102	-0.0172	-0.0233
3.191	-0.00516	-0.01057	-0.01745	-0.02321
3.192	-0.00511	-0.01051	-0.01727	-0.02321
3.193	-0.00476	-0.01056	-0.01727	-0.02297
3.194	-0.00545	-0.01075	-0.01723	-0.02297
3.195	-0.00529	-0.0108	-0.01765	-0.02316
3.196	-0.00514	-0.01061	-0.01743	-0.02279
3.197	-0.00503	-0.01087	-0.01691	-0.02252
3.198	-0.00504	-0.01077	-0.0171	-0.0223
3.199	-0.00523	-0.01091	-0.01722	-0.02264
3.2	-0.00554	-0.01091	-0.01689	-0.02272
3.201	-0.00493	-0.01104	-0.01687	-0.02231
3.202	-0.00473	-0.01083	-0.01707	-0.02234
3.203	-0.00527	-0.01081	-0.01668	-0.02244
3.204	-0.00493	-0.01072	-0.01705	-0.02239
3.205	-0.00457	-0.01043	-0.01646	-0.02251
3.206	-0.00498	-0.01078	-0.0169	-0.02253
3.207	-0.00524	-0.01005	-0.01669	-0.02194
3.208	-0.00536	-0.01026	-0.01673	-0.02229
3.209	-0.00476	-0.0104	-0.01628	-0.02233
3.21	-0.00514	-0.01033	-0.01702	-0.02199
3.211	-0.00551	-0.0108	-0.0167	-0.02189
3.212	-0.00508	-0.01063	-0.01653	-0.02237
3.213	-0.00489	-0.01013	-0.01628	-0.02175
3.214	-0.00514	-0.01037	-0.0166	-0.02178
3.215	-0.0048	-0.01042	-0.01658	-0.02192
3.216	-0.00527	-0.01044	-0.01642	-0.02216
3.217	-0.00508	-0.01042	-0.01643	-0.02171
3.218	-0.00504	-0.0102	-0.01672	-0.02179
3.219	-0.00477	-0.01004	-0.01596	-0.0217
3.22	-0.00471	-0.01019	-0.01584	-0.02148
3.221	-0.00468	-0.01028	-0.01627	-0.02178
3.222	-0.00497	-0.01034	-0.01649	-0.02151
3.223	-0.00492	-0.00952	-0.01607	-0.02178
3.224	-0.00509	-0.00999	-0.01637	-0.02118
3.225	-0.0046	-0.00978	-0.01597	-0.02138
3.226	-0.00471	-0.00998	-0.01591	-0.02126
3.227	-0.00489	-0.00962	-0.01593	-0.02151
3.228	-0.00488	-0.01017	-0.01627	-0.02097
3.229	-0.00466	-0.00997	-0.01588	-0.02085
3.23	-0.00496	-0.01024	-0.0162	-0.02091
3.231	-0.00459	-0.00999	-0.01585	-0.02127
3.232	-0.00507	-0.00981	-0.0158	-0.02068
3.233	-0.00483	-0.00998	-0.01592	-0.02091
3.234	-0.00471	-0.0102	-0.016	-0.02124
3.235	-0.00496	-0.00974	-0.01606	-0.02083
3.236	-0.00451	-0.00966	-0.01592	-0.02099
3.237	-0.00454	-0.01028	-0.01582	-0.02084
3.238	-0.00431	-0.00991	-0.01602	-0.02104
3.239	-0.00437	-0.00979	-0.01555	-0.02091
3.24	-0.00523	-0.00973	-0.01571	-0.02049
3.241	-0.00444	-0.0097	-0.01527	-0.02059
3.242	-0.0052	-0.00999	-0.01539	-0.02054
3.243	-0.00513	-0.00985	-0.0156	-0.02057
3.244	-0.00462	-0.00976	-0.0157	-0.0203
3.245	-0.0051	-0.00991	-0.0156	-0.02036
3.246	-0.00457	-0.00984	-0.0156	-0.02044
3.247	-0.00442	-0.00962	-0.01546	-0.02022
3.248	-0.00442	-0.00983	-0.01525	-0.02059
3.249	-0.00424	-0.00946	-0.01502	-0.02019
3.25	-0.00422	-0.00934	-0.01511	-0.0203
3.251	-0.00466	-0.00958	-0.01504	-0.02017
3.252	-0.0047	-0.00971	-0.01521	-0.02019
3.253	-0.00427	-0.00959	-0.01508	-0.01991
3.254	-0.00435	-0.00962	-0.01502	-0.02004
3.255	-0.00474	-0.00941	-0.01503	-0.01998
3.256	-0.00373	-0.00967	-0.01508	-0.01971
3.257	-0.00461	-0.00944	-0.01528	-0.01998
3.258	-0.00425	-0.00943	-0.01491	-0.01992
3.259	-0.00455	-0.00922	-0.01496	-0.01949
3.26	-0.00433	-0.00887	-0.01487	-0.01946
3.261	-0.0043	-0.00915	-0.01494	-0.0195
3.262	-0.00468	-0.00941	-0.01474	-0.01935
3.263	-0.00471	-0.00868	-0.01504	-0.01961
3.264	-0.00443	-0.00883	-0.01464	-0.0195
3.265	-0.00414	-0.0093	-0.01495	-0.01941
3.266	-0.00435	-0.00889	-0.01458	-0.01943
3.267	-0.0044	-0.00922	-0.01472	-0.01944
3.268	-0.00446	-0.00943	-0.0147	-0.01975
3.269	-0.00421	-0.00911	-0.0144	-0.01905
3.27	-0.00407	-0.00908	-0.01441	-0.01947
3.271	-0.00454	-0.00962	-0.01448	-0.01914
3.272	-0.00417	-0.00912	-0.01426	-0.01943
3.273	-0.00477	-0.00916	-0.01451	-0.01936
3.274	-0.00432	-0.00929	-0.01419	-0.01929
3.275	-0.00453	-0.00927	-0.01441	-0.01914
3.276	-0.00456	-0.0091	-0.01396	-0.01911
3.277	-0.00469	-0.00889	-0.0142	-0.01892
3.278	-0.00408	-0.00885	-0.01393	-0.01896
3.279	-0.00403	-0.009	-0.01395	-0.0191
3.28	-0.00381	-0.00872	-0.01459	-0.01869
3.281	-0.00362	-0.00894	-0.01376	-0.01876
3.282	-0.00375	-0.0089	-0.0139	-0.01892
3.283	-0.00432	-0.00887	-0.01353	-0.01898
3.284	-0.00409	-0.00894	-0.01373	-0.01887
3.285	-0.00486	-0.009	-0.01382	-0.01846
3.286	-0.00399	-0.00868	-0.01381	-0.01852
3.287	-0.00416	-0.00895	-0.01398	-0.01835
3.288	-0.00406	-0.00886	-0.01396	-0.01853
3.289	-0.00419	-0.00868	-0.01374	-0.01854
3.29	-0.00449	-0.00879	-0.0139	-0.01808
3.291	-0.00404	-0.00851	-0.01371	-0.01841
3.292	-0.00393	-0.00853	-0.01353	-0.01859
3.293	-0.00428	-0.00922	-0.01398	-0.0184
3.294	-0.00428	-0.00861	-0.01383	-0.01799
3.295	-0.00405	-0.00875	-0.01357	-0.01789
3.296	-0.00393	-0.00852	-0.01343	-0.01799
3.297	-0.00431	-0.00857	-0.01342	-0.01779
3.298	-0.00399	-0.00851	-0.01357	-0.01803
3.299	-0.00432	-0.00874	-0.0134	-0.01824
3.3	-0.00405	-0.0086	-0.01299	-0.01781
3.301	-0.00418	-0.00792	-0.0135	-0.01808
3.302	-0.00431	-0.00824	-0.0133	-0.01786
3.303	-0.00395	-0.00836	-0.01319	-0.01797
3.304	-0.00377	-0.00829	-0.01324	-0.01753
3.305	-0.00381	-0.00835	-0.01327	-0.01793
3.306	-0.00382	-0.00854	-0.01281	-0.01723
3.307	-0.00383	-0.00781	-0.01294	-0.01783
3.308	-0.00371	-0.00831	-0.01303	-0.01741
3.309	-0.00424	-0.0081	-0.01288	-0.01764
3.31	-0.00393	-0.00802	-0.01309	-0.01742
3.311	-0.00356	-0.00813	-0.01293	-0.01741
3.312	-0.00401	-0.00789	-0.01271	-0.01714
3.313	-0.00435	-0.00812	-0.01303	-0.01763
3.314	-0.00358	-0.0077	-0.01287	-0.017
3.315	-0.00381	-0.00823	-0.0131	-0.017
3.316	-0.00409	-0.00799	-0.0125	-0.01697
3.317	-0.00347	-0.00817	-0.01261	-0.01722
3.318	-0.00412	-0.00864	-0.01293	-0.017
3.319	-0.00364	-0.00799	-0.01257	-0.01684
3.32	-0.0041	-0.00781	-0.01247	-0.01692
3.321	-0.00374	-0.00744	-0.0128	-0.01678
3.322	-0.00409	-0.00825	-0.01258	-0.01648
3.323	-0.00395	-0.00818	-0.01241	-0.0167
3.324	-0.00401	-0.00786	-0.01279	-0.01667
3.325	-0.00331	-0.00801	-0.01214	-0.01643
3.326	-0.00388	-0.00754	-0.01217	-0.01663
3.327	-0.00397	-0.00754	-0.01222	-0.0165
3.328	-0.00398	-0.00742	-0.01237	-0.01651
3.329	-0.00365	-0.0074	-0.01228	-0.01648
3.33	-0.00363	-0.00744	-0.01212	-0.0166
3.331	-0.00355	-0.00757	-0.01192	-0.01656
3.332	-0.00351	-0.00787	-0.01216	-0.01626
3.333	-0.00367	-0.00759	-0.01211	-0.01638
3.334	-0.00349	-0.00749	-0.01163	-0.01642
3.335	-0.00316	-0.00756	-0.0119	-0.01648
3.336	-0.00354	-0.00722	-0.01205	-0.01615
3.337	-0.00355	-0.0078	-0.0125	-0.01617
3.338	-0.00325	-0.00777	-0.01178	-0.016
3.339	-0.00382	-0.0073	-0.01189	-0.01598
3.34	-0.00362	-0.00746	-0.01185	-0.01572
3.341	-0.00342	-0.00729	-0.01218	-0.01562
3.342	-0.00376	-0.00732	-0.01166	-0.01587
3.343	-0.00353	-0.0075	-0.01205	-0.01574
3.344	-0.0029	-0.00709	-0.01176	-0.01559
3.345	-0.00313	-0.00741	-0.01129	-0.01568
3.346	-0.00359	-0.00757	-0.01163	-0.01536
3.347	-0.00367	-0.00736	-0.01185	-0.01565
3.348	-0.00337	-0.00708	-0.0115	-0.01528
3.349	-0.0036	-0.00738	-0.0115	-0.01555
3.35	-0.00322	-0.00697	-0.01133	-0.01537
3.351	-0.00333	-0.0071	-0.01121	-0.01499
3.352	-0.00306	-0.00753	-0.01137	-0.01526
3.353	-0.00339	-0.00706	-0.0116	-0.0151
3.354	-0.00303	-0.00736	-0.01148	-0.01463
3.355	-0.00372	-0.00732	-0.01106	-0.01515
3.356	-0.00333	-0.00737	-0.0112	-0.01499
3.357	-0.00329	-0.00683	-0.01137	-0.01484
3.358	-0.00311	-0.00687	-0.0112	-0.01476
3.359	-0.00302	-0.00698	-0.01093	-0.01469
3.36	-0.00286	-0.00684	-0.01106	-0.01454
3.361	-0.00289	-0.00664	-0.01075	-0.01485
3.362	-0.00331	-0.00672	-0.01069	-0.01481
3.363	-0.0032	-0.00699	-0.01093	-0.0145
3.364	-0.00329	-0.00683	-0.01096	-0.01485
3.365	-0.00298	-0.00701	-0.01103	-0.01447
3.366	-0.00336	-0.00674	-0.01043	-0.01454
3.367	-0.00298	-0.00664	-0.01079	-0.01425
3.368	-0.0031	-0.00682	-0.01089	-0.01443
3.369	-0.00268	-0.00656	-0.01103	-0.01416
3.37	-0.00349	-0.00658	-0.0109	-0.01455
3.371	-0.00342	-0.00673	-0.01059	-0.01449
3.372	-0.00288	-0.00638	-0.01034	-0.01444
3.373	-0.00319	-0.00663	-0.01058	-0.01387
3.374	-0.00303	-0.00641	-0.01037	-0.01406
3.375	-0.0029	-0.00663	-0.01016	-0.01365
3.376	-0.00304	-0.00639	-0.01022	-0.01412
3.377	-0.00386	-0.00674	-0.01027	-0.01391
3.378	-0.0032	-0.00583	-0.01023	-0.01372
3.379	-0.00284	-0.00598	-0.01034	-0.01399
3.38	-0.00268	-0.00643	-0.00975	-0.01368
3.381	-0.00269	-0.00614	-0.0102	-0.01367
3.382	-0.00272	-0.00598	-0.01006	-0.0135
3.383	-0.00264	-0.00629	-0.01003	-0.01362
3.384	-0.00304	-0.00621	-0.01026	-0.01335
3.385	-0.00257	-0.00648	-0.01004	-0.01346
3.386	-0.00275	-0.00587	-0.00952	-0.01377
3.387	-0.00338	-0.00614	-0.00965	-0.01325
3.388	-0.00283	-0.00614	-0.00993	-0.01307
3.389	-0.00264	-0.00601	-0.00982	-0.0134
3.39	-0.00257	-0.0061	-0.00941	-0.01321
3.391	-0.00291	-0.00586	-0.00937	-0.01295
3.392	-0.00279	-0.00646	-0.00972	-0.01317
3.393	-0.00268	-0.00561	-0.00897	-0.01285
3.394	-0.00278	-0.00577	-0.00984	-0.01286
3.395	-0.00243	-0.00591	-0.00957	-0.01273
3.396	-0.00224	-0.00612	-0.00903	-0.01268
3.397	-0.00236	-0.00609	-0.00896	-0.01234
3.398	-0.00252	-0.00557	-0.00956	-0.01274
3.399	-0.00285	-0.00599	-0.00955	-0.01274
3.4	-0.00246	-0.00586	-0.00926	-0.01272
3.401	-0.00278	-0.00531	-0.00942	-0.01244
3.402	-0.00249	-0.00561	-0.00903	-0.01228
3.403	-0.00221	-0.00546	-0.00895	-0.01239
3.404	-0.00256	-0.00562	-0.00891	-0.01206
3.405	-0.00273	-0.00553	-0.00876	-0.01214
3.406	-0.0028	-0.00539	-0.00894	-0.01217
3.407	-0.00271	-0.00553	-0.0087	-0.01186
3.408	-0.00212	-0.00528	-0.00899	-0.01188
3.409	-0.00234	-0.00499	-0.00828	-0.01166
3.41	-0.00233	-0.00544	-0.00882	-0.01177
3.411	-0.00196	-0.00525	-0.00846	-0.01166
3.412	-0.00173	-0.0054	-0.00879	-0.01174
3.413	-0.00235	-0.00512	-0.0083	-0.01162
3.414	-0.00263	-0.00495	-0.00812	-0.01145
3.415	-0.00232	-0.00536	-0.00828	-0.01133
3.416	-0.00241	-0.00507	-0.00815	-0.01153
3.417	-0.00268	-0.00484	-0.00817	-0.01109
3.418	-0.00218	-0.00446	-0.00794	-0.0114
3.419	-0.00251	-0.00482	-0.00836	-0.01118
3.42	-0.00193	-0.00536	-0.00826	-0.01091
3.421	-0.00198	-0.0046	-0.00781	-0.01108
3.422	-0.00174	-0.0049	-0.00788	-0.01092
3.423	-0.00144	-0.0045	-0.00786	-0.01068
3.424	-0.00187	-0.0047	-0.00774	-0.01043
3.425	-0.00193	-0.0048	-0.00769	-0.01052
3.426	-0.00186	-0.00481	-0.00759	-0.01061
3.427	-0.00219	-0.00458	-0.00801	-0.01063
3.428	-0.00184	-0.00484	-0.00718	-0.01038
3.429	-0.00198	-0.00406	-0.00758	-0.01043
3.43	-0.0022	-0.00456	-0.00774	-0.01006
3.431	-0.002	-0.00482	-0.00765	-0.0101
3.432	-0.00201	-0.00433	-0.0069	-0.01062
3.433	-0.00157	-0.00416	-0.00726	-0.01021
3.434	-0.00223	-0.00455	-0.00719	-0.00976
3.435	-0.00192	-0.00427	-0.00706	-0.00977
3.436	-0.00192	-0.0041	-0.0069	-0.00974
3.437	-0.0018	-0.00379	-0.00705	-0.00972
3.438	-0.00165	-0.00448	-0.00682	-0.00965
3.439	-0.00131	-0.00383	-0.00632	-0.00926
3.44	-0.00161	-0.00426	-0.00683	-0.00933
3.441	-0.0016	-0.00377	-0.00686	-0.00978
3.442	-0.0015	-0.00374	-0.00671	-0.00904
3.443	-0.0008885	-0.00381	-0.00688	-0.00897
3.444	-0.00152	-0.00367	-0.0061	-0.00871
3.445	-0.0007586	-0.00354	-0.00607	-0.00913
3.446	-0.00135	-0.00354	-0.00606	-0.00892
3.447	-0.00145	-0.00388	-0.00643	-0.0087
3.448	-0.0005503	-0.00364	-0.00634	-0.00827
3.449	-0.00107	-0.00297	-0.00599	-0.00867
3.45	-0.0009928	-0.00345	-0.0056	-0.0084
3.451	-0.0014	-0.00307	-0.00604	-0.0085
3.452	-0.0008698	-0.00343	-0.00577	-0.00811
3.453	-0.0006474	-0.00294	-0.00577	-0.00807
3.454	-0.0009509	-0.00301	-0.00552	-0.00842
3.455	-0.0007532	-0.00298	-0.0053	-0.00783
3.456	-0.000472	-0.00277	-0.00512	-0.00789
3.457	-0.0002551	-0.00266	-0.00514	-0.00777
3.458	-0.0009942	-0.00265	-0.00502	-0.00786
3.459	-0.00119	-0.00262	-0.00548	-0.00753
3.46	-0.0007633	-0.00233	-0.00516	-0.00744
3.461	-0.0006741	-0.00248	-0.00487	-0.00738
3.462	-0.000429	-0.00223	-0.00445	-0.00703
3.463	-0.0004845	-0.00276	-0.00489	-0.00712
3.464	-0.0004075	-0.00195	-0.00464	-0.00717
3.465	-0.0004288	-0.00257	-0.00431	-0.00673
3.466	-0.0005062	-0.00221	-0.00453	-0.00659
3.467	-0.0002775	-0.00206	-0.00435	-0.00617
3.468	5.44e-05	-0.00213	-0.00405	-0.00632
3.469	4.543e-05	-0.002	-0.00392	-0.00606
3.47	0.0002519	-0.00224	-0.00403	-0.00619
3.471	4.085e-06	-0.00203	-0.00389	-0.00618
3.472	0.0001221	-0.00173	-0.00374	-0.00619
3.473	0.0003317	-0.0019	-0.00344	-0.00549
3.474	1.032e-05	-0.00139	-0.0035	-0.00536
3.475	0.0001989	-0.00137	-0.00321	-0.00546
3.476	8.312e-05	-0.00124	-0.00316	-0.00543
3.477	0.000314	-0.0009475	-0.00313	-0.00539
3.478	0.0007941	-0.0009029	-0.00315	-0.00492
3.479	0.0007274	-0.0007953	-0.00246	-0.0047
3.48	0.0006933	-0.00108	-0.00262	-0.00507
3.481	0.00118	-0.0006603	-0.00224	-0.00445
3.482	0.0005806	-0.0009544	-0.00277	-0.00378
3.483	0.00109	-0.00104	-0.00237	-0.00452
3.484	0.00133	-0.0001987	-0.00219	-0.00425
3.485	0.0005203	-0.0002702	-0.00229	-0.0038
3.486	0.0009371	-0.0001798	-0.00173	-0.00377
3.487	0.00137	0.0003737	-0.00164	-0.00344
3.488	0.0008885	0.000455	-0.00152	-0.00338
3.489	0.00141	0.0004029	-0.00166	-0.0028
3.49	0.00167	0.000585	-0.00111	-0.00283
3.491	0.00194	0.0008459	-0.0004219	-0.00257
3.492	0.00165	0.00115	-0.0007415	-0.00266
3.493	0.00173	0.00118	-0.0006099	-0.00235
3.494	0.00193	0.00111	-0.0006711	-0.00234
3.495	0.00212	0.00119	6.582e-05	-0.00175
3.496	0.00203	0.00193	-0.0002497	-0.00152
3.497	0.00211	0.0013	0.0001805	-0.00145
3.498	0.00244	0.00198	0.000828	-0.00107
3.499	0.00283	0.00252	0.0008785	-0.000937686
3.5	0.00194	0.00211	0.0009176	-0.00077316
3.501	0.00248	0.00298	0.0011	-0.000628932
3.502	0.00268	0.00227	0.00125	-1.84008e-05
3.503	0.00314	0.00304	0.00207	-0.000182784
3.504	0.00265	0.00292	0.00163	0.000463386
3.505	0.00335	0.00324	0.00216	0.000672078
3.506	0.00391	0.00341	0.0024	0.000896682
3.507	0.004	0.00372	0.00259	0.000787644
3.508	0.00509	0.00395	0.00252	0.00152
3.509	0.0043	0.00433	0.00282	0.00175
3.51	0.00446	0.00461	0.00345	0.00187
3.511	0.0046	0.00434	0.00397	0.00209
3.512	0.00459	0.00497	0.00404	0.00216
3.513	0.005	0.00549	0.00416	0.00283
3.514	0.00501	0.00571	0.00446	0.00317
3.515	0.00534	0.00564	0.00487	0.00354
3.516	0.00588	0.00612	0.00519	0.00473
3.517	0.00604	0.00629	0.00504	0.00388
3.518	0.00616	0.00664	0.00566	0.0046
3.519	0.00646	0.00708	0.0058	0.00499
3.52	0.00571	0.0068	0.00689	0.00532
3.521	0.00704	0.00745	0.0069	0.00593
3.522	0.00664	0.00788	0.00735	0.00634
3.523	0.00688	0.00816	0.00786	0.00628
3.524	0.00761	0.00855	0.00784	0.00713
3.525	0.00832	0.00852	0.00845	0.0072
3.526	0.00781	0.00966	0.00908	0.00802
3.527	0.00844	0.00994	0.00893	0.0085
3.528	0.00911	0.01004	0.00995	0.00903
3.529	0.00906	0.0106	0.01035	0.00889
3.53	0.00918	0.01093	0.01075	0.00948
3.531	0.00977	0.01147	0.01099	0.01029
3.532	0.01012	0.01121	0.01158	0.01052
3.533	0.01044	0.01205	0.01232	0.01122
3.534	0.01051	0.01239	0.01285	0.01198
3.535	0.011	0.01294	0.01294	0.01256
3.536	0.01177	0.0137	0.01336	0.0127
3.537	0.01238	0.01398	0.01371	0.01315
3.538	0.01223	0.01446	0.01473	0.01391
3.539	0.01296	0.01478	0.01549	0.01435
3.54	0.01341	0.01546	0.01583	0.01476
3.541	0.01411	0.01636	0.01658	0.01567
3.542	0.01429	0.01631	0.01677	0.01636
3.543	0.01485	0.01698	0.01742	0.01688
3.544	0.01507	0.01763	0.01825	0.01766
3.545	0.01557	0.01906	0.01906	0.01826
3.546	0.01602	0.01871	0.0199	0.01886
3.547	0.01704	0.01992	0.02025	0.01965
3.548	0.01719	0.02042	0.02063	0.02036
3.549	0.01801	0.02078	0.02188	0.02096
3.55	0.01878	0.02116	0.02223	0.02213
3.551	0.01908	0.0226	0.02331	0.02281
3.552	0.01927	0.02324	0.02413	0.02346
3.553	0.01992	0.02367	0.02511	0.02427
3.554	0.02079	0.02503	0.02589	0.02514
3.555	0.02097	0.02575	0.02669	0.02598
3.556	0.02156	0.02592	0.02697	0.02673
3.557	0.02252	0.02703	0.02811	0.02786
3.558	0.02301	0.02744	0.02915	0.02842
3.559	0.02396	0.02866	0.02988	0.02959
3.56	0.02506	0.02902	0.03073	0.0307
3.561	0.02564	0.03049	0.03189	0.031
3.562	0.02519	0.03151	0.03281	0.03284
3.563	0.02683	0.0323	0.03369	0.03305
3.564	0.02795	0.03344	0.03513	0.03479
3.565	0.02766	0.03436	0.0357	0.03532
3.566	0.02917	0.03529	0.03711	0.03658
3.567	0.03027	0.03608	0.03754	0.03771
3.568	0.03124	0.0371	0.03919	0.03904
3.569	0.03174	0.0382	0.04082	0.0402
3.57	0.033	0.03953	0.04154	0.04139
3.571	0.03407	0.04018	0.04249	0.04279
3.572	0.03445	0.04196	0.04431	0.04367
3.573	0.03546	0.04259	0.04508	0.04521
3.574	0.03649	0.04392	0.04648	0.04626
3.575	0.03787	0.04554	0.04811	0.0479
3.576	0.03877	0.04669	0.04951	0.0488
3.577	0.04001	0.04831	0.05055	0.05038
3.578	0.04057	0.04888	0.05182	0.05174
3.579	0.04224	0.05068	0.05368	0.0534
3.58	0.04285	0.05219	0.05491	0.0545
3.581	0.04451	0.05359	0.05649	0.0567
3.582	0.04493	0.05517	0.05807	0.05841
3.583	0.0464	0.05628	0.05943	0.05956
3.584	0.04764	0.05803	0.06102	0.06133
3.585	0.04945	0.05936	0.06311	0.06307
3.586	0.05076	0.06065	0.06445	0.06459
3.587	0.0515	0.06282	0.06619	0.06633
3.588	0.05374	0.06478	0.06771	0.06763
3.589	0.05471	0.06614	0.06965	0.06971
3.59	0.05575	0.0675	0.07142	0.07122
3.591	0.05664	0.06987	0.07299	0.07357
3.592	0.05954	0.07155	0.07545	0.0756
3.593	0.06084	0.07359	0.07718	0.07734
3.594	0.06216	0.07566	0.0791	0.07937
3.595	0.06463	0.07761	0.08162	0.08136
3.596	0.06576	0.07931	0.08367	0.08328
3.597	0.06774	0.08179	0.08549	0.08575
3.598	0.06915	0.08362	0.08684	0.08782
3.599	0.07128	0.08571	0.08934	0.09019
3.6	0.07298	0.08781	0.09198	0.09229
3.601	0.0748	0.08999	0.09409	0.09435
3.602	0.07718	0.09221	0.09672	0.09697
3.603	0.07839	0.09525	0.09921	0.09942
3.604	0.08164	0.09746	0.1018	0.10199
3.605	0.08362	0.09953	0.1036	0.10445
3.606	0.08552	0.1027	0.1067	0.10679
3.607	0.08756	0.1055	0.1088	0.10955
3.608	0.09088	0.108	0.112	0.1122
3.609	0.09294	0.1103	0.1146	0.11485
3.61	0.09478	0.113	0.1175	0.11781
3.611	0.09767	0.1161	0.1207	0.12087
3.612	0.1006	0.1192	0.1234	0.12352
3.613	0.1034	0.1223	0.1259	0.12607
3.614	0.1059	0.1248	0.129	0.12974
3.615	0.1085	0.1288	0.1323	0.1326
3.616	0.112	0.1319	0.1357	0.13607
3.617	0.1149	0.1355	0.1382	0.13903
3.618	0.1177	0.1384	0.1419	0.14229
3.619	0.121	0.142	0.1459	0.14576
3.62	0.124	0.1455	0.1489	0.14902
3.621	0.1277	0.1492	0.1526	0.15259
3.622	0.131	0.1525	0.1557	0.15596
3.623	0.1343	0.157	0.1594	0.16004
3.624	0.1378	0.1609	0.1636	0.1631
3.625	0.1418	0.165	0.1672	0.16728
3.626	0.1452	0.1691	0.1714	0.17105
3.627	0.1493	0.1734	0.1755	0.17534
3.628	0.1525	0.1775	0.1792	0.17911
3.629	0.157	0.1821	0.1833	0.18299
3.63	0.1612	0.1867	0.1884	0.18737
3.631	0.1656	0.191	0.193	0.19196
3.632	0.1698	0.1961	0.197	0.19655
3.633	0.1742	0.2005	0.2013	0.20033
3.634	0.1786	0.2058	0.2059	0.20563
3.635	0.183	0.2107	0.211	0.20992
3.636	0.1883	0.216	0.2158	0.21461
3.637	0.1938	0.2219	0.2211	0.22001
3.638	0.198	0.2263	0.226	0.22491
3.639	0.2031	0.2326	0.2309	0.22991
3.64	0.2085	0.238	0.2362	0.23511
3.641	0.2141	0.2436	0.2415	0.2398
3.642	0.2194	0.2499	0.247	0.24562
3.643	0.2252	0.2558	0.253	0.25061
3.644	0.2307	0.2624	0.2581	0.25673
3.645	0.2362	0.2691	0.2643	0.26204
3.646	0.2426	0.2752	0.2704	0.26795
3.647	0.248	0.2818	0.2766	0.27336
3.648	0.2551	0.2886	0.2824	0.28019
3.649	0.261	0.2951	0.289	0.28601
3.65	0.268	0.3025	0.2959	0.29233
3.651	0.2738	0.3092	0.3018	0.29845
3.652	0.2812	0.3172	0.3088	0.30529
3.653	0.2877	0.3242	0.3146	0.31141
3.654	0.2952	0.332	0.3215	0.31783
3.655	0.3021	0.3402	0.329	0.32507
3.656	0.3096	0.348	0.3358	0.33191
3.657	0.3166	0.3555	0.3436	0.33895
3.658	0.3246	0.3646	0.3505	0.34619
3.659	0.3324	0.3725	0.3585	0.35312
3.66	0.3403	0.3806	0.3665	0.36088
3.661	0.3481	0.3903	0.3732	0.36771
3.662	0.3564	0.3985	0.3813	0.37658
3.663	0.3635	0.4078	0.3898	0.38342
3.664	0.3724	0.4169	0.3977	0.39158
3.665	0.3815	0.4265	0.406	0.39974
3.666	0.3892	0.4361	0.4148	0.40749
3.667	0.3986	0.4455	0.4226	0.41616
3.668	0.4071	0.4552	0.4312	0.42473
3.669	0.4164	0.4645	0.4398	0.4336
3.67	0.4253	0.4755	0.4488	0.44166
3.671	0.4346	0.4855	0.4579	0.45023
3.672	0.4435	0.4958	0.4672	0.4592
3.673	0.4528	0.5065	0.4769	0.46808
3.674	0.4622	0.5161	0.4855	0.47736
3.675	0.4717	0.5282	0.4957	0.48654
3.676	0.4813	0.538	0.5054	0.49552
3.677	0.4917	0.55	0.5151	0.50531
3.678	0.5008	0.5611	0.5251	0.51469
3.679	0.511	0.573	0.5353	0.52469
3.68	0.5207	0.5844	0.546	0.53438
3.681	0.532	0.5964	0.556	0.54529
3.682	0.5416	0.608	0.5665	0.55498
3.683	0.5519	0.6203	0.5769	0.56539
3.684	0.5623	0.6327	0.5871	0.57528
3.685	0.5727	0.6448	0.5986	0.5865
3.686	0.5826	0.6575	0.6101	0.5965
3.687	0.5931	0.6697	0.6201	0.60721
3.688	0.6037	0.6818	0.6318	0.61853
3.689	0.6135	0.6948	0.6436	0.62873
3.69	0.6245	0.7077	0.6546	0.64076
3.691	0.6345	0.7213	0.6664	0.65209
3.692	0.6456	0.7341	0.6781	0.6628
3.693	0.6561	0.7474	0.6892	0.67351
3.694	0.6663	0.76	0.7021	0.68544
3.695	0.6755	0.7744	0.7144	0.69717
3.696	0.687	0.7869	0.7259	0.70941
3.697	0.6969	0.8007	0.739	0.72063
3.698	0.706	0.8148	0.7503	0.73307
3.699	0.7169	0.8282	0.7639	0.7447
3.7	0.7257	0.8426	0.7762	0.75704
3.701	0.7356	0.8555	0.7893	0.76908
3.702	0.7464	0.8701	0.8019	0.78193
3.703	0.7555	0.8839	0.8156	0.79448
3.704	0.7644	0.8986	0.828	0.80723
3.705	0.7736	0.9112	0.8413	0.82008
3.706	0.7835	0.9274	0.8551	0.83252
3.707	0.7927	0.941	0.8684	0.84578
3.708	0.8002	0.955	0.8816	0.85966
3.709	0.8104	0.9701	0.8958	0.872
3.71	0.8177	0.9837	0.9087	0.88587
3.711	0.8267	0.9972	0.9232	0.89913
3.712	0.8335	1.012	0.9361	0.91147
3.713	0.8418	1.026	0.9499	0.92647
3.714	0.8482	1.041	0.9647	0.93932
3.715	0.856	1.056	0.9783	0.95401
3.716	0.8626	1.07	0.9926	0.96727
3.717	0.868	1.083	1.007	0.98206
3.718	0.8755	1.097	1.02	0.99532
3.719	0.8796	1.111	1.035	1.01
3.72	0.8879	1.125	1.05	1.0251
3.721	0.8911	1.139	1.063	1.03836
3.722	0.8977	1.153	1.079	1.05366
3.723	0.902	1.167	1.093	1.06794
3.724	0.9059	1.18	1.108	1.08222
3.725	0.9103	1.193	1.123	1.0965
3.726	0.9136	1.207	1.137	1.1118
3.727	0.9168	1.22	1.15	1.12608
3.728	0.9208	1.232	1.167	1.14138
3.729	0.9232	1.247	1.181	1.15566
3.73	0.9259	1.259	1.196	1.17198
3.731	0.9281	1.271	1.211	1.18626
3.732	0.9299	1.284	1.224	1.20054
3.733	0.931	1.297	1.239	1.21584
3.734	0.9322	1.308	1.254	1.23114
3.735	0.9337	1.32	1.269	1.24644
3.736	0.9353	1.331	1.283	1.26072
3.737	0.9343	1.343	1.299	1.27602
3.738	0.9349	1.355	1.312	1.29132
3.739	0.936	1.365	1.327	1.30764
3.74	0.9336	1.377	1.341	1.32192
3.741	0.9343	1.386	1.356	1.33722
3.742	0.9334	1.397	1.371	1.35252
3.743	0.9327	1.407	1.384	1.36782
3.744	0.931	1.417	1.399	1.38414
3.745	0.9279	1.425	1.413	1.39842
3.746	0.9269	1.436	1.427	1.41372
3.747	0.9254	1.445	1.442	1.42902
3.748	0.9233	1.454	1.456	1.44636
3.749	0.92	1.462	1.469	1.46064
3.75	0.9155	1.47	1.483	1.47594
3.751	0.9132	1.478	1.497	1.49124
3.752	0.9105	1.486	1.51	1.50654
3.753	0.9073	1.492	1.524	1.52184
3.754	0.9041	1.5	1.537	1.53714
3.755	0.9003	1.508	1.551	1.55244
3.756	0.8954	1.513	1.563	1.56672
3.757	0.8909	1.521	1.577	1.58406
3.758	0.8888	1.526	1.59	1.59732
3.759	0.8835	1.534	1.602	1.61364
3.76	0.8774	1.538	1.615	1.62792
3.761	0.8745	1.545	1.628	1.6422
3.762	0.8699	1.551	1.64	1.65852
3.763	0.8644	1.555	1.653	1.67178
3.764	0.8599	1.558	1.664	1.6881
3.765	0.8545	1.564	1.678	1.70238
3.766	0.8494	1.567	1.688	1.71564
3.767	0.8437	1.572	1.701	1.73196
3.768	0.8377	1.574	1.712	1.74624
3.769	0.8326	1.579	1.723	1.76154
3.77	0.8277	1.581	1.735	1.77378
3.771	0.8213	1.585	1.746	1.78908
3.772	0.8171	1.586	1.755	1.80438
3.773	0.8116	1.587	1.769	1.81764
3.774	0.8065	1.591	1.777	1.83192
3.775	0.7996	1.594	1.788	1.84518
3.776	0.7921	1.594	1.798	1.85946
3.777	0.788	1.595	1.809	1.87374
3.778	0.7817	1.597	1.819	1.88598
3.779	0.7757	1.597	1.829	1.90026
3.78	0.7683	1.597	1.838	1.9125
3.781	0.7644	1.598	1.847	1.92678
3.782	0.7581	1.597	1.858	1.94106
3.783	0.7517	1.598	1.867	1.95432
3.784	0.7462	1.598	1.875	1.96656
3.785	0.7366	1.596	1.884	1.98084
3.786	0.734	1.596	1.893	1.99206
3.787	0.7274	1.594	1.902	2.00532
3.788	0.7207	1.592	1.91	2.01756
3.789	0.7131	1.59	1.917	2.0298
3.79	0.7085	1.589	1.925	2.04306
3.791	0.7035	1.588	1.932	2.05326
3.792	0.6946	1.582	1.941	2.06652
3.793	0.6891	1.581	1.948	2.07876
3.794	0.6821	1.58	1.957	2.08896
3.795	0.6778	1.575	1.963	2.10324
3.796	0.6712	1.571	1.969	2.11242
3.797	0.6637	1.566	1.974	2.12466
3.798	0.6588	1.563	1.982	2.13588
3.799	0.6529	1.558	1.988	2.14812
3.8	0.6455	1.553	1.995	2.1573
3.801	0.64	1.549	1.999	2.16852
3.802	0.6333	1.545	2.005	2.18076
3.803	0.6279	1.54	2.011	2.18892
3.804	0.6214	1.533	2.015	2.20014
3.805	0.6161	1.527	2.019	2.20932
3.806	0.6096	1.523	2.023	2.21952
3.807	0.6032	1.515	2.03	2.22972
3.808	0.5983	1.51	2.033	2.24196
3.809	0.5921	1.502	2.038	2.25012
3.81	0.5843	1.496	2.041	2.2593
3.811	0.58	1.489	2.045	2.26848
3.812	0.573	1.482	2.046	2.27766
3.813	0.5682	1.474	2.051	2.2848
3.814	0.5633	1.466	2.053	2.295
3.815	0.554	1.458	2.058	2.30316
3.816	0.5522	1.448	2.058	2.31336
3.817	0.5459	1.442	2.06	2.31948
3.818	0.5375	1.432	2.063	2.32662
3.819	0.5324	1.423	2.065	2.3358
3.82	0.5285	1.415	2.065	2.34498
3.821	0.5227	1.406	2.067	2.34906
3.822	0.5171	1.396	2.068	2.35926
3.823	0.5125	1.388	2.067	2.36538
3.824	0.5076	1.378	2.069	2.37354
3.825	0.5017	1.367	2.068	2.37864
3.826	0.4948	1.357	2.067	2.38578
3.827	0.4914	1.347	2.068	2.39292
3.828	0.4839	1.336	2.068	2.39904
3.829	0.4817	1.327	2.067	2.40414
3.83	0.478	1.314	2.065	2.41128
3.831	0.4697	1.306	2.063	2.41638
3.832	0.469	1.294	2.062	2.4225
3.833	0.4622	1.282	2.058	2.42658
3.834	0.459	1.274	2.057	2.43168
3.835	0.454	1.262	2.054	2.4378
3.836	0.4512	1.25	2.053	2.44086
3.837	0.4478	1.24	2.048	2.44596
3.838	0.4424	1.229	2.047	2.44902
3.839	0.4384	1.218	2.039	2.45412
3.84	0.4334	1.204	2.037	2.45514
3.841	0.4309	1.194	2.032	2.46024
3.842	0.4278	1.182	2.029	2.4633
3.843	0.4228	1.172	2.024	2.46738
3.844	0.4202	1.16	2.019	2.4684
3.845	0.4171	1.15	2.016	2.47146
3.846	0.4106	1.136	2.007	2.47248
3.847	0.4098	1.127	2.002	2.47554
3.848	0.4058	1.115	1.995	2.47656
3.849	0.4044	1.104	1.988	2.48064
3.85	0.4019	1.094	1.982	2.48064
3.851	0.397	1.082	1.975	2.48268
3.852	0.3912	1.072	1.967	2.48268
3.853	0.391	1.06	1.957	2.48166
3.854	0.3894	1.049	1.952	2.48268
3.855	0.3847	1.038	1.944	2.48064
3.856	0.3811	1.03	1.933	2.48268
3.857	0.3794	1.017	1.926	2.48166
3.858	0.3762	1.007	1.916	2.48064
3.859	0.3754	0.9991	1.908	2.47962
3.86	0.3729	0.9872	1.899	2.47962
3.861	0.3711	0.9782	1.889	2.47554
3.862	0.368	0.9666	1.88	2.47452
3.863	0.365	0.9599	1.865	2.47248
3.864	0.3641	0.9489	1.859	2.46738
3.865	0.3613	0.9407	1.845	2.46534
3.866	0.3614	0.9317	1.838	2.46432
3.867	0.3591	0.9224	1.824	2.46024
3.868	0.3557	0.9145	1.816	2.45616
3.869	0.3548	0.9032	1.804	2.4531
3.87	0.3526	0.8978	1.792	2.448
3.871	0.3519	0.8883	1.781	2.44392
3.872	0.3501	0.8823	1.766	2.43576
3.873	0.347	0.8722	1.757	2.4327
3.874	0.3455	0.8655	1.743	2.4276
3.875	0.3451	0.8589	1.733	2.42148
3.876	0.3436	0.8526	1.72	2.4123
3.877	0.3428	0.8451	1.705	2.40924
3.878	0.3419	0.8366	1.693	2.40312
3.879	0.3407	0.8309	1.684	2.39598
3.88	0.3379	0.8256	1.668	2.3868
3.881	0.3368	0.8188	1.658	2.38068
3.882	0.3335	0.8121	1.644	2.37354
3.883	0.3331	0.8062	1.629	2.36334
3.884	0.3339	0.8007	1.619	2.35824
3.885	0.3314	0.7942	1.606	2.34906
3.886	0.3296	0.7908	1.595	2.3409
3.887	0.3299	0.7835	1.58	2.33172
3.888	0.3262	0.7779	1.569	2.32152
3.889	0.3284	0.7746	1.558	2.31234
3.89	0.3274	0.7675	1.54	2.30418
3.891	0.3271	0.7656	1.532	2.29602
3.892	0.3247	0.759	1.52	2.28174
3.893	0.3228	0.755	1.508	2.27358
3.894	0.3258	0.7499	1.496	2.26338
3.895	0.3219	0.746	1.484	2.2542
3.896	0.3218	0.7433	1.471	2.23992
3.897	0.3208	0.7377	1.457	2.22972
3.898	0.3186	0.7328	1.449	2.22258
3.899	0.3204	0.7307	1.439	2.20932
3.9	0.3201	0.7282	1.424	2.19708
3.901	0.3179	0.724	1.413	2.1879
3.902	0.3186	0.7213	1.403	2.17362
3.903	0.3183	0.7167	1.392	2.16342
3.904	0.3172	0.7135	1.38	2.15424
3.905	0.3172	0.7123	1.373	2.13894
3.906	0.3168	0.7067	1.362	2.12874
3.907	0.3181	0.7066	1.35	2.1165
3.908	0.3152	0.701	1.339	2.10324
3.909	0.3147	0.7003	1.332	2.09202
3.91	0.3148	0.6981	1.323	2.07978
3.911	0.3148	0.6946	1.313	2.06754
3.912	0.316	0.6921	1.301	2.0553
3.913	0.3123	0.6905	1.292	2.04408
3.914	0.3126	0.6878	1.285	2.03184
3.915	0.3134	0.6867	1.278	2.01858
3.916	0.3116	0.6826	1.267	2.00838
3.917	0.3125	0.6826	1.26	1.99614
3.918	0.3121	0.6803	1.252	1.98186
3.919	0.312	0.6785	1.243	1.97166
3.92	0.3119	0.6767	1.236	1.95942
3.921	0.312	0.6728	1.229	1.94922
3.922	0.3119	0.672	1.221	1.93494
3.923	0.3117	0.6712	1.213	1.92372
3.924	0.3099	0.6686	1.207	1.91148
3.925	0.3108	0.6682	1.201	1.9023
3.926	0.312	0.667	1.192	1.89006
3.927	0.3126	0.6672	1.187	1.87578
3.928	0.313	0.6661	1.179	1.86864
3.929	0.3112	0.6633	1.173	1.85538
3.93	0.311	0.6638	1.169	1.8462
3.931	0.311	0.6622	1.162	1.83294
3.932	0.3109	0.6612	1.156	1.82172
3.933	0.3101	0.6603	1.151	1.81356
3.934	0.3104	0.6591	1.148	1.80336
3.935	0.3126	0.6578	1.142	1.79316
3.936	0.3127	0.656	1.135	1.78296
3.937	0.3122	0.6572	1.132	1.76868
3.938	0.3121	0.6546	1.126	1.76256
3.939	0.3137	0.6568	1.122	1.75236
3.94	0.3111	0.6549	1.117	1.7442
3.941	0.3114	0.6543	1.113	1.73196
3.942	0.3116	0.6538	1.108	1.72686
3.943	0.3105	0.6529	1.104	1.71462
3.944	0.3142	0.6535	1.1	1.70646
3.945	0.3112	0.6504	1.098	1.69728
3.946	0.3137	0.6516	1.092	1.69014
3.947	0.3156	0.6507	1.089	1.68096
3.948	0.3136	0.652	1.086	1.67178
3.949	0.3141	0.6512	1.084	1.66566
3.95	0.3147	0.6517	1.079	1.65648
3.951	0.3158	0.6513	1.076	1.64934
3.952	0.3155	0.6503	1.07	1.64424
3.953	0.3135	0.6508	1.069	1.63506
3.954	0.3165	0.6501	1.068	1.62894
3.955	0.3157	0.6481	1.066	1.61976
3.956	0.3184	0.6501	1.061	1.61364
3.957	0.3166	0.6509	1.061	1.60752
3.958	0.317	0.6509	1.057	1.60038
3.959	0.3169	0.6487	1.054	1.59426
3.96	0.317	0.6505	1.054	1.58712
3.961	0.3174	0.6503	1.051	1.58202
3.962	0.3165	0.6506	1.05	1.5759
3.963	0.3203	0.6509	1.047	1.5708
3.964	0.3197	0.6516	1.045	1.56468
3.965	0.3216	0.6517	1.044	1.5606
3.966	0.3196	0.652	1.041	1.55244
3.967	0.3219	0.6524	1.04	1.54938
3.968	0.3204	0.6527	1.038	1.54122
3.969	0.32	0.6525	1.037	1.53714
3.97	0.3198	0.6519	1.037	1.53408
3.971	0.322	0.6542	1.035	1.52898
3.972	0.3209	0.6542	1.034	1.52286
3.973	0.3245	0.6544	1.032	1.52184
3.974	0.3237	0.6523	1.03	1.5147
3.975	0.3242	0.6561	1.031	1.51062
3.976	0.3251	0.6554	1.029	1.50756
3.977	0.3249	0.6559	1.027	1.50246
3.978	0.3272	0.6553	1.027	1.4994
3.979	0.3268	0.6582	1.027	1.49532
3.98	0.327	0.6574	1.023	1.49328
3.981	0.3286	0.6602	1.027	1.48818
3.982	0.3265	0.6588	1.023	1.48512
3.983	0.3278	0.6594	1.024	1.48104
3.984	0.3291	0.6616	1.023	1.48002
3.985	0.3277	0.6614	1.023	1.47594
3.986	0.3306	0.6602	1.024	1.47288
3.987	0.3272	0.6633	1.022	1.47084
3.988	0.3305	0.663	1.023	1.46676
3.989	0.3316	0.6634	1.022	1.46574
3.99	0.3319	0.6653	1.02	1.4637
3.991	0.3313	0.6652	1.02	1.46166
3.992	0.332	0.6664	1.022	1.45758
3.993	0.3316	0.6678	1.022	1.45656
3.994	0.3342	0.6669	1.021	1.4535
3.995	0.3342	0.6682	1.022	1.44942
3.996	0.3348	0.6694	1.022	1.45248
3.997	0.3363	0.6679	1.022	1.44738
3.998	0.336	0.6704	1.02	1.44636
3.999	0.3358	0.6724	1.022	1.44432
4	0.3378	0.6705	1.022	1.44126
4.001	0.3375	0.6732	1.02	1.44228
4.002	0.337	0.6719	1.024	1.44126
4.003	0.3395	0.6738	1.024	1.43718
4.004	0.339	0.6748	1.021	1.43412
4.005	0.3396	0.6768	1.024	1.43616
4.006	0.3401	0.6749	1.023	1.43412
4.007	0.3393	0.6749	1.022	1.4331
4.008	0.3403	0.6786	1.024	1.43208
4.009	0.3396	0.6781	1.025	1.43106
4.01	0.3388	0.6782	1.025	1.42902
4.011	0.339	0.6792	1.026	1.42902
4.012	0.3411	0.6803	1.025	1.42902
4.013	0.3406	0.6808	1.026	1.428
4.014	0.3429	0.6816	1.028	1.42596
4.015	0.3405	0.6817	1.025	1.42494
4.016	0.3401	0.6812	1.027	1.42698
4.017	0.3398	0.6808	1.029	1.42494
4.018	0.3397	0.6849	1.026	1.42494
4.019	0.3396	0.6834	1.028	1.42392
4.02	0.3382	0.6829	1.027	1.42188
4.021	0.3409	0.6838	1.029	1.42392
4.022	0.3387	0.6841	1.03	1.42188
4.023	0.3387	0.6852	1.031	1.4229
4.024	0.3379	0.684	1.027	1.42188
4.025	0.3387	0.6834	1.032	1.41984
4.026	0.3362	0.6841	1.031	1.42188
4.027	0.3383	0.6835	1.032	1.42086
4.028	0.3366	0.6838	1.029	1.41984
4.029	0.3374	0.6847	1.034	1.41882
4.03	0.3347	0.6841	1.031	1.41882
4.031	0.3332	0.6849	1.032	1.4178
4.032	0.3342	0.6818	1.033	1.41882
4.033	0.3328	0.685	1.031	1.41882
4.034	0.3316	0.6838	1.032	1.41984
4.035	0.3303	0.6802	1.035	1.4178
4.036	0.33	0.6815	1.034	1.4178
4.037	0.3288	0.6812	1.03	1.41984
4.038	0.3272	0.6802	1.034	1.4178
4.039	0.3257	0.6783	1.031	1.41576
4.04	0.3248	0.6772	1.033	1.41678
4.041	0.3259	0.6764	1.032	1.41576
4.042	0.3232	0.6758	1.03	1.41678
4.043	0.3228	0.6737	1.03	1.41474
4.044	0.3188	0.674	1.03	1.41678
4.045	0.3184	0.6709	1.029	1.4127
4.046	0.3155	0.6696	1.027	1.41372
4.047	0.3125	0.6681	1.028	1.4127
4.048	0.3153	0.6669	1.028	1.41474
4.049	0.3135	0.6667	1.026	1.41372
4.05	0.3118	0.662	1.024	1.4127
4.051	0.3071	0.6606	1.025	1.4127
4.052	0.3097	0.66	1.023	1.40862
4.053	0.306	0.6585	1.019	1.41168
4.054	0.3052	0.655	1.021	1.4076
4.055	0.3033	0.6532	1.019	1.40862
4.056	0.3036	0.6518	1.016	1.4076
4.057	0.3002	0.6471	1.016	1.40658
4.058	0.2986	0.6466	1.012	1.40658
4.059	0.2975	0.6431	1.012	1.4025
4.06	0.2947	0.6419	1.008	1.40148
4.061	0.2927	0.6371	1.008	1.40046
4.062	0.2915	0.6373	1.006	1.3974
4.063	0.2903	0.634	1.004	1.3974
4.064	0.2887	0.631	1.001	1.39638
4.065	0.2877	0.6292	1.001	1.39434
4.066	0.2872	0.6273	0.9956	1.3923
4.067	0.2841	0.6218	0.9955	1.39026
4.068	0.2818	0.6214	0.9906	1.38822
4.069	0.2815	0.6182	0.9887	1.3872
4.07	0.2805	0.614	0.9854	1.38108
4.071	0.2776	0.613	0.9838	1.3821
4.072	0.2784	0.61	0.9804	1.37904
4.073	0.2759	0.6072	0.9749	1.37598
4.074	0.2766	0.6042	0.9748	1.37292
4.075	0.2735	0.6031	0.9718	1.3719
4.076	0.2741	0.5989	0.9688	1.36986
4.077	0.2727	0.5975	0.9641	1.36578
4.078	0.2716	0.5926	0.9622	1.3617
4.079	0.2698	0.5922	0.9572	1.35966
4.08	0.2686	0.5891	0.9568	1.35864
4.081	0.27	0.5875	0.9513	1.35252
4.082	0.2663	0.5842	0.9483	1.34946
4.083	0.2655	0.5813	0.9442	1.34742
4.084	0.2634	0.5789	0.9417	1.34232
4.085	0.2634	0.5774	0.9386	1.33926
4.086	0.2646	0.5741	0.9319	1.33722
4.087	0.2626	0.5727	0.9314	1.3311
4.088	0.2611	0.5699	0.9287	1.32906
4.089	0.2589	0.5675	0.9235	1.32702
4.09	0.258	0.5647	0.9211	1.32192
4.091	0.2601	0.5649	0.9175	1.31682
4.092	0.2575	0.5597	0.9146	1.31376
4.093	0.2554	0.5583	0.9089	1.31172
4.094	0.2556	0.5563	0.9069	1.3056
4.095	0.2536	0.5545	0.9038	1.30152
4.096	0.2551	0.5509	0.8993	1.29846
4.097	0.2538	0.5494	0.8967	1.29234
4.098	0.2541	0.548	0.894	1.2903
4.099	0.2524	0.5467	0.8899	1.28724
4.1	0.2527	0.5444	0.8856	1.2801
4.101	0.2512	0.5413	0.8837	1.275
4.102	0.2512	0.5395	0.8806	1.27296
4.103	0.2489	0.5394	0.877	1.26684
4.104	0.2531	0.5371	0.8749	1.26582
4.105	0.2501	0.5359	0.8732	1.26174
4.106	0.2515	0.534	0.8679	1.25664
4.107	0.2481	0.5348	0.8642	1.25052
4.108	0.2504	0.532	0.862	1.24746
4.109	0.2484	0.531	0.8576	1.24338
4.11	0.2467	0.5301	0.8577	1.2393
4.111	0.2494	0.527	0.8553	1.23522
4.112	0.2499	0.5265	0.8493	1.23216
4.113	0.2489	0.5242	0.8505	1.22604
4.114	0.2475	0.5253	0.8461	1.224
4.115	0.2482	0.5249	0.8421	1.21788
4.116	0.2487	0.5232	0.8421	1.2138
4.117	0.2489	0.5207	0.8353	1.21278
4.118	0.2484	0.5203	0.8356	1.20666
4.119	0.2479	0.5198	0.834	1.20564
4.12	0.2497	0.5175	0.8306	1.19952
4.121	0.2488	0.5186	0.8299	1.19646
4.122	0.2469	0.5179	0.8295	1.19442
4.123	0.2481	0.5178	0.8236	1.18932
4.124	0.2493	0.5169	0.8227	1.18626
4.125	0.249	0.5176	0.8219	1.18116
4.126	0.2496	0.5144	0.8179	1.17912
4.127	0.2517	0.5155	0.8174	1.17504
4.128	0.2514	0.5169	0.8171	1.173
4.129	0.2521	0.5154	0.8158	1.17096
4.13	0.2521	0.5148	0.8123	1.16484
4.131	0.2541	0.5142	0.8108	1.1628
4.132	0.2534	0.5154	0.8081	1.16076
4.133	0.2544	0.5157	0.8081	1.1577
4.134	0.2521	0.5144	0.8091	1.15566
4.135	0.2543	0.5155	0.8087	1.15362
4.136	0.2562	0.5149	0.8036	1.14852
4.137	0.2562	0.5151	0.8045	1.14648
4.138	0.2551	0.5165	0.8045	1.14342
4.139	0.2578	0.5165	0.8036	1.14342
4.14	0.2586	0.517	0.8016	1.13832
4.141	0.261	0.5165	0.8019	1.14036
4.142	0.2589	0.519	0.802	1.13526
4.143	0.2629	0.519	0.8001	1.13118
4.144	0.2629	0.5182	0.7999	1.13016
4.145	0.262	0.5194	0.7992	1.12812
4.146	0.2656	0.5185	0.7989	1.1271
4.147	0.2662	0.5221	0.7995	1.12404
4.148	0.2664	0.5218	0.7974	1.12302
4.149	0.2691	0.5229	0.7984	1.12098
4.15	0.2707	0.5239	0.799	1.11894
4.151	0.2706	0.5234	0.8016	1.11894
4.152	0.2747	0.5284	0.7995	1.1169
4.153	0.2751	0.5269	0.7975	1.11486
4.154	0.276	0.5276	0.7986	1.11486
4.155	0.2777	0.5299	0.799	1.11384
4.156	0.2809	0.5317	0.8002	1.11078
4.157	0.2826	0.5317	0.7999	1.11282
4.158	0.2844	0.5342	0.7999	1.10976
4.159	0.2853	0.536	0.8001	1.10772
4.16	0.2878	0.5393	0.803	1.11078
4.161	0.2911	0.5401	0.7999	1.10976
4.162	0.2943	0.5441	0.8036	1.10874
4.163	0.2953	0.5445	0.8041	1.10568
4.164	0.2986	0.5485	0.8044	1.10772
4.165	0.3028	0.5521	0.8084	1.1067
4.166	0.3059	0.5532	0.8057	1.1067
4.167	0.3083	0.555	0.8091	1.10772
4.168	0.3119	0.5573	0.8123	1.1067
4.169	0.3159	0.5616	0.8117	1.1067
4.17	0.3212	0.5643	0.8147	1.10874
4.171	0.3259	0.5672	0.816	1.10772
4.172	0.3286	0.5707	0.8183	1.10772
4.173	0.3341	0.5752	0.8189	1.10772
4.174	0.3387	0.5795	0.8216	1.11078
4.175	0.3453	0.5815	0.8255	1.10874
4.176	0.3509	0.5878	0.8284	1.11078
4.177	0.3574	0.5916	0.8308	1.1118
4.178	0.363	0.5949	0.8331	1.1118
4.179	0.3697	0.6037	0.8364	1.11384
4.18	0.377	0.6067	0.8396	1.11588
4.181	0.3849	0.6124	0.8413	1.11792
4.182	0.3923	0.6181	0.8457	1.11894
4.183	0.402	0.6249	0.8496	1.12098
4.184	0.4096	0.6322	0.8536	1.122
4.185	0.4156	0.6384	0.8564	1.12506
4.186	0.4253	0.6452	0.8612	1.1271
4.187	0.433	0.6516	0.8675	1.13016
4.188	0.4415	0.6605	0.8716	1.13118
4.189	0.4512	0.6663	0.8754	1.13526
4.19	0.4566	0.6763	0.8822	1.13934
4.191	0.4649	0.6846	0.8852	1.14036
4.192	0.471	0.6941	0.8937	1.14546
4.193	0.4804	0.7026	0.8996	1.14852
4.194	0.4839	0.7112	0.9049	1.15362
4.195	0.4902	0.7188	0.914	1.15668
4.196	0.4952	0.7297	0.9181	1.1577
4.197	0.4998	0.7384	0.925	1.16484
4.198	0.5032	0.7463	0.9328	1.1679
4.199	0.5059	0.7555	0.9401	1.17402
4.2	0.5091	0.7638	0.9459	1.17708
4.201	0.5105	0.771	0.9554	1.18524
4.202	0.512	0.7796	0.9646	1.19034
4.203	0.5113	0.7871	0.9722	1.19646
4.204	0.5116	0.7936	0.9805	1.1985
4.205	0.5108	0.8	0.9871	1.2087
4.206	0.5091	0.8078	0.9949	1.21584
4.207	0.507	0.811	1.005	1.22094
4.208	0.5047	0.8176	1.01	1.22706
4.209	0.501	0.8208	1.018	1.23216
4.21	0.4944	0.826	1.028	1.24134
4.211	0.492	0.8295	1.033	1.24848
4.212	0.4873	0.8321	1.042	1.25358
4.213	0.4795	0.8345	1.048	1.26276
4.214	0.4734	0.8362	1.054	1.26888
4.215	0.4676	0.8373	1.061	1.27704
4.216	0.4602	0.8388	1.067	1.28418
4.217	0.4538	0.8376	1.072	1.29234
4.218	0.4443	0.8393	1.079	1.29846
4.219	0.437	0.8359	1.083	1.30458
4.22	0.4284	0.8352	1.089	1.31274
4.221	0.4201	0.8335	1.091	1.3209
4.222	0.4119	0.8296	1.095	1.32498
4.223	0.4036	0.8272	1.098	1.3311
4.224	0.3936	0.8239	1.102	1.33926
4.225	0.3854	0.8207	1.104	1.34436
4.226	0.377	0.8158	1.106	1.34946
4.227	0.3678	0.8108	1.109	1.35456
4.228	0.3591	0.8052	1.11	1.35966
4.229	0.351	0.7994	1.11	1.36476
4.23	0.3419	0.7932	1.109	1.36884
4.231	0.3344	0.7868	1.11	1.37292
4.232	0.3264	0.7796	1.11	1.377
4.233	0.3184	0.7721	1.108	1.37904
4.234	0.311	0.7644	1.108	1.38312
4.235	0.3035	0.7565	1.106	1.38516
4.236	0.2954	0.7471	1.103	1.38822
4.237	0.288	0.7396	1.101	1.39026
4.238	0.2821	0.7319	1.096	1.39026
4.239	0.275	0.7218	1.093	1.39128
4.24	0.2691	0.7137	1.091	1.3923
4.241	0.2612	0.7029	1.085	1.39434
4.242	0.2562	0.6951	1.081	1.3923
4.243	0.251	0.6861	1.078	1.3923
4.244	0.245	0.6767	1.072	1.3923
4.245	0.2393	0.6673	1.065	1.39128
4.246	0.2344	0.6577	1.06	1.39128
4.247	0.2301	0.6488	1.054	1.38822
4.248	0.224	0.6387	1.046	1.3872
4.249	0.2194	0.6292	1.04	1.38312
4.25	0.2144	0.6202	1.033	1.38006
4.251	0.2108	0.6112	1.026	1.37802
4.252	0.2057	0.6008	1.018	1.37292
4.253	0.2025	0.5916	1.01	1.3719
4.254	0.1978	0.5834	1.002	1.36578
4.255	0.1939	0.5727	0.9941	1.3617
4.256	0.1913	0.5643	0.9858	1.3566
4.257	0.1874	0.5559	0.9772	1.3515
4.258	0.1844	0.5477	0.9689	1.34742
4.259	0.1815	0.5377	0.9604	1.3413
4.26	0.1778	0.5297	0.9504	1.33518
4.261	0.1746	0.5218	0.9422	1.33008
4.262	0.1719	0.5116	0.9334	1.32294
4.263	0.1686	0.5049	0.9251	1.31682
4.264	0.1664	0.4969	0.9151	1.30968
4.265	0.1643	0.4894	0.9056	1.30152
4.266	0.1619	0.481	0.8965	1.2954
4.267	0.1589	0.4734	0.8868	1.28826
4.268	0.1568	0.4667	0.8784	1.2801
4.269	0.1551	0.4594	0.8682	1.27296
4.27	0.1517	0.4527	0.8586	1.2648
4.271	0.1494	0.4446	0.8494	1.25664
4.272	0.1479	0.4383	0.8405	1.2495
4.273	0.1451	0.4322	0.8307	1.23828
4.274	0.1435	0.4245	0.8214	1.23216
4.275	0.1423	0.419	0.8119	1.224
4.276	0.14	0.4125	0.8033	1.2138
4.277	0.1388	0.4066	0.7934	1.20564
4.278	0.1365	0.4002	0.7848	1.1985
4.279	0.1346	0.3943	0.777	1.18932
4.28	0.1334	0.3883	0.7674	1.18014
4.281	0.1319	0.3835	0.7581	1.17096
4.282	0.1303	0.3783	0.7493	1.16076
4.283	0.1286	0.3725	0.7416	1.15158
4.284	0.1284	0.3676	0.7327	1.14342
4.285	0.1271	0.3627	0.723	1.13424
4.286	0.125	0.3569	0.7142	1.12506
4.287	0.123	0.3529	0.7071	1.11588
4.288	0.1225	0.348	0.6989	1.1067
4.289	0.1202	0.3428	0.6907	1.09752
4.29	0.1199	0.3392	0.6819	1.08732
4.291	0.1186	0.3335	0.675	1.07916
4.292	0.1174	0.3292	0.6668	1.06998
4.293	0.1158	0.3259	0.659	1.05978
4.294	0.1158	0.3221	0.6525	1.05162
4.295	0.1144	0.318	0.6439	1.04244
4.296	0.1129	0.3144	0.6372	1.03326
4.297	0.1113	0.3096	0.6292	1.02306
4.298	0.1112	0.3049	0.6223	1.015
4.299	0.1099	0.3025	0.6161	1.00552
4.3	0.1082	0.2993	0.6082	0.99766
4.301	0.1074	0.2952	0.6014	0.98838
4.302	0.1071	0.2916	0.595	0.98002
4.303	0.1053	0.2892	0.5892	0.97053
4.304	0.106	0.2858	0.5817	0.96104
4.305	0.1039	0.2823	0.5754	0.95329
4.306	0.104	0.2792	0.5682	0.94472
4.307	0.1031	0.2759	0.563	0.93544
4.308	0.1019	0.2733	0.5569	0.92749
4.309	0.1016	0.2702	0.5506	0.91922
4.31	0.1006	0.2665	0.5446	0.91055
4.311	0.09958	0.2646	0.5388	0.90168
4.312	0.09896	0.2618	0.5334	0.89403
4.313	0.09764	0.2589	0.5279	0.88658
4.314	0.09648	0.256	0.5219	0.87873
4.315	0.09659	0.2539	0.5165	0.87098
4.316	0.09563	0.2512	0.5107	0.862
4.317	0.09532	0.249	0.506	0.85466
4.318	0.09433	0.2462	0.5009	0.84691
4.319	0.0938	0.244	0.4954	0.83956
4.32	0.09327	0.2414	0.4911	0.83283
4.321	0.09187	0.2389	0.4857	0.82416
4.322	0.09201	0.2379	0.4812	0.81733
4.323	0.09052	0.2352	0.4753	0.80968
4.324	0.09029	0.2327	0.4715	0.80233
4.325	0.08967	0.2311	0.4672	0.79642
4.326	0.08862	0.2288	0.4619	0.78917
4.327	0.08932	0.2274	0.4575	0.78183
4.328	0.08835	0.2247	0.4531	0.7754
4.329	0.08721	0.2224	0.4496	0.76796
4.33	0.08593	0.2204	0.4449	0.76133
4.331	0.0871	0.2192	0.4413	0.75572
4.332	0.08523	0.2178	0.4368	0.74878
4.333	0.08589	0.2152	0.4323	0.74185
4.334	0.08447	0.2131	0.4283	0.73593
4.335	0.08452	0.2114	0.4252	0.7292
4.336	0.08415	0.21	0.4211	0.72328
4.337	0.08368	0.2082	0.4174	0.71686
4.338	0.08214	0.2068	0.4137	0.71084
4.339	0.08294	0.205	0.4098	0.70472
4.34	0.08216	0.2039	0.4067	0.6986
4.341	0.08151	0.2025	0.4034	0.69391
4.342	0.0807	0.2007	0.3995	0.68768
4.343	0.0806	0.1985	0.396	0.68197
4.344	0.08075	0.1975	0.3928	0.67646
4.345	0.07969	0.1967	0.3894	0.67065
4.346	0.07965	0.1946	0.385	0.66524
4.347	0.07885	0.1938	0.3835	0.65974
4.348	0.0788	0.1918	0.3793	0.65484
4.349	0.0788	0.191	0.3763	0.64964
4.35	0.07749	0.1886	0.373	0.64464
4.351	0.07766	0.1874	0.3711	0.63923
4.352	0.07766	0.1869	0.3679	0.63362
4.353	0.07708	0.1855	0.3654	0.62944
4.354	0.07631	0.1841	0.3618	0.62434
4.355	0.07644	0.1832	0.3585	0.61945
4.356	0.07587	0.182	0.3562	0.61353
4.357	0.07539	0.1804	0.3536	0.61006
4.358	0.07508	0.18	0.3505	0.60486
4.359	0.07513	0.178	0.3486	0.60088
4.36	0.07518	0.178	0.346	0.59619
4.361	0.07481	0.1764	0.343	0.59119
4.362	0.07454	0.1749	0.3412	0.5863
4.363	0.07393	0.1745	0.3379	0.58293
4.364	0.07403	0.1728	0.3356	0.57814
4.365	0.07344	0.1722	0.3338	0.57436
4.366	0.07353	0.1712	0.3311	0.56947
4.367	0.07294	0.1705	0.3288	0.56569
4.368	0.07295	0.1696	0.3262	0.561
4.369	0.07228	0.1678	0.3236	0.55825
4.37	0.07272	0.1682	0.3225	0.55274
4.371	0.07237	0.1661	0.3199	0.54947
4.372	0.07107	0.1656	0.3177	0.54509
4.373	0.07189	0.1649	0.3152	0.54203
4.374	0.07082	0.1639	0.3137	0.53805
4.375	0.07167	0.1627	0.3111	0.53407
4.376	0.07124	0.1616	0.3092	0.53081
4.377	0.07118	0.1599	0.3068	0.52652
4.378	0.07059	0.1607	0.3045	0.52306
4.379	0.07073	0.1591	0.3034	0.5202
4.38	0.06958	0.1588	0.3007	0.51612
4.381	0.06989	0.1582	0.2991	0.51265
4.382	0.0702	0.1571	0.2971	0.50939
4.383	0.06965	0.1565	0.2949	0.50643
4.384	0.07016	0.156	0.2928	0.50184
4.385	0.06889	0.1546	0.2922	0.49929
4.386	0.06834	0.1542	0.2903	0.49603
4.387	0.06886	0.1534	0.2888	0.49276
4.388	0.069	0.1519	0.287	0.48929
4.389	0.06872	0.1521	0.2854	0.48644
4.39	0.0689	0.1516	0.283	0.48246
4.391	0.06848	0.1507	0.2818	0.47981
4.392	0.06801	0.1503	0.2805	0.47665
4.393	0.06743	0.1496	0.2785	0.47399
4.394	0.06763	0.1489	0.2773	0.47144
4.395	0.06738	0.1482	0.2759	0.46838
4.396	0.06744	0.1479	0.2736	0.46532
4.397	0.06715	0.1471	0.2732	0.46277
4.398	0.06693	0.1464	0.271	0.45992
4.399	0.06706	0.1457	0.2697	0.45716
4.4	0.0669	0.145	0.2678	0.45421
4.401	0.0668	0.1443	0.2667	0.45135
4.402	0.06654	0.1435	0.2653	0.44829
4.403	0.06657	0.143	0.2639	0.44615
4.404	0.06641	0.1434	0.2632	0.44329
4.405	0.06596	0.1429	0.2612	0.44105
4.406	0.06597	0.1416	0.2606	0.4386
4.407	0.06605	0.1402	0.2578	0.43564
4.408	0.06572	0.1406	0.2572	0.4337
4.409	0.06627	0.1404	0.2562	0.43136
4.41	0.06594	0.1394	0.2546	0.42891
4.411	0.06508	0.1393	0.2542	0.42697
4.412	0.06537	0.1387	0.2525	0.42442
4.413	0.06475	0.1384	0.2516	0.42095
4.414	0.0654	0.1376	0.2504	0.41963
4.415	0.06472	0.1374	0.2485	0.41677
4.416	0.06499	0.1371	0.248	0.41524
4.417	0.06459	0.1373	0.2468	0.4129
4.418	0.0644	0.1361	0.2461	0.41075
4.419	0.06536	0.1358	0.244	0.4082
4.42	0.06446	0.1353	0.2433	0.40657
4.421	0.06399	0.1351	0.2424	0.40382
4.422	0.06374	0.1345	0.2411	0.40198
4.423	0.06453	0.1343	0.2407	0.40066
4.424	0.06396	0.1338	0.2392	0.39821
4.425	0.06444	0.1334	0.2385	0.39586
4.426	0.06418	0.133	0.237	0.39403
4.427	0.06365	0.1329	0.2359	0.39199
4.428	0.06463	0.1319	0.2357	0.38974
4.429	0.0632	0.1319	0.234	0.38831
4.43	0.06271	0.1313	0.2332	0.38597
4.431	0.06329	0.1314	0.2325	0.38485
4.432	0.06375	0.1304	0.2316	0.38219
4.433	0.06288	0.1303	0.2303	0.38128
4.434	0.06389	0.1297	0.2296	0.37893
4.435	0.06318	0.1295	0.2285	0.37781
4.436	0.06221	0.1294	0.2282	0.37526
4.437	0.0636	0.1288	0.2264	0.37444
4.438	0.06248	0.1289	0.2252	0.3723
4.439	0.06217	0.1283	0.2251	0.37067
4.44	0.06224	0.1279	0.2243	0.36883
4.441	0.0628	0.1275	0.2231	0.3673
4.442	0.06256	0.1268	0.2232	0.36598
4.443	0.06295	0.1269	0.2215	0.36434
4.444	0.06202	0.1269	0.2208	0.36179
4.445	0.06188	0.1254	0.2204	0.36098
4.446	0.0621	0.1254	0.2192	0.35884
4.447	0.06295	0.1253	0.2188	0.35782
4.448	0.06242	0.1257	0.2172	0.35608
4.449	0.06257	0.1251	0.2168	0.35496
4.45	0.06143	0.1245	0.2165	0.35343
4.451	0.06265	0.1245	0.2156	0.3519
4.452	0.06279	0.1238	0.2145	0.35047
4.453	0.06224	0.1231	0.2142	0.34833
4.454	0.06202	0.1237	0.2135	0.34711
4.455	0.0615	0.1233	0.2123	0.34578
4.456	0.06155	0.1219	0.2119	0.34537
4.457	0.06223	0.1227	0.2113	0.34333
4.458	0.06207	0.1222	0.2106	0.3418
4.459	0.06168	0.122	0.2101	0.34058
4.46	0.06253	0.1217	0.209	0.33925
4.461	0.06105	0.1215	0.2085	0.33752
4.462	0.0621	0.1209	0.2081	0.33619
4.463	0.06218	0.121	0.2069	0.33548
4.464	0.06184	0.121	0.2067	0.33415
4.465	0.0612	0.1204	0.2063	0.33334
4.466	0.0617	0.1206	0.2054	0.33181
4.467	0.06105	0.12	0.2045	0.33028
4.468	0.06126	0.1196	0.2039	0.32885
4.469	0.06134	0.1197	0.2032	0.32803
4.47	0.06105	0.1192	0.2033	0.32671
4.471	0.06131	0.119	0.2015	0.32558
4.472	0.06064	0.1191	0.2017	0.32467
4.473	0.06155	0.1186	0.2009	0.32303
4.474	0.06136	0.1179	0.2004	0.32181
4.475	0.06129	0.1183	0.1999	0.32079
4.476	0.06112	0.117	0.1996	0.31946
4.477	0.06106	0.1172	0.1986	0.31814
4.478	0.06189	0.117	0.1983	0.31722
4.479	0.06143	0.1174	0.1978	0.3164
4.48	0.06138	0.1168	0.197	0.31528
4.481	0.06045	0.1165	0.1958	0.31436
4.482	0.06118	0.1168	0.196	0.31212
4.483	0.06088	0.1165	0.1955	0.31181
4.484	0.06104	0.1162	0.1944	0.31069
4.485	0.06143	0.1159	0.1945	0.30906
4.486	0.06178	0.1158	0.1939	0.30865
4.487	0.06213	0.1155	0.1935	0.30794
4.488	0.06181	0.1153	0.1924	0.30631
4.489	0.06134	0.1152	0.1917	0.30529
4.49	0.06099	0.1148	0.1915	0.30396
4.491	0.06102	0.1146	0.1915	0.30345
4.492	0.06122	0.1147	0.1906	0.30223
4.493	0.0605	0.1143	0.1903	0.30172
4.494	0.06069	0.1138	0.1903	0.30059
4.495	0.06014	0.1138	0.1895	0.30019
4.496	0.06108	0.1139	0.189	0.29835
4.497	0.0613	0.1132	0.1883	0.29753
4.498	0.06046	0.1132	0.1874	0.29682
4.499	0.06112	0.1132	0.1881	0.29621
4.5	0.05768	0.1102	0.1828	0.29029
4.499	0.05247	0.1044	0.1769	0.28264
4.498	0.04858	0.0995	0.171	0.2752
4.497	0.04396	0.09444	0.1659	0.26846
4.496	0.04022	0.08981	0.1601	0.26143
4.495	0.0368	0.08667	0.1546	0.255
4.494	0.03267	0.08243	0.1498	0.24837
4.493	0.03006	0.07778	0.1458	0.24215
4.492	0.02683	0.07475	0.14	0.23644
4.491	0.02413	0.0717	0.1355	0.23062
4.49	0.0222	0.0674	0.1317	0.2246
4.489	0.0189	0.06448	0.1285	0.21961
4.488	0.01654	0.06072	0.1232	0.2141
4.487	0.01432	0.05818	0.1194	0.2092
4.486	0.01289	0.05512	0.1159	0.204
4.485	0.00939	0.05193	0.1118	0.199
4.484	0.00808	0.04851	0.1091	0.19431
4.483	0.00633	0.04624	0.1052	0.18921
4.482	0.00477	0.04379	0.1016	0.18431
4.481	0.00357	0.04093	0.09731	0.18003
4.48	0.00115	0.03886	0.09474	0.17575
4.479	-0.0001297	0.03552	0.09116	0.17177
4.478	-0.00183	0.03363	0.08806	0.16697
4.477	-0.00281	0.03141	0.08505	0.16259
4.476	-0.00497	0.02881	0.08237	0.15871
4.475	-0.00597	0.0268	0.07814	0.15422
4.474	-0.00767	0.0248	0.07565	0.15065
4.473	-0.00875	0.02245	0.07237	0.14596
4.472	-0.00936	0.02051	0.07019	0.1426
4.471	-0.01157	0.01834	0.0669	0.13923
4.47	-0.01205	0.01546	0.06447	0.13556
4.469	-0.01357	0.01452	0.06225	0.13158
4.468	-0.01509	0.01259	0.05923	0.12883
4.467	-0.01535	0.01062	0.05574	0.12464
4.466	-0.01649	0.00838	0.05383	0.12118
4.465	-0.01709	0.00608	0.05154	0.11832
4.464	-0.01938	0.00463	0.04923	0.11444
4.463	-0.01888	0.00306	0.04612	0.11138
4.462	-0.0199	0.00186	0.0445	0.10761
4.461	-0.02128	-1.284e-05	0.04134	0.10445
4.46	-0.02263	-0.0016	0.03939	0.10121
4.459	-0.02334	-0.00401	0.03694	0.09829
4.458	-0.02412	-0.00466	0.03483	0.09516
4.457	-0.02477	-0.00709	0.03172	0.09237
4.456	-0.02562	-0.00839	0.02952	0.08955
4.455	-0.02612	-0.00948	0.02773	0.08658
4.454	-0.02792	-0.0115	0.02572	0.08304
4.453	-0.02822	-0.01282	0.02324	0.07976
4.452	-0.02819	-0.01429	0.02157	0.07756
4.451	-0.03002	-0.01588	0.01957	0.07483
4.45	-0.03046	-0.0175	0.01781	0.07193
4.449	-0.03095	-0.01846	0.01542	0.06963
4.448	-0.03088	-0.02016	0.01278	0.06588
4.447	-0.03222	-0.02144	0.01086	0.06426
4.446	-0.0333	-0.02265	0.0095	0.06081
4.445	-0.03463	-0.02393	0.0073	0.05792
4.444	-0.03363	-0.0253	0.0042	0.05526
4.443	-0.03458	-0.02669	0.0036	0.05245
4.442	-0.03489	-0.0281	0.00173	0.05052
4.441	-0.0352	-0.02923	-0.0002269	0.04815
4.44	-0.03622	-0.03034	-0.00195	0.04548
4.439	-0.03686	-0.03256	-0.00379	0.04297
4.438	-0.03653	-0.03355	-0.00559	0.04089
4.437	-0.03892	-0.03478	-0.00754	0.03769
4.436	-0.03796	-0.03557	-0.00919	0.03617
4.435	-0.03947	-0.03631	-0.0101	0.03315
4.434	-0.03927	-0.03837	-0.01307	0.03116
4.433	-0.03918	-0.0387	-0.01442	0.02863
4.432	-0.04125	-0.03987	-0.01574	0.02644
4.431	-0.04048	-0.04144	-0.01776	0.02462
4.43	-0.04242	-0.04265	-0.01878	0.02181
4.429	-0.04095	-0.04366	-0.02101	0.0192
4.428	-0.04154	-0.04497	-0.02236	0.01718
4.427	-0.04217	-0.04586	-0.0244	0.01535
4.426	-0.04229	-0.04657	-0.0255	0.01282
4.425	-0.0435	-0.04816	-0.02777	0.01087
4.424	-0.04355	-0.04904	-0.02879	0.00902
4.423	-0.04383	-0.05035	-0.03068	0.0065
4.422	-0.04457	-0.05108	-0.03233	0.00431
4.421	-0.04442	-0.05215	-0.03377	0.00218
4.42	-0.04519	-0.05338	-0.03528	0.00012342
4.419	-0.04496	-0.05425	-0.03709	-0.00147
4.418	-0.04562	-0.05467	-0.03804	-0.00314
4.417	-0.04626	-0.05619	-0.03962	-0.006
4.416	-0.04618	-0.05699	-0.04141	-0.00838
4.415	-0.04669	-0.05801	-0.0422	-0.00963
4.414	-0.04722	-0.05934	-0.04473	-0.01155
4.413	-0.04735	-0.06009	-0.04567	-0.01331
4.412	-0.0473	-0.06181	-0.04635	-0.01606
4.411	-0.04741	-0.06172	-0.04849	-0.01829
4.41	-0.04805	-0.06294	-0.04991	-0.01937
4.409	-0.04873	-0.06348	-0.051	-0.02151
4.408	-0.0485	-0.06487	-0.053	-0.02334
4.407	-0.04854	-0.0653	-0.05411	-0.0255
4.406	-0.04886	-0.06623	-0.05619	-0.02715
4.405	-0.04896	-0.06667	-0.05614	-0.02921
4.404	-0.04906	-0.0672	-0.05827	-0.03078
4.403	-0.04881	-0.06805	-0.05947	-0.03269
4.402	-0.05017	-0.06955	-0.06103	-0.0352
4.401	-0.04968	-0.0701	-0.06163	-0.03624
4.4	-0.05019	-0.07072	-0.06361	-0.03809
4.399	-0.04995	-0.07153	-0.06448	-0.04014
4.398	-0.05105	-0.07248	-0.06609	-0.04163
4.397	-0.05081	-0.07368	-0.0676	-0.04342
4.396	-0.05149	-0.07372	-0.0688	-0.04558
4.395	-0.05149	-0.07513	-0.07055	-0.04726
4.394	-0.05208	-0.0758	-0.07199	-0.04933
4.393	-0.05095	-0.07628	-0.07286	-0.05045
4.392	-0.05123	-0.07725	-0.07367	-0.05257
4.391	-0.05234	-0.07815	-0.07545	-0.05408
4.39	-0.05212	-0.07839	-0.0766	-0.05598
4.389	-0.05245	-0.07906	-0.07729	-0.0573
4.388	-0.05217	-0.0797	-0.07854	-0.05888
4.387	-0.05266	-0.08093	-0.08011	-0.06127
4.386	-0.05341	-0.08095	-0.08081	-0.06277
4.385	-0.05317	-0.08198	-0.08289	-0.0642
4.384	-0.05313	-0.08385	-0.08369	-0.06583
4.383	-0.05316	-0.08307	-0.08485	-0.06787
4.382	-0.05377	-0.08368	-0.08622	-0.06928
4.381	-0.0541	-0.08496	-0.08697	-0.07117
4.38	-0.05389	-0.08492	-0.08841	-0.07191
4.379	-0.05304	-0.08553	-0.08989	-0.07444
4.378	-0.05352	-0.0867	-0.09038	-0.07557
4.377	-0.0536	-0.08752	-0.09145	-0.07723
4.376	-0.05389	-0.08739	-0.09268	-0.07878
4.375	-0.0539	-0.08795	-0.09325	-0.08015
4.374	-0.05411	-0.08909	-0.09504	-0.08167
4.373	-0.05453	-0.08892	-0.09703	-0.08319
4.372	-0.05473	-0.09027	-0.09704	-0.08496
4.371	-0.0544	-0.09041	-0.09835	-0.0868
4.37	-0.05439	-0.09185	-0.09866	-0.08885
4.369	-0.05515	-0.09179	-0.1009	-0.0901
4.368	-0.05531	-0.09201	-0.1018	-0.09113
4.367	-0.0552	-0.09307	-0.1036	-0.09259
4.366	-0.05492	-0.09314	-0.1035	-0.09412
4.365	-0.05621	-0.09404	-0.1045	-0.09569
4.364	-0.05558	-0.09515	-0.1055	-0.09719
4.363	-0.05666	-0.09517	-0.1066	-0.09844
4.362	-0.05607	-0.09526	-0.1078	-0.10001
4.361	-0.05582	-0.09581	-0.1084	-0.10241
4.36	-0.0556	-0.09642	-0.1097	-0.10333
4.359	-0.05562	-0.09746	-0.1106	-0.10475
4.358	-0.05651	-0.09789	-0.1115	-0.10608
4.357	-0.05693	-0.09819	-0.1125	-0.10863
4.356	-0.05656	-0.09869	-0.1134	-0.10863
4.355	-0.05665	-0.09924	-0.1142	-0.11036
4.354	-0.05741	-0.1	-0.1157	-0.11118
4.353	-0.05752	-0.1002	-0.1163	-0.11342
4.352	-0.05658	-0.1009	-0.1174	-0.11475
4.351	-0.05704	-0.1009	-0.1178	-0.11618
4.35	-0.05721	-0.1021	-0.1196	-0.11781
4.349	-0.05782	-0.1025	-0.1206	-0.11924
4.348	-0.05814	-0.1026	-0.1217	-0.12077
4.347	-0.05963	-0.1028	-0.122	-0.12179
4.346	-0.05876	-0.1046	-0.1232	-0.12362
4.345	-0.05986	-0.1044	-0.1242	-0.12485
4.344	-0.05858	-0.1048	-0.1244	-0.12597
4.343	-0.05937	-0.1053	-0.126	-0.12709
4.342	-0.05995	-0.1056	-0.127	-0.12883
4.341	-0.05936	-0.1062	-0.1282	-0.13066
4.34	-0.05988	-0.1076	-0.129	-0.13158
4.339	-0.05988	-0.1071	-0.1295	-0.1327
4.338	-0.06036	-0.1078	-0.1306	-0.13403
4.337	-0.06003	-0.1085	-0.132	-0.13556
4.336	-0.06068	-0.1086	-0.1325	-0.13709
4.335	-0.06162	-0.1092	-0.1331	-0.13841
4.334	-0.06078	-0.1095	-0.1344	-0.14025
4.333	-0.06096	-0.1104	-0.1365	-0.14127
4.332	-0.06133	-0.1108	-0.1362	-0.14229
4.331	-0.06123	-0.1106	-0.1377	-0.14382
4.33	-0.06164	-0.1114	-0.1383	-0.14545
4.329	-0.06203	-0.112	-0.139	-0.14698
4.328	-0.06238	-0.1124	-0.1395	-0.1478
4.327	-0.06211	-0.1137	-0.1414	-0.14892
4.326	-0.06354	-0.1142	-0.1419	-0.15065
4.325	-0.0628	-0.114	-0.1425	-0.15218
4.324	-0.06345	-0.115	-0.1435	-0.15331
4.323	-0.06395	-0.1161	-0.1449	-0.15443
4.322	-0.06358	-0.1161	-0.1454	-0.15606
4.321	-0.06523	-0.1165	-0.1464	-0.15739
4.32	-0.06482	-0.1169	-0.1472	-0.15841
4.319	-0.06528	-0.1174	-0.1483	-0.16004
4.318	-0.0651	-0.1182	-0.1498	-0.16147
4.317	-0.06639	-0.119	-0.15	-0.1632
4.316	-0.06539	-0.1198	-0.1508	-0.16361
4.315	-0.06589	-0.1203	-0.152	-0.16504
4.314	-0.0673	-0.1212	-0.1525	-0.16657
4.313	-0.06688	-0.1208	-0.1536	-0.1681
4.312	-0.06713	-0.1231	-0.1548	-0.17014
4.311	-0.06725	-0.1226	-0.156	-0.17075
4.31	-0.06814	-0.1233	-0.1575	-0.17197
4.309	-0.06816	-0.1239	-0.1575	-0.17381
4.308	-0.06872	-0.1238	-0.1592	-0.17524
4.307	-0.06906	-0.1244	-0.1601	-0.17677
4.306	-0.06961	-0.1258	-0.1609	-0.17809
4.305	-0.0706	-0.126	-0.1624	-0.17901
4.304	-0.07042	-0.1273	-0.1623	-0.18095
4.303	-0.07014	-0.1274	-0.1634	-0.18197
4.302	-0.07078	-0.1282	-0.1648	-0.1835
[truncated: 1,601 more rows]

## Sheet: Fig. 2f
	X: Scan rate1/2 (mv s-1)1/2	Y: Peak current (mA)	Y: Peak current (mA)			X: Scan rate1/2 (mv s-1)1/2	Y: Peak current (mA)	Y: Peak current (mA)
charge	0.44	0.929	0.932		discharge	0.44	-0.554	-0.559
	0.63	1.566	1.627			0.63	-0.954	-0.973
	0.77	1.927	2.063			0.77	-1.263	-1.318
	0.89	2.27	2.48			0.89	-1.544	-1.646

## Sheet: Fig. 2g
X: Cycle number	Y: Capacity (mAh g-1)	Y: Capacity (mAh g-1)	X: Cycle number	Y: Coulombic effeiency (%)	Y: Coulombic effeiency (%)
1	189.4	187.4	1	89.956	89.9316
2	188.7	185.8	2	98.9296	98.4547
3	188.4	184.8	3	99.5572	99.0128
4	187.9	184.4	4	99.526	99.0115
5	187.2	184.1	5	99.5584	98.9439
6	186.5	183.7	6	99.5416	98.9439
7	187.8	183.1	7	99.526	98.9582
8	187.5	181.9	8	99.5392	99.1506
9	187.1	181.4	9	99.5224	99.0817
10	187.3	181.8	10	99.5476	99.0115
11	186.8	180.9	11	99.5152	99.4288
12	186.9	182.2	12	99.5356	99.1506
13	186.4	181.4	13	99.5416	99.0115
14	186.7	181	14	99.5296	99.0115
15	186.8	180.6	15	99.508	99.0804
16	186.7	180.5	16	99.5368	99.0115
17	186.6	180.2	17	99.5056	98.9426
18	186.7	179.2	18	99.5236	98.9426
19	186.4	179.4	19	99.5008	99.2923
20	185.7	178.7	20	99.4768	99.1532
21	186.2	178.5	21	99.526	99.4366
22	186	178.4	22	99.5152	99.083
23	185.2	178	23	99.5056	99.4366
24	185.2	177.5	24	99.508	99.083
25	184.8	177	25	99.4876	99.0115
26	185	175.9	26	99.5104	99.3677
27	184.7	176	27	99.4744	99.083
28	184.2	175.5	28	99.4996	99.0115
29	184.3	175.2	29	99.5032	99.3677
30	183.4	174.3	30	99.472	99.3677
31	183.6	174.2	31	99.496	98.6592
32	183.5	174.2	32	99.4936	99.0115
33	183.4	173.8	33	99.4624	98.9413
34	183.8	171.6	34	99.4804	98.9413
35	183.6	171.9	35	99.4624	98.9413
36	183.3	171.2	36	99.4864	98.8698
37	182.9	171.6	37	99.4816	99.226
38	182.8	171.7	38	99.4576	99.2273
39	182.3	170	39	99.4756	99.2273
40	182	169.2	40	99.4732	99.1558
41	181.7	168.3	41	99.4408	99.0843
42	181.3	168.4	42	99.4744	99.4457
43	181.2	168.2	43	99.442	99.3742
44	181.8	167.7	44	99.466	99.5742
45	180.7	166.7	45	99.454	99.0128
46	180.8	166.2	46	99.4336	99.3742
47	180.7	165.4	47	99.4588	99.0115
48	179.7	164.4	48	99.4348	99.0115
49	178.9	164.2	49	99.4516	98.94
50	178.3	165.2	50	99.4492	98.2672
51	177.5	165.4	51	99.424	99.2312
52	178	163.8	52	99.4468	99.5978
53	177.8	162.9	53	99.4072	99.2312
54	176.8	163.4	54	99.442	98.8672
55	176.7	163	55	99.43	98.2299
56	177.6	162.7	56	99.4108	98.7931
57	177.3	161.9	57	99.4336	99.1584
58	177.3	162.3	58	99.4276	99.1584
59	177.4	161.9	59	99.4036	99.0856
60	177.3	161.2	60	99.4288	99.4548
61	177.2	160.4	61	99.3964	99.4535
62	177.1	159.6	62	99.424	98.9387
63	176.6	160.2	63	99.3916	99.6823
64	176	160.8	64	99.4132	98.8633
65	176.4	160	65	99.4312	99.6095
66	176	158.8	66	99.388	99.2351
67	175.1	157.9	67	99.4144	99.2351
68	175.3	158.3	68	99.4036	99.161
69	175.6	158.3	69	99.3856	99.6108
70	175.3	158.2	70	99.3928	99.161
71	175.7	157	71	99.37	99.2351
72	175.2	157.2	72	99.4012	99.161
73	175.1	157.7	73	99.3676	99.0869
74	175	157	74	99.3892	99.4639
75	175	157.2	75	99.3928	99.4639
76	174.6	156.4	76	99.3844	99.4639
77	174.7	156.5	77	99.376	99.0115
78	174.8	156.3	78	99.3508	99.0115
79	174.8	156.4	79	99.376	99.0115
80	174.6	155.7	80	99.382	99.0115
81	174.7	155.4	81	99.3712	98.9374
82	174.3	155.3	82	99.3532	98.9361
83	174.6	155.5	83	99.3712	99.6966
84	174.6	154.6	84	99.3472	99.2403
85	174.5	153.7	85	99.3712	99.2403
86	174.3	154.1	86	99.3556	99.2403
87	173.7	153.9	87	99.3352	99.6966
88	173.9	153.3	88	99.3532	98.9361
89	173.9	152.9	89	99.3376	98.8607
90	173.6	153.1	90	99.3532	99.1649
91	175	152.3	91	99.9496	99.8484
92	175.1	152.4	92	99.3268	99.0882
93	174.6	151.5	93	99.3508	99.473
94	174.2	151.7	94	99.3196	99.0882
95	174.1	150.9	95	99.3496	99.0895
96	174.1	151.9	96	99.3388	99.0895
97	173.9	151.8	97	99.3088	99.473
98	174	150.8	98	99.3472	99.0882
99	173.8	151.4	99	99.31	99.3976
100	173.8	151	100	99.328	99.3976
				99.3376	99.0115

## Sheet: Fig. 2h
X: Cycle number	Y: Capacity (mAh g-1)	Y: Capacity (mAh g-1)	X: Cycle number	Y: Coulombic effeiency (%)	Y: Coulombic effeiency (%)
1	199.6	199.3	1	91.6716	91.7816
2	200.2	197.9	2	98.188	98.8102
3	200.3	194.4	3	99.188	99.797
4	201	190	4	99.188	99.7772
5	201.3	186.3	5	99.1076	99.7948
6	200.8	182.7	6	99.5144	99.7739
7	200.8	180.3	7	99.5144	99.786
8	200.2	177.5	8	97.5144	99.786
9	200.6	171.7	9	99.5936	99.7475
10	200.3	174.5	10	99.1076	99.775
11	199.9	173.5	11	99.5936	99.7508
12	199.7	172.4	12	99.188	99.7706
13	199.1	172.1	13	99.1076	99.7376
14	199.2	171.1	14	99.1076	99.7596
15	198.9	170.2	15	99.1076	99.7497
16	198.6	169.2	16	99.4352	99.7288
17	198.8	171.3	17	99.434	99.7321
18	198.5	167.3	18	101.514	99.7442
19	198.4	166.3	19	99.0272	99.7321
20	198.4	165.6	20	99.8468	99.7288
21	198.3	164.3	21	99.4352	99.7178
22	198	163.3	22	98.9444	99.7277
23	197.5	162.5	23	99.8456	99.6991
24	197.1	161.6	24	99.3548	99.7167
25	197.1	161	25	99.3548	99.7167
26	197	160.2	26	99.434	99.7068
27	196.5	159.5	27	98.9444	99.687
28	196.6	158.7	28	99.3548	99.7123
29	196.1	157.7	29	98.9444	99.6958
30	196.3	157.4	30	99.3548	99.0859
31	195.9	156.6	31	99.2732	99.6672
32	195.7	156.1	32	99.2732	99.6782
33	195.3	155.7	33	99.2744	99.6628
34	195.3	155.2	34	99.6872	99.6584
35	195	154.4	35	99.6884	99.6529
36	194.7	153.5	36	99.6872	99.6749
37	194.4	153.3	37	99.1916	99.6507
38	194.1	153.2	38	99.1916	99.643
39	193.2	152.8	39	99.608	99.6353
40	193.7	152.8	40	99.608	99.6408
41	193.3	152.4	41	99.1916	99.6452
42	192.8	151.8	42	99.1916	99.6221
43	192.9	151.4	43	99.608	99.6111
44	192.4	151	44	99.11	99.632
45	191.5	150.4	45	99.1088	99.6199
46	191.7	150.2	46	99.608	99.5968
47	191.1	150	47	99.1916	99.6177
48	191.4	149.6	48	99.11	99.5913
49	191.1	149.2	49	99.5264	99.6078
50	190.9	149	50	99.5264	99.6067
51	191	148.7	51	99.5264	99.0726
52	190.4	148.3	52	99.0272	99.6056
53	190.1	148	53	99.8672	99.5682
54	189.6	147.3	54	99.4448	99.5825
55	189.6	147.2	55	99.4448	99.5902
56	189.2	146.6	56	99.4448	99.5495
57	189.2	146.4	57	99.3632	99.5825
58	188.7	146	58	99.362	99.5462
59	188.4	145.7	59	99.3632	99.5627
60	188.2	145.3	60	99.3632	99.566
61	188.1	144.9	61	99.362	99.5319
62	187.7	144.7	62	99.4448	99.5374
63	187.3	144.3	63	99.362	99.5506
64	187.1	143.9	64	99.362	99.4813
65	186.9	143.6	65	98.858	99.6298
66	186.4	143.4	66	99.7052	99.5418
67	186	143	67	99.2792	99.5429
68	186.2	142.6	68	99.2792	99.5286
69	186.1	142.2	69	99.004	99.5264
70	185.5	142.1	70	99.704	99.5066
71	185.1	141.7	71	99.1964	99.522
72	185.1	141.6	72	100.052	99.4901
73	184.5	141.3	73	99.5396	99.5154
74	184.4	140.8	74	99.5396	99.4846
75	184	140.7	75	99.5396	99.4912
76	183.9	140.6	76	99.9704	99.4934
77	183.7	140.3	77	99.5396	99.4659
78	183.1	139.9	78	99.5396	99.4791
79	182.9	139.8	79	99.5396	99.4725
80	182.8	139.5	80	99.5396	99.4758
81	182.2	139.4	81	99.5396	99.467
82	182.1	139.2	82	99.5396	99.4417
83	182.1	139	83	99.1112	99.4626
84	181.4	138.5	84	99.1124	99.4296
85	181.5	138.4	85	99.5396	99.4516
86	181.3	138.2	86	99.5384	99.0406
87	181.1	138	87	99.5396	99.4318
88	180.4	137.8	88	99.4556	99.4384
89	179.9	137.6	89	99.4556	99.4098
90	179.7	137.5	90	99.3716	99.412
91	179.4	137	91	99.3716	99.4109
92	179.4	136.9	92	99.8072	99.4142
93	179.2	136.7	93	99.3716	99.4208
94	178.7	136.5	94	99.806	99.3922
95	178.4	136.3	95	99.806	99.3944
96	177.6	136	96	99.2864	99.3746
97	177.7	135.7	97	99.806	99.3955
98	176.8	135.5	98	98.8544	99.3768
99	175.4	135.2	99	99.722	99.368
100	175.1	135.1	100	99.722	99.3823

## Sheet: Fig. 2i
X: Cycle number	Y: Capacity (mAh g-1)	Y: Capacity (mAh g-1)	X: Cycle number	Y: Coulombic effeiency (%)	Y: Coulombic effeiency (%)
1	200.8	195.8	1	88.492	89.4699
2	201.1	192.7	2	97.3184	98.4589
3	201	194.3	3	98.492	99.4677
4	200.7	191.2	4	98.426	99.4545
5	201.1	189.4	5	98.7548	99.4523
6	200.9	186.8	6	98.492	99.4545
7	200.9	183.4	7	98.426	99.4391
8	200.5	179.1	8	98.7548	99.4523
9	200.4	177.7	9	98.7548	99.4204
10	200	176.2	10	98.1008	99.4435
11	199.7	175.2	11	98.426	99.4127
12	199.4	174	12	98.3612	99.4314
13	199.1	172.8	13	98.3612	99.4138
14	198.3	171.8	14	98.3612	99.4215
15	197.8	170.9	15	98.2952	99.4006
16	197.7	169.3	16	98.624	99.4237
17	196.7	168.1	17	98.6252	99.4193
18	196.2	167	18	98.6252	99.3907
19	195.6	166	19	98.5592	99.4204
20	195.1	164.9	20	98.4932	99.3885
21	194.8	163.8	21	98.8268	99.4006
22	194.4	162.7	22	98.7608	99.3852
23	193.8	162.1	23	97.9608	99.3907
24	192.6	162	24	98.4272	99.3786
25	191.4	161	25	98.7608	99.3885
26	191.6	160.1	26	98.426	99.3984
27	191.8	158.3	27	98.426	99.3566
28	191.8	157.4	28	98.36	99.3863
29	191.5	156.5	29	98.2928	99.3775
30	191.7	155.5	30	98.6288	99.3368
31	190	154.7	31	98.9672	99.3687
32	190.8	153.9	32	98.6288	99.0676
33	190.9	152.8	33	98.2928	99.3302
34	189.3	152.2	34	98.6276	99.3654
35	189.2	151.3	35	98.2244	99.3412
36	189.3	150.3	36	98.5616	98.8478
37	188.1	149.5	37	98.5616	99.3533
38	188.4	148.7	38	98.4944	99.3214
39	188.4	147.9	39	98.8352	99.3522
40	188.8	147.2	40	98.834	99.3269
41	189.2	146.4	41	98.3588	99.3236
42	189	145.8	42	99.0452	99.3093
43	188.6	145.1	43	98.2892	99.3368
44	188.5	144.3	44	98.978	99.3258
45	188.1	143.6	45	98.6324	99.2961
46	187.6	142.8	46	98.6324	99.3258
47	187	142.1	47	98.564	99.3126
48	186.8	141.3	48	98.9792	99.295
49	186.4	140.6	49	98.564	99.3115
50	186.1	140	50	98.6324	99.2796
51	185.7	139.4	51	98.564	99.306
52	185.1	138.5	52	98.4956	99.2697
53	184.7	137.7	53	98.8436	99.3027
54	184.2	137.4	54	98.8436	99.2752
55	184.3	136.8	55	98.8436	99.2851
56	183.7	136.1	56	98.426	99.251
57	182.4	135.2	57	98.426	99.2862
58	182.2	134.5	58	98.426	99.2609
59	182.3	134.3	59	98.426	99.2686
60	181.5	133.5	60	98.3576	99.2774
61	181.7	133	61	98.3564	99.2367
62	181.3	132.3	62	99.0584	99.2708
63	180.8	131.7	63	98.6372	99.2543
64	180.6	131.2	64	98.6372	99.2323
65	180.2	130.7	65	98.6372	99.2576
66	179.8	130.1	66	99.0584	99.2268
67	179.5	129.3	67	98.3564	99.251
68	179.2	128.5	68	98.2868	99.2301
69	178.8	128.1	69	98.5676	99.2224
70	178.4	127.6	70	98.9216	99.2224
71	177.3	127.1	71	98.4968	99.2323
72	177.3	126.5	72	98.852	99.2015
73	176.8	125.7	73	98.4968	99.2059
74	176.4	125.2	74	98.498	98.5114
75	176	124.6	75	98.498	99.2136
76	176	124.1	76	98.852	99.1927
77	175.8	123.5	77	98.4968	99.1938
78	175.5	123	78	98.7824	99.1828
79	175.2	122.5	79	98.7824	99.2004
80	174.8	122	80	98.426	99.1982
81	174.6	121.6	81	98.3552	99.1762
82	174.1	121.2	82	98.7128	99.1751
83	174.2	120.5	83	98.3552	99.1597
84	173.5	119.9	84	98.7128	99.1828
85	172.4	119.7	85	98.2832	99.1707
86	172.5	119.3	86	98.57	98.5509
87	171.9	118.9	87	98.9324	99.1487
88	171.6	118.5	88	98.4992	99.1575
89	170.7	117.8	89	98.4992	99.152
90	171.5	117.3	90	98.498	99.1498
91	170	116.8	91	98.8616	99.1487
92	169.8	116.4	92	98.5712	99.1311
93	169.7	116	93	98.57	99.152
94	169.6	115.7	94	98.4992	99.1102
95	169.3	115.2	95	98.4992	99.141
96	168.9	114.9	96	98.426	99.1289
97	167.9	114.6	97	98.7908	99.1102
98	167.1	114	98	98.354	99.1212
99	167.4	113.6	99	98.6468	99.1311
100	167.1	113.1	100	98.6468	99.0849

## Sheet: Fig. 2j
X: Cycle number	Y: Capacity (mAh g-1)	Y: Coulombic effeiency (%)
1	186.868	100.17
2	186.153	99.97
3	186.081	99.76
4	185.595	99.81
5	185.044	99.95
6	184.954	99.86
7	184.706	100.03
8	184.831	99.9
9	184.734	99.98
10	184.768	99.97
11	184.873	99.94
12	184.844	99.93
13	184.856	99.96
14	184.905	99.93
15	184.898	99.68
16	184.434	100.2
17	184.867	99.86
18	184.748	99.95
19	184.786	100.02
20	185.004	99.92
21	185.009	99.94
22	185.044	99.88
23	184.96	99.93
24	184.972	99.88
25	184.809	99.88
26	184.781	99.93
27	184.75	99.95
28	184.822	99.88
29	184.7	99.95
30	184.745	99.84
31	184.592	99.98
32	184.695	99.91
33	184.709	99.95
34	184.757	99.9
35	184.694	99.84
36	184.513	99.97
37	184.603	99.89
38	184.557	99.92
39	184.574	99.9
40	184.5	99.93
41	184.459	99.89
42	184.421	99.99
43	184.607	99.82
44	184.47	99.9
45	184.356	99.91
46	184.369	99.88
47	184.263	99.92
48	184.241	99.95
49	184.269	99.89
50	184.22	99.87
51	184.125	99.95
52	184.176	99.86
53	184.102	99.92
54	184.092	99.95
55	184.158	99.92
56	184.156	99.91
57	184.098	99.91
58	184.054	99.88
59	183.958	99.84
60	183.829	99.92
61	183.786	99.93
62	183.772	99.97
63	183.845	99.9
64	183.793	99.9
65	183.7	99.91
66	183.676	99.91
67	183.645	99.88
68	183.527	100
69	183.556	99.95
70	183.685	99.85
71	183.541	99.96
72	183.625	99.85
73	183.489	99.97
74	183.569	99.88
75	183.483	99.87
76	183.333	99.93
77	183.338	99.96
78	183.34	99.9
79	183.394	99.86
80	183.26	99.88
81	183.197	100.01
82	183.417	99.93
83	183.426	99.95
84	183.46	99.9
85	183.392	99.87
86	183.247	99.84
87	182.946	99.93
88	182.952	99.95
89	183.026	99.91
90	182.988	99.86
91	182.917	99.93
92	182.928	99.88
93	182.861	99.93
94	182.924	99.87
95	182.817	99.89
96	182.724	99.91
97	182.679	99.91
98	182.702	99.94
99	182.735	99.9
100	182.678	99.87
101	182.603	99.95
102	182.62	99.92
103	182.639	99.59
104	182.007	100.13
105	182.339	99.97
106	182.433	99.86
107	182.397	99.95
108	182.457	99.91
109	182.447	99.89
110	182.36	99.89
111	182.312	99.9
112	182.255	99.9
113	182.188	99.94
114	182.222	99.94
115	182.245	99.85
116	182.096	99.91
117	182.091	99.9
118	182.019	99.91
119	181.979	99.91
120	181.973	99.86
121	181.817	99.89
122	181.77	99.9
123	181.725	99.91
124	181.708	99.91
125	181.676	99.94
126	181.637	99.85
127	181.525	99.94
128	181.521	99.88
129	181.438	99.91
130	181.375	99.96
131	181.482	99.91
132	181.442	99.9
133	181.394	99.96
134	181.528	99.87
135	181.373	99.84
136	181.219	99.95
137	181.22	99.96
138	181.252	99.83
139	181.128	99.96
140	181.061	99.87
141	181.046	99.92
142	180.996	100.02
143	181.235	99.89
144	181.223	99.9
145	181.151	99.9
146	181.143	99.92
147	181.105	99.9
148	181.057	99.87
149	180.852	99.91
150	180.802	99.86
151	180.632	99.95
152	180.667	99.98
153	180.745	99.91
154	180.662	99.97
155	180.706	99.89
156	180.613	99.83
157	180.409	99.88
158	180.221	99.9
159	180.133	99.62
160	172.368	100.35
161	180.378	100.17
162	180.389	100.09
163	180.478	100.02
164	180.427	99.98
165	180.286	99.99
166	180.297	100
167	180.287	99.97
168	180.243	99.89
169	180.097	99.89
170	179.832	99.95
171	179.878	99.96
172	179.87	99.94
173	179.823	99.94
174	179.813	99.93
175	179.789	99.88
176	179.687	99.94
177	179.674	99.92
178	179.655	99.94
179	179.663	99.89
180	179.588	99.96
181	179.656	99.88
182	179.533	99.92
183	179.528	99.92
184	179.554	99.89
185	179.47	99.92
186	179.458	99.81
187	179.253	100
188	179.334	99.92
189	179.349	99.84
190	179.183	99.9
191	179.158	99.9
192	179.139	99.91
193	179.134	99.87
194	179.053	99.89
195	178.984	99.87
196	178.859	99.89
197	178.804	99.91
198	178.816	99.96
199	178.946	99.87
200	178.854	99.94
201	178.899	99.86
202	178.823	99.86
203	178.754	99.84
204	178.582	99.87
205	178.476	99.94
206	178.494	99.86
207	178.425	99.93
208	178.541	99.9
209	178.521	99.91
210	178.568	99.84
211	178.434	99.87
212	178.378	99.87
213	178.331	99.93
214	178.334	99.88
215	178.292	99.94
216	178.404	99.88
217	178.364	99.87
218	178.285	99.89
219	178.261	99.83
220	178.105	99.9
221	178.076	99.9
222	178.094	99.86
223	177.935	99.79
224	177.769	99.84
225	177.622	100
226	177.823	99.93
227	177.929	99.9
228	177.986	99.85
229	177.904	99.91
230	177.923	99.85
231	177.824	99.75
232	177.503	99.83
233	177.321	99.99
234	177.474	99.87
235	177.537	99.89
236	177.512	99.91
237	177.529	99.85
238	177.442	99.89
239	177.4	99.78
240	177.19	99.82
241	176.991	99.93
242	176.986	99.99
243	177.2	99.8
244	177.079	99.93
245	177.098	99.86
246	177.08	99.9
247	177.072	99.87
248	177.084	99.77
249	176.791	99.82
250	176.597	99.92
251	176.628	99.87
252	176.56	99.96
253	176.803	99.88
254	176.741	99.92
255	176.775	99.89
256	176.757	99.85
257	176.678	99.75
258	176.337	99.9
259	176.315	99.85
260	176.247	99.9
261	176.255	99.99
262	176.469	99.87
263	176.443	99.88
264	176.409	99.86
265	176.349	99.87
266	176.326	99.87
267	176.267	99.92
268	176.251	99.91
269	176.274	99.88
270	176.289	99.84
271	176.177	99.83
272	176.078	99.91
273	176.084	99.85
274	176.04	99.91
275	176.034	99.86
276	175.931	99.87
277	175.881	99.86
278	175.808	99.88
279	175.772	99.86
280	175.673	99.85
281	175.594	99.9
282	175.584	99.85
283	175.481	99.86
284	175.413	99.78
285	175.166	99.86
286	175.137	99.85
287	175.038	99.89
288	175.016	99.84
289	174.909	99.85
290	174.854	99.9
291	174.849	99.89
292	174.856	99.83
293	174.729	99.94
294	174.822	100
295	175.053	99.71
296	174.66	100.03
297	175.015	99.88
298	175.023	99.93
299	175.083	99.87
300	175.027	99.89
301	175.026	99.86
302	174.957	99.67
303	174.406	99.84
304	174.35	99.89
305	174.334	99.93
306	174.504	99.79
307	174.298	99.94
308	174.388	99.82
309	174.187	99.92
310	174.299	99.82
311	174.179	99.79
312	173.962	99.84
313	173.865	99.97
314	173.99	99.88
315	173.955	99.85
316	173.906	99.89
317	173.905	99.84
318	173.75	99.9
319	173.774	99.87
320	173.771	99.8
321	173.539	99.77
322	173.315	99.93
323	173.478	99.89
324	173.441	99.84
325	173.343	99.88
326	173.366	99.9
327	173.355	99.8
328	173.265	99.87
329	173.245	99.86
330	173.15	99.78
331	172.976	99.9
332	172.989	99.9
333	172.982	99.89
334	172.985	99.87
335	173.042	99.81
336	172.91	99.87
337	172.875	99.84
338	172.762	99.9
339	172.795	99.88
340	172.78	99.87
341	172.746	99.85
342	172.692	99.87
343	172.653	99.87
344	172.618	99.87
345	172.575	99.84
346	172.452	99.88
347	172.462	99.82
348	172.371	99.92
349	172.357	99.75
350	172.11	99.96
351	172.271	99.85
352	172.201	99.86
353	172.177	99.87
354	172.168	99.85
355	172.119	99.87
356	172.078	99.7
357	171.789	99.84
358	171.693	99.87
359	171.657	99.98
360	171.846	99.88
361	171.912	99.9
362	171.957	99.82
363	171.876	99.94
364	172.012	99.83
365	171.908	99.62
366	171.383	99.85
367	171.234	99.87
368	171.175	99.91
369	171.186	99.92
370	171.25	99.94
371	171.305	99.84
372	171.234	99.88
373	171.147	99.88
374	171.167	99.78
375	170.887	99.87
376	170.814	99.91
377	170.808	99.93
378	170.894	99.91
379	170.937	99.9
380	170.895	99.92
381	170.916	99.87
382	170.845	99.86
383	170.754	99.8
384	170.514	99.91
385	170.522	99.81
386	170.393	99.97
387	170.472	99.92
388	170.527	99.88
389	170.481	99.91
390	170.483	99.86
391	170.401	99.88
392	170.3	99.89
393	170.262	99.88
394	170.304	99.87
395	170.23	99.84
396	170.086	99.85
397	169.992	99.82
398	169.843	99.91
399	169.83	99.9
400	169.83	99.83
