# Supplementary material for: Defective oxygen inert phase stabilized high-voltage nickel-rich cathode for high-energy lithium-ion batteries
Source: Nat Commun. 2023 Dec 6;14:8087. doi: 10.1038/s41467-023-43792-0 (PMC10700321; doi:10.1038/s41467-023-43792-0)
Supplement: Supplementary file 3 — Source Data [file 41467_2023_43792_MOESM3_ESM.zip › Source Data - Figure 3.xlsx]

## Sheet: Fig.3a
X: 2-Theta (degree)	Y: Intensity (a.u.)	Y: Intensity (a.u.)	Y: Intensity (a.u.)	Y: Intensity (a.u.)	Y: Intensity (a.u.)	Y: Intensity (a.u.)	Y: Intensity (a.u.)	Y: Intensity (a.u.)	Y: Intensity (a.u.)	Y: Intensity (a.u.)	Y: Intensity (a.u.)	Y: Intensity (a.u.)	Y: Intensity (a.u.)	Y: Intensity (a.u.)	Y: Intensity (a.u.)	Y: Intensity (a.u.)	Y: Intensity (a.u.)	Y: Intensity (a.u.)	Y: Intensity (a.u.)	Y: Intensity (a.u.)	Y: Intensity (a.u.)	Y: Intensity (a.u.)	Y: Intensity (a.u.)	Y: Intensity (a.u.)	Y: Intensity (a.u.)	Y: Intensity (a.u.)	Y: Intensity (a.u.)	Y: Intensity (a.u.)	Y: Intensity (a.u.)	Y: Intensity (a.u.)	Y: Intensity (a.u.)	Y: Intensity (a.u.)	Y: Intensity (a.u.)	Y: Intensity (a.u.)	Y: Intensity (a.u.)	Y: Intensity (a.u.)	Y: Intensity (a.u.)	Y: Intensity (a.u.)	Y: Intensity (a.u.)	Y: Intensity (a.u.)	Y: Intensity (a.u.)	Y: Intensity (a.u.)	Y: Intensity (a.u.)	Y: Intensity (a.u.)
9.6	392	428	419	424	436	440	408	432	453	409	366	426	456	420	424	402	413	452	438	375	403	396	407	416	400	411	397	415	434	410	415	379	411	414	404	428	421	411	429	390	425	398	440	423
9.6194	405	426	466	388	405	414	380	441	450	422	426	427	445	415	429	388	430	388	436	397	408	405	389	362	453	418	416	414	409	419	414	386	423	401	413	395	422	397	432	373	399	389	426	391
9.6388	442	421	413	430	445	406	419	414	405	393	411	420	404	385	449	425	402	439	412	418	411	439	407	425	397	447	397	421	396	439	422	401	406	416	398	386	434	436	371	402	421	412	408	392
9.6583	426	372	418	397	428	416	417	430	436	406	448	395	400	409	425	410	384	414	388	422	413	413	357	405	393	406	415	413	416	366	417	401	419	439	404	407	415	395	405	418	416	423	435	400
9.6777	437	445	419	405	449	407	421	423	387	420	417	462	415	394	423	449	427	400	418	416	405	404	405	411	433	413	379	430	385	406	369	370	416	435	399	407	405	396	396	386	406	412	397	441
9.6971	460	403	438	409	414	413	431	440	422	404	411	442	436	413	397	419	386	389	397	409	402	405	433	393	414	390	445	447	397	401	412	402	382	408	418	395	447	443	417	399	402	370	374	403
9.7165	402	407	391	432	423	388	421	397	432	415	383	400	423	364	409	404	396	444	396	411	414	391	396	397	417	408	415	422	405	380	425	423	395	429	420	401	401	412	444	411	420	410	382	411
9.7359	430	426	404	393	424	443	442	433	462	387	401	422	378	415	431	422	365	382	366	446	418	443	409	377	400	421	412	368	404	419	398	438	382	446	422	415	404	374	367	395	414	410	389	425
9.7553	414	412	436	400	432	414	393	370	410	407	406	414	377	415	380	398	422	396	421	409	391	402	430	379	380	415	452	384	402	388	435	388	412	409	415	417	422	449	405	440	445	398	417	423
9.7748	398	397	435	453	443	378	448	415	392	386	434	373	401	426	408	409	417	426	393	410	441	397	355	398	426	394	430	412	421	407	399	421	420	377	423	404	401	385	378	395	408	396	404	397
9.7942	420	428	422	437	425	425	424	439	429	391	406	424	425	398	391	403	403	407	391	394	425	400	419	430	400	395	383	389	389	389	395	389	423	404	408	406	376	405	377	424	388	380	425	391
9.8136	429	397	422	421	401	420	407	418	387	414	408	440	427	376	411	415	402	401	399	404	410	407	398	373	384	400	429	409	394	440	409	431	429	379	352	391	404	418	422	392	388	415	420	372
9.833	407	413	434	424	412	401	409	406	428	400	391	412	401	392	400	434	390	385	374	432	444	401	389	419	412	405	430	385	423	414	419	344	413	439	414	384	376	405	407	422	410	384	379	361
9.8524	428	399	376	394	420	429	408	409	421	419	397	411	431	407	377	391	374	429	377	401	384	384	398	396	396	418	414	382	436	403	420	410	401	373	412	393	374	414	414	427	417	382	417	377
9.8718	378	425	392	424	430	404	406	388	393	401	389	392	383	385	413	441	426	406	414	400	396	373	402	360	371	424	377	383	424	376	388	412	372	374	403	380	400	399	377	402	435	393	397	394
9.8913	399	390	422	385	416	419	403	424	367	420	377	380	391	397	388	392	379	426	384	426	380	407	380	428	381	396	392	371	394	418	391	413	385	398	397	379	414	444	419	393	402	402	412	369
9.9107	405	392	426	420	406	429	406	446	363	424	410	432	413	404	391	381	393	394	394	416	399	376	416	440	409	388	407	400	410	413	354	402	394	379	392	400	433	459	388	371	416	390	426	383
9.9301	414	406	447	438	447	384	395	410	396	433	397	406	394	397	377	362	420	396	428	373	388	380	379	409	410	401	376	425	403	414	409	393	423	398	398	395	394	363	397	384	398	403	353	404
9.9495	419	410	452	399	400	385	420	367	409	380	389	384	398	379	394	383	418	387	388	425	474	401	435	430	403	374	384	395	389	445	416	391	392	420	393	407	400	406	382	363	402	378	389	371
9.9689	387	394	401	399	444	388	354	387	402	438	412	422	409	363	418	425	386	405	392	417	406	402	403	367	385	412	375	392	396	381	410	415	412	390	401	408	375	415	375	404	404	367	376	375
9.9883	426	416	409	382	381	448	404	409	398	402	399	380	409	349	397	387	397	363	409	390	393	362	379	384	369	430	407	414	406	382	402	415	380	370	378	371	375	383	384	430	377	350	402	354
10.0078	381	373	409	410	410	402	420	412	406	403	379	422	373	410	381	407	388	415	424	412	372	403	341	390	426	399	401	412	405	385	357	424	369	412	387	385	369	395	406	447	354	393	383	428
10.0272	406	388	375	431	372	419	404	394	396	410	379	381	398	425	399	381	353	415	433	421	384	404	390	423	357	421	391	379	422	403	390	384	389	413	430	398	351	392	425	405	392	355	383	354
10.0466	413	388	395	409	412	405	417	416	386	399	407	400	372	349	392	384	395	396	404	396	359	357	386	420	381	406	368	365	386	396	421	359	393	363	386	374	412	352	409	344	380	371	401	370
10.066	364	431	359	385	410	376	391	377	411	408	404	379	389	404	380	375	358	416	384	398	377	360	363	360	400	373	395	376	415	372	419	383	373	383	407	379	363	393	397	375	418	403	432	386
10.0854	398	363	386	405	410	360	418	436	382	412	397	408	379	377	378	367	368	422	388	384	415	410	383	381	420	404	432	401	369	396	374	369	385	409	398	401	371	385	379	384	407	412	398	397
10.1048	417	373	429	413	367	390	396	429	422	395	414	408	387	366	404	364	359	400	384	372	410	367	403	374	385	397	383	368	369	388	398	387	402	380	407	407	404	409	364	390	381	379	414	413
10.1243	427	410	404	394	371	391	377	404	362	391	411	423	422	377	384	383	382	390	365	430	381	394	402	381	361	404	358	343	362	371	378	366	405	386	379	411	383	367	393	398	385	365	429	402
10.1437	439	397	392	406	381	401	407	395	404	391	374	357	393	412	382	396	401	411	427	393	385	410	409	365	410	417	416	409	390	358	382	360	413	333	359	390	375	364	361	397	384	379	386	384
10.1631	443	388	362	381	405	408	393	391	400	391	365	410	396	398	362	395	406	390	411	386	390	388	349	390	379	408	373	388	382	389	408	375	385	381	393	399	395	376	362	410	393	353	374	419
10.1825	369	397	405	397	331	383	366	375	396	336	400	378	403	380	385	389	363	372	367	413	422	384	380	390	380	344	422	369	408	393	365	391	382	359	406	385	405	375	399	373	401	355	390	391
10.2019	432	399	372	362	375	374	358	373	382	355	373	415	390	357	367	385	322	388	387	383	380	389	369	422	371	336	395	380	387	387	369	387	357	379	346	383	416	436	365	383	425	385	377	352
10.2213	390	364	361	372	388	373	370	356	409	363	429	404	397	353	365	404	366	383	363	366	415	397	378	363	393	391	378	384	383	364	377	381	391	416	393	380	377	408	411	382	365	359	372	393
10.2408	366	418	383	387	357	369	356	375	392	360	384	377	373	399	406	408	397	375	393	377	382	343	347	409	377	381	384	435	381	376	399	357	411	379	399	344	379	391	398	394	377	368	422	395
10.2602	399	392	379	396	381	396	398	367	405	388	426	357	370	393	428	367	373	398	385	435	380	407	418	329	401	361	379	389	389	355	396	377	386	400	371	374	366	364	352	407	373	357	380	401
10.2796	379	378	350	390	367	388	407	395	373	402	394	386	382	358	369	395	354	400	395	378	369	341	392	389	379	379	378	384	373	355	403	399	380	404	348	374	406	362	345	386	378	343	396	366
10.299	387	393	395	383	388	401	409	416	391	377	376	387	394	399	376	395	388	376	362	347	404	368	387	375	368	388	384	395	361	361	359	377	360	383	377	370	359	394	398	339	389	392	385	372
10.3184	367	413	436	390	400	384	408	388	403	404	394	371	382	389	378	406	395	370	377	377	397	364	350	378	401	349	330	363	382	369	361	361	418	396	401	387	372	331	376	391	350	335	370	407
10.3379	367	381	388	384	377	380	397	418	373	389	378	370	374	340	378	408	371	379	408	387	379	397	337	371	401	377	400	356	368	360	389	395	392	382	369	389	337	356	360	392	366	365	382	358
10.3573	370	357	396	368	354	412	380	378	377	372	384	383	362	376	373	391	355	377	389	393	393	376	391	404	400	380	373	353	358	362	374	435	384	348	350	360	378	409	380	391	377	361	384	327
10.3767	379	419	376	386	399	389	416	397	374	379	368	368	395	327	385	377	369	392	403	392	395	387	370	333	379	373	355	363	338	382	368	408	403	360	371	350	413	369	423	378	379	390	358	393
10.3961	428	395	384	377	407	369	370	417	399	391	352	376	337	360	370	386	413	368	398	353	412	378	353	386	383	366	359	373	354	375	345	369	375	343	360	370	376	391	354	336	397	366	387	389
10.4155	390	438	365	359	394	359	358	377	379	372	374	320	374	354	377	392	361	363	361	406	344	364	372	388	341	396	374	400	363	355	370	367	354	353	382	401	396	364	361	394	344	390	360	392
10.4349	411	397	352	360	379	417	371	375	381	395	353	416	383	387	349	339	388	342	389	393	358	402	345	380	394	366	339	367	377	357	392	371	356	402	373	352	377	347	358	381	377	350	396	356
10.4544	386	413	382	369	384	384	408	345	405	351	383	381	336	319	386	351	421	361	363	353	370	366	375	375	358	361	343	353	341	343	382	393	400	366	370	358	383	387	359	404	350	367	393	395
10.4738	421	345	395	373	385	397	361	380	344	396	382	380	414	369	371	386	367	369	379	396	370	388	365	344	355	375	383	398	385	356	365	376	390	340	399	358	386	349	359	331	353	329	386	377
10.4932	357	367	369	363	378	345	368	357	375	381	389	385	355	366	378	380	398	368	342	343	384	369	382	367	364	397	347	346	337	356	411	385	373	399	347	384	384	413	361	383	359	388	393	372
10.5126	392	352	400	391	371	381	377	342	363	340	393	397	377	429	354	385	339	358	367	384	339	344	393	362	348	381	370	406	360	356	353	389	361	369	357	394	340	411	356	355	400	375	361	363
10.532	365	362	385	361	384	352	370	394	388	349	407	366	349	376	337	358	338	363	387	379	395	335	367	348	367	371	387	352	344	393	380	366	377	393	394	341	357	414	369	372	366	387	386	374
10.5514	380	353	375	373	421	389	379	374	364	401	405	355	379	401	359	337	358	359	332	352	339	372	357	360	338	341	347	368	376	378	377	350	368	396	373	335	347	354	370	380	367	342	334	337
10.5709	377	354	375	356	381	376	375	400	397	376	376	376	386	344	361	379	365	360	355	373	379	359	393	404	360	347	360	358	355	337	337	372	348	382	365	376	354	341	379	374	331	366	339	370
10.5903	401	376	333	367	423	338	373	374	354	386	349	361	379	379	370	357	326	350	393	379	365	385	370	340	355	357	351	366	412	403	348	378	367	349	367	364	350	373	369	378	375	366	362	395
10.6097	368	370	362	400	394	366	353	344	400	351	400	350	387	344	351	357	343	393	347	363	390	374	373	380	365	365	355	367	344	354	369	345	356	342	343	351	361	361	370	372	366	374	399	335
10.6291	373	388	385	383	379	362	381	392	346	363	359	395	336	378	396	390	372	391	346	339	372	357	341	338	359	371	342	359	361	375	354	353	345	334	393	357	377	366	371	349	400	345	384	366
10.6485	357	352	377	339	391	346	349	367	416	378	399	349	354	332	345	350	370	346	371	358	369	308	323	352	359	342	392	375	329	361	386	371	363	358	339	376	337	401	361	344	374	351	364	367
10.6679	378	388	347	375	345	361	377	388	381	368	368	348	379	362	343	334	364	378	333	368	378	348	332	349	338	361	323	327	340	355	340	324	325	332	359	377	347	355	311	356	330	358	351	357
10.6874	386	359	376	376	389	329	361	401	356	366	353	365	374	387	356	365	354	370	316	343	345	341	382	361	325	378	336	367	380	359	401	388	355	360	353	344	342	337	377	391	382	362	362	368
10.7068	373	371	367	358	387	344	388	360	375	329	357	350	351	360	376	363	378	375	401	352	372	368	361	390	347	376	377	363	330	368	369	373	354	346	365	353	364	347	368	369	349	410	343	328
10.7262	388	380	364	366	373	391	365	349	383	371	372	380	359	342	339	371	347	356	352	353	370	360	355	367	345	341	319	368	369	381	362	361	352	353	390	372	352	346	329	372	380	359	330	347
10.7456	333	387	353	374	377	366	373	352	351	416	345	371	348	366	350	352	410	360	365	360	366	369	322	358	362	356	348	352	404	364	370	367	377	369	353	382	351	354	340	354	351	336	368	358
10.765	370	393	339	392	355	358	335	372	384	397	416	376	361	351	337	338	345	376	346	377	335	346	357	387	359	332	347	372	375	364	366	339	363	339	336	353	350	364	370	387	384	329	329	381
10.7844	370	354	353	372	337	358	363	368	375	362	347	344	366	347	331	360	367	384	336	382	347	360	351	374	354	355	335	368	328	360	347	333	374	365	367	368	392	352	336	354	358	353	348	371
10.8039	356	360	384	384	392	353	344	354	367	371	394	361	362	335	354	380	357	337	341	392	406	351	376	362	343	324	315	354	353	378	341	350	359	319	373	340	338	338	321	357	365	306	348	324
10.8233	374	346	347	393	365	328	364	372	345	352	350	338	368	340	355	310	376	393	371	381	354	394	333	375	381	333	377	397	344	338	338	329	355	372	330	344	358	341	373	361	329	383	359	308
10.8427	335	385	348	333	349	386	327	366	362	337	364	346	367	373	395	394	374	334	366	321	405	340	343	336	341	323	345	381	366	333	352	347	344	336	373	327	360	391	351	358	363	337	348	345
10.8621	364	360	349	372	345	368	374	377	332	348	352	356	376	365	374	361	345	390	382	357	373	331	339	355	332	325	405	341	349	360	310	346	352	362	319	345	328	331	346	362	357	307	342	381
10.8815	335	340	351	343	349	352	328	331	346	375	364	376	326	356	360	371	335	341	349	344	321	311	361	346	353	369	360	360	349	315	356	331	362	336	347	363	334	363	332	314	346	346	350	348
10.901	334	373	362	311	296	361	379	354	344	344	359	402	359	396	360	383	325	335	313	338	307	355	372	372	346	347	351	379	338	333	341	363	350	352	343	347	361	315	383	368	357	345	330	340
10.9204	369	370	409	359	338	347	369	346	348	357	356	315	394	343	346	319	355	371	335	341	355	353	326	368	346	363	346	333	352	393	342	335	363	367	354	393	344	361	307	359	301	378	355	336
10.9398	360	333	286	369	356	383	338	356	372	341	358	359	348	333	368	374	352	374	341	350	342	353	325	382	329	324	353	322	367	357	346	358	345	360	355	325	387	355	327	326	341	323	380	325
10.9592	360	337	350	363	339	393	383	406	381	328	372	397	336	358	346	334	331	343	390	316	355	361	376	367	330	349	336	340	307	336	337	350	351	340	324	343	343	380	332	334	369	336	357	343
10.9786	338	393	364	360	386	348	387	353	364	367	345	357	342	336	335	336	333	327	358	333	351	316	311	376	310	340	334	382	354	360	360	331	340	380	313	369	366	354	355	375	350	341	358	327
10.998	395	353	355	354	374	364	342	360	359	335	352	353	336	343	323	347	323	351	330	368	331	327	379	339	334	342	353	329	358	323	357	330	328	371	363	342	350	367	326	338	347	306	359	374
11.0175	347	340	335	382	319	380	349	354	366	327	389	363	330	358	339	337	356	319	346	325	341	353	359	334	346	340	354	336	343	323	350	339	327	345	319	325	319	359	345	317	376	338	320	367
11.0369	359	348	378	325	329	351	377	377	359	365	343	374	368	329	371	335	367	360	368	382	358	385	376	325	337	353	377	320	347	353	322	374	326	325	340	376	341	333	347	346	377	362	354	325
11.0563	312	314	318	306	357	366	353	343	350	363	342	360	326	333	330	361	342	354	358	350	334	364	375	337	323	349	376	341	348	376	352	348	323	327	351	351	352	329	335	356	345	354	328	346
11.0757	330	336	364	344	370	343	336	349	373	338	361	356	353	344	374	317	338	346	331	383	357	312	363	349	361	369	342	344	359	354	366	340	301	348	332	389	331	343	337	357	344	313	314	352
11.0951	359	346	360	331	330	381	362	346	404	340	341	363	353	348	317	344	316	356	353	347	347	320	333	348	354	358	321	345	366	333	380	368	337	301	345	337	327	344	344	339	349	374	378	342
11.1145	372	352	358	346	387	392	351	360	347	382	361	348	336	349	355	361	345	343	325	301	309	330	352	333	352	342	343	358	338	312	355	359	350	330	342	376	312	356	353	342	350	368	326	361
11.134	334	308	345	341	381	335	379	343	325	315	351	360	369	341	334	336	349	322	348	351	350	357	306	331	357	353	303	309	328	368	345	310	315	346	357	358	292	367	328	358	342	314	346	361
11.1534	367	334	352	364	357	357	295	358	319	345	341	349	316	342	345	335	331	335	359	336	348	330	351	313	313	341	339	343	333	357	334	337	335	341	346	347	311	338	307	331	343	356	311	348
11.1728	358	339	383	363	396	386	339	363	354	360	324	352	315	339	353	323	320	367	365	322	310	347	326	373	339	364	318	321	347	361	355	365	303	343	361	298	344	312	335	332	381	331	334	324
11.1922	326	321	390	367	361	314	362	325	318	391	348	337	346	332	348	321	317	306	328	341	336	339	330	353	347	346	325	332	333	365	344	342	312	317	299	346	357	307	349	332	359	347	331	365
11.2116	337	344	336	338	359	332	347	377	344	368	328	342	344	318	335	337	348	358	329	347	329	320	340	357	352	353	342	338	340	342	345	372	310	358	325	328	320	326	320	330	354	328	356	332
11.231	356	357	359	353	356	353	344	348	348	351	320	368	316	328	329	332	324	325	358	339	333	291	344	332	367	334	324	339	340	358	322	337	345	320	335	327	320	322	326	350	347	334	322	328
11.2505	332	362	302	338	336	362	348	356	325	338	315	333	329	337	311	348	319	342	337	323	343	350	338	337	342	336	342	307	329	344	335	344	342	315	303	335	340	325	347	340	289	317	313	372
11.2699	352	348	327	381	358	367	348	336	336	314	350	335	311	354	343	340	362	348	351	321	347	322	337	346	304	296	333	316	335	335	297	336	338	315	305	328	305	346	312	345	330	304	337	339
11.2893	355	316	333	334	368	365	373	373	324	360	331	348	331	398	327	325	331	299	324	328	344	341	340	328	331	337	350	329	351	369	330	335	320	327	365	343	334	331	341	346	316	312	322	312
11.3087	347	337	336	314	335	305	315	308	348	365	329	329	316	342	330	327	321	334	306	321	362	349	326	324	307	338	332	344	323	335	293	324	327	318	366	323	319	331	331	325	308	313	313	361
11.3281	367	328	383	348	341	349	337	316	347	328	350	337	363	342	314	345	325	323	327	349	360	340	339	340	293	336	356	325	321	337	333	342	346	329	348	342	321	344	338	330	324	360	344	312
11.3475	348	336	333	313	347	331	326	342	362	328	345	313	367	344	348	309	331	355	367	330	345	353	323	327	337	331	348	319	333	318	373	324	320	310	293	312	299	349	330	337	299	300	326	330
11.367	353	354	312	319	349	349	340	328	332	329	306	298	309	319	306	331	347	336	343	344	348	341	344	340	322	358	324	330	308	358	314	347	320	333	339	316	348	301	348	344	344	338	323	334
11.3864	339	351	345	327	356	342	341	353	340	360	289	309	322	369	317	342	343	349	334	331	365	359	342	347	297	354	330	310	300	329	323	332	337	306	290	345	329	329	339	319	326	315	312	353
11.4058	323	322	357	330	320	356	341	331	328	360	335	294	345	335	315	320	339	317	336	345	295	344	301	324	322	323	309	307	347	358	320	319	346	306	333	361	322	286	358	323	328	334	320	307
11.4252	357	376	324	343	336	319	315	326	336	322	375	297	316	327	297	338	325	333	354	348	346	359	319	327	331	280	320	319	374	326	344	339	332	338	334	335	382	329	330	341	351	288	333	325
11.4446	334	357	336	327	346	341	305	338	374	310	350	343	338	333	344	311	303	345	322	337	308	363	322	336	344	362	318	316	358	338	311	353	317	322	302	304	333	347	337	311	306	314	330	341
11.464	329	361	329	342	332	349	343	359	334	337	331	318	332	329	296	365	352	324	334	333	266	329	290	327	332	287	324	311	346	322	364	314	320	324	308	338	383	336	326	321	316	338	358	355
11.4835	320	373	346	343	372	337	288	350	320	343	349	341	322	319	307	308	337	355	334	323	326	305	326	314	383	342	341	335	313	312	315	320	298	318	354	325	304	310	357	350	332	327	343	329
11.5029	328	362	340	363	340	348	324	321	315	328	356	303	287	324	370	323	319	301	342	296	339	306	308	325	348	304	343	320	347	322	320	348	296	335	343	331	319	329	332	329	316	354	321	354
11.5223	360	326	327	334	354	341	344	344	336	329	309	320	309	341	326	317	279	326	327	298	328	395	321	357	346	282	325	355	309	342	335	291	340	332	325	315	289	339	342	300	324	337	314	340
11.5417	333	341	319	315	322	299	347	342	327	329	311	369	328	304	323	308	357	309	360	306	347	314	338	343	311	343	317	350	314	326	329	331	312	343	324	357	325	333	331	316	296	322	324	307
11.5611	308	330	318	357	349	344	321	366	321	338	349	354	289	339	325	328	339	333	336	299	346	340	341	316	325	342	299	330	309	332	334	312	332	296	342	306	330	308	341	331	318	310	313	300
11.5806	322	347	325	337	333	348	355	336	356	295	322	353	320	296	323	357	280	338	314	341	351	307	345	306	284	320	322	323	326	322	358	330	313	308	322	321	320	321	325	315	343	299	350	313
11.6	329	333	360	330	355	293	329	318	283	335	297	371	331	301	297	347	325	284	354	272	316	342	316	339	326	351	323	331	351	316	335	328	329	349	348	323	295	320	315	335	315	290	356	289
11.6194	330	351	351	344	340	318	292	318	326	355	330	344	310	317	302	317	348	332	343	306	328	345	302	329	339	295	315	336	337	328	332	287	317	319	352	335	320	344	306	320	308	315	310	307
11.6388	356	337	325	323	341	362	343	357	337	338	347	342	328	338	327	302	324	363	312	339	306	324	311	306	349	339	328	336	302	311	314	319	294	309	300	345	304	331	312	311	314	328	313	359
11.6582	371	329	322	341	319	328	313	340	329	332	293	328	339	348	333	327	354	316	365	298	356	317	323	334	311	328	301	331	325	324	294	324	352	324	338	343	314	336	321	314	349	298	322	311
11.6776	311	336	324	346	311	347	302	321	321	302	314	340	326	314	301	334	324	317	340	317	311	330	305	328	358	340	293	318	326	311	337	312	343	302	356	347	313	281	311	326	313	330	327	315
11.6971	338	347	313	341	336	317	331	316	337	334	342	328	313	308	354	321	355	367	316	315	316	314	303	352	359	325	286	317	330	320	348	345	299	329	323	319	357	315	300	337	286	304	271	318
11.7165	331	345	334	333	323	324	335	334	319	334	294	320	376	354	328	359	316	311	354	329	307	338	338	335	318	317	282	304	317	330	303	312	346	319	327	353	298	319	310	296	308	316	327	320
11.7359	309	315	326	331	345	308	334	336	314	316	337	295	337	328	320	323	329	324	316	331	341	361	310	283	325	311	287	310	309	315	366	322	348	309	319	306	321	343	325	311	348	342	315	310
11.7553	307	306	322	336	290	326	305	322	309	338	334	345	339	334	327	326	307	342	358	318	298	327	324	311	308	302	299	331	300	302	276	299	319	317	316	340	324	347	334	325	326	302	314	311
11.7747	323	309	325	338	341	346	311	351	338	369	319	320	330	356	305	311	320	339	308	364	286	312	290	328	337	302	294	334	306	302	336	312	296	328	329	328	362	330	316	333	293	274	296	307
11.7941	345	340	296	337	333	308	363	333	331	317	339	322	325	321	323	339	298	320	345	355	310	313	326	278	323	354	316	327	329	319	300	338	306	307	336	343	314	336	313	337	340	337	291	320
11.8136	329	316	333	340	324	324	369	315	343	316	312	313	320	323	316	327	356	302	343	308	333	347	308	323	299	338	295	330	316	302	340	310	325	282	299	336	321	321	325	304	333	294	308	293
11.833	346	338	308	322	320	285	304	310	321	344	305	347	319	302	301	313	320	326	343	304	336	324	299	297	330	281	323	335	348	296	284	348	303	332	317	311	291	317	330	329	345	309	316	319
11.8524	304	295	319	314	343	326	297	333	322	347	334	282	325	330	312	321	315	307	329	295	333	298	310	306	310	335	293	322	286	312	324	324	323	328	323	283	296	344	347	322	310	311	278	315
11.8718	327	324	324	329	355	322	315	286	359	315	304	299	299	307	358	315	304	301	307	316	361	327	307	328	316	316	315	306	299	324	342	358	307	304	325	285	272	289	326	317	299	343	324	329
11.8912	334	325	332	284	326	313	310	343	307	345	318	336	327	321	303	308	313	308	334	307	320	296	343	295	352	338	329	334	300	317	308	327	338	318	349	285	320	318	318	298	320	309	325	297
11.9106	331	329	327	317	324	314	321	328	302	316	327	339	314	301	300	306	305	312	308	315	302	328	342	319	317	303	322	294	271	331	292	301	329	331	317	320	309	344	295	309	336	351	295	320
11.9301	296	317	289	351	314	311	323	309	329	310	289	344	306	319	315	320	314	294	287	314	299	338	303	320	331	317	273	321	342	334	315	321	336	323	319	306	310	327	299	304	352	296	297	310
11.9495	358	313	335	287	356	361	330	355	344	338	321	350	334	307	299	286	314	322	336	308	324	312	294	323	339	294	304	302	314	303	347	301	307	307	294	323	297	306	322	330	321	320	298	328
11.9689	324	315	328	315	355	319	336	320	313	330	336	291	311	307	338	302	307	310	330	312	299	330	314	314	316	345	291	311	306	318	315	305	292	296	309	289	306	281	298	315	324	309	315	316
11.9883	329	344	341	283	308	314	304	314	313	337	305	305	311	307	323	305	304	333	319	311	314	294	326	324	300	294	296	329	327	304	308	314	333	346	307	313	319	299	306	318	344	315	310	283
12.0077	309	311	306	292	321	332	345	324	309	361	342	309	334	304	321	345	307	295	318	323	289	350	345	304	307	284	326	347	296	275	310	323	330	298	277	313	307	303	333	317	262	313	310	321
12.0271	296	324	301	302	328	315	341	315	292	306	303	324	302	329	301	310	337	306	344	317	294	345	337	299	325	359	318	306	319	340	302	317	287	299	317	312	291	265	279	319	302	293	307	307
12.0466	299	293	310	325	346	336	321	329	349	314	313	312	331	297	326	307	305	280	330	352	298	294	298	304	308	337	316	337	299	325	330	293	334	333	329	326	308	318	316	336	313	307	340	314
12.066	311	305	317	335	363	325	308	323	298	339	338	298	284	324	278	313	288	315	332	313	299	316	354	313	300	313	307	314	345	304	332	331	321	294	306	339	296	311	336	344	286	278	310	291
12.0854	321	312	310	325	314	327	306	296	322	314	322	325	338	297	342	287	318	310	327	303	317	296	298	315	280	365	298	323	304	305	307	306	311	348	280	296	325	324	306	267	286	310	280	300
12.1048	324	333	325	317	301	320	344	335	314	308	289	327	319	299	308	323	274	299	334	300	306	320	332	325	342	310	326	321	289	299	314	303	291	300	299	318	293	318	305	296	313	309	287	323
12.1242	311	332	307	333	305	301	310	327	312	322	305	313	317	310	343	317	316	316	330	296	286	309	321	287	283	330	323	324	308	318	320	299	318	302	323	307	309	314	267	331	326	313	302	288
12.1436	317	307	316	336	298	321	322	312	317	309	314	290	319	309	312	273	289	314	338	310	323	323	323	315	325	288	296	342	329	331	297	313	273	319	331	309	278	309	325	275	298	308	335	340
12.1631	295	319	309	335	288	305	283	302	312	316	277	305	276	273	288	291	310	323	311	371	322	307	302	295	303	319	311	308	334	281	302	273	298	309	267	318	316	325	319	295	337	293	303	303
12.1825	338	303	331	324	289	306	334	334	323	308	333	300	308	321	305	294	293	308	306	322	272	310	314	322	290	299	308	309	312	281	314	287	281	283	306	287	318	290	315	315	324	312	263	307
12.2019	302	341	318	346	340	316	323	327	296	309	317	308	324	320	324	308	333	293	321	320	334	317	327	268	338	317	315	299	267	303	315	293	318	306	327	287	301	349	288	276	314	283	273	273
12.2213	323	316	317	327	308	323	317	312	300	309	338	341	310	294	313	282	278	329	280	302	290	279	333	333	311	284	291	289	323	291	298	310	301	260	303	332	270	307	319	278	280	269	320	319
12.2407	330	321	313	306	320	331	303	303	299	293	355	312	292	287	294	285	309	324	292	326	285	310	319	327	283	317	288	331	282	312	284	304	304	331	285	306	290	346	323	327	254	285	313	305
12.2602	339	287	323	305	302	319	318	315	309	316	307	314	294	316	318	311	318	355	325	321	316	308	301	314	319	304	327	294	290	300	313	278	333	308	312	322	344	280	325	315	286	307	308	319
12.2796	309	299	309	326	334	309	312	299	354	270	305	288	302	300	296	291	334	328	301	330	299	307	316	328	306	313	308	292	350	268	330	294	301	318	303	312	331	322	290	317	286	294	309	298
12.299	299	305	333	303	293	334	312	294	322	297	315	308	294	309	299	335	330	322	311	312	306	299	316	296	280	320	314	292	291	304	308	309	290	299	321	301	300	293	289	336	333	300	319	284
12.3184	349	342	320	295	321	316	325	316	293	309	301	294	311	281	294	297	299	299	299	297	329	307	305	285	321	287	296	309	298	317	302	303	318	315	282	304	272	282	316	265	292	315	301	270
12.3378	310	309	326	323	322	313	289	307	298	309	335	325	313	286	318	315	356	318	303	305	273	294	318	303	300	304	314	300	307	307	253	291	311	304	295	315	264	300	300	324	304	310	291	292
12.3572	330	292	300	282	307	337	300	293	275	304	307	331	309	325	329	335	318	312	310	323	289	308	311	319	285	268	323	299	300	296	330	298	287	279	273	319	307	293	294	301	330	318	289	305
12.3767	297	315	316	313	318	316	326	340	307	279	318	308	290	324	307	323	301	311	299	304	312	315	304	275	317	292	314	318	292	296	292	305	312	328	285	322	313	314	289	310	298	318	315	306
12.3961	312	310	311	309	312	306	294	328	285	311	286	282	323	268	299	291	300	272	298	286	330	303	326	291	295	302	299	266	310	279	296	312	286	302	273	270	297	291	297	299	295	321	315	327
12.4155	309	317	316	295	331	322	337	318	300	308	308	316	283	287	336	315	321	298	326	305	319	310	337	311	294	278	314	304	303	310	291	299	289	313	255	281	282	288	306	313	302	307	280	299
12.4349	324	307	332	294	310	295	302	310	278	321	292	327	317	319	315	304	316	326	285	293	304	289	318	323	294	306	283	297	331	326	310	305	303	290	325	288	311	306	311	295	284	328	297	321
12.4543	332	304	281	310	301	339	311	281	327	304	332	299	289	276	304	336	309	291	284	279	343	329	352	284	301	308	307	330	291	276	322	304	328	294	279	290	293	302	283	315	325	306	324	323
12.4737	305	312	290	323	286	329	310	303	303	262	268	335	319	322	303	306	292	318	307	341	298	313	284	313	318	301	294	298	296	306	304	289	302	284	303	302	273	312	323	299	306	295	297	287
12.4932	321	324	306	311	326	304	295	324	306	317	277	321	295	304	308	303	317	281	302	276	297	333	317	289	257	293	288	277	283	332	307	303	316	310	309	308	274	303	296	313	289	282	262	292
12.5126	320	318	310	309	302	337	322	328	323	293	293	320	316	258	296	312	304	340	310	318	322	317	287	281	278	279	291	311	292	324	323	295	302	323	287	285	296	269	286	315	294	317	295	279
12.532	300	307	293	316	312	289	306	304	297	315	311	275	314	278	359	283	321	285	338	322	311	270	311	311	287	317	277	313	330	303	290	294	301	270	288	288	312	293	267	328	279	293	317	318
12.5514	318	329	275	310	317	294	319	287	288	284	293	309	321	320	268	304	268	293	289	283	310	296	296	311	313	280	269	301	302	299	310	307	307	285	290	281	303	295	292	313	303	266	306	277
12.5708	301	309	311	304	296	315	290	295	303	314	281	270	301	275	315	316	293	268	306	274	323	280	298	294	301	267	319	311	294	284	285	308	319	301	310	251	262	319	301	303	282	329	300	280
12.5902	298	312	301	295	275	299	295	294	296	284	305	294	298	298	311	255	303	288	307	307	304	290	267	303	242	316	300	307	303	316	314	304	283	304	278	324	322	297	261	293	286	290	308	340
12.6097	310	333	291	293	332	305	283	285	327	315	275	321	292	292	311	320	296	293	325	289	294	308	287	281	301	299	306	290	306	317	294	275	285	276	287	292	294	332	275	273	266	302	311	299
12.6291	274	320	302	304	311	311	344	305	304	315	321	292	260	307	310	318	295	277	323	304	303	274	298	266	299	277	292	302	295	283	304	283	300	320	295	285	296	297	270	321	265	275	271	289
12.6485	320	324	322	284	300	317	299	309	266	299	292	307	323	335	291	295	328	328	295	291	283	278	264	300	289	289	327	275	292	317	312	315	295	288	288	291	302	283	323	291	270	304	265	246
12.6679	283	289	315	316	309	291	291	296	283	311	295	291	309	273	290	324	312	264	303	287	298	290	285	326	320	272	298	254	297	316	306	301	270	307	268	321	286	294	305	312	278	298	309	313
12.6873	298	305	333	248	289	289	319	292	311	285	275	302	330	295	283	274	306	280	267	287	308	253	300	276	306	291	284	307	290	277	289	277	275	311	302	329	294	283	285	260	323	297	287	296
12.7067	321	316	304	329	294	302	293	287	289	346	293	310	288	302	315	299	280	311	293	294	284	325	308	290	301	295	285	312	297	288	297	299	316	277	308	309	281	278	282	251	279	274	289	298
12.7262	327	298	317	308	301	298	306	301	291	302	307	281	284	279	284	290	280	283	301	310	308	274	305	286	277	288	282	296	304	292	278	306	285	289	276	275	284	304	325	281	335	289	288	283
12.7456	307	298	297	324	280	306	305	301	271	272	306	342	295	271	312	256	295	307	306	275	282	301	293	281	288	301	305	263	313	302	278	298	303	291	341	280	277	285	296	287	327	279	280	304
12.765	276	287	329	316	298	294	281	328	306	314	287	309	303	279	303	330	298	299	326	314	291	305	286	325	310	291	322	288	270	283	287	296	279	309	314	298	290	296	275	308	303	310	266	278
12.7844	321	293	308	287	296	291	329	292	293	324	317	293	297	279	285	286	287	304	313	284	288	311	290	314	307	293	272	287	322	279	289	299	305	299	279	266	277	289	304	279	280	303	299	270
12.8038	293	304	295	276	286	267	311	314	313	305	294	322	299	290	321	290	312	297	296	301	296	309	287	293	260	315	293	329	303	298	280	286	293	277	276	291	292	273	301	299	307	322	280	268
12.8233	319	303	319	303	337	312	288	273	284	318	254	301	303	290	288	303	296	288	296	285	284	290	298	288	290	309	285	314	319	268	332	298	276	290	288	277	272	295	300	269	265	292	273	344
12.8427	289	325	299	278	279	303	290	298	287	289	337	305	288	315	301	273	288	303	307	272	287	287	328	323	291	293	285	331	278	274	284	309	300	286	317	305	290	293	284	260	290	320	295	298
12.8621	310	301	298	302	323	310	301	319	303	304	289	318	284	301	326	299	298	301	320	261	295	306	262	283	310	294	315	310	296	296	304	296	283	288	288	271	297	293	297	282	280	326	297	298
12.8815	279	309	291	329	299	326	267	290	271	330	315	302	329	294	280	287	310	288	318	277	284	317	300	281	301	295	271	274	317	311	286	257	293	294	290	276	297	302	264	265	301	297	278	297
12.9009	310	287	263	329	314	325	305	271	296	290	309	302	276	302	301	289	319	299	300	284	301	289	286	274	292	288	282	308	268	299	293	307	285	296	301	303	281	293	298	285	287	267	314	276
12.9203	303	296	310	327	287	322	298	332	295	302	290	298	307	291	301	304	261	267	311	321	279	296	266	297	282	307	293	307	300	277	290	269	281	316	256	309	303	305	319	303	293	340	272	298
12.9398	308	296	279	280	274	298	334	273	308	275	304	297	280	294	292	307	283	292	304	310	277	300	293	285	319	265	274	315	287	292	304	274	275	268	275	294	267	294	310	291	300	293	299	291
12.9592	291	343	337	301	293	302	320	276	301	283	274	289	257	281	277	278	293	304	274	271	272	280	291	288	276	284	279	264	285	307	279	269	324	317	293	311	321	285	294	292	297	291	271	272
12.9786	312	334	298	302	290	306	309	268	298	344	304	320	290	282	280	308	288	298	263	294	264	306	272	276	273	321	306	294	294	319	265	310	281	280	304	296	298	273	309	272	272	275	283	328
12.998	297	287	309	279	285	310	316	284	300	290	304	315	307	292	284	318	269	291	307	261	316	285	274	294	288	308	297	305	270	315	277	309	305	296	291	300	312	317	263	253	300	294	302	294
13.0174	326	291	310	335	309	291	317	300	295	327	307	295	315	293	257	289	267	288	305	292	299	268	275	293	282	314	273	297	289	291	299	260	285	296	276	311	252	283	282	282	307	284	293	268
13.0368	282	293	285	296	294	298	302	301	300	289	269	315	288	270	273	299	300	289	284	277	283	309	272	295	305	283	329	274	279	288	266	285	309	278	294	297	305	292	290	268	291	273	307	285
13.0563	331	283	306	300	285	282	301	290	297	286	283	285	311	293	284	280	304	284	302	311	284	291	302	287	307	270	303	320	313	264	280	249	286	290	244	299	302	293	317	303	286	262	305	287
13.0757	335	305	279	300	305	291	334	316	276	328	283	295	293	307	284	298	295	297	277	311	294	302	288	295	287	267	296	277	296	270	279	257	274	289	269	289	257	290	295	284	287	319	306	300
13.0951	294	295	288	312	329	302	313	302	291	328	303	270	288	293	278	290	277	287	308	263	269	309	275	296	278	300	303	273	281	298	289	280	274	294	314	279	283	301	280	288	266	248	281	285
13.1145	319	289	295	288	332	281	314	285	297	304	309	258	291	287	284	283	271	300	292	267	277	279	287	269	285	302	295	282	285	267	315	268	272	265	273	280	292	296	291	295	277	313	273	272
13.1339	304	284	270	287	322	317	305	294	291	317	318	301	300	290	295	312	294	301	308	270	295	300	295	322	288	310	268	318	303	277	296	271	309	284	298	255	276	319	287	260	279	294	295	295
13.1533	302	321	316	294	290	284	269	318	297	295	314	330	293	311	305	300	309	320	294	287	282	275	279	278	288	249	279	276	271	315	252	269	300	289	297	292	277	276	307	297	294	298	285	282
13.1728	274	263	291	295	285	310	272	289	313	273	267	273	253	302	284	288	276	268	275	318	316	306	267	296	272	251	290	262	284	282	313	292	264	276	277	305	257	278	278	279	296	306	257	277
13.1922	313	302	281	290	256	277	304	309	315	313	294	316	308	322	293	300	295	275	290	285	283	263	286	305	279	302	315	255	282	297	291	266	282	293	277	294	274	289	277	301	307	305	282	286
13.2116	309	324	298	287	309	326	271	281	275	277	301	286	271	314	287	277	271	317	295	280	313	305	284	278	291	315	309	298	268	291	309	294	314	305	282	286	266	256	277	312	259	277	305	251
13.231	317	279	305	322	286	303	283	298	318	265	275	307	293	294	283	280	293	295	266	289	310	282	281	285	288	270	288	257	282	277	272	289	273	295	297	285	274	285	297	280	288	298	258	288
13.2504	273	254	290	318	286	326	274	290	284	264	291	287	308	286	290	322	282	288	275	282	296	316	313	272	284	279	311	283	278	294	285	257	252	276	318	275	312	274	281	289	294	307	279	265
13.2698	263	305	281	311	304	319	283	282	301	314	277	265	290	308	291	267	297	278	283	271	286	274	326	286	290	261	274	281	280	307	284	284	308	280	289	273	312	282	290	286	300	273	285	285
13.2893	299	271	294	309	295	267	290	284	319	262	288	273	281	278	298	281	274	283	265	293	276	286	262	289	276	261	293	272	263	317	297	288	273	279	291	288	291	304	287	277	303	283	288	285
13.3087	305	265	293	304	295	281	303	314	293	306	313	289	311	299	296	276	289	315	289	269	288	287	289	286	306	300	288	288	279	304	291	289	295	287	295	277	299	310	284	280	272	281	297	283
13.3281	295	293	294	296	304	270	291	271	275	290	268	290	302	292	297	281	265	279	265	305	294	278	312	273	289	271	263	267	275	299	304	253	315	307	301	259	272	303	262	305	278	296	282	295
13.3475	306	297	282	295	301	285	285	288	283	302	289	241	286	286	286	281	272	309	268	293	284	341	246	302	256	259	306	270	314	304	278	293	255	252	266	253	267	304	301	260	285	272	299	271
13.3669	282	266	286	315	322	295	301	296	310	289	291	304	317	323	292	298	282	291	259	294	303	288	276	283	266	260	307	273	282	279	280	277	283	301	272	274	272	312	274	293	298	284	286	294
13.3863	272	292	322	278	301	304	301	302	299	256	288	279	292	272	320	301	279	241	290	275	297	300	290	267	272	268	261	270	305	295	279	277	300	277	287	312	278	285	282	282	283	296	297	282
13.4058	312	272	286	285	299	260	287	317	284	276	284	282	306	250	294	305	294	269	280	257	288	275	250	301	287	291	279	291	266	272	290	258	273	269	285	284	290	284	292	255	265	297	266	267
13.4252	296	241	286	278	291	297	302	295	274	285	287	283	324	282	321	284	292	270	287	283	303	279	276	296	299	307	300	281	276	311	299	284	291	285	306	318	281	282	292	272	296	307	291	282
13.4446	266	271	321	299	308	283	303	298	293	289	276	293	275	289	291	285	298	291	301	278	289	282	315	287	270	278	296	279	287	290	274	264	277	276	256	281	282	270	267	238	257	284	291	304
13.464	280	316	257	295	283	265	305	292	294	307	287	304	295	275	297	289	258	301	283	271	279	262	294	300	278	262	296	293	305	264	281	298	265	251	281	259	275	305	267	270	276	300	267	298
13.4834	293	281	308	283	296	272	281	292	298	290	287	300	298	283	299	293	271	253	269	264	277	299	258	290	288	277	276	274	303	279	268	279	304	268	287	304	288	262	276	237	259	286	260	301
13.5029	308	291	277	321	285	281	279	300	296	293	295	278	307	284	313	279	303	292	313	258	289	288	282	279	287	302	291	279	272	283	254	294	292	285	267	276	313	296	288	290	268	288	278	249
13.5223	315	317	303	310	305	293	294	280	285	293	256	312	287	290	282	262	277	293	312	278	273	300	291	285	279	279	305	287	266	284	296	289	287	248	294	288	281	312	277	294	312	271	275	255
13.5417	280	303	305	301	294	322	284	254	258	265	273	276	284	286	281	274	301	315	285	290	312	255	283	260	302	305	289	277	289	243	273	306	293	289	277	289	270	286	290	275	292	280	273	276
13.5611	284	290	270	283	304	283	301	314	274	270	272	298	288	294	282	296	309	280	255	292	283	292	287	294	279	241	283	283	287	269	285	293	288	260	256	264	269	260	265	289	297	267	299	269
13.5805	304	297	311	300	327	295	301	294	310	281	291	276	305	286	288	279	290	298	298	275	257	282	290	264	308	305	255	287	280	288	296	269	305	268	263	312	306	267	298	298	284	309	285	240
13.5999	298	294	254	295	281	302	287	286	292	306	284	285	333	310	292	273	264	313	253	285	281	275	261	266	272	298	279	285	257	287	283	256	265	254	282	282	292	303	292	287	285	273	274	232
13.6194	287	268	275	317	289	263	310	267	293	291	299	308	301	284	297	274	272	279	297	295	312	322	303	297	301	283	282	286	273	283	285	261	286	302	267	240	317	269	302	304	272	272	288	278
13.6388	289	298	260	294	289	303	293	304	308	270	288	284	324	281	268	308	293	274	273	284	268	306	250	250	288	269	296	275	290	309	302	296	296	274	260	275	282	259	277	311	308	280	292	289
13.6582	278	304	319	263	290	303	286	270	289	301	287	269	295	282	276	241	282	305	297	281	282	280	309	265	268	232	295	278	320	287	291	291	268	268	284	272	308	268	275	297	266	284	265	316
13.6776	307	294	298	267	286	315	292	314	299	308	301	297	279	269	265	302	273	267	326	300	289	316	282	307	278	291	293	307	278	309	297	275	248	275	276	288	283	266	299	281	282	282	312	257
13.697	293	287	329	305	297	290	284	305	285	323	325	281	292	268	280	291	273	285	317	305	283	292	263	279	287	265	264	262	289	276	293	290	297	292	309	281	262	268	257	262	279	308	297	279
13.7164	279	310	321	302	294	295	304	291	302	300	284	301	295	281	312	299	303	286	297	289	305	317	285	299	308	266	272	285	297	273	272	306	276	277	264	290	297	311	275	290	302	279	273	288
13.7359	322	263	276	276	273	277	289	273	311	323	310	276	280	256	312	264	276	301	289	250	282	255	264	285	325	233	279	314	280	291	329	267	286	300	290	280	254	279	337	266	264	290	311	267
13.7553	311	281	300	281	292	301	275	295	271	294	298	293	280	275	269	305	254	274	297	256	291	308	277	274	302	276	290	284	312	279	285	256	296	280	269	265	284	247	295	268	273	278	264	301
13.7747	333	270	302	292	290	298	275	276	279	281	292	293	274	308	283	284	271	314	265	271	284	295	293	294	278	274	295	272	282	276	266	280	276	281	308	271	251	276	275	316	271	265	255	272
13.7941	338	297	281	285	257	281	305	316	290	262	288	296	274	291	284	271	294	292	298	285	280	252	240	280	288	284	278	276	300	262	291	278	280	279	281	268	268	269	299	268	277	290	292	289
13.8135	288	295	308	248	273	291	303	275	266	281	294	289	273	277	284	269	309	294	270	291	293	270	286	289	281	301	238	280	290	282	290	301	282	272	254	286	269	267	271	282	271	286	321	282
13.8329	284	274	272	291	335	273	295	289	316	298	286	270	315	293	260	268	253	298	278	281	253	267	288	279	283	268	275	252	263	265	305	253	274	294	262	288	271	311	286	273	258	265	295	298
13.8524	299	313	281	301	284	282	321	314	310	335	308	307	289	289	278	293	268	301	298	287	265	293	284	257	276	296	291	275	276	297	282	296	261	297	272	302	296	279	308	293	262	239	270	281
13.8718	285	313	300	277	276	264	351	280	269	281	273	295	267	265	275	251	275	294	273	288	290	295	270	290	268	278	262	306	288	276	285	267	260	296	235	280	256	245	270	285	249	289	283	281
13.8912	295	262	281	311	263	268	258	274	317	277	257	283	295	281	286	276	271	274	282	280	247	278	276	298	313	257	261	289	264	288	278	247	268	294	273	304	257	285	309	295	289	267	268	256
13.9106	297	269	266	272	269	273	284	294	273	281	276	266	295	311	284	286	293	285	296	287	268	288	284	310	293	258	291	253	269	264	270	271	293	256	260	270	303	295	264	284	272	257	251	266
13.93	312	283	287	272	312	291	284	311	254	263	285	284	285	289	282	262	288	240	272	275	288	263	277	242	294	283	312	264	295	272	278	260	272	285	284	278	256	288	284	255	275	269	298	248
13.9494	270	317	275	322	281	267	277	310	297	271	285	253	280	270	272	260	275	286	280	253	266	251	293	266	269	277	270	312	284	278	297	316	303	283	285	281	295	295	291	280	284	270	272	251
13.9689	269	326	276	304	285	282	315	281	313	280	249	319	288	266	287	306	268	240	299	285	278	316	263	270	260	272	296	283	259	302	271	288	272	284	301	275	295	280	275	281	265	287	263	267
13.9883	272	257	270	268	267	289	302	292	309	272	267	254	304	293	281	284	295	299	268	274	292	293	279	304	273	298	241	282	284	284	293	269	288	275	288	273	284	285	256	283	280	273	311	249
14.0077	270	276	298	322	304	270	287	301	281	282	310	287	330	284	268	257	282	276	316	269	293	277	267	281	287	305	303	269	277	267	301	296	262	300	311	266	288	299	297	305	293	292	306	286
14.0271	303	246	302	290	262	254	268	307	281	261	284	258	270	307	270	278	285	288	309	298	282	280	304	293	272	265	268	285	293	296	284	257	289	286	275	261	269	275	294	253	261	293	295	286
14.0465	275	286	264	323	281	276	310	291	323	268	289	276	272	296	282	261	293	289	270	273	267	261	277	286	294	281	315	270	269	281	284	274	271	296	260	255	241	256	241	267	304	257	286	308
14.066	303	291	276	276	265	289	308	296	271	265	262	270	293	287	297	287	311	270	286	294	285	249	248	281	250	275	313	290	280	292	279	261	264	286	272	274	294	251	286	281	269	269	292	303
14.0854	268	276	273	243	285	281	301	295	299	285	311	271	273	286	302	275	287	287	292	261	278	243	265	285	277	279	290	289	285	264	278	269	257	263	283	268	283	280	274	268	280	268	268	259
14.1048	275	271	311	283	316	265	263	288	280	294	290	258	284	300	264	276	281	266	275	265	270	271	263	225	278	263	286	279	270	265	299	293	273	296	267	273	286	286	284	257	283	286	310	263
14.1242	300	286	271	264	253	280	286	304	295	296	311	272	275	309	298	275	280	272	283	279	306	271	289	294	263	274	290	244	294	261	265	281	261	265	265	283	282	266	279	276	264	267	266	278
14.1436	284	264	279	301	292	270	290	288	247	296	287	285	288	282	284	273	314	255	285	288	292	239	291	288	308	282	265	271	282	295	281	257	292	263	281	309	305	247	270	268	275	285	276	282
14.163	285	307	292	269	292	313	245	290	264	290	261	265	281	299	292	280	273	311	290	295	286	275	276	252	280	294	302	299	241	303	306	257	274	269	258	291	293	266	273	266	269	279	277	273
14.1825	284	278	284	289	291	287	292	305	293	268	270	303	252	273	295	266	280	264	283	284	254	276	258	258	284	284	300	267	275	283	277	262	303	289	290	273	251	300	257	280	274	236	276	263
14.2019	287	304	284	323	253	290	264	274	277	279	260	258	283	257	270	263	303	286	268	263	266	271	289	293	246	276	278	266	295	272	262	242	286	289	290	278	297	285	283	280	265	283	282	286
14.2213	293	273	264	260	283	265	251	293	274	273	298	263	261	293	286	253	275	287	288	283	278	283	290	255	251	260	311	275	266	253	276	292	294	280	244	275	295	268	270	274	267	264	281	253
14.2407	335	287	293	263	311	259	287	289	281	244	285	269	294	266	273	294	285	285	244	297	273	305	304	300	293	300	306	312	288	294	257	289	285	272	260	276	284	263	260	265	268	270	295	292
14.2601	265	288	278	274	278	281	275	288	320	309	309	294	285	275	297	298	285	270	301	265	252	258	311	298	245	245	252	265	292	307	279	273	296	249	280	249	252	232	275	291	259	288	294	270
14.2795	277	286	265	266	279	289	301	270	297	283	301	285	261	302	257	279	298	288	245	295	280	269	264	298	262	293	288	291	288	310	285	305	291	272	259	280	293	292	279	266	292	273	274	280
14.299	280	274	302	292	282	273	285	278	289	266	300	281	288	279	312	299	291	267	254	284	269	271	278	310	281	281	255	291	290	279	275	261	281	259	306	268	327	273	225	302	305	283	297	259
14.3184	309	257	306	281	305	249	297	286	263	232	295	284	268	283	296	271	263	273	303	286	280	290	318	264	310	315	265	275	266	280	300	254	261	280	244	278	279	273	262	250	266	281	256	264
14.3378	279	288	274	265	264	284	265	279	299	272	303	296	286	274	301	297	291	262	302	237	287	276	239	283	276	255	289	297	281	261	292	272	274	306	264	283	266	256	289	297	266	289	238	288
14.3572	251	316	291	305	276	274	268	293	300	275	294	288	322	263	272	259	262	286	282	283	271	279	312	277	294	317	276	305	269	276	254	264	273	281	287	263	274	283	264	270	269	243	245	252
14.3766	285	299	262	319	287	306	245	251	273	252	274	265	293	253	277	275	265	284	323	271	276	277	267	273	292	263	284	284	275	252	298	258	284	302	267	259	260	271	273	259	266	297	248	283
14.396	287	278	268	291	277	274	278	274	300	279	272	288	264	279	263	282	275	273	272	288	294	293	288	288	282	258	253	304	276	282	284	272	314	266	300	243	261	270	286	298	294	274	257	273
14.4155	291	272	286	264	283	299	295	318	275	287	246	282	273	286	293	270	280	290	270	272	284	291	282	330	286	269	255	260	263	285	272	260	267	252	300	254	292	267	263	242	258	284	257	278
14.4349	287	294	277	284	290	284	284	302	280	265	314	287	273	272	245	256	278	287	262	261	281	268	286	287	283	281	270	266	289	273	272	286	265	281	271	278	257	281	246	290	254	266	264	281
14.4543	301	258	254	306	299	276	302	283	294	272	264	281	263	271	257	260	273	262	274	277	291	294	284	274	274	270	246	256	259	282	302	262	261	261	292	259	282	281	281	266	264	299	279	248
14.4737	291	292	259	297	260	292	302	277	281	281	268	300	306	277	282	266	259	280	269	278	277	266	307	285	258	309	265	275	309	288	283	250	296	270	290	300	263	270	277	250	257	274	281	308
14.4931	304	265	263	268	282	280	267	281	262	297	319	287	260	273	282	292	293	300	274	302	290	261	248	282	319	295	268	277	293	287	277	276	280	280	275	301	247	268	267	284	294	268	269	282
14.5125	299	287	264	281	305	300	275	300	296	257	253	310	294	255	301	277	286	295	297	274	324	283	249	260	310	304	287	275	265	254	286	267	259	281	267	249	290	239	279	275	275	280	248	267
14.532	287	291	264	277	288	291	261	279	265	248	301	296	275	279	279	301	300	296	256	302	270	254	269	276	274	259	270	279	275	312	295	265	274	271	264	268	261	284	264	287	268	279	236	270
14.5514	271	280	277	253	267	275	298	301	279	275	307	313	269	303	275	264	297	288	278	291	294	251	290	288	241	292	301	272	310	304	266	269	269	313	304	282	280	270	265	275	250	280	269	278
14.5708	254	293	280	290	297	278	297	290	274	260	280	264	278	287	278	292	254	283	298	274	273	256	281	271	295	301	284	254	238	261	277	282	304	272	292	272	287	282	291	272	271	284	266	277
14.5902	280	288	291	283	287	286	300	302	288	277	282	279	253	306	303	276	245	275	257	271	279	300	275	297	300	289	271	278	283	249	307	254	246	267	279	251	271	299	303	307	240	281	274	255
14.6096	314	274	283	272	290	274	316	291	264	304	272	264	247	300	291	274	274	280	278	264	264	278	252	256	303	290	301	284	260	253	249	263	263	281	269	282	293	288	264	275	287	298	290	246
14.629	271	278	265	273	286	278	291	287	281	303	280	275	267	273	303	271	299	270	277	279	263	276	279	250	251	283	293	278	266	247	299	276	265	285	277	306	268	278	239	285	279	285	268	275
14.6485	258	295	281	265	246	301	272	280	287	276	287	278	260	287	230	286	284	265	296	290	273	276	260	302	264	265	294	264	322	240	290	276	291	300	290	301	306	278	254	263	270	283	263	287
14.6679	291	280	291	266	276	262	290	297	274	257	272	267	294	326	285	278	298	280	277	287	270	275	284	242	271	245	278	265	284	299	252	302	270	227	278	254	284	272	287	258	287	283	244	260
14.6873	255	268	257	237	268	265	289	306	284	281	287	268	274	244	247	269	291	274	276	298	300	281	280	302	263	283	261	264	279	246	275	297	282	310	265	310	246	270	276	262	259	245	292	261
14.7067	271	269	288	288	277	297	323	296	271	239	283	295	295	249	288	275	286	310	268	274	251	271	280	283	289	286	288	276	289	274	291	256	256	258	262	275	262	268	287	251	272	242	311	206
14.7261	276	279	291	263	279	290	287	271	281	288	271	280	266	264	283	273	290	273	292	289	274	239	267	259	284	262	281	287	285	285	275	258	278	271	280	304	250	292	284	264	259	281	274	270
14.7456	296	267	277	312	285	285	293	285	317	297	270	261	308	304	271	285	270	270	281	290	285	262	302	268	326	248	289	271	273	276	255	250	275	261	263	274	273	251	248	304	281	284	283	309
14.765	273	291	278	306	289	295	276	270	252	297	291	270	255	268	265	261	296	298	287	275	306	266	289	245	266	263	289	273	307	284	279	255	283	275	286	297	279	263	278	281	271	243	236	290
14.7844	279	289	275	244	283	286	268	280	304	249	323	297	281	288	261	311	289	297	274	274	290	271	285	285	269	253	288	296	298	273	267	283	275	298	295	268	242	288	256	268	275	256	275	257
14.8038	298	279	307	271	281	284	285	294	288	255	244	277	259	309	276	295	300	286	276	274	285	278	285	285	286	275	282	292	255	270	279	308	285	295	261	289	265	287	288	276	256	260	299	283
14.8232	295	279	273	290	310	270	276	315	279	268	283	276	249	253	272	267	285	293	261	287	278	264	256	271	288	262	271	311	267	257	283	297	294	291	261	267	273	327	276	315	266	253	238	265
14.8426	258	305	292	299	302	298	296	274	299	265	281	272	305	296	284	277	252	260	299	294	247	285	273	290	304	265	253	282	282	284	304	279	239	256	266	278	296	282	284	249	279	281	304	258
14.8621	280	269	280	268	330	271	282	280	277	258	304	272	283	265	270	296	272	294	259	265	305	263	272	268	294	254	267	288	265	264	276	288	256	283	300	287	273	278	288	299	301	267	270	280
14.8815	289	273	265	290	286	287	267	264	271	267	245	243	289	280	254	270	274	286	290	292	277	306	304	257	298	288	246	293	278	292	237	246	300	282	286	256	273	295	265	277	279	238	252	291
14.9009	283	287	308	284	282	287	292	274	280	326	283	259	260	275	280	293	277	276	267	289	285	294	248	269	296	276	291	285	279	284	274	253	286	313	285	228	302	240	265	302	311	269	266	322
14.9203	279	257	300	274	298	267	295	263	293	289	251	291	270	309	286	294	304	277	302	283	297	283	278	250	282	248	290	299	290	290	289	276	301	277	247	278	271	278	281	296	304	273	252	285
14.9397	261	280	256	267	306	277	314	286	261	261	315	266	274	306	299	275	283	288	276	301	296	279	281	281	253	277	286	254	254	242	238	292	259	274	266	290	273	300	279	271	288	278	269	289
14.9591	331	265	296	277	254	297	290	288	276	312	293	268	250	323	339	298	316	289	274	267	257	301	255	293	291	301	276	285	275	304	291	281	266	255	246	275	267	255	305	261	273	275	285	277
14.9786	289	272	284	308	291	281	303	286	284	306	290	242	260	292	290	309	280	283	274	266	278	258	298	314	303	272	320	272	268	283	255	289	272	281	268	278	287	266	251	274	249	269	261	280
14.998	303	262	303	250	253	268	284	254	296	309	254	287	307	279	286	317	259	275	288	261	293	292	275	282	242	285	268	298	261	294	291	267	285	288	264	262	280	267	328	273	280	270	245	302
15.0174	267	317	280	270	264	273	305	307	262	291	279	282	303	325	271	287	264	278	273	272	270	261	287	261	289	293	267	308	296	284	275	307	287	282	282	271	293	270	280	277	291	289	256	240
15.0368	320	258	239	278	280	288	300	284	284	300	292	281	285	280	290	289	281	265	265	311	254	252	277	296	233	334	276	288	287	280	246	293	294	279	259	259	268	246	264	294	247	260	284	280
15.0562	266	275	280	264	305	274	277	275	271	255	314	285	249	271	273	298	293	289	309	289	314	249	282	273	305	286	267	309	253	292	263	313	265	283	293	281	269	284	263	322	280	285	265	279
15.0756	278	250	294	294	258	230	278	268	286	253	290	308	260	282	276	271	265	281	287	303	286	253	259	276	260	283	269	278	273	262	289	291	283	277	296	268	261	291	266	289	266	290	284	252
15.0951	257	295	287	287	292	281	293	286	282	272	286	275	265	262	315	297	282	280	251	241	264	284	291	328	265	250	275	313	300	277	269	269	252	292	277	260	264	291	277	268	291	270	255	250
15.1145	308	272	259	294	279	259	276	295	272	291	251	312	299	296	252	272	272	277	258	282	250	250	262	287	298	284	280	286	289	293	269	269	282	284	285	260	238	257	289	278	259	273	298	256
15.1339	273	278	267	272	291	299	266	295	265	293	299	283	266	282	285	290	288	292	265	297	283	276	267	253	273	285	270	269	262	275	252	295	281	273	262	283	303	293	262	267	295	270	282	272
15.1533	286	278	266	315	299	265	259	244	273	296	236	259	281	252	302	302	257	281	257	302	282	266	278	265	244	294	263	296	302	304	280	325	303	279	267	268	258	288	296	262	255	289	258	265
15.1727	297	278	281	309	271	282	330	294	292	311	302	329	291	302	272	283	247	290	274	279	274	267	270	287	241	307	300	272	251	260	281	246	280	277	317	277	273	268	288	243	269	292	283	267
15.1921	287	299	248	306	300	329	301	263	267	277	270	278	293	257	278	295	286	282	274	283	256	283	259	257	259	292	293	273	265	279	266	288	269	279	294	302	269	304	293	298	286	284	263	282
15.2116	295	305	294	280	312	294	276	300	287	283	325	295	290	282	288	287	269	298	288	286	289	272	285	256	262	275	241	281	261	275	304	264	283	263	254	294	274	267	304	291	246	281	278	263
15.231	300	301	294	268	283	286	272	271	316	274	290	296	257	298	295	273	278	284	285	295	264	302	266	233	267	290	279	270	272	290	257	272	266	239	247	297	272	266	267	283	293	286	273	278
15.2504	279	286	255	263	278	269	306	296	270	253	276	308	276	267	288	279	263	278	286	306	274	256	307	274	300	295	290	261	265	289	258	260	281	283	311	265	262	261	273	301	269	279	287	250
15.2698	276	254	285	289	285	280	258	288	302	284	272	301	269	298	243	281	258	249	285	246	271	257	267	262	271	301	272	255	282	260	285	294	274	271	293	273	260	288	288	301	297	254	269	255
15.2892	286	293	279	279	277	243	292	271	276	307	298	276	304	312	254	267	261	269	280	267	269	272	278	265	300	270	279	281	320	264	268	251	263	264	237	268	267	273	279	280	292	254	282	292
15.3086	273	279	284	288	275	266	304	281	266	271	277	328	287	285	282	266	271	276	292	296	250	264	278	282	280	290	290	269	248	315	256	251	271	270	277	287	277	274	281	285	297	295	233	282
15.3281	277	293	283	277	270	254	296	284	297	301	261	275	262	282	251	292	267	288	285	257	269	268	271	273	306	303	274	273	286	269	276	282	277	279	270	299	324	243	272	267	288	293	257	287
15.3475	296	263	253	301	289	282	270	292	270	308	290	287	297	271	291	276	302	290	267	252	272	257	299	315	278	268	321	282	275	259	267	271	282	272	284	284	313	288	292	276	268	274	279	250
15.3669	256	317	288	276	300	289	286	309	292	282	266	267	254	296	297	260	316	311	262	295	278	293	276	287	289	295	272	271	277	287	262	299	284	283	256	264	251	233	272	298	273	275	256	280
15.3863	306	279	288	267	289	291	283	259	288	277	270	280	280	270	288	284	295	268	313	276	303	282	276	272	265	272	264	279	305	287	296	278	275	280	277	269	297	290	306	289	261	269	285	259
15.4057	287	317	276	300	271	290	283	276	305	294	256	271	280	310	286	274	270	257	280	287	300	257	260	271	282	257	262	284	247	283	282	292	244	294	283	264	237	301	272	250	284	296	278	241
15.4252	279	292	296	287	306	301	311	314	287	287	267	282	279	246	263	275	246	273	280	286	302	299	256	279	246	261	256	292	284	273	277	266	318	292	280	267	261	278	257	256	300	263	282	281
15.4446	282	288	278	272	288	290	284	266	306	284	275	271	270	292	254	280	280	267	291	302	271	282	257	238	260	293	269	306	270	284	259	285	254	296	288	261	257	289	274	283	283	259	286	268
15.464	295	284	271	292	302	282	278	313	296	296	295	270	261	264	306	259	277	300	276	300	289	273	283	272	277	318	289	282	249	265	294	252	297	270	275	298	265	307	281	248	259	239	271	259
15.4834	270	269	268	281	298	265	273	272	279	289	290	275	293	251	325	263	260	273	310	270	299	267	246	291	270	275	283	266	258	293	276	269	292	309	304	293	276	280	257	289	297	273	288	304
15.5028	284	294	285	260	307	285	306	269	249	274	303	296	292	293	299	285	302	244	268	305	283	291	324	265	279	288	261	303	283	277	266	281	267	281	293	284	261	275	276	297	297	294	259	299
15.5222	272	288	296	262	305	292	292	306	295	290	260	312	282	301	301	247	271	262	261	289	275	264	290	260	294	284	295	289	324	291	303	253	267	303	280	273	300	281	277	283	265	282	270	299
15.5417	280	281	273	282	276	287	330	284	280	270	258	268	295	278	305	252	285	271	289	275	260	294	275	251	283	287	298	270	269	298	273	266	264	263	254	267	280	274	298	252	269	259	290	266
15.5611	282	280	291	278	269	258	280	315	285	291	264	279	279	296	288	271	310	295	289	262	289	274	277	277	229	295	277	272	260	295	276	319	278	271	273	280	262	300	301	307	279	307	254	269
15.5805	306	281	280	297	284	266	274	270	284	299	300	262	290	289	281	286	295	258	274	300	280	267	270	297	289	275	283	304	277	294	263	274	277	283	257	274	263	295	268	290	262	261	237	283
15.5999	277	288	300	283	286	276	287	321	324	298	297	282	284	285	284	282	288	285	298	274	301	314	268	274	283	281	299	291	280	289	285	269	268	274	283	280	289	276	310	274	284	270	271	262
15.6193	307	285	265	294	294	314	295	291	280	275	289	260	325	275	263	277	295	276	277	295	282	288	275	260	253	269	284	271	272	305	284	291	273	284	276	299	248	268	276	283	291	281	272	288
15.6387	292	301	310	299	283	277	269	302	327	288	303	309	289	257	282	285	291	270	267	283	266	269	265	300	265	320	276	274	279	259	295	268	275	278	281	286	243	278	255	282	276	290	274	261
15.6582	295	276	311	298	313	320	281	272	284	279	298	272	292	272	251	280	303	252	284	275	278	267	271	298	274	290	259	259	305	279	278	268	281	277	287	285	304	294	286	270	277	245	271	264
15.6776	288	280	270	302	313	309	317	297	279	314	295	274	290	283	276	300	285	300	289	289	312	246	304	288	289	285	272	285	259	293	251	297	266	263	277	291	268	246	301	272	274	267	292	297
15.697	300	300	310	280	298	307	302	294	285	283	274	304	317	288	307	284	303	281	263	277	279	308	279	293	317	288	285	258	290	274	275	281	289	280	289	278	306	289	296	253	274	260	256	259
15.7164	319	298	282	280	252	253	294	292	297	303	325	290	279	304	275	288	281	307	251	281	255	269	286	292	293	279	273	275	258	303	278	286	275	288	279	281	274	273	279	294	286	284	284	305
15.7358	277	287	285	283	254	283	326	291	291	260	312	269	298	283	275	274	282	281	271	273	259	307	282	299	290	282	302	295	291	297	279	270	316	284	279	284	296	245	298	290	247	289	263	308
15.7552	325	310	293	306	270	274	310	282	302	271	290	298	279	275	271	287	282	286	284	282	282	293	308	265	283	268	277	274	336	273	258	269	308	279	274	282	278	265	277	271	281	255	249	294
15.7747	298	333	291	299	295	305	293	286	310	297	294	299	295	305	284	292	278	318	271	301	293	284	300	279	285	306	287	284	310	264	300	278	285	283	299	285	294	301	305	277	287	282	295	281
15.7941	285	308	288	285	275	304	329	292	277	284	302	297	258	289	301	258	264	285	289	310	291	275	280	308	296	279	288	274	273	305	285	282	278	291	256	271	288	268	299	279	240	273	261	285
15.8135	287	305	292	308	314	291	303	332	296	317	295	281	305	327	288	288	276	294	296	277	301	293	300	274	300	290	270	303	300	295	301	305	284	291	268	265	266	294	281	299	290	287	298	298
15.8329	333	293	286	271	295	297	320	278	367	309	297	286	316	334	309	307	294	279	313	299	276	249	285	295	322	301	312	297	277	252	300	293	297	305	284	288	333	282	291	297	280	278	270	287
15.8523	328	317	320	298	289	300	317	323	354	292	332	283	310	280	290	289	312	295	328	302	303	321	327	320	291	305	287	295	289	283	295	299	283	296	316	319	308	284	318	295	244	297	313	282
15.8717	345	311	323	332	350	331	327	328	311	320	306	319	328	286	328	337	318	334	332	289	318	300	326	307	278	312	295	297	306	278	335	309	318	313	302	304	290	314	300	335	323	283	271	275
15.8912	289	306	322	334	311	310	313	301	294	290	307	314	331	300	316	293	326	315	293	330	337	282	274	357	317	308	278	285	314	297	319	334	338	312	346	296	315	308	326	326	291	287	273	284
15.9106	337	300	310	304	348	312	304	287	288	320	331	311	282	333	307	303	303	317	328	308	287	308	315	327	315	321	333	282	355	331	308	311	297	293	319	306	300	318	310	330	320	310	293	314
15.93	299	342	325	333	320	313	276	294	300	279	308	341	274	317	322	302	298	321	294	302	294	313	292	313	305	302	284	327	327	352	296	333	290	285	313	308	321	310	304	310	292	312	290	305
15.9494	265	277	293	309	333	290	278	314	289	314	300	308	287	270	312	288	302	311	288	291	281	286	285	289	313	292	285	310	264	286	304	342	328	290	310	260	295	286	294	301	299	300	309	279
15.9688	288	300	308	292	311	322	321	265	320	306	283	320	273	324	307	315	292	299	297	296	296	285	293	317	295	307	322	318	286	275	313	274	292	274	312	330	280	322	302	301	315	276	300	313
15.9883	292	286	311	282	286	288	310	299	317	263	290	287	279	295	303	278	329	289	298	296	279	292	264	283	293	299	295	301	297	290	314	335	262	322	268	284	263	326	285	280	300	292	298	275
16.0077	291	280	312	309	336	323	297	294	317	302	313	294	293	287	281	329	309	296	291	294	330	308	273	295	310	308	282	322	296	303	311	295	278	305	255	281	315	302	279	279	273	297	306	299
16.0271	311	292	301	286	340	304	323	327	294	276	339	267	300	300	300	266	311	328	309	288	325	325	293	316	258	294	315	326	293	273	302	266	296	314	287	289	296	296	309	306	299	313	285	252
16.0465	295	289	323	307	296	299	315	274	290	313	300	299	285	289	288	335	303	305	307	282	286	280	290	284	286	274	305	284	297	305	286	292	316	277	307	285	296	287	324	272	298	258	310	318
16.0659	303	269	296	300	325	319	294	328	291	275	318	307	311	319	301	333	316	306	291	290	273	308	293	326	313	302	320	303	291	299	293	320	325	279	302	301	285	290	282	276	297	304	296	295
16.0853	306	313	299	266	287	285	308	257	317	294	340	317	283	316	268	273	247	273	284	282	295	326	272	299	299	288	279	289	292	314	282	279	258	306	308	295	262	305	275	271	280	295	265	291
16.1048	311	296	312	268	330	327	304	295	292	294	300	326	310	306	276	330	292	294	280	274	325	319	296	304	320	314	299	288	328	276	329	270	310	309	308	324	310	308	287	292	302	305	285	302
16.1242	283	303	319	311	312	308	282	304	262	300	290	309	323	267	311	308	285	288	304	308	301	312	270	283	288	271	272	284	294	305	286	250	287	302	316	302	325	308	299	330	305	299	309	290
16.1436	330	307	303	264	297	313	316	296	297	285	307	309	298	304	313	296	269	309	298	288	285	294	292	246	280	281	285	278	295	242	306	282	297	301	308	319	275	322	317	289	252	298	292	282
16.163	306	305	293	310	330	289	312	288	325	302	283	304	247	297	312	326	300	283	272	295	304	296	291	304	277	292	289	309	316	281	270	301	315	308	280	313	311	283	285	273	275	283	309	299
16.1824	315	311	322	336	281	331	300	306	314	274	308	300	311	314	299	299	289	318	287	305	303	320	313	315	276	280	314	276	285	303	294	288	287	289	298	282	304	350	300	279	309	293	285	299
16.2018	320	301	320	325	320	287	325	331	297	293	292	291	299	298	325	317	315	301	305	312	340	292	302	303	321	292	302	286	318	279	328	295	289	290	286	314	285	328	307	297	287	290	297	301
16.2213	308	309	328	302	297	318	314	309	293	297	300	310	298	327	314	312	290	331	288	285	285	297	333	305	309	292	272	320	307	296	308	318	280	307	307	307	281	312	301	300	296	303	289	280
16.2407	295	319	331	334	343	287	312	319	295	302	297	318	303	343	304	339	313	309	300	287	331	336	317	309	302	294	282	325	292	313	310	292	315	320	304	318	302	317	296	298	316	314	275	295
16.2601	317	302	329	283	320	315	300	326	317	315	308	311	304	303	313	318	289	313	319	328	295	294	302	310	283	322	325	334	291	335	274	312	279	317	306	300	292	306	307	280	301	263	301	285
16.2795	335	312	329	327	330	323	342	297	322	335	352	317	289	320	289	305	309	343	316	300	301	317	294	287	320	310	288	327	308	311	309	316	299	307	301	281	329	311	316	295	313	316	317	292
16.2989	324	352	326	329	310	334	299	332	331	284	303	323	325	330	317	343	302	355	309	295	320	310	308	284	292	316	268	299	268	301	284	316	313	342	321	311	326	324	311	284	296	314	313	299
16.3183	280	327	346	334	352	308	386	300	324	340	344	316	325	293	370	296	304	314	305	279	321	311	321	308	285	320	307	340	333	329	306	310	284	286	324	287	327	320	294	294	331	316	288	345
16.3378	364	351	363	339	323	370	342	384	329	341	318	293	336	338	335	324	336	294	316	316	314	357	308	343	325	317	299	309	323	336	294	299	319	354	340	322	307	340	324	321	325	297	322	302
16.3572	387	352	346	332	347	353	341	368	372	353	331	336	316	355	351	337	324	330	330	310	310	323	311	338	350	327	358	314	300	308	332	323	319	320	342	339	336	344	367	305	317	340	333	310
16.3766	385	387	366	359	379	374	403	385	334	350	332	357	379	317	353	343	335	337	322	351	352	340	382	329	320	305	318	325	338	344	317	351	316	378	338	351	308	297	323	337	340	326	315	354
16.396	371	364	380	357	430	365	410	407	384	422	354	396	366	417	386	375	368	346	396	349	341	369	347	363	382	362	331	357	333	359	361	358	331	349	354	345	327	363	365	300	330	341	342	327
16.4154	413	465	456	423	417	387	414	420	399	418	421	356	397	358	383	382	394	359	394	365	379	399	357	381	353	379	332	355	384	364	337	369	345	343	332	368	367	349	345	364	357	355	345	350
16.4348	476	432	400	433	468	448	462	432	432	389	464	405	424	421	412	412	424	401	394	405	385	410	395	391	385	404	406	414	365	345	405	439	386	379	378	380	394	356	409	386	379	383	338	367
16.4543	464	500	486	479	522	521	513	467	489	478	455	427	453	403	454	459	405	412	458	423	411	471	451	449	476	391	436	398	434	422	426	444	407	390	404	394	421	391	392	388	418	372	370	371
16.4737	511	533	515	508	511	505	550	572	550	541	524	510	498	498	503	481	479	486	473	460	486	485	507	454	466	460	435	487	485	485	493	427	436	470	448	474	408	444	485	434	428	394	374	441
16.4931	640	594	641	537	642	624	578	632	592	579	575	567	555	582	555	553	493	516	516	550	516	536	500	525	497	496	503	492	524	460	504	508	518	523	515	513	512	458	488	437	473	445	482	452
16.5125	749	762	748	674	708	721	702	720	682	731	748	670	627	677	602	603	609	616	649	574	583	541	624	614	546	609	587	561	637	551	582	540	535	573	556	562	518	524	536	531	501	469	525	487
16.5319	947	953	874	828	886	862	886	866	876	854	825	741	767	741	693	753	730	731	728	722	714	733	678	660	725	700	658	700	660	706	640	661	700	649	673	695	639	625	600	564	571	552	588	545
16.5513	1206	1125	1206	1069	1176	1103	1058	1055	1100	1001	1050	1031	1017	942	852	938	930	916	856	904	872	892	930	826	869	880	852	865	866	848	884	841	811	804	834	767	764	779	700	715	656	680	652	648
16.5708	1501	1536	1545	1329	1452	1461	1519	1475	1386	1388	1331	1303	1294	1215	1243	1151	1210	1139	1120	1172	1189	1149	1075	1110	1115	1100	1082	1116	1070	1071	1071	973	1005	1048	1017	1008	1049	910	914	844	849	794	771	735
16.5902	1772	1710	1743	1647	1788	1780	1726	1714	1514	1621	1660	1604	1567	1620	1457	1392	1397	1472	1441	1470	1473	1423	1416	1381	1418	1355	1369	1400	1386	1363	1418	1354	1293	1331	1312	1214	1185	1219	1147	1086	1057	984	975	956
16.6096	1748	1782	1783	1809	1716	1737	1798	1774	1751	1801	1854	1743	1752	1785	1724	1741	1748	1730	1650	1595	1677	1738	1656	1612	1652	1649	1660	1605	1655	1550	1630	1632	1615	1569	1552	1517	1575	1481	1416	1352	1227	1258	1191	1178
16.629	1541	1616	1613	1703	1643	1675	1633	1716	1698	1781	1745	1765	1722	1816	1818	1822	1734	1747	1802	1745	1735	1775	1836	1828	1678	1753	1739	1735	1742	1695	1706	1721	1719	1721	1695	1729	1704	1729	1666	1572	1533	1438	1391	1455
16.6484	1272	1248	1296	1557	1319	1362	1421	1290	1429	1445	1514	1541	1516	1592	1518	1532	1645	1534	1692	1622	1643	1646	1640	1649	1696	1651	1646	1669	1649	1654	1643	1691	1704	1637	1721	1716	1661	1684	1722	1617	1678	1557	1598	1637
16.6679	935	917	913	1115	995	992	993	1034	1085	1117	1067	1205	1206	1211	1315	1239	1334	1297	1358	1307	1286	1334	1367	1372	1372	1365	1334	1378	1418	1390	1464	1334	1477	1412	1400	1510	1526	1540	1638	1580	1575	1572	1577	1514
16.6873	680	725	653	828	686	785	753	763	802	821	794	870	930	882	1007	922	987	968	1034	1014	1006	1042	1024	1075	1073	1040	1008	1031	1060	1088	1017	1081	1107	1120	1173	1138	1198	1223	1264	1320	1390	1427	1508	1492
16.7067	507	508	549	639	575	520	603	576	601	598	636	586	698	659	720	669	757	697	748	781	717	732	727	731	728	807	727	802	775	814	768	749	830	793	770	824	904	936	969	1028	1075	1175	1207	1260
16.7261	459	413	434	504	444	448	459	463	449	495	504	464	496	529	517	531	556	478	549	548	563	582	556	617	600	570	552	586	569	562	544	634	577	584	666	674	627	658	700	785	764	857	882	949
16.7455	379	408	349	424	376	407	425	395	417	439	428	411	451	389	445	432	442	422	484	434	487	437	438	458	465	430	512	452	454	442	496	485	488	477	465	513	471	489	524	600	624	652	681	731
16.7649	343	352	384	386	354	368	368	382	392	351	375	399	374	392	397	386	454	414	387	406	418	379	436	388	416	426	411	412	386	375	397	371	437	423	383	399	378	438	447	446	474	492	463	521
16.7844	329	362	335	397	380	352	378	337	362	353	376	410	381	349	359	351	392	366	368	342	402	345	357	376	378	381	357	404	359	381	379	351	343	399	380	387	359	385	414	396	437	464	449	428
16.8038	341	341	351	328	347	371	349	338	329	315	347	311	324	352	368	350	345	365	356	373	353	355	348	329	345	336	377	350	354	363	320	334	369	363	370	379	391	361	348	356	397	399	371	338
16.8232	341	294	332	315	334	339	316	384	330	325	341	350	326	344	335	379	354	366	330	345	345	328	354	345	316	312	356	344	337	359	341	354	334	339	392	343	333	336	339	342	356	395	354	345
16.8426	356	319	342	303	347	331	303	372	337	333	351	350	340	297	314	368	302	343	341	339	346	339	323	295	312	331	344	346	350	330	328	339	344	356	313	371	314	330	336	296	329	344	360	349
16.862	313	364	338	326	294	340	366	364	344	320	340	341	307	333	342	329	322	328	336	329	334	299	318	337	304	351	326	322	315	302	317	324	321	294	321	309	304	305	336	312	341	291	331	327
16.8814	310	329	330	331	320	356	311	301	330	318	330	344	322	341	346	310	313	346	325	334	354	313	320	334	295	335	340	301	353	317	329	341	299	331	356	303	321	333	303	305	277	327	318	318
16.9009	307	350	327	317	303	322	330	372	318	324	333	295	329	328	313	305	309	335	316	309	310	299	318	328	350	354	303	300	309	300	302	361	318	298	327	311	305	330	322	324	357	321	322	340
16.9203	299	319	309	275	317	321	309	332	312	330	347	328	313	317	319	325	307	323	321	301	307	302	347	290	325	347	302	289	342	319	307	315	288	341	286	321	326	323	299	304	314	323	314	308
16.9397	325	299	304	331	305	281	302	325	314	319	318	307	266	335	322	355	341	349	302	324	314	297	333	305	310	305	288	323	298	327	357	301	304	319	288	331	304	297	321	303	283	295	318	316
16.9591	331	316	302	290	289	329	301	314	284	332	303	325	308	322	297	317	355	286	328	310	307	322	303	280	301	317	329	312	321	303	287	289	314	319	317	320	306	319	298	306	306	340	280	324
16.9785	299	316	319	299	303	314	292	314	316	311	356	286	303	348	340	294	306	297	317	305	306	295	282	313	285	282	306	329	319	315	286	282	281	282	285	289	289	294	302	297	328	326	337	294
16.9979	301	286	300	304	340	329	270	320	309	327	273	320	297	304	302	324	272	305	305	297	307	272	328	276	321	304	305	304	312	335	281	261	328	291	328	308	300	306	288	281	260	257	292	283
17.0174	303	343	293	324	320	320	311	288	286	282	327	296	318	308	338	311	300	296	327	292	311	296	320	310	287	308	301	324	316	285	293	281	303	310	297	299	295	298	294	316	312	316	316	291
17.0368	328	305	294	317	305	326	324	309	275	340	321	349	306	281	293	291	299	345	285	321	312	284	303	301	281	346	270	311	301	313	308	305	312	329	284	300	309	286	313	294	307	281	292	266
17.0562	304	317	338	322	315	278	311	317	324	307	276	302	290	335	301	296	307	334	295	287	312	300	312	336	326	313	300	319	319	325	334	292	301	311	320	300	303	333	335	351	292	295	334	304
17.0756	339	305	296	290	332	337	297	307	312	314	328	317	299	294	323	322	318	324	317	319	295	325	301	289	285	293	291	285	327	286	319	321	287	289	313	323	270	316	288	297	302	300	321	295
17.095	285	316	320	296	304	311	320	314	319	292	347	318	320	339	297	322	314	301	291	303	329	292	294	268	372	267	314	325	306	336	334	301	288	306	337	316	260	322	285	323	293	282	314	299
17.1144	327	309	321	333	318	337	331	321	326	329	307	292	292	303	286	338	304	285	338	308	282	301	306	316	269	304	325	299	333	288	297	326	308	316	287	294	321	299	289	280	319	289	274	297
17.1339	325	294	341	320	318	312	308	305	351	315	334	278	327	314	320	270	327	307	279	304	322	292	295	314	329	282	292	337	304	332	297	346	299	296	331	313	323	335	324	329	282	306	269	284
17.1533	332	321	304	283	354	316	320	316	308	353	317	303	330	323	290	327	303	265	314	294	314	266	298	300	306	317	308	279	323	261	290	316	298	292	322	306	291	304	319	311	287	292	305	279
17.1727	301	319	274	315	314	296	313	321	367	309	329	303	342	318	303	297	310	304	331	275	325	340	271	333	275	309	302	319	287	308	303	335	282	345	299	325	298	318	288	307	301	297	326	313
17.1921	307	314	314	308	293	320	302	302	318	315	298	309	307	343	320	321	294	322	327	314	307	267	301	320	311	340	341	298	298	333	343	299	327	341	297	294	289	309	294	306	307	331	315	306
17.2115	325	300	309	316	296	310	305	328	311	299	299	334	307	331	294	304	293	358	305	315	305	280	293	318	268	316	341	318	303	271	281	313	289	315	336	310	335	336	304	284	306	335	302	290
17.2309	277	301	329	308	292	312	322	327	327	327	291	311	331	330	327	298	315	322	339	318	292	308	317	292	290	305	298	286	306	301	326	325	287	347	336	295	315	304	316	305	304	314	309	302
17.2504	303	311	328	348	328	329	312	321	332	314	351	289	323	285	301	325	311	306	303	310	311	289	306	288	283	291	335	321	305	321	322	278	294	346	315	309	300	297	294	309	333	302	317	335
17.2698	344	323	307	328	339	307	340	368	313	335	289	329	328	306	352	329	315	325	307	319	296	317	294	296	310	310	317	319	322	314	326	340	310	302	291	340	319	314	313	302	290	317	307	318
17.2892	321	349	333	328	307	311	346	307	334	341	319	315	319	347	310	319	340	289	311	337	322	292	276	292	300	292	321	311	328	328	309	294	290	330	300	302	358	321	319	297	321	311	322	319
17.3086	352	348	313	308	334	309	271	337	316	322	336	304	328	355	336	360	322	315	311	339	302	321	347	338	310	312	328	366	352	313	312	314	336	313	286	342	323	315	279	337	305	313	299	287
17.328	302	308	356	307	325	335	341	340	351	324	332	335	299	340	310	352	329	328	333	307	293	350	307	301	305	337	321	309	322	328	309	316	301	333	331	322	312	313	311	288	311	315	307	300
17.3475	345	302	331	347	340	354	329	317	347	374	356	367	347	347	330	331	327	311	317	321	347	316	340	320	313	337	296	329	359	368	365	331	319	319	318	352	336	356	295	317	329	312	328	331
17.3669	297	311	335	351	315	310	321	361	301	319	343	333	317	331	303	321	319	329	335	324	319	331	334	307	319	312	326	334	348	359	341	342	311	333	320	335	363	315	327	334	323	374	325	322
17.3863	348	351	324	374	319	341	339	309	332	344	338	309	339	350	324	355	351	350	336	315	331	344	327	337	343	320	359	342	323	330	347	327	321	343	323	316	325	354	327	331	346	324	338	317
17.4057	333	340	344	343	355	347	344	383	368	343	349	391	326	312	340	358	338	334	336	343	326	324	342	316	348	328	377	366	345	329	360	319	355	343	348	310	310	334	297	324	301	327	292	301
17.4251	345	338	322	332	333	333	363	333	338	305	345	336	319	314	332	370	346	351	353	354	334	334	324	362	316	326	327	326	337	358	345	315	395	314	333	308	340	310	334	298	329	335	322	357
17.4445	337	313	308	313	344	304	343	363	329	340	355	336	352	327	337	331	340	328	280	332	307	330	330	330	319	310	322	350	323	303	331	331	331	308	315	327	336	312	339	316	309	348	320	327
17.464	311	345	319	347	302	327	299	322	318	331	331	338	305	338	343	328	373	340	337	281	327	337	310	286	342	324	325	341	305	370	345	340	310	330	318	331	357	312	281	319	326	305	292	318
17.4834	280	307	322	328	303	296	305	318	326	328	306	300	329	297	322	356	329	340	333	309	293	319	345	324	323	343	375	317	330	319	311	359	360	315	335	305	324	314	338	353	338	325	344	324
17.5028	345	297	331	315	323	322	308	303	306	313	298	329	297	310	319	322	320	343	333	344	305	302	351	320	316	319	313	271	340	324	357	332	329	317	341	338	331	333	345	329	332	314	339	325
17.5222	338	308	323	283	314	334	318	351	325	321	340	327	329	321	308	315	329	304	292	281	320	315	314	321	304	334	310	296	319	291	320	319	322	302	308	289	326	310	332	299	327	320	314	322
17.5416	300	316	314	311	299	332	300	335	332	321	326	331	320	343	323	326	326	363	325	319	308	331	305	328	314	312	326	293	332	318	317	318	317	334	313	283	297	306	295	325	299	302	316	318
17.561	286	320	324	352	312	322	294	340	302	304	320	313	329	307	314	344	318	306	293	277	305	284	311	288	284	283	315	321	292	324	300	314	304	329	337	306	328	275	349	311	295	299	327	319
17.5805	297	300	319	347	326	286	291	313	317	318	345	322	332	356	304	328	327	304	319	339	303	316	301	310	316	296	311	288	285	332	307	306	309	326	306	293	309	329	330	312	330	289	303	283
17.5999	319	324	277	301	336	344	308	319	317	306	349	318	328	316	319	306	314	287	296	309	297	320	321	296	323	286	293	325	283	349	327	294	318	307	315	333	291	300	309	340	311	345	314	304
17.6193	300	295	341	308	325	287	312	334	334	344	327	338	319	316	309	337	309	340	313	319	331	312	293	291	281	316	305	287	289	323	333	305	326	336	323	316	318	299	308	323	339	303	331	314
17.6387	288	285	320	305	303	322	309	332	322	353	309	321	335	342	359	343	323	298	294	337	335	286	332	308	297	333	322	329	301	318	299	317	312	331	311	317	283	298	300	311	295	293	289	280
17.6581	288	296	323	319	312	358	329	350	331	338	321	367	366	354	344	351	285	321	322	303	303	330	324	287	287	296	348	315	307	349	324	336	316	313	340	348	310	327	299	342	322	297	300	314
17.6775	318	313	333	308	329	356	316	340	341	350	321	344	365	337	348	309	317	303	295	298	323	332	293	284	299	352	286	344	319	305	336	340	312	317	312	303	309	301	332	291	312	312	320	307
17.697	309	305	316	359	335	351	349	353	313	332	345	350	394	378	373	327	329	351	304	297	281	290	291	298	302	307	312	306	309	307	308	329	385	343	340	328	307	299	298	306	289	286	288	347
17.7164	319	315	317	330	317	336	349	357	391	372	353	401	394	416	338	303	322	302	301	293	291	304	298	300	331	309	301	310	336	335	375	335	350	372	332	298	325	322	286	326	317	306	303	301
17.7358	337	346	308	337	338	368	364	342	361	398	397	429	410	413	359	370	348	320	324	343	304	316	287	273	287	300	309	300	331	318	368	355	368	340	321	332	335	331	282	330	329	335	304	310
17.7552	305	312	337	332	356	367	346	397	411	406	418	429	484	480	387	352	296	317	344	299	327	298	338	296	324	320	345	334	332	348	348	383	361	383	363	348	325	310	323	307	311	321	309	328
17.7746	301	319	350	359	358	393	416	408	451	452	440	511	499	510	413	341	369	314	289	314	333	329	337	317	338	296	340	281	325	346	392	385	407	381	379	381	366	331	334	314	285	326	337	288
17.794	320	371	325	362	394	422	408	466	485	498	506	563	581	545	437	388	364	332	348	317	329	312	306	279	311	278	290	301	350	376	405	416	435	486	366	366	357	327	361	305	330	335	370	339
17.8135	343	339	376	354	370	423	455	504	512	536	594	622	668	615	489	467	331	339	308	294	324	334	360	325	299	313	326	318	369	395	451	518	482	470	453	406	379	339	320	297	332	293	322	345
17.8329	339	387	397	424	443	485	512	555	560	574	647	748	746	679	569	475	384	333	330	325	300	343	298	293	315	310	313	337	350	404	510	531	560	550	506	428	365	364	312	305	358	358	332	308
17.8523	339	392	402	391	447	508	579	599	679	675	743	764	818	770	623	493	390	367	318	368	308	307	303	291	323	302	313	332	397	474	592	617	686	601	573	490	412	348	363	355	309	317	338	350
17.8717	389	397	466	440	514	548	606	655	684	718	780	902	911	863	773	563	406	368	318	322	321	320	318	294	289	326	328	359	414	542	634	736	729	689	608	506	452	429	373	359	349	350	335	326
17.8911	398	396	468	483	531	657	669	708	755	799	841	912	906	907	822	601	446	383	370	334	349	318	294	318	333	346	345	339	411	584	748	794	848	756	724	620	524	425	383	364	379	365	357	363
17.9106	392	396	438	539	559	633	696	696	730	788	888	912	889	1027	902	716	514	405	363	358	346	326	314	315	319	324	310	344	510	631	852	925	871	938	831	699	558	476	448	380	381	371	341	352
17.93	421	423	494	500	538	641	649	705	810	829	866	883	947	913	942	827	514	403	361	369	347	358	334	314	350	300	355	375	552	760	906	976	1070	983	931	797	634	568	448	378	324	398	383	349
17.9494	391	473	463	504	554	656	678	726	769	790	806	855	892	926	1002	879	590	435	364	337	319	334	297	308	299	336	340	420	584	857	984	1009	1078	1018	1042	925	840	670	562	434	427	404	376	386
17.9688	462	488	504	534	557	626	631	694	688	759	787	786	857	884	1018	954	645	396	375	347	358	353	311	324	345	310	320	439	652	901	1060	1013	1098	1007	1029	1006	918	779	581	493	422	431	415	426
17.9882	469	483	488	496	539	664	621	678	721	754	748	767	766	821	935	967	740	456	363	371	345	355	318	309	309	345	352	491	748	1014	1054	1093	951	1021	1025	1133	1083	911	662	537	431	448	418	403
18.0076	447	492	531	473	511	571	595	679	657	663	719	759	767	792	940	965	814	512	361	356	329	355	337	302	335	322	355	491	859	1018	1039	945	903	923	1044	1107	1076	985	785	613	487	481	423	456
18.0271	426	495	459	533	530	571	669	624	638	706	657	714	708	702	853	948	868	505	393	386	329	338	324	324	337	326	346	555	942	1098	920	849	876	866	932	1106	1093	1050	829	655	557	521	464	478
18.0465	489	511	506	527	538	558	592	619	634	588	621	662	640	670	827	916	954	574	401	329	324	340	311	324	311	328	428	627	972	1021	847	770	741	779	795	973	1085	1103	1037	737	621	502	493	537
18.0659	520	523	547	514	550	583	595	661	605	609	595	596	605	644	785	920	987	609	417	365	373	370	343	312	325	322	416	665	1028	918	784	658	716	703	776	868	997	1178	1038	845	651	555	527	544
18.0853	495	520	546	556	584	634	630	649	632	610	621	573	577	622	723	819	1008	663	419	373	380	346	306	339	311	328	400	711	1039	840	713	619	607	607	669	728	864	1072	1125	964	748	587	587	549
18.1047	571	576	610	537	629	649	643	678	659	641	603	535	565	580	650	710	946	731	434	365	375	338	356	295	328	343	458	808	960	745	576	606	542	537	604	679	744	919	1112	1044	842	660	608	620
18.1241	636	659	706	629	736	712	685	712	680	625	640	548	533	463	586	736	905	686	465	378	350	329	361	323	340	329	445	827	922	711	560	522	502	536	514	592	650	903	1040	1106	943	753	668	700
18.1436	714	710	775	686	811	792	754	703	666	594	645	540	494	508	588	626	879	783	485	363	351	325	375	327	362	356	529	866	841	638	555	491	474	489	463	501	587	704	957	1074	1026	810	685	751
18.163	809	857	873	782	831	872	764	752	690	662	557	503	499	479	554	611	791	842	507	356	337	359	327	318	373	403	517	901	764	622	506	464	448	439	447	498	503	614	831	1031	1134	920	755	846
18.1824	929	894	949	868	967	866	791	759	695	593	590	469	483	448	509	518	742	870	528	372	343	339	344	324	331	360	555	885	694	537	432	444	443	425	431	451	461	580	772	968	1087	1008	836	901
18.2018	1076	1023	957	958	943	845	754	745	725	596	531	510	436	424	508	535	675	858	541	354	337	348	360	341	320	344	601	867	674	501	467	404	393	403	415	422	452	487	597	867	1027	1013	924	1017
18.2212	1128	1059	1025	973	957	816	699	651	628	565	492	456	425	410	449	459	633	832	573	411	335	354	342	322	321	403	651	802	605	485	446	425	405	402	397	401	420	451	523	692	974	1038	973	984
18.2406	1091	1031	946	976	846	755	676	631	552	541	478	448	432	385	451	494	585	844	629	399	366	349	355	341	295	353	661	794	538	470	409	425	354	370	397	389	393	434	441	553	824	929	1026	974
18.2601	987	955	923	904	770	640	631	571	513	489	454	434	392	407	429	438	559	838	626	463	336	348	381	284	339	398	688	672	520	388	424	366	358	381	374	347	363	397	417	544	700	867	992	964
18.2795	834	820	771	805	660	581	549	488	483	442	406	365	421	378	420	391	537	760	702	434	402	355	350	339	366	395	696	712	517	428	368	373	308	351	370	372	366	356	412	463	568	776	913	898
18.2989	675	712	591	660	543	461	440	484	423	434	364	377	361	343	347	421	543	792	765	452	386	361	356	342	314	387	722	659	468	411	379	369	374	360	349	363	377	397	379	391	500	639	763	771
18.3183	572	532	525	553	471	459	429	392	411	403	362	384	417	392	399	418	495	756	770	522	379	355	314	346	345	442	707	581	466	369	379	351	350	363	353	352	313	351	341	402	423	526	611	604
18.3377	474	459	446	456	422	386	401	418	353	365	371	383	378	389	341	396	462	691	804	517	392	360	325	315	398	461	683	628	427	359	376	354	381	356	334	330	329	360	344	386	384	472	564	551
18.3571	396	424	388	452	389	357	379	375	337	354	347	360	342	346	379	384	451	672	819	566	415	365	303	353	368	498	742	592	351	383	329	340	321	351	331	357	335	334	360	316	385	423	471	433
18.3766	363	383	393	408	371	338	356	333	376	370	352	338	337	350	353	387	410	626	854	603	419	360	349	328	371	548	746	550	398	400	354	336	327	322	343	335	325	330	340	332	363	377	381	408
18.396	362	392	348	371	368	289	355	334	361	342	341	333	305	374	378	363	440	615	848	667	446	348	349	330	377	561	768	506	415	353	344	358	319	358	340	325	351	323	311	354	347	374	380	341
18.4154	366	362	345	364	384	346	348	305	357	379	375	342	344	347	356	366	391	585	813	751	515	375	329	339	356	598	758	510	426	364	333	346	328	304	321	303	330	320	350	345	358	354	370	362
18.4348	368	353	324	344	336	342	347	361	347	323	319	320	316	350	357	354	405	507	861	748	499	399	385	404	427	578	764	481	354	351	346	310	375	307	317	325	313	316	294	345	376	332	328	341
18.4542	371	367	321	340	324	334	342	326	301	339	318	306	353	362	316	347	367	499	801	818	557	432	388	379	443	659	776	440	375	311	343	327	314	320	311	309	310	319	325	311	310	329	345	338
18.4736	324	340	333	357	347	322	333	323	284	301	335	297	323	337	334	346	333	463	800	814	586	441	355	328	433	634	685	425	355	321	342	307	338	320	328	373	325	319	293	332	333	302	328	350
18.4931	351	325	321	342	328	324	318	335	345	298	330	328	318	347	331	350	372	459	681	913	640	445	410	373	508	700	657	449	324	364	313	327	337	317	334	327	298	340	324	296	325	337	322	289
18.5125	368	340	352	325	334	342	363	335	310	330	320	328	326	315	346	323	362	432	694	908	680	512	388	387	511	713	664	430	339	380	303	309	338	348	309	311	319	343	310	331	331	348	317	363
18.5319	322	328	280	333	329	325	319	293	310	333	339	329	352	318	305	352	356	403	624	910	743	516	368	411	517	739	625	432	351	319	334	321	303	325	296	310	330	303	302	317	335	304	328	321
18.5513	321	320	317	314	310	312	336	333	284	310	304	328	321	326	345	343	356	384	580	824	780	572	418	443	567	787	616	412	379	358	325	323	305	303	317	339	336	304	351	321	299	314	340	351
18.5707	306	332	341	299	342	304	309	323	362	329	316	311	325	335	322	347	336	387	499	902	807	639	448	395	523	746	644	397	328	300	326	319	326	353	318	349	315	346	354	319	345	297	287	321
18.5902	320	326	313	316	318	324	324	314	322	332	307	322	344	334	313	379	356	368	513	758	819	620	467	381	572	814	560	389	329	333	308	344	319	309	311	329	331	326	315	299	327	311	342	309
18.6096	329	322	326	343	324	321	322	324	324	320	315	289	321	350	304	293	322	347	446	742	861	645	510	448	567	760	593	376	318	338	320	314	318	292	312	296	347	338	325	325	344	361	339	355
18.629	313	333	347	302	329	294	329	310	319	346	349	343	322	309	324	344	347	366	419	690	899	708	526	442	609	773	515	356	305	309	315	329	308	310	329	306	302	318	312	298	313	324	322	300
18.6484	344	329	327	339	329	300	343	324	342	324	317	305	331	331	311	348	329	341	415	600	879	707	566	526	630	791	450	358	346	333	323	342	316	313	316	280	358	329	301	334	332	310	314	316
18.6678	312	311	342	343	318	309	329	324	306	327	294	356	317	333	361	335	323	324	398	613	794	717	620	510	635	748	471	380	325	296	326	335	322	331	325	344	326	334	313	307	318	329	321	327
18.6872	345	306	367	354	291	299	336	341	333	311	348	332	317	309	334	302	343	350	354	543	806	794	573	495	675	730	421	310	359	318	284	307	303	275	340	344	317	310	331	303	318	281	320	302
18.7067	340	314	328	324	304	317	330	327	327	331	328	345	312	311	309	342	321	350	363	536	742	733	613	552	743	703	413	358	348	323	311	328	335	299	308	320	295	316	302	336	324	337	297	321
18.7261	365	347	359	380	325	311	366	296	327	318	347	361	305	316	340	349	323	317	378	463	722	682	654	547	692	651	399	362	326	322	326	339	313	328	301	327	295	332	338	301	297	284	312	288
18.7455	343	294	372	348	303	303	327	314	346	338	333	330	347	312	348	293	385	345	365	475	667	785	600	611	664	659	375	317	310	306	319	313	315	327	312	330	325	357	347	337	338	326	322	314
18.7649	320	351	306	326	324	326	370	328	358	323	346	376	345	326	332	320	322	337	341	388	640	718	654	557	701	618	406	340	337	335	353	311	325	337	331	313	333	328	333	322	326	280	376	351
18.7843	324	335	329	307	333	340	333	344	335	339	320	322	342	313	340	316	325	327	315	398	640	728	660	594	705	556	357	331	320	334	355	333	308	319	336	349	328	294	293	300	333	301	321	328
18.8037	333	338	319	339	382	290	359	318	292	355	327	317	328	316	352	318	284	322	355	417	575	717	646	565	753	518	355	307	310	311	318	335	329	274	365	304	273	315	322	324	300	334	306	335
18.8232	304	338	338	300	363	329	330	357	310	336	319	345	330	322	313	316	329	310	336	379	584	636	665	626	780	474	383	364	307	338	316	306	342	329	324	314	329	321	301	354	314	331	293	285
18.8426	360	306	335	336	359	319	362	316	324	342	330	318	337	334	321	307	305	333	346	347	549	645	650	575	721	449	363	327	340	299	296	305	323	315	338	347	331	343	349	297	308	309	335	357
18.862	293	331	328	358	310	300	355	346	348	306	306	330	336	297	311	301	341	323	336	373	491	698	701	584	785	444	346	339	299	315	330	337	323	342	320	345	329	316	301	312	325	303	337	345
18.8814	336	380	310	348	366	341	318	341	325	326	328	326	375	320	314	310	307	332	314	340	507	617	615	565	746	428	329	349	287	309	306	338	337	337	314	331	299	301	313	327	325	288	313	305
18.9008	331	305	367	338	319	325	305	342	340	334	341	338	352	339	305	329	354	339	333	336	494	628	675	581	709	410	325	334	299	342	298	307	273	352	317	305	313	359	319	340	323	317	328	316
18.9202	315	335	353	315	353	307	348	350	357	360	351	314	324	337	322	315	341	310	335	359	410	572	586	596	730	383	301	329	343	316	339	305	326	325	325	293	322	352	299	333	311	327	327	348
18.9397	333	317	332	310	342	321	350	319	348	336	317	342	324	347	303	349	312	333	344	339	380	552	621	612	665	373	344	358	335	292	322	336	347	310	323	300	279	303	308	317	310	347	310	328
18.9591	332	327	350	292	349	321	370	352	300	342	331	328	321	349	322	348	334	343	323	323	399	622	648	514	607	340	348	345	309	307	327	333	332	314	333	354	300	325	309	345	307	301	325	314
18.9785	318	319	330	378	316	344	328	344	342	340	332	336	345	321	332	340	315	293	346	335	379	580	628	624	600	312	356	311	343	334	304	342	289	337	332	325	344	329	335	314	332	303	323	310
18.9979	295	295	309	315	327	334	340	373	326	328	322	325	336	350	340	347	318	320	331	348	384	495	624	624	559	328	355	306	322	340	336	274	352	305	352	324	343	342	328	304	318	303	318	354
19.0173	333	353	319	334	338	336	306	295	310	325	379	364	344	359	340	331	305	320	339	327	376	492	596	656	524	324	319	322	310	303	328	338	326	342	309	340	291	295	359	304	330	327	284	320
19.0367	343	360	319	348	342	359	324	339	339	321	341	358	314	338	317	328	322	320	340	353	353	481	612	608	514	319	354	341	305	327	329	300	328	332	320	344	341	307	356	327	317	327	349	318
19.0562	337	345	324	318	343	328	309	345	351	320	354	366	339	337	315	296	318	334	383	349	365	485	563	608	493	324	344	319	348	292	309	309	333	302	352	298	327	295	281	336	296	315	296	308
19.0756	321	322	330	366	314	338	376	320	329	327	307	349	321	328	300	315	344	336	286	334	336	480	627	663	407	317	326	312	318	326	320	338	301	333	297	328	331	304	315	313	305	300	332	302
19.095	357	307	301	322	346	337	324	357	334	349	327	327	355	351	317	361	350	334	342	309	357	451	627	688	400	351	330	346	329	333	314	336	314	343	323	305	317	309	327	317	337	322	317	327
19.1144	336	308	347	327	333	336	297	358	302	305	302	308	304	333	286	327	306	354	317	307	354	441	585	671	392	352	382	351	322	337	324	314	332	346	327	299	298	305	323	335	323	321	305	329
19.1338	307	331	367	324	331	319	347	338	325	308	317	302	312	310	374	334	297	342	315	340	337	420	592	657	419	316	350	304	337	347	334	322	358	318	332	321	324	322	333	321	362	349	327	345
19.1533	302	330	327	354	348	332	340	352	311	345	370	335	323	315	337	360	346	321	336	304	336	424	588	636	346	318	339	349	332	324	359	343	302	361	327	335	333	321	314	313	350	325	330	309
19.1727	340	353	325	317	312	326	353	319	330	334	344	316	310	335	337	330	325	338	320	336	338	360	526	640	349	355	371	336	308	304	337	312	328	322	282	332	309	325	336	297	337	326	332	321
19.1921	367	327	335	371	337	352	347	330	319	347	316	335	325	345	370	336	355	307	369	336	340	426	556	625	376	319	339	354	310	321	348	327	327	314	348	325	304	338	339	309	334	329	317	344
19.2115	332	348	334	381	333	320	337	365	299	359	322	319	317	342	357	332	313	340	337	345	349	353	511	653	379	302	310	306	314	329	350	342	364	338	333	288	352	335	306	305	315	336	327	310
19.2309	336	341	325	343	363	328	343	332	313	300	377	330	324	339	332	339	362	309	348	343	339	363	481	601	354	333	330	331	341	313	301	308	336	330	318	370	368	298	323	370	333	320	341	352
19.2503	332	331	332	320	357	335	367	344	332	347	331	305	347	296	338	345	335	310	340	315	370	343	473	573	328	354	326	308	312	317	307	348	303	338	331	338	349	313	354	312	341	313	320	306
19.2698	313	341	315	315	353	321	345	354	354	311	321	337	318	330	310	322	303	352	333	336	350	384	428	543	351	332	314	344	343	321	329	342	340	318	318	369	322	325	314	296	318	351	292	305
19.2892	310	365	342	380	338	343	330	357	343	372	302	371	358	360	336	336	347	332	332	306	331	361	409	504	361	348	336	320	350	291	330	295	311	342	319	326	337	340	313	321	337	343	321	304
19.3086	346	331	341	327	318	345	323	342	345	360	333	313	329	345	352	358	315	304	348	352	318	370	408	468	333	345	348	339	282	295	339	333	323	327	330	341	330	304	305	335	315	319	318	296
19.328	350	335	327	363	341	340	326	336	317	332	325	368	341	349	334	342	326	321	328	328	318	319	398	418	347	317	336	313	333	330	356	338	352	355	314	321	344	325	333	321	327	319	303	312
19.3474	316	325	358	347	341	346	345	319	341	350	337	330	353	355	329	362	351	330	315	324	342	350	400	456	309	323	330	311	323	351	322	346	339	341	327	349	310	300	326	325	330	324	318	343
19.3668	320	344	309	345	382	347	332	323	338	352	358	315	320	325	326	352	338	314	361	325	334	332	386	444	346	337	331	328	357	365	323	330	366	311	334	296	348	325	309	333	304	314	325	318
19.3863	349	348	362	351	379	316	321	345	345	343	321	345	321	339	331	355	340	323	369	338	364	348	362	377	347	355	350	322	363	354	342	321	343	316	311	333	340	322	338	302	342	328	329	317
19.4057	357	319	321	362	335	311	362	344	344	335	323	337	335	347	328	337	339	334	332	332	366	355	373	401	302	355	349	308	323	317	376	372	346	349	325	336	306	328	312	320	301	326	306	306
19.4251	354	330	386	331	331	364	305	342	360	367	367	331	343	348	337	336	356	343	310	359	340	357	388	371	336	324	366	311	327	329	343	337	310	339	362	328	344	324	320	356	369	293	323	352
19.4445	362	332	349	343	390	374	372	339	369	315	366	355	365	355	349	354	338	349	342	338	355	352	329	381	359	316	357	368	316	352	318	331	312	359	328	368	315	352	315	352	343	335	340	351
19.4639	349	367	382	353	345	329	348	341	395	356	337	328	348	375	353	330	340	322	340	342	349	314	343	389	335	343	359	361	346	304	349	311	343	363	325	329	307	352	317	352	342	398	330	308
19.4833	357	338	382	339	364	342	318	392	325	354	363	342	356	384	363	354	304	333	363	313	344	368	348	371	348	309	352	357	379	333	351	344	366	344	334	365	356	371	312	347	354	329	351	334
19.5028	354	383	347	346	379	353	361	346	357	357	371	394	322	359	378	334	343	341	349	348	341	362	368	382	313	351	328	334	369	342	385	381	336	340	341	354	315	364	346	317	317	349	364	339
19.5222	348	334	354	343	353	384	355	322	338	357	349	347	372	352	363	358	399	369	378	342	354	390	378	370	322	352	344	353	348	382	353	336	367	382	303	346	361	363	335	335	333	362	358	332
19.5416	372	385	382	380	372	414	395	374	364	371	334	387	376	354	346	390	353	334	336	365	339	361	359	355	351	359	352	353	330	377	339	359	325	318	360	308	347	350	349	342	357	350	339	320
19.561	370	411	381	370	392	385	399	381	351	357	341	373	389	380	381	351	357	376	408	369	359	401	328	377	357	352	388	344	388	346	328	388	330	353	373	352	368	364	371	345	366	337	341	336
19.5804	397	426	385	397	374	401	338	397	416	373	407	370	391	369	353	399	375	379	347	348	401	392	404	392	344	360	380	386	375	371	371	358	384	387	339	355	346	378	351	398	348	377	335	393
19.5998	400	417	402	383	409	403	432	409	412	416	416	406	383	350	385	428	371	391	396	391	400	391	374	365	387	407	363	369	372	370	404	374	385	376	355	383	375	350	364	376	356	326	367	387
19.6193	406	435	417	389	433	423	401	432	444	436	402	409	376	392	423	400	402	411	393	408	399	419	382	400	384	385	432	419	388	390	385	413	403	403	382	391	364	390	375	371	380	387	349	381
19.6387	391	418	378	430	392	381	393	429	401	405	391	402	416	445	385	385	400	368	390	395	436	414	378	378	381	396	389	403	402	371	421	421	395	445	394	381	402	389	370	380	388	366	381	350
19.6581	384	370	399	425	391	423	385	369	426	401	387	414	439	403	424	404	382	403	370	401	419	401	416	392	396	413	381	343	377	391	408	354	423	367	391	386	379	403	395	406	403	411	383	384
19.6775	366	377	364	413	366	381	380	398	367	360	379	379	399	387	386	354	415	364	383	382	354	385	397	392	412	380	383	386	416	347	404	350	392	372	362	375	402	380	388	371	399	402	393	378
19.6969	363	359	368	372	365	376	358	402	397	378	365	395	385	365	395	347	375	369	371	363	401	404	386	388	350	385	360	382	390	396	385	406	377	378	376	385	364	397	378	379	391	432	364	393
19.7163	393	359	343	375	362	354	414	353	391	334	396	356	339	388	376	356	367	349	346	332	358	374	370	376	368	360	361	334	393	391	357	378	328	336	377	374	368	340	351	427	388	386	359	381
19.7358	398	361	367	391	405	331	381	397	369	388	364	353	348	372	384	356	381	376	337	327	381	410	403	364	358	364	350	384	355	349	341	361	344	345	352	348	354	352	349	355	384	397	371	353
19.7552	356	388	368	338	355	322	344	338	335	409	354	375	362	342	388	366	346	381	384	396	397	353	356	397	372	328	374	366	382	351	365	376	355	342	339	306	352	331	366	358	326	364	369	350
19.7746	356	344	342	359	349	380	361	359	365	366	341	384	355	352	369	360	369	337	356	368	360	386	331	355	348	366	357	334	363	350	372	317	359	319	325	373	333	334	352	316	333	385	364	360
19.794	337	338	345	353	364	342	340	345	377	371	336	342	333	339	343	354	324	360	317	352	351	345	379	351	356	337	324	378	378	356	350	320	377	379	331	358	329	378	335	360	349	345	351	325
19.8134	371	338	360	358	346	384	361	355	332	347	355	395	370	396	356	358	366	339	320	332	344	351	355	344	354	334	333	366	349	320	346	337	339	354	340	332	314	322	364	322	376	347	364	353
19.8329	359	367	339	336	370	383	357	358	369	390	397	355	337	375	356	356	339	361	368	374	337	356	350	341	353	333	361	332	372	339	349	324	327	326	335	349	371	398	396	348	351	337	355	380
19.8523	335	363	354	359	369	377	367	387	345	364	338	335	368	344	322	343	331	346	339	367	337	369	315	374	325	346	374	376	336	331	336	356	341	324	362	315	320	337	344	380	363	334	354	313
19.8717	364	377	376	330	377	334	388	376	373	336	386	356	353	374	346	371	358	365	355	346	372	406	374	358	349	374	358	338	319	370	336	330	363	365	371	349	310	334	382	373	372	347	345	324
19.8911	362	376	348	371	336	355	356	370	374	348	343	337	355	349	391	369	343	355	348	357	354	381	333	354	369	383	345	356	344	335	353	363	366	341	363	308	345	333	347	319	335	343	341	347
19.9105	393	398	383	386	387	340	352	386	350	377	384	382	350	360	370	342	371	351	329	326	369	390	379	331	365	373	336	344	364	349	359	347	322	322	335	330	338	357	367	373	358	364	367	332
19.9299	351	388	380	379	386	377	374	376	371	348	400	372	346	356	371	405	342	398	340	367	388	342	370	382	350	296	347	334	364	374	361	359	354	329	372	363	361	361	327	358	339	331	332	397
19.9494	367	348	362	358	329	360	381	331	374	390	365	368	338	342	394	345	351	408	343	368	374	368	373	383	367	352	381	342	376	374	333	365	338	328	362	378	351	369	294	369	319	296	363	349
19.9688	386	356	359	371	332	367	369	380	335	344	349	373	403	370	358	374	372	352	358	398	336	334	367	341	366	378	367	375	337	369	349	349	306	336	343	352	370	383	369	356	369	365	354	371
19.9882	397	355	345	382	339	338	381	388	413	387	385	369	388	349	361	397	388	372	333	324	392	383	352	388	320	377	363	349	380	365	372	370	333	302	371	360	380	371	355	321	360	365	348	348
20.0076	332	369	337	368	357	387	384	345	382	392	386	349	383	357	388	357	410	365	371	351	375	372	308	353	375	343	380	372	377	349	355	381	359	367	362	384	356	349	372	335	373	329	355	338
20.027	358	350	404	374	360	350	385	392	357	365	396	334	381	344	339	360	386	331	373	401	382	363	349	385	341	360	354	357	358	366	341	337	362	356	366	362	352	377	362	384	385	348	378	378
20.0464	358	397	392	384	359	383	366	385	378	362	397	369	370	329	366	360	367	331	386	371	361	369	388	342	329	360	388	359	364	360	364	334	333	374	325	380	363	382	387	358	324	319	378	369
20.0659	369	391	350	387	379	373	403	379	371	364	369	377	383	356	346	376	352	336	351	332	403	358	341	360	340	313	343	354	377	362	365	360	351	378	372	340	338	372	358	354	343	392	377	351
20.0853	363	390	383	378	419	363	426	362	371	382	360	381	354	360	371	371	346	376	369	373	330	387	359	383	392	370	370	394	364	318	364	354	350	384	378	350	353	327	347	391	352	344	361	386
20.1047	388	340	336	378	364	382	407	390	385	376	388	375	357	376	368	386	364	348	382	337	370	361	337	363	342	392	349	382	365	342	362	353	329	361	338	353	371	356	344	360	349	345	364	330
20.1241	369	369	386	368	383	364	410	367	378	375	382	364	347	383	359	383	362	389	377	349	393	385	393	386	416	367	343	354	353	388	370	349	353	362	331	344	336	340	356	385	381	336	344	368
20.1435	384	360	392	351	359	383	398	379	362	376	346	397	355	379	385	389	340	367	370	375	359	351	361	380	366	342	379	343	366	349	331	369	363	367	361	367	342	343	372	347	347	353	373	345
20.1629	412	376	336	373	376	374	387	368	342	348	358	352	362	390	339	349	398	367	389	397	378	383	384	347	360	380	356	354	335	339	367	376	373	328	411	394	374	383	405	402	377	410	373	354
20.1824	397	406	373	378	395	382	408	359	384	365	366	378	396	357	377	362	381	394	381	383	393	366	381	378	388	344	362	338	367	352	383	366	394	367	410	363	407	379	383	396	366	358	347	344
20.2018	386	411	351	395	354	411	404	365	361	420	371	401	404	399	386	411	395	360	379	359	395	399	380	392	391	404	381	396	364	389	389	353	379	369	366	391	384	340	367	394	359	370	334	362
20.2212	416	418	373	388	387	377	401	372	400	425	396	433	382	416	364	372	407	418	372	405	380	393	409	410	391	413	384	382	384	414	345	380	340	378	409	383	394	389	364	373	383	390	381	366
20.2406	414	413	393	370	396	383	402	406	414	399	402	359	423	434	388	402	365	388	396	383	395	391	415	416	384	390	367	374	351	365	419	401	404	380	379	393	386	398	407	413	381	368	376	420
20.26	410	405	403	383	407	390	396	429	393	382	424	416	428	434	416	373	390	369	393	371	399	384	407	382	390	404	384	402	360	365	392	373	378	384	382	400	372	412	391	375	360	377	396	385
20.2794	439	415	449	383	434	393	408	446	416	420	420	383	416	446	384	398	377	418	417	383	432	413	414	360	408	402	428	385	380	377	381	387	405	378	380	414	378	409	396	385	371	394	392	394
20.2989	442	431	434	412	428	449	411	430	407	413	397	416	435	432	374	411	427	390	423	434	387	390	429	394	411	402	369	405	407	428	402	404	425	412	381	398	396	374	437	415	361	387	393	420
20.3183	412	399	397	414	432	443	483	453	438	420	452	407	421	431	401	436	366	401	426	419	423	417	393	413	414	465	422	425	437	416	416	441	371	407	407	393	383	399	425	400	378	422	395	425
20.3377	401	431	405	432	472	462	429	445	467	409	431	405	423	460	468	397	432	418	388	418	414	414	425	417	391	421	403	424	405	415	425	415	444	408	417	440	439	410	436	439	415	366	433	367
20.3571	471	420	451	390	404	437	445	433	445	451	436	439	478	428	413	448	440	434	439	443	444	422	431	403	412	383	435	442	428	432	423	406	388	401	407	435	439	422	374	407	415	445	398	453
20.3765	492	443	465	466	446	424	452	413	403	445	415	425	410	409	446	439	428	451	421	423	410	430	439	434	417	453	457	397	406	443	401	435	428	432	391	411	420	469	414	461	386	433	393	408
20.3959	434	482	450	418	446	484	420	397	431	423	424	438	448	417	443	446	450	404	461	444	419	443	410	425	420	458	400	400	412	438	414	436	445	414	411	381	406	434	424	449	453	417	419	420
20.4154	474	491	428	482	431	477	406	419	441	444	431	448	442	436	420	413	450	435	435	459	436	430	447	470	416	411	401	395	441	434	434	437	388	450	412	373	445	430	409	466	431	452	404	432
20.4348	468	442	436	453	450	458	427	423	441	429	444	450	436	452	438	431	425	415	446	444	413	425	408	443	414	428	457	464	429	406	383	434	436	404	454	413	398	430	452	443	398	431	458	426
20.4542	454	443	464	460	475	445	475	466	395	454	428	454	449	455	388	444	424	427	409	418	421	431	449	447	441	440	446	460	409	438	431	424	434	440	411	428	407	440	451	409	459	426	427	451
20.4736	418	473	437	436	453	456	445	457	445	460	439	468	427	439	453	481	445	466	447	417	476	431	444	380	409	426	466	426	423	417	431	446	431	448	401	473	415	437	442	437	397	428	410	440
20.493	436	460	439	433	456	471	449	475	463	434	474	423	462	457	473	438	484	388	422	436	408	428	407	456	428	471	455	432	442	429	435	414	409	452	446	443	457	423	435	416	432	442	436	409
20.5125	492	454	479	459	488	461	449	444	471	485	446	444	458	434	437	457	489	448	426	448	452	441	445	473	484	463	459	435	425	462	436	413	455	456	424	459	438	427	436	424	455	459	422	426
20.5319	486	463	458	513	495	450	460	485	461	478	503	443	479	482	493	467	451	458	482	470	436	503	439	472	452	418	451	455	455	446	446	431	468	446	469	468	492	468	493	425	459	468	426	449
20.5513	462	570	542	485	510	478	468	515	502	468	471	476	536	501	497	483	465	505	474	469	521	475	459	500	431	452	484	498	528	447	465	494	464	467	505	439	482	449	470	442	475	413	448	431
20.5707	499	511	522	476	486	521	514	526	488	478	521	519	479	501	507	478	489	438	512	472	474	468	423	479	484	476	474	467	544	477	463	479	500	489	462	472	418	493	469	476	485	435	470	487
20.5901	533	480	535	534	476	494	505	528	512	515	487	481	474	473	494	523	545	486	507	500	505	528	511	466	490	506	496	471	500	493	519	482	455	490	514	429	495	504	532	520	472	443	462	484
20.6095	534	532	541	495	512	537	546	498	538	521	561	531	508	513	525	526	521	505	488	506	513	507	509	469	481	486	463	487	502	520	500	515	512	470	501	498	481	445	496	476	487	496	470	443
20.629	517	529	512	465	548	466	534	491	522	516	492	438	496	483	483	565	478	447	521	471	512	465	476	475	485	476	462	461	484	459	508	471	487	492	506	525	459	500	476	485	487	479	452	497
20.6484	502	497	515	525	504	502	485	492	483	507	520	528	464	490	512	494	489	445	480	523	484	511	503	475	502	450	491	459	425	520	443	509	484	468	507	492	511	447	464	468	461	473	453	494
20.6678	541	465	465	508	478	480	510	519	499	485	469	478	464	496	479	471	485	465	490	432	443	441	455	500	447	452	472	472	493	443	468	497	518	457	462	442	445	440	464	443	482	450	458	425
20.6872	495	471	527	492	476	443	494	471	515	447	451	482	447	448	478	430	423	464	424	434	448	440	419	446	467	469	426	442	435	433	454	467	433	427	438	480	445	441	448	472	488	464	456	418
20.7066	453	459	485	468	511	503	467	479	517	492	455	429	448	454	484	429	462	469	475	461	442	480	463	461	426	437	462	444	442	455	476	440	427	492	436	434	476	450	474	457	405	452	406	429
20.726	470	495	471	467	451	458	467	444	473	427	456	464	434	470	428	448	452	440	468	456	476	447	463	459	451	427	417	461	432	466	426	453	453	459	438	466	448	434	445	434	432	471	439	440
20.7455	475	455	499	433	487	478	462	459	466	464	497	454	443	444	457	437	472	448	476	435	426	472	449	433	456	461	452	462	459	430	451	445	434	457	435	447	460	439	448	450	513	465	437	442
20.7649	505	496	465	505	456	474	421	473	490	451	481	471	436	479	445	471	451	438	476	458	480	505	492	463	490	452	463	422	436	446	441	499	448	466	425	450	455	460	484	490	480	451	489	476
20.7843	469	470	456	462	478	473	494	470	446	470	446	481	506	459	481	466	459	466	473	470	481	487	484	510	480	440	498	462	476	449	493	476	495	483	456	450	460	424	481	498	480	473	474	466
20.8037	434	462	461	446	506	520	535	480	530	494	466	479	525	464	505	482	499	455	475	518	524	478	490	488	488	486	479	545	457	494	458	487	490	486	516	465	485	472	493	516	500	502	484	481
20.8231	504	520	515	493	510	500	471	537	503	477	522	558	507	527	522	522	497	540	506	498	524	530	509	511	501	512	488	537	496	480	492	509	535	483	534	532	493	482	516	536	533	522	549	505
20.8425	550	508	536	506	528	528	493	537	538	505	509	481	517	509	569	516	515	565	506	539	530	561	523	522	532	560	539	570	557	552	504	548	561	529	513	567	555	508	579	545	564	547	568	590
20.862	534	533	519	497	586	540	531	546	561	532	581	556	527	558	564	536	614	572	564	553	555	525	568	606	562	618	538	585	577	598	533	570	568	605	577	565	539	591	601	515	612	580	626	583
20.8814	613	588	511	568	550	588	556	567	612	565	566	586	558	579	574	562	562	580	610	582	574	545	579	561	590	595	647	588	566	564	577	609	587	576	615	567	619	644	599	627	595	619	679	633
20.9008	567	599	619	565	603	604	606	585	619	622	616	622	612	612	577	637	615	653	647	593	633	648	620	595	615	610	623	666	615	609	608	628	665	630	629	619	595	658	619	656	703	674	669	643
20.9202	633	668	647	628	638	640	573	651	605	582	662	622	659	647	652	641	605	627	653	624	578	581	646	629	664	657	647	646	681	624	645	649	633	645	645	628	648	659	642	631	674	705	750	701
20.9396	609	666	647	603	657	638	633	634	644	654	640	625	631	644	696	651	690	665	615	628	676	647	683	667	633	635	640	663	665	653	653	680	657	640	680	657	654	706	694	672	744	700	754	706
20.959	656	659	614	634	659	687	682	654	676	662	675	643	699	650	618	665	677	680	672	638	673	672	656	651	680	677	710	705	721	674	733	707	701	700	720	700	670	701	732	722	700	700	723	688
20.9785	667	649	686	612	683	668	667	687	711	657	650	668	678	673	669	674	662	644	640	685	644	678	668	653	672	655	670	718	653	606	625	687	700	704	717	673	756	739	698	750	744	686	719	810
20.9979	617	652	665	662	671	725	685	686	675	667	640	627	680	642	660	684	690	721	652	668	695	703	656	602	685	676	685	685	657	660	635	705	642	639	728	680	709	667	733	686	742	683	719	668
21.0173	638	674	649	663	650	703	644	695	698	656	700	668	628	657	668	657	692	661	658	655	658	642	656	662	655	680	676	687	674	644	634	642	659	685	720	695	655	676	719	704	676	739	666	691
21.0367	604	626	637	675	644	653	652	622	641	630	622	677	677	644	661	662	633	616	655	657	658	686	647	645	647	675	611	630	646	654	594	628	611	673	665	647	695	686	674	690	644	673	666	734
21.0561	598	662	620	636	654	644	613	658	632	639	620	624	633	614	642	589	627	645	627	620	617	614	639	606	652	606	614	637	646	600	616	609	674	648	697	612	654	654	653	650	627	667	633	628
21.0756	628	638	650	649	602	647	591	605	633	603	582	584	616	642	665	639	579	638	613	610	676	571	642	593	563	637	615	609	626	622	589	644	640	611	634	636	618	587	644	580	649	642	620	632
21.095	630	581	611	580	554	621	641	553	582	580	586	575	592	551	560	577	600	581	582	594	573	548	538	587	538	607	595	554	577	621	559	547	545	595	609	595	563	604	607	595	592	585	618	603
21.1144	617	602	546	627	561	523	531	562	580	533	554	551	543	561	553	581	530	574	587	564	547	546	517	535	549	523	551	557	566	545	533	538	543	538	544	543	564	594	558	598	545	557	551	579
21.1338	543	562	548	510	558	562	545	528	564	566	535	479	511	519	507	526	510	547	546	498	519	520	520	563	486	516	529	488	547	505	537	518	478	529	552	497	488	514	510	539	582	523	521	478
21.1532	506	479	507	496	499	516	533	523	562	462	524	497	517	473	541	503	480	511	485	477	470	508	475	471	513	465	528	496	462	498	484	520	491	450	526	524	512	521	517	544	543	523	494	490
21.1726	499	514	465	522	511	496	503	473	527	479	499	477	454	486	458	496	486	449	463	497	456	478	470	477	489	521	456	491	452	478	424	466	474	465	457	463	522	442	451	472	473	489	460	489
21.1921	452	466	496	499	503	484	471	465	451	437	448	471	521	431	452	427	449	439	439	486	470	445	432	456	477	480	449	431	433	425	462	432	469	487	445	440	432	478	473	452	461	429	440	456
21.2115	438	454	453	500	437	425	416	448	446	449	440	467	449	445	409	449	429	460	442	424	464	455	443	426	397	442	411	443	459	405	408	482	435	425	449	469	442	450	432	452	432	440	430	417
21.2309	423	417	448	406	438	423	432	439	416	436	399	456	445	400	423	442	416	400	440	451	433	445	421	435	402	429	383	421	458	397	388	419	446	381	389	386	399	392	428	423	408	438	434	430
21.2503	450	416	421	456	401	393	441	406	433	398	437	392	388	462	428	415	433	429	423	406	400	422	441	426	422	412	357	417	428	432	427	421	451	395	446	417	401	427	394	431	456	398	434	385
21.2697	428	415	385	405	439	419	418	415	380	450	415	446	419	441	390	390	387	417	395	411	436	384	397	401	425	453	414	411	408	379	398	390	439	382	407	438	387	389	381	423	414	439	393	391
21.2891	444	396	436	419	390	382	436	422	432	381	395	439	365	380	394	392	425	386	425	371	400	398	386	381	409	395	389	383	415	429	410	384	416	374	408	357	355	403	356	401	402	410	383	390
21.3086	388	403	399	411	408	413	431	419	383	400	394	398	370	376	413	417	389	402	400	397	396	392	391	400	377	410	396	390	399	355	389	406	408	406	371	385	404	399	433	404	401	399	399	384
21.328	384	416	370	410	387	395	414	406	375	389	389	390	410	400	399	383	391	403	431	426	414	408	401	390	386	388	396	394	351	405	405	379	362	395	399	378	357	385	424	378	381	368	386	383
21.3474	391	393	396	405	448	404	407	403	406	382	451	413	395	384	374	378	423	396	366	418	392	421	424	377	409	385	405	380	414	353	377	408	365	418	383	396	384	370	385	403	397	360	415	398
21.3668	409	378	415	393	398	382	400	401	405	404	384	421	425	396	410	406	385	371	404	432	358	394	353	427	380	371	414	384	400	392	357	422	435	404	394	394	381	346	440	376	391	336	399	395
21.3862	401	402	405	419	385	389	418	348	386	351	366	369	354	413	400	398	336	388	412	379	428	389	372	393	378	377	384	371	396	386	386	360	417	384	416	429	360	411	399	368	362	352	346	413
21.4056	382	392	364	366	395	391	411	380	381	388	372	389	345	397	405	340	407	368	397	409	425	361	413	389	367	411	374	358	391	388	396	381	406	364	378	387	389	367	374	401	391	385	366	371
21.4251	404	440	404	380	379	379	407	392	379	353	380	385	402	390	396	417	356	401	391	396	371	391	379	390	370	395	354	381	383	365	391	375	363	402	380	386	381	368	371	416	400	386	385	387
21.4445	414	405	402	395	362	355	414	389	424	397	403	386	383	416	418	424	394	398	387	389	391	359	410	398	347	348	389	370	373	362	376	347	405	370	369	383	371	371	360	382	404	400	355	400
21.4639	407	358	413	386	401	409	418	390	389	407	401	401	425	413	366	422	400	368	380	367	404	427	376	383	353	337	341	368	393	391	366	378	422	364	358	391	389	393	417	384	414	381	338	381
21.4833	380	379	396	383	410	369	416	451	380	400	383	393	410	379	371	375	368	402	415	391	368	376	396	376	361	367	410	393	394	388	375	348	380	396	412	364	384	403	387	423	343	379	350	384
21.5027	375	432	411	367	394	398	410	411	379	415	400	423	415	393	410	367	409	425	382	398	379	423	365	369	400	363	379	358	404	391	383	374	368	370	374	366	407	388	357	389	394	369	339	385
21.5221	401	357	374	364	366	392	395	378	371	406	407	375	393	397	389	411	371	364	375	350	372	381	365	423	377	375	380	375	384	366	369	400	385	396	354	405	387	410	380	407	402	385	375	399
21.5416	365	386	391	379	399	393	404	372	400	370	393	418	363	367	383	410	391	371	360	388	377	385	409	403	381	387	402	347	440	381	419	404	386	407	371	381	374	384	376	402	369	391	367	361
21.561	400	378	372	385	398	371	397	425	392	423	394	432	417	401	345	398	413	404	377	395	384	375	395	361	331	393	349	387	387	402	383	378	394	384	392	380	359	363	400	374	363	367	365	361
21.5804	411	399	413	414	399	428	383	382	386	386	404	361	394	378	404	396	378	368	405	349	368	403	388	396	360	382	375	354	365	375	367	365	389	365	359	409	403	386	371	364	412	357	373	365
21.5998	386	396	416	361	405	393	415	425	393	401	425	426	397	418	373	359	368	414	418	370	411	408	365	391	381	391	366	379	382	417	359	338	361	348	366	387	380	375	349	354	337	377	371	369
21.6192	399	381	392	362	382	406	414	404	358	379	384	379	398	389	395	371	355	412	404	409	370	387	387	386	373	400	395	394	358	370	355	389	380	378	383	384	382	373	336	387	404	342	370	341
21.6386	407	386	411	389	387	411	388	404	365	365	403	388	364	388	346	362	383	358	372	400	417	396	394	388	383	370	381	423	372	346	395	406	367	340	367	392	361	384	431	350	339	377	418	375
21.6581	415	392	385	403	400	394	402	390	376	393	397	383	391	385	387	388	371	379	355	363	382	370	387	390	357	387	361	351	387	377	376	377	374	357	410	405	396	391	349	370	415	341	410	390
21.6775	393	395	401	391	381	397	403	402	363	414	425	402	399	394	386	361	355	374	358	385	372	376	351	390	396	396	390	378	375	392	356	346	365	341	397	371	384	409	433	410	391	349	372	364
21.6969	423	378	412	396	415	374	376	375	379	418	392	408	373	359	402	375	382	384	363	396	398	402	377	363	408	406	410	412	406	384	389	368	382	378	354	386	377	378	407	351	403	363	367	354
21.7163	377	423	426	410	414	378	367	368	379	391	391	396	371	396	384	383	372	364	391	370	380	386	376	374	397	373	374	362	413	390	359	362	386	364	378	349	379	377	417	393	362	387	395	361
21.7357	363	376	415	412	395	353	363	416	350	379	375	401	383	408	384	406	373	358	419	373	347	375	386	411	354	379	372	390	415	388	402	388	357	377	377	373	418	364	393	366	378	374	383	373
21.7552	427	413	412	420	380	367	386	390	396	421	427	397	372	362	377	405	376	389	397	342	407	369	423	368	372	366	391	400	387	360	335	384	405	364	368	424	398	378	319	375	404	361	389	385
21.7746	420	400	396	350	406	402	382	406	420	395	388	421	390	352	349	375	399	422	394	382	370	358	389	383	423	384	357	405	367	407	369	373	390	355	374	391	395	367	392	418	392	360	369	396
21.794	362	410	412	424	402	408	428	393	373	398	398	396	383	360	394	411	381	396	385	400	377	357	394	386	399	401	364	390	349	384	396	361	406	395	403	399	382	327	395	436	412	364	361	370
21.8134	388	387	457	404	414	388	429	458	397	417	404	397	402	393	405	365	398	370	391	364	361	389	391	362	389	370	394	401	400	369	388	418	405	426	350	384	371	365	383	362	375	383	410	376
21.8328	383	405	411	414	391	406	429	398	452	425	438	386	390	401	380	388	407	399	396	359	394	385	390	384	382	372	427	394	395	425	402	422	373	381	335	369	342	393	423	367	388	393	384	389
21.8522	386	398	416	429	430	385	373	403	374	396	437	367	396	402	399	393	385	404	363	400	366	411	367	391	377	436	404	389	392	401	369	403	406	379	404	377	383	371	396	368	408	401	357	366
21.8717	409	383	429	387	458	441	372	411	403	401	397	391	390	408	397	394	410	414	419	401	385	389	393	382	392	395	426	387	412	355	417	384	367	401	419	388	373	400	404	376	372	396	399	391
21.8911	435	421	423	408	424	407	423	443	380	450	394	422	415	416	411	410	438	402	430	421	396	417	374	406	376	397	393	401	389	384	386	370	415	395	364	419	421	346	389	419	366	397	403	376
21.9105	405	421	416	419	434	442	438	430	410	425	429	447	408	421	423	425	402	403	440	437	426	374	412	381	426	380	467	422	383	406	431	394	410	424	373	376	410	447	411	373	435	404	432	359
21.9299	464	434	423	426	425	416	413	462	459	439	481	417	434	427	450	433	453	440	418	440	444	442	450	395	453	418	414	434	417	408	440	426	383	425	417	389	403	419	437	413	421	398	388	414
21.9493	486	475	494	442	497	479	458	460	449	477	446	428	429	428	422	448	450	462	466	435	427	458	428	415	494	454	409	441	424	444	448	443	417	421	391	420	427	466	397	363	419	406	418	421
21.9687	507	490	509	477	497	499	501	489	456	504	495	477	464	495	454	500	442	504	521	434	441	472	462	425	466	439	436	464	450	455	446	430	451	450	400	456	454	424	423	430	442	439	400	408
21.9882	502	536	515	508	517	504	505	533	521	515	481	453	513	492	473	502	460	513	469	482	503	455	460	441	468	473	447	489	488	490	444	465	509	455	516	450	472	491	446	435	450	428	424	433
22.0076	488	496	547	511	604	543	532	522	580	551	577	519	519	557	523	557	500	540	517	515	523	515	530	523	527	513	487	511	496	469	471	537	471	461	465	493	510	485	483	477	451	459	435	415
22.027	564	525	533	528	492	527	499	534	500	537	572	554	543	561	550	541	518	588	517	536	495	543	537	529	520	489	466	502	503	509	518	557	534	517	508	502	448	509	497	511	518	496	461	449
22.0464	475	470	481	489	495	483	494	491	514	519	522	497	534	533	503	516	497	524	555	509	512	496	473	510	495	534	527	514	512	510	525	516	500	502	487	503	516	522	511	528	491	490	523	512
22.0658	507	470	488	472	454	483	474	471	480	482	500	508	499	460	528	531	507	514	473	516	448	541	461	474	510	520	517	491	486	530	458	503	511	508	446	446	512	456	547	476	498	474	516	511
22.0852	458	482	468	484	468	453	460	463	457	448	467	476	473	441	492	434	514	480	484	491	439	465	450	473	488	467	449	493	466	445	480	444	443	453	465	447	451	453	474	477	477	509	480	529
22.1047	434	441	413	430	437	429	439	478	435	466	398	465	420	437	467	424	425	454	479	427	462	437	429	455	449	466	469	454	450	441	438	457	448	432	423	497	453	446	496	505	488	467	460	518
22.1241	447	423	422	425	425	420	411	412	417	398	415	408	471	432	447	446	416	375	389	432	445	429	423	421	411	404	439	448	419	420	425	412	437	429	409	390	435	419	448	483	437	441	452	472
22.1435	353	422	392	402	396	391	403	432	429	435	433	379	408	421	384	378	437	449	420	433	442	371	410	412	418	402	404	411	379	394	434	384	440	379	405	433	429	435	445	472	381	449	428	425
22.1629	406	394	412	430	411	377	402	382	427	391	423	412	356	417	409	370	368	389	410	408	398	396	391	406	414	389	392	385	436	431	390	374	411	389	415	376	431	421	436	376	390	421	393	394
22.1823	405	404	414	463	372	398	389	328	362	407	397	397	431	397	418	398	421	403	420	384	395	399	384	390	405	367	399	399	395	385	386	390	397	380	358	385	385	367	378	382	398	402	414	403
22.2017	412	435	383	356	404	377	398	403	407	384	369	438	385	374	390	400	411	382	353	385	375	388	396	362	410	392	386	373	371	355	382	379	348	371	376	386	362	397	381	376	379	377	351	395
22.2212	432	354	371	401	404	416	365	393	408	370	389	409	361	436	367	382	385	377	428	373	379	367	378	394	360	408	366	379	365	373	391	375	397	337	393	382	361	377	409	375	374	381	380	367
22.2406	401	404	358	408	387	383	400	373	419	410	404	380	404	359	378	374	390	411	388	386	395	367	342	382	360	376	344	361	395	371	367	384	405	392	415	351	389	387	378	367	396	374	394	394
22.26	388	400	390	354	377	401	364	368	376	393	416	380	393	399	362	416	373	361	389	359	399	387	400	365	360	360	389	386	392	390	406	369	364	389	385	376	392	358	376	357	376	356	382	379
22.2794	366	409	368	409	379	382	412	389	412	410	386	431	388	402	375	384	369	355	370	355	366	405	360	408	375	377	389	403	395	375	344	385	384	372	378	362	373	382	351	379	401	397	376	371
22.2988	367	406	414	400	356	350	366	374	409	379	407	387	353	351	376	373	355	412	409	370	376	396	378	343	363	379	369	368	380	405	347	389	369	357	371	359	336	340	386	370	372	414	345	396
22.3182	396	418	385	377	350	379	353	372	354	389	394	393	322	422	366	356	387	376	359	378	387	368	349	357	329	388	388	382	355	389	368	346	364	372	383	375	361	376	359	385	380	382	368	354
22.3377	420	402	387	367	378	384	368	362	396	396	391	372	379	344	347	380	406	363	396	395	375	398	377	388	366	390	392	389	406	393	364	372	365	403	365	387	361	380	375	390	358	371	390	406
22.3571	393	339	391	376	378	414	394	429	396	384	403	391	387	404	366	370	383	395	331	367	345	402	356	324	375	369	342	358	349	358	387	412	378	395	410	389	368	358	380	375	367	378	376	367
22.3765	421	395	382	365	381	411	416	381	444	387	402	374	358	422	364	354	394	387	372	388	391	359	346	365	361	363	383	360	371	360	356	375	372	376	362	363	399	342	385	350	378	386	349	369
22.3959	371	363	401	373	412	399	394	391	380	372	363	373	393	396	351	402	385	354	377	386	391	373	374	385	377	360	344	403	410	335	395	368	351	354	363	392	367	388	365	356	381	350	390	350
22.4153	383	368	387	369	383	389	377	339	391	369	377	369	380	369	374	400	378	353	383	403	381	363	381	336	353	356	379	377	358	396	364	335	374	346	386	359	341	366	346	380	371	384	368	355
22.4348	377	376	382	399	400	411	368	391	391	397	379	370	345	395	355	404	391	419	403	338	387	394	348	387	357	393	365	346	348	374	353	374	355	369	355	364	379	393	386	392	361	367	376	380
22.4542	410	381	359	364	347	372	424	390	373	404	394	370	380	345	425	373	364	405	383	398	371	371	371	350	379	379	335	376	362	392	350	371	363	342	383	344	366	383	366	379	362	391	349	401
22.4736	338	372	380	404	370	373	401	378	374	350	376	367	405	406	394	382	391	347	345	379	351	364	376	387	374	377	365	375	330	402	373	387	382	383	394	353	369	368	403	390	360	402	356	400
22.493	349	390	413	404	379	381	382	398	369	361	387	402	394	357	377	347	346	396	362	357	343	373	373	380	355	339	364	359	367	372	341	416	334	350	368	365	403	365	379	377	353	390	341	355
22.5124	360	385	400	407	379	395	368	363	401	379	385	359	359	361	373	371	380	392	350	389	376	371	403	359	363	360	364	357	389	377	373	385	355	368	375	394	381	351	380	367	370	344	392	384
22.5318	377	350	364	404	407	397	384	376	368	351	374	363	393	376	366	362	366	381	359	327	364	372	402	409	404	378	391	367	388	376	364	335	372	407	353	361	383	349	367	359	375	381	377	388
22.5513	424	393	390	371	389	371	376	386	346	400	380	406	367	384	398	420	360	361	387	373	398	326	387	359	372	373	374	366	360	377	377	367	385	362	385	370	371	341	381	392	366	411	379	373
22.5707	359	402	367	393	378	382	388	361	367	426	356	397	364	362	386	418	395	379	373	408	385	395	369	369	367	405	360	365	368	371	378	372	370	361	378	387	362	403	422	372	376	388	372	415
22.5901	378	368	378	383	372	400	411	407	364	423	394	424	395	398	377	332	362	371	372	389	356	372	393	405	403	385	362	382	373	374	385	402	370	392	412	350	354	387	354	375	359	381	371	371
22.6095	377	384	397	391	380	347	381	359	402	399	386	393	363	397	346	401	351	369	366	371	396	342	388	384	378	380	362	368	380	386	411	368	372	384	409	353	339	383	350	340	350	387	372	365
22.6289	400	365	382	400	381	359	375	380	377	349	367	368	360	376	369	365	375	351	366	371	372	387	378	363	360	359	385	359	371	389	409	392	415	358	390	385	388	345	328	380	366	351	373	348
22.6483	384	376	391	390	375	380	383	395	381	395	372	394	351	390	364	372	387	398	389	347	389	355	326	380	375	342	403	394	375	390	380	406	378	364	374	356	369	354	374	375	380	398	382	362
22.6678	372	347	398	368	395	379	395	435	391	386	369	341	393	355	392	403	355	367	391	381	344	343	386	350	356	369	380	386	322	370	355	353	332	388	345	362	374	338	333	368	406	370	390	338
22.6872	380	388	371	405	368	382	393	400	364	389	382	434	392	349	380	376	356	369	384	353	371	377	353	353	333	408	395	357	368	374	385	390	379	346	380	378	368	406	392	367	369	379	357	364
22.7066	389	383	389	382	363	412	391	367	372	408	370	390	416	403	369	361	391	370	388	396	397	360	342	349	364	369	388	397	369	352	388	331	413	372	354	385	364	359	368	334	391	352	389	392
22.726	376	405	422	378	386	405	373	403	388	380	381	388	405	355	374	405	380	368	389	357	382	392	382	365	368	371	385	390	348	373	407	404	394	369	344	375	377	389	388	373	365	383	357	352
22.7454	386	400	407	371	380	376	386	411	382	408	381	356	382	388	370	397	412	378	349	382	362	371	367	391	353	394	357	378	368	353	396	344	365	390	359	349	368	384	397	404	350	391	342	390
22.7648	414	393	362	365	356	385	387	390	395	393	334	363	385	430	396	368	359	369	371	379	403	372	359	338	413	355	354	367	370	392	369	392	364	374	346	369	395	393	393	371	375	351	361	339
22.7843	397	415	403	387	361	394	392	388	358	350	391	423	381	342	396	372	384	409	367	354	415	359	413	370	379	388	359	392	357	392	368	362	350	368	378	374	372	358	366	348	364	354	350	362
22.8037	421	420	358	396	370	383	413	385	379	400	372	331	402	334	361	398	384	382	384	400	374	411	380	383	382	389	386	358	379	357	389	389	423	376	356	360	386	378	383	379	355	376	374	373
22.8231	357	405	400	386	386	365	397	366	386	368	395	417	389	362	395	372	383	396	411	382	366	372	413	382	362	375	385	402	349	359	344	409	368	342	390	348	382	397	383	364	361	381	331	354
22.8425	445	377	397	392	381	387	393	376	411	389	376	382	398	346	371	383	386	373	374	415	408	371	355	385	350	366	365	351	361	396	391	391	411	322	370	356	362	376	363	375	371	356	339	379
22.8619	399	388	393	365	388	377	365	393	372	360	382	404	399	412	382	372	385	393	373	386	394	396	367	364	398	364	381	382	355	356	362	378	385	407	362	366	382	377	387	349	358	361	377	366
22.8813	443	390	412	387	433	388	406	373	370	378	374	378	356	377	372	393	366	384	366	379	356	385	358	383	403	390	363	398	376	374	374	355	364	386	346	378	409	382	368	390	337	388	333	347
22.9008	398	426	378	386	383	392	374	356	404	411	410	394	364	356	395	389	426	389	375	369	394	402	361	430	370	365	367	372	376	379	388	355	373	342	395	370	400	390	361	385	339	369	362	364
22.9202	408	420	368	378	423	398	396	397	391	372	360	349	390	387	364	386	409	391	406	408	402	380	355	375	392	379	404	389	341	370	366	385	379	388	346	367	369	340	349	362	328	398	351	360
22.9396	383	379	411	400	390	378	387	385	381	394	413	380	402	385	359	388	367	349	388	385	362	366	409	371	388	409	376	372	352	357	377	398	389	394	364	375	368	341	357	416	382	378	395	368
22.959	376	382	369	401	365	370	386	412	377	384	377	392	339	372	382	353	372	377	403	393	384	403	397	415	358	396	354	389	336	380	412	338	413	380	404	367	380	402	353	390	377	386	385	364
22.9784	387	391	332	398	402	351	369	367	364	397	382	358	388	374	356	392	384	353	368	376	347	378	369	362	378	351	388	368	323	389	375	380	365	383	376	388	407	387	375	385	369	384	353	371
22.9979	363	376	389	409	426	380	355	356	385	377	372	398	399	368	390	377	374	384	357	361	395	392	379	382	378	362	360	390	376	392	347	404	394	396	369	369	364	371	379	357	355	372	364	366
23.0173	406	375	372	410	385	394	403	379	397	380	407	415	383	381	374	365	351	385	386	387	356	371	387	360	377	363	379	373	365	361	367	383	356	377	398	359	388	384	382	381	337	394	382	392
23.0367	399	418	357	397	396	387	400	371	395	410	395	418	395	346	374	359	383	376	399	366	361	362	372	381	363	380	357	383	371	368	374	366	396	395	364	391	379	380	397	383	375	376	388	349
23.0561	387	362	375	417	425	398	397	408	376	373	396	376	388	339	376	387	378	395	421	393	381	381	356	355	354	392	383	405	400	382	368	408	353	396	378	399	384	391	354	372	364	355	360	386
23.0755	361	387	328	408	394	398	399	382	367	407	434	375	381	372	370	353	404	409	365	369	387	393	375	375	384	367	372	382	400	358	389	415	389	383	390	359	369	396	368	414	344	394	372	389
23.0949	407	401	418	366	386	370	367	420	428	362	383	396	397	402	394	404	390	405	372	386	361	388	377	373	380	389	396	400	399	394	402	424	388	431	390	377	388	385	396	400	377	373	368	420
23.1144	399	392	415	421	394	378	403	423	368	397	380	406	403	418	387	402	395	387	384	391	411	372	405	386	399	372	405	407	404	412	411	395	396	378	379	355	367	373	397	381	409	392	389	381
23.1338	429	422	403	409	406	421	407	410	423	413	374	383	385	397	394	382	364	421	389	396	413	391	403	386	392	427	406	422	342	360	418	378	390	416	379	405	424	401	380	383	390	417	400	365
23.1532	389	411	398	381	407	407	443	422	379	427	414	366	382	407	384	389	446	437	353	420	417	372	386	435	418	448	390	399	381	419	381	398	411	428	439	392	410	411	374	373	409	378	396	398
23.1726	423	383	420	377	405	408	430	435	392	415	404	427	406	413	398	437	423	446	387	406	386	400	407	392	427	384	426	421	401	394	442	402	407	393	381	406	366	425	358	395	419	383	423	401
23.192	379	382	396	407	424	381	482	397	438	425	439	403	413	435	409	398	413	407	434	427	420	423	473	442	450	426	377	378	432	402	432	414	405	440	427	398	424	358	418	409	410	419	394	442
23.2114	404	434	438	416	414	399	420	427	426	426	404	440	447	418	420	424	434	433	399	436	426	412	443	400	424	445	401	408	426	420	468	426	431	397	407	440	431	454	424	429	422	435	392	413
23.2309	388	439	427	415	425	428	423	422	437	402	442	449	377	400	436	460	477	454	430	442	417	464	468	457	437	398	430	422	430	434	478	422	452	403	399	405	461	407	433	385	434	461	457	444
23.2503	471	430	418	405	427	461	418	457	407	443	424	442	469	425	470	443	434	441	440	438	477	472	469	429	465	423	428	468	459	408	460	430	436	457	443	437	429	435	421	443	425	407	462	433
23.2697	472	422	445	449	450	472	441	421	439	448	450	424	471	434	427	457	464	441	425	452	455	454	410	475	453	457	463	465	412	423	436	446	461	425	475	446	467	441	460	480	452	440	432	474
23.2891	427	446	469	413	474	419	409	401	457	423	434	451	397	385	450	451	451	430	434	460	479	440	429	427	467	429	478	436	442	411	430	418	453	437	438	472	430	395	472	451	443	461	451	484
23.3085	432	431	442	422	409	455	453	445	469	414	470	446	447	467	417	433	451	437	429	416	449	425	443	474	436	412	427	420	422	450	474	445	437	475	437	447	415	456	461	453	474	434	427	437
23.3279	430	458	458	501	424	438	440	453	426	417	441	459	424	440	420	422	442	421	454	456	426	438	459	461	426	421	452	442	417	505	462	450	401	448	462	417	443	429	457	381	448	463	469	456
23.3474	459	435	474	432	447	437	445	436	437	452	468	467	447	434	423	442	429	457	432	435	410	407	414	398	396	434	427	446	429	434	449	451	466	374	464	449	463	455	393	478	468	475	416	435
23.3668	441	447	415	443	460	433	400	448	410	398	445	405	437	418	468	413	392	443	423	403	397	394	418	428	399	418	442	412	464	428	436	383	423	404	427	458	406	427	416	427	438	437	437	433
23.3862	450	449	423	413	405	464	438	412	445	421	420	446	419	433	409	437	438	400	395	423	430	428	388	390	428	407	412	431	400	437	438	429	413	418	467	418	436	421	450	403	398	393	454	421
23.4056	425	381	390	435	400	423	432	423	397	385	402	432	432	454	423	444	433	399	405	416	368	382	388	423	436	375	410	409	373	437	420	437	402	423	423	389	370	456	413	393	456	434	420	426
23.425	406	442	452	390	434	401	423	401	412	399	412	370	434	397	381	362	420	380	409	386	368	397	404	369	374	425	406	432	405	357	378	375	428	382	437	391	399	387	417	391	419	404	427	397
23.4444	402	384	400	439	434	447	386	412	441	430	395	394	403	403	362	419	381	396	390	398	405	387	380	377	368	378	414	391	431	387	418	427	355	390	402	383	388	392	384	370	378	409	403	435
23.4639	396	430	410	425	399	386	362	389	425	366	387	383	404	422	379	379	380	399	385	385	370	372	373	397	386	384	402	386	425	376	396	358	372	386	370	373	389	381	410	366	370	408	385	405
23.4833	406	435	428	415	419	413	387	396	407	387	365	370	369	401	381	367	362	451	385	406	367	418	383	383	361	407	370	377	381	343	402	377	410	381	388	373	377	373	395	335	403	388	360	413
23.5027	397	408	392	409	410	407	385	364	365	400	385	377	361	359	366	381	391	364	355	380	348	378	380	380	380	330	391	352	361	359	349	387	367	371	369	387	383	349	380	364	367	375	347	339
23.5221	377	412	387	380	357	377	390	393	362	384	398	379	363	349	385	404	325	387	414	362	363	391	377	362	347	368	346	356	378	379	380	389	347	331	356	415	371	387	384	377	371	372	369	374
23.5415	413	400	409	376	387	385	320	396	372	363	376	379	345	384	389	398	381	394	382	359	365	374	361	388	351	366	343	361	351	360	371	352	372	394	373	373	356	378	331	328	367	378	380	354
23.5609	373	368	352	365	405	377	396	355	397	391	354	354	369	382	387	371	360	349	347	364	344	356	342	398	346	359	356	397	335	360	359	366	366	421	361	348	330	382	376	341	381	374	379	366
23.5804	386	363	349	378	385	399	365	370	401	411	356	383	350	353	383	355	380	342	383	360	397	373	355	341	374	343	367	408	385	387	372	315	396	373	377	383	353	386	357	361	336	366	346	376
23.5998	418	352	357	352	366	381	384	372	376	400	349	334	383	366	383	372	339	363	360	365	394	380	340	327	347	378	346	356	345	348	376	334	365	355	342	399	345	337	370	356	366	360	316	339
23.6192	368	367	353	387	342	382	352	341	341	333	349	358	387	354	360	361	353	380	380	370	344	369	407	373	354	375	346	342	371	350	331	377	361	356	400	363	356	371	357	345	386	364	355	340
23.6386	363	378	392	397	383	393	345	405	371	363	337	406	358	325	368	386	344	371	320	363	377	375	370	351	381	362	357	366	342	352	364	380	348	341	349	361	354	359	382	347	414	353	341	369
23.658	370	365	353	371	353	356	381	381	364	349	368	405	380	366	328	381	367	347	360	342	355	340	386	362	361	342	365	382	365	356	381	356	342	322	335	339	369	379	364	366	323	333	401	351
23.6775	353	381	347	377	336	362	336	371	357	390	400	365	368	339	381	389	307	308	344	340	371	385	355	369	355	358	334	379	327	353	355	357	334	349	345	346	353	326	366	347	371	333	388	383
23.6969	364	377	415	378	366	368	351	367	383	393	357	352	358	344	348	317	347	348	389	339	367	376	342	392	328	392	353	347	385	348	385	377	357	369	322	347	362	353	371	375	312	320	360	320
23.7163	375	371	375	377	381	371	383	353	359	364	359	412	369	382	366	363	347	351	351	345	355	341	355	341	411	365	323	324	362	363	340	343	353	333	350	354	348	362	358	365	341	347	362	358
23.7357	382	356	362	380	378	361	375	398	381	360	378	371	383	370	356	355	360	365	359	346	383	370	338	352	345	340	353	370	345	367	367	365	319	316	380	361	331	355	379	352	357	343	336	335
23.7551	369	370	363	365	353	370	371	383	338	317	369	327	356	385	328	386	355	359	348	339	371	408	315	374	353	355	357	366	341	333	357	344	317	335	372	376	353	339	331	366	360	318	359	351
23.7745	352	351	379	383	386	368	371	390	361	347	328	364	391	333	365	342	360	397	366	368	337	347	369	337	357	347	362	369	371	341	338	366	340	352	340	309	347	346	362	345	351	374	336	344
23.794	383	346	356	364	391	357	347	350	358	379	334	331	352	353	341	345	374	355	352	346	363	358	353	332	329	344	344	373	353	352	354	354	367	357	360	360	335	374	326	349	343	366	355	315
23.8134	338	375	346	363	386	340	353	359	374	342	380	371	338	392	360	348	360	377	373	365	382	349	341	371	399	390	339	371	352	342	375	374	353	380	388	352	350	362	333	361	381	354	365	329
23.8328	329	338	356	364	378	365	347	341	364	358	370	361	367	332	349	358	334	356	382	337	333	358	372	367	374	378	396	350	321	354	321	370	363	353	386	366	339	344	367	359	340	317	340	337
23.8522	360	344	351	394	409	378	322	385	352	372	384	342	400	353	358	354	329	353	354	321	331	376	321	397	352	359	344	359	332	361	351	352	334	318	333	346	334	359	330	335	343	360	322	345
23.8716	318	342	375	365	392	344	353	339	365	367	372	345	318	341	358	362	396	346	367	342	367	353	351	365	326	354	355	338	324	353	360	340	356	361	354	352	379	362	366	342	338	355	371	357
23.891	344	381	370	354	361	355	370	342	373	373	364	362	353	348	357	328	349	359	345	359	396	351	366	369	327	386	363	337	347	380	362	354	383	406	368	341	305	354	356	324	395	346	336	343
23.9105	349	380	402	355	340	363	389	349	331	326	372	347	363	340	369	349	390	373	366	354	330	358	355	359	362	371	349	364	366	328	343	311	346	349	368	347	347	361	349	363	340	340	347	340
23.9299	364	348	353	381	385	349	374	343	374	347	337	373	340	374	342	360	343	350	358	369	384	342	335	376	338	357	352	345	354	388	353	352	373	350	339	337	343	355	343	363	346	343	297	364
23.9493	347	335	326	386	340	398	391	354	376	363	348	348	367	350	351	382	348	361	363	354	343	348	359	354	346	342	369	364	351	342	336	373	330	374	360	319	366	361	345	364	322	360	347	339
23.9687	378	336	373	348	362	323	385	378	358	359	362	350	339	350	350	372	337	343	358	339	362	332	373	361	341	322	359	321	356	350	349	350	340	363	360	368	316	332	374	335	346	335	314	425
23.9881	368	379	352	348	403	354	382	355	397	369	340	345	352	329	377	359	349	343	356	348	326	339	354	386	338	339	357	310	372	346	371	330	366	312	336	385	310	368	332	322	327	373	370	378
24.0075	339	353	390	368	343	347	364	309	352	407	349	344	371	347	341	340	349	402	373	344	350	325	375	355	315	351	329	339	342	329	316	312	369	349	363	335	359	344	360	369	330	362	343	324
24.027	403	366	320	359	354	357	374	350	378	335	355	369	339	346	359	357	365	318	382	336	341	292	350	342	373	364	374	355	338	372	334	345	375	393	359	347	355	367	361	359	386	371	362	371
24.0464	364	388	348	373	347	387	355	392	337	376	334	369	389	362	367	362	373	348	371	375	349	341	369	336	340	341	337	340	371	330	355	364	331	334	319	364	347	366	353	339	331	333	334	324
24.0658	399	376	357	378	360	401	347	395	365	371	372	360	380	396	329	392	341	360	365	351	334	328	350	342	339	342	337	373	354	349	326	361	371	346	357	318	362	336	342	360	349	343	371	344
24.0852	375	360	367	395	399	341	333	354	371	416	353	359	352	357	319	354	342	333	362	382	336	350	323	361	342	336	335	342	332	331	376	343	330	342	396	356	351	349	349	349	314	338	381	342
24.1046	376	371	368	374	397	355	363	364	348	382	380	372	348	356	372	368	370	386	373	345	364	337	345	352	354	359	344	365	335	335	349	370	335	322	362	369	346	367	356	365	355	375	384	356
24.124	386	399	351	399	375	359	343	378	374	335	357	349	403	359	368	363	363	394	374	348	328	390	380	358	378	371	329	337	367	372	387	368	378	336	360	383	348	358	343	333	343	339	347	349
24.1435	382	383	381	367	388	368	373	395	355	405	364	380	354	352	375	379	399	373	383	376	373	335	346	372	329	362	341	362	408	359	350	375	334	327	382	363	374	369	345	394	333	383	350	334
24.1629	400	383	384	371	375	412	371	373	412	377	407	348	392	433	373	400	376	386	390	370	375	339	370	371	402	372	384	350	339	385	361	354	346	351	376	369	359	376	358	373	367	334	386	350
24.1823	394	348	407	380	394	367	409	376	427	400	357	412	417	373	365	385	356	388	404	383	403	394	367	384	386	392	352	391	372	401	342	355	338	355	391	383	353	388	341	356	382	383	374	361
24.2017	416	403	416	395	367	371	382	353	347	403	417	362	368	402	387	371	381	366	340	381	369	403	394	403	385	352	358	373	376	372	360	387	347	367	394	379	398	367	369	373	348	392	338	331
24.2211	412	371	365	364	397	399	394	357	438	412	403	374	367	394	393	392	372	377	417	414	356	370	365	365	381	375	391	400	366	378	394	341	364	359	372	358	393	392	402	346	384	379	395	314
24.2406	394	360	369	392	403	376	373	376	383	401	402	397	399	425	375	367	357	421	337	389	418	374	417	374	360	375	392	388	365	375	356	343	411	364	372	385	379	369	385	395	388	374	360	366
24.26	351	365	381	381	402	384	371	385	359	374	339	356	343	342	405	315	370	336	388	397	389	346	372	361	384	339	360	361	398	373	379	386	371	389	331	389	355	353	363	393	338	378	370	384
24.2794	382	383	356	369	338	360	337	349	381	395	381	400	368	376	398	362	393	339	378	388	363	339	367	391	391	358	361	362	380	352	343	396	361	343	350	333	376	365	370	386	364	355	374	373
24.2988	382	391	383	374	359	365	351	368	369	378	333	370	397	351	354	366	394	343	361	367	376	359	360	344	320	341	366	350	314	360	343	377	369	358	319	319	361	332	376	343	361	331	407	359
24.3182	378	347	364	363	377	363	359	345	368	338	336	326	374	359	333	362	380	362	381	338	424	339	321	343	338	349	350	342	338	327	351	351	382	369	370	387	363	377	329	349	359	389	366	362
24.3376	348	348	362	354	352	355	375	368	379	341	339	363	354	361	344	383	344	380	333	382	366	346	325	348	348	360	329	339	365	333	341	383	357	328	368	375	347	322	353	315	332	367	337	324
24.3571	354	325	358	374	362	375	372	337	370	329	356	356	322	360	352	359	374	363	373	337	368	376	320	377	351	329	351	358	340	332	340	366	324	358	330	361	359	357	377	378	343	366	354	369
24.3765	351	351	348	376	321	370	360	378	346	351	364	363	359	334	342	347	314	331	323	358	347	350	391	336	337	346	341	329	340	338	339	314	357	315	366	362	330	357	322	353	350	361	344	345
24.3959	397	352	337	373	359	329	359	388	379	342	372	349	332	355	329	362	367	360	336	357	315	329	346	351	317	381	355	363	352	373	344	322	339	316	360	377	351	373	360	353	362	335	332	334
24.4153	334	303	336	360	346	381	346	317	329	369	317	324	348	343	357	359	322	332	341	356	330	354	343	356	363	371	374	324	344	363	330	382	328	349	347	343	328	352	366	355	331	355	352	338
24.4347	345	343	338	345	370	365	360	325	378	350	382	372	343	356	318	364	369	370	377	352	340	331	296	402	370	329	375	364	333	365	322	340	383	325	379	342	334	333	347	346	319	331	359	319
24.4541	352	352	365	351	389	362	347	328	352	330	321	372	315	339	370	351	346	340	350	337	357	364	349	346	358	373	345	361	391	369	338	338	356	370	341	336	332	359	332	363	321	321	352	361
24.4736	368	339	355	354	356	363	379	351	373	330	353	349	378	384	334	342	355	337	340	354	305	350	335	355	364	377	344	338	339	347	346	356	339	362	361	325	359	358	318	355	334	331	324	316
24.493	376	335	396	368	357	354	358	345	359	367	381	374	346	325	375	336	376	342	355	367	334	356	318	319	353	284	302	349	369	366	355	362	326	332	313	328	334	331	342	325	315	340	334	332
24.5124	344	373	363	360	370	350	357	327	356	342	361	347	347	333	340	335	355	319	328	334	399	351	332	333	339	330	344	342	355	339	358	352	353	367	344	351	346	376	347	334	315	327	348	353
24.5318	341	349	347	348	349	351	333	342	341	367	364	311	324	325	337	358	318	340	386	356	354	378	325	354	340	336	365	354	357	328	344	332	353	321	330	312	357	353	327	360	347	349	344	382
24.5512	320	380	373	321	339	372	323	347	322	328	342	367	343	367	353	343	327	394	359	340	341	334	310	313	325	357	334	359	324	364	335	325	359	311	341	334	341	358	300	359	365	351	327	315
24.5706	347	357	368	317	350	329	329	321	345	348	333	354	354	347	322	363	358	347	308	358	345	380	330	354	353	351	325	322	380	333	353	339	343	330	328	335	351	324	336	343	328	352	302	311
24.5901	366	382	336	405	368	366	307	373	325	364	343	340	351	355	365	312	343	342	348	357	335	345	333	396	336	332	338	348	328	331	324	333	319	347	356	313	322	349	337	332	295	358	337	311
24.6095	362	348	350	371	354	336	358	364	333	341	324	372	338	369	309	328	335	320	347	357	361	337	325	321	333	353	361	357	341	351	330	321	341	375	352	325	337	366	364	327	325	335	331	339
24.6289	354	385	346	321	315	342	402	353	369	359	330	326	367	331	356	337	335	321	341	335	343	330	325	294	342	346	317	332	343	339	374	327	314	333	330	334	327	327	310	339	333	384	326	307
24.6483	329	363	326	394	367	360	314	336	372	345	330	374	352	383	355	337	369	392	362	357	317	313	329	355	358	352	338	339	341	337	322	326	340	349	323	358	320	319	321	348	380	355	324	312
24.6677	365	350	322	345	379	343	351	359	351	333	315	331	334	358	364	355	343	339	346	334	363	342	348	352	311	301	372	315	358	368	311	366	363	349	336	338	334	326	359	316	333	347	349	352
24.6871	325	346	354	354	354	334	354	354	334	355	299	314	375	324	341	344	331	334	348	306	361	338	345	363	339	311	321	345	328	353	345	359	338	327	321	327	370	351	321	359	312	315	326	318
24.7066	330	344	331	327	354	375	368	368	348	349	343	337	323	350	352	328	287	348	354	349	340	313	355	283	342	376	351	331	344	351	344	355	339	324	324	354	361	338	383	318	342	320	308	358
24.726	367	342	364	349	359	362	341	340	328	382	354	332	326	334	343	385	381	366	373	349	375	347	304	342	324	341	364	360	349	336	304	311	347	328	332	301	367	338	334	347	335	337	313	317
24.7454	348	343	356	376	334	333	327	329	340	342	369	334	334	334	369	337	343	324	345	321	363	309	317	357	335	308	353	368	365	353	347	372	327	330	380	355	314	323	347	333	358	337	344	336
24.7648	369	346	359	380	379	392	383	319	332	339	346	375	323	335	318	375	342	327	348	343	317	386	336	358	377	341	315	326	325	374	355	338	337	340	329	364	368	342	354	362	340	339	334	316
24.7842	340	346	324	338	347	312	331	375	337	331	394	360	332	332	329	344	349	384	333	353	315	364	361	355	308	337	305	326	326	346	358	319	341	333	350	335	324	350	327	343	308	367	343	334
24.8036	377	358	355	338	362	346	344	326	356	357	336	341	348	332	362	335	320	324	350	336	310	333	347	328	339	315	322	377	377	329	322	309	339	332	356	329	362	325	320	334	382	328	313	326
24.8231	339	315	342	325	374	331	383	337	348	358	352	335	343	364	308	345	333	337	349	344	334	332	332	327	341	349	317	319	318	321	349	333	346	335	340	352	343	324	312	331	322	319	334	328
24.8425	346	357	348	361	336	332	363	357	350	364	346	378	364	399	362	366	335	353	356	318	350	320	339	340	308	332	324	322	342	325	338	339	313	330	331	364	313	338	344	346	327	361	337	312
24.8619	352	354	344	346	308	323	348	326	339	357	343	382	354	322	365	302	323	330	295	335	351	354	313	319	353	312	319	321	316	330	332	322	324	316	340	335	339	357	336	331	309	354	342	346
24.8813	365	335	336	360	341	345	327	347	340	365	351	335	306	320	317	366	329	347	348	334	341	336	311	311	325	303	323	382	298	389	314	335	356	353	336	325	374	372	307	306	328	318	361	351
24.9007	382	361	354	336	382	328	347	346	376	338	356	331	319	371	355	347	317	320	367	331	335	329	345	327	327	374	337	351	324	325	311	324	348	335	356	386	337	361	330	336	326	336	364	343
24.9202	380	357	370	379	356	352	320	342	365	357	331	346	334	375	360	348	320	347	340	347	343	363	335	315	342	339	357	338	306	365	328	327	374	348	374	334	378	389	337	342	350	325	339	367
24.9396	320	353	311	341	339	375	341	318	381	341	335	332	305	334	389	353	335	331	320	373	308	334	343	342	344	346	335	319	345	338	328	371	346	363	358	329	338	340	327	338	328	356	312	355
24.959	331	349	313	331	326	361	335	313	344	370	302	366	341	327	312	312	326	336	342	331	330	317	341	383	358	371	307	315	330	338	325	323	363	346	324	339	316	358	331	311	367	328	318	367
24.9784	347	332	341	353	353	363	341	351	388	325	372	334	351	366	343	335	336	329	346	319	334	358	346	312	307	341	339	332	324	311	303	300	318	347	346	350	333	322	319	350	353	307	330	316
24.9978	364	360	373	331	339	337	396	320	344	320	339	328	355	331	356	363	337	353	349	343	357	356	324	330	368	340	338	359	335	305	340	306	297	342	321	341	329	358	342	332	346	350	325	374
25.0172	403	326	350	333	364	342	375	353	323	317	335	322	357	351	331	341	376	346	354	365	338	329	318	337	343	334	348	321	345	339	370	372	316	334	364	380	342	349	345	332	348	332	347	322
25.0367	367	354	330	363	375	329	357	344	360	355	349	366	340	321	372	334	359	371	347	340	327	360	346	360	359	324	338	381	344	330	332	326	364	344	352	349	340	361	331	341	361	317	317	290
25.0561	369	327	378	353	347	343	347	355	381	361	356	351	359	355	348	358	373	342	344	324	343	344	354	336	332	361	345	329	355	337	314	371	325	338	301	330	323	304	365	304	324	307	315	348
25.0755	386	328	370	329	330	359	340	356	358	359	330	326	337	344	364	342	353	320	358	354	357	308	331	324	374	322	338	324	334	367	319	352	383	334	331	343	305	332	344	345	352	318	329	338
25.0949	344	345	363	344	354	395	363	352	362	313	342	376	336	359	335	328	340	319	365	331	330	335	343	320	334	348	370	331	353	358	323	338	314	338	376	336	366	316	345	322	339	325	304	334
25.1143	362	328	367	355	369	370	344	353	322	355	377	322	299	340	339	337	379	310	328	339	345	332	386	340	357	323	355	320	329	367	336	369	341	325	366	347	344	320	350	346	325	348	334	351
25.1337	369	362	339	332	372	340	384	331	335	365	371	332	358	353	356	367	339	346	365	338	354	334	372	343	317	339	327	359	350	332	372	335	340	337	351	330	334	322	373	340	327	343	348	335
25.1532	366	366	369	325	340	336	363	348	335	382	368	377	348	365	365	337	349	349	336	374	356	347	366	338	368	295	365	342	337	348	374	335	309	355	335	332	399	320	306	345	367	356	320	321
25.1726	401	387	360	362	359	382	365	370	377	349	344	373	376	367	347	328	332	331	333	340	380	384	329	378	353	347	348	366	340	331	347	346	370	362	333	311	343	327	353	325	347	324	340	338
25.192	370	387	405	388	374	394	379	335	407	402	372	362	398	376	346	354	372	361	370	338	358	352	351	364	335	372	351	349	345	366	352	349	334	333	354	348	382	340	360	343	348	356	359	350
25.2114	400	393	392	424	399	381	391	380	374	342	391	350	330	398	406	385	339	379	346	355	373	377	369	350	348	372	366	351	316	360	357	350	375	381	365	326	376	344	354	352	320	341	356	329
25.2308	412	418	400	360	377	438	413	382	358	413	420	415	399	374	348	397	427	387	406	357	388	351	348	343	361	362	361	418	390	369	359	380	357	367	387	379	338	360	357	355	343	354	325	372
25.2502	409	390	413	363	412	415	423	371	410	416	442	433	409	400	390	415	372	360	392	386	376	362	385	406	373	391	416	394	405	385	406	435	356	411	418	406	382	367	377	408	388	347	364	378
25.2697	389	379	388	384	400	417	417	422	398	401	371	394	414	452	430	403	453	424	421	377	395	410	428	386	377	419	413	379	434	420	374	411	395	381	404	419	429	401	402	393	384	360	351	365
25.2891	407	397	399	412	435	411	443	447	408	401	403	392	368	406	388	412	371	383	399	393	399	391	386	434	426	417	408	387	415	396	432	424	418	409	382	414	390	421	415	425	392	375	384	364
25.3085	392	429	387	403	386	367	392	410	401	358	395	388	372	401	423	401	391	374	383	411	397	399	375	392	386	364	395	384	390	386	395	393	396	367	391	379	394	377	425	423	409	368	365	354
25.3279	375	389	388	404	368	420	403	366	356	393	415	399	397	375	403	400	380	379	370	391	355	399	386	383	355	405	368	402	412	377	395	383	391	395	374	387	363	362	411	400	423	361	367	410
25.3473	358	376	353	368	382	371	371	391	342	351	361	380	343	333	375	373	349	378	375	339	379	394	383	360	372	361	429	374	368	362	364	379	386	353	364	425	382	339	374	397	381	377	412	382
25.3667	335	359	342	381	368	348	367	329	389	345	336	380	354	373	377	374	385	355	345	343	395	339	356	376	372	344	368	370	377	403	361	330	350	351	381	371	347	336	395	426	380	352	373	396
25.3862	342	352	370	381	352	329	345	326	355	363	361	355	342	352	340	350	369	319	373	352	304	367	320	313	329	345	338	323	354	334	348	334	372	357	353	373	393	375	356	342	354	363	371	334
25.4056	317	387	369	360	366	350	335	379	378	355	343	366	367	339	359	346	363	345	359	327	375	338	314	312	345	293	321	350	350	331	335	332	368	354	319	352	375	368	347	352	373	330	367	351
25.425	310	320	328	358	340	336	353	333	341	325	328	337	328	357	329	342	330	345	313	323	347	332	327	343	331	354	343	344	338	302	334	351	334	336	301	344	361	339	306	336	372	356	356	349
25.4444	345	340	374	345	348	320	323	320	330	329	340	309	343	344	331	327	302	322	340	332	339	313	308	339	305	351	345	297	329	301	352	331	344	358	322	345	333	319	350	328	361	332	342	342
25.4638	370	348	327	363	346	332	346	343	334	372	358	362	334	325	326	340	362	353	326	344	349	320	365	321	307	343	335	342	318	331	335	341	331	343	332	373	346	358	315	343	314	343	317	313
25.4832	316	337	329	341	313	352	337	342	383	341	340	333	372	332	357	325	321	300	343	371	345	344	323	377	354	365	357	312	327	319	319	334	285	303	346	320	356	368	359	299	338	303	315	365
25.5027	367	356	361	330	379	326	358	344	336	319	312	313	332	355	335	319	346	347	323	333	351	323	347	340	338	335	322	363	337	358	327	314	313	339	320	341	351	333	330	313	364	319	297	316
25.5221	337	345	338	343	329	329	341	375	323	368	346	323	349	331	332	336	339	353	325	333	319	321	338	340	354	307	331	360	293	345	332	348	345	352	317	342	336	309	310	325	360	311	318	324
25.5415	395	350	334	320	335	332	341	324	322	338	292	311	309	327	329	313	349	338	304	328	371	352	303	352	302	323	337	336	298	343	331	322	345	344	345	353	324	325	329	314	350	313	322	329
25.5609	348	348	357	327	332	320	354	328	356	360	342	290	314	335	343	328	378	347	310	331	315	336	328	340	354	332	344	326	309	353	294	334	336	339	331	346	333	338	351	334	314	333	351	335
25.5803	342	320	361	327	353	362	336	333	351	339	341	327	345	361	327	355	368	336	314	347	298	324	310	295	291	350	349	348	336	322	332	334	312	324	337	323	314	323	310	335	327	313	320	338
25.5998	305	325	337	380	336	364	340	321	337	333	309	324	344	313	361	360	341	335	326	349	330	322	303	318	326	336	314	344	320	361	337	327	353	330	335	325	352	354	353	337	319	326	337	300
25.6192	366	334	324	327	328	307	332	332	327	336	345	318	320	348	326	357	332	363	326	336	360	367	323	331	318	307	315	356	326	323	342	307	340	298	349	359	330	326	306	339	328	358	308	343
25.6386	361	344	345	334	329	332	327	367	356	315	326	344	331	330	378	336	356	342	347	331	347	306	349	330	326	328	332	313	389	324	330	342	319	341	347	343	344	341	344	304	355	313	303	357
25.658	329	351	294	354	331	350	355	316	305	336	352	353	348	316	339	358	391	319	333	345	336	310	331	295	356	347	346	356	318	321	349	317	356	306	373	315	326	305	306	330	325	312	346	349
25.6774	332	384	359	304	350	321	340	330	339	330	352	329	320	343	335	324	329	358	330	340	297	340	302	336	357	319	358	352	293	325	340	322	315	349	341	323	331	299	319	346	346	360	327	337
25.6968	353	328	349	353	354	321	367	362	297	327	348	325	310	324	352	320	346	301	312	323	315	319	331	350	350	325	349	328	323	347	360	347	318	299	328	309	324	328	324	331	319	313	321	314
25.7163	305	329	319	371	367	349	372	341	373	358	351	322	366	366	325	362	341	343	300	315	306	313	313	314	336	313	328	311	300	313	318	333	332	323	317	341	332	341	330	304	362	341	345	312
25.7357	344	351	326	345	333	334	347	362	334	341	366	336	333	357	290	335	338	307	327	326	322	331	335	347	335	302	310	334	295	315	344	367	339	297	309	332	318	328	288	359	318	349	341	304
25.7551	297	314	367	305	308	305	337	364	345	329	326	351	343	359	310	331	327	344	311	356	316	350	323	314	298	320	325	344	322	370	312	300	332	321	374	345	309	315	360	328	344	308	336	308
25.7745	368	308	350	348	341	370	343	301	325	334	327	351	358	337	325	318	321	320	326	346	383	358	332	310	318	312	303	337	335	346	336	299	332	292	346	337	318	302	287	298	303	326	329	337
25.7939	324	359	330	311	342	320	377	337	341	323	335	307	346	325	322	331	329	333	305	335	356	342	363	330	327	328	336	334	298	305	297	333	351	298	326	343	318	315	310	349	327	340	325	326
25.8133	325	338	385	367	327	337	322	342	317	309	337	344	382	337	326	318	333	304	340	338	316	347	320	314	319	289	297	337	327	291	351	357	334	340	350	337	322	366	300	328	330	320	319	355
25.8328	330	328	331	345	328	333	350	308	372	323	354	330	372	300	324	321	324	329	329	318	360	326	312	308	356	339	321	304	355	306	311	324	350	330	370	339	324	335	327	323	343	342	335	331
25.8522	332	312	344	346	332	329	350	385	329	300	327	346	310	319	328	323	349	322	321	311	327	375	329	333	300	342	305	360	326	343	351	333	361	342	322	336	356	363	339	334	353	315	328	336
25.8716	314	347	357	320	315	329	334	313	307	338	329	315	293	381	336	339	326	310	333	333	347	351	335	302	341	321	358	347	351	329	354	358	335	315	334	349	309	349	353	343	320	323	339	279
25.891	373	326	340	336	347	306	355	349	380	354	344	371	304	370	335	307	342	349	328	316	318	318	328	323	343	324	332	303	326	324	362	320	331	345	291	319	335	352	328	359	339	302	341	323
25.9104	331	316	333	338	338	357	358	328	339	335	348	351	317	351	324	309	321	315	338	346	349	363	324	352	326	344	359	325	308	312	363	327	324	318	350	342	339	330	354	347	311	346	338	337
25.9298	348	313	359	350	329	329	360	364	318	364	346	344	346	359	364	349	358	327	314	346	352	330	299	311	358	295	315	349	318	329	328	323	314	343	338	338	342	347	317	293	343	335	291	337
25.9493	344	316	331	334	358	346	362	326	315	283	334	331	295	337	346	368	308	361	290	301	308	322	315	339	313	306	342	326	321	313	321	353	327	357	308	321	295	320	311	304	318	355	315	316
25.9687	348	336	337	333	339	344	331	340	332	353	347	331	378	320	303	360	347	324	373	301	354	333	336	301	294	375	317	327	343	319	298	331	325	301	321	322	353	284	375	315	336	325	329	315
25.9881	347	355	323	353	359	334	317	347	323	347	326	327	317	334	354	339	331	296	322	337	334	323	350	305	306	330	368	363	331	339	347	347	317	338	319	337	316	364	312	341	336	326	309	324
26.0075	365	315	328	357	366	315	312	344	341	317	310	364	347	324	336	331	348	316	342	319	346	316	339	331	336	298	320	336	305	349	327	291	296	355	334	297	323	311	337	334	322	357	351	277
26.0269	303	341	347	371	327	334	341	318	339	352	300	328	304	334	337	335	348	337	326	343	333	351	336	358	339	304	351	353	351	348	332	289	364	324	338	326	334	313	303	333	334	347	317	321
26.0463	337	344	353	367	377	365	322	350	356	339	369	377	339	350	321	349	331	326	361	361	336	329	313	318	342	335	316	346	346	326	342	311	309	339	319	333	353	343	308	321	353	369	325	324
26.0658	344	321	319	370	355	338	359	334	338	345	316	347	371	338	360	317	370	337	349	369	345	335	319	319	328	336	346	291	329	342	337	348	341	318	314	360	339	326	352	379	301	359	362	318
26.0852	370	364	352	356	341	343	336	315	377	371	356	344	352	335	369	353	357	351	375	327	358	361	323	326	341	313	347	365	326	316	313	362	336	343	345	333	353	311	325	331	351	317	360	322
26.1046	368	380	365	394	368	344	347	349	337	358	348	342	371	321	353	338	346	320	339	363	349	341	341	336	357	299	340	321	362	322	330	332	348	351	323	339	319	369	353	339	332	347	315	316
26.124	326	369	381	379	365	379	380	372	330	341	392	357	346	335	332	326	340	363	331	343	327	374	367	351	312	329	352	333	340	320	361	337	336	364	340	307	332	333	362	340	343	320	319	332
26.1434	345	327	356	372	333	400	403	357	327	333	369	350	328	403	344	331	362	360	340	350	299	379	382	349	344	351	366	365	345	365	343	312	344	316	338	374	343	353	316	351	354	337	326	325
26.1629	354	372	384	376	370	350	396	385	365	373	342	378	395	344	375	387	353	368	342	361	361	353	326	373	321	374	359	336	347	324	414	329	329	366	333	338	326	345	360	333	353	302	353	340
26.1823	375	394	368	346	389	386	385	370	390	370	378	380	405	389	353	346	397	353	375	333	356	363	354	361	371	380	375	363	354	331	342	370	366	375	340	347	347	352	335	404	386	361	305	337
26.2017	375	389	420	386	407	393	368	434	378	387	423	384	374	357	381	372	398	362	372	420	391	402	363	378	332	351	374	394	354	380	392	360	368	366	386	382	387	384	370	365	372	355	390	374
26.2211	404	371	353	403	377	397	368	385	397	397	404	395	404	365	338	355	386	380	375	388	387	374	392	355	340	395	361	362	386	375	370	351	364	349	348	408	363	348	353	342	354	373	349	377
26.2405	397	399	405	391	379	365	360	379	372	358	380	392	357	422	397	369	371	345	358	405	427	353	358	373	382	371	386	351	380	375	358	403	368	334	369	363	371	404	383	371	357	353	406	366
26.2599	357	378	413	405	364	375	353	381	396	374	347	369	337	388	389	372	364	391	325	365	351	350	379	351	383	344	393	340	363	362	383	340	331	363	395	407	352	351	383	352	353	375	356	388
26.2794	338	334	385	356	355	376	379	351	379	368	369	379	361	330	376	364	339	385	339	352	394	376	363	352	359	340	348	356	394	373	342	370	332	366	352	364	342	371	399	376	354	361	361	360
26.2988	361	338	381	383	356	354	340	350	334	354	366	350	365	361	357	364	355	338	367	348	356	346	331	356	343	341	360	323	367	371	314	374	372	379	358	322	346	353	360	367	346	380	380	415
26.3182	337	326	340	361	341	342	337	341	357	344	374	358	334	355	370	331	357	336	338	328	331	339	343	357	369	316	317	318	362	317	334	357	350	327	367	343	340	367	339	345	361	342	345	348
26.3376	365	341	378	348	356	359	330	346	329	356	351	336	330	350	367	338	333	285	344	304	375	341	334	365	345	344	339	316	370	347	367	346	339	359	357	338	354	360	329	328	356	328	342	393
26.357	336	318	333	350	336	328	343	325	336	380	313	321	324	353	319	332	339	376	339	327	331	316	320	345	343	337	337	314	371	330	349	353	341	339	325	368	333	344	340	354	309	361	339	328
26.3764	359	356	337	347	351	342	317	330	319	313	309	318	315	323	357	344	354	353	330	350	342	320	335	340	328	330	330	315	356	359	361	325	310	389	339	342	299	333	313	334	357	311	324	318
26.3959	314	302	340	371	373	323	317	350	339	358	344	334	362	343	386	338	338	343	348	341	326	291	362	320	357	319	358	347	334	332	330	319	347	309	302	299	314	356	331	342	340	305	336	340
26.4153	349	329	348	342	349	318	343	353	329	333	306	358	334	356	328	344	351	345	328	349	350	313	332	325	323	336	330	343	331	353	323	299	327	344	360	330	304	331	307	340	323	321	324	307
26.4347	320	351	311	310	362	366	335	369	318	316	317	332	301	328	374	325	313	320	335	326	347	318	308	342	327	341	334	309	382	367	334	316	334	329	311	315	320	335	327	339	300	327	324	298
26.4541	364	343	339	324	358	347	321	361	336	306	339	341	354	340	317	331	345	302	314	328	334	321	303	319	332	338	337	379	331	316	355	335	339	323	325	321	307	295	320	320	329	344	357	308
26.4735	362	350	303	330	333	316	357	341	345	357	324	350	339	338	348	313	330	315	306	325	305	353	306	327	297	330	332	326	305	338	326	336	332	324	342	330	317	329	305	332	310	319	321	344
26.4929	345	354	315	373	378	346	331	331	335	326	306	327	325	325	331	309	351	313	340	325	320	316	352	334	339	317	344	303	276	346	333	308	330	317	298	320	333	351	304	324	305	296	352	308
26.5124	360	340	346	372	324	348	327	325	319	348	348	349	358	362	326	317	361	339	316	336	304	357	324	312	323	296	337	359	313	329	308	312	338	329	318	352	349	307	309	344	306	338	300	317
26.5318	311	319	297	332	322	327	315	319	312	350	337	316	318	348	320	333	337	375	334	316	345	343	361	333	316	338	333	317	308	329	313	353	340	345	333	334	327	345	308	316	343	307	330	336
26.5512	334	313	334	363	329	309	343	343	358	327	326	335	331	328	377	345	328	339	322	355	318	330	348	323	311	309	330	330	308	329	354	319	311	348	323	302	353	344	316	358	341	327	308	323
26.5706	324	319	313	316	335	347	321	337	313	332	332	315	335	335	345	347	352	347	326	291	287	309	320	314	327	321	298	325	327	339	315	319	320	292	357	344	339	308	347	316	325	310	332	336
26.59	308	327	346	348	360	344	376	340	324	319	324	364	314	335	302	328	346	334	347	334	313	337	342	308	292	321	320	317	345	328	323	333	358	355	347	311	327	313	331	347	316	313	339	329
26.6094	314	302	313	315	363	369	309	331	324	331	353	328	330	336	339	312	324	340	333	341	349	351	322	302	302	314	378	337	349	331	305	312	334	336	316	289	367	322	351	327	338	310	348	318
26.6289	316	329	356	335	329	345	318	328	301	332	309	328	356	355	290	351	331	308	312	316	327	360	299	321	303	335	306	331	337	328	308	354	321	317	310	359	311	349	301	333	315	326	303	296
26.6483	322	360	327	320	303	306	340	292	338	321	336	337	300	334	322	342	332	335	339	338	331	307	325	367	302	334	313	327	329	329	297	333	332	337	336	311	343	343	314	348	321	316	360	364
26.6677	341	305	328	314	346	324	346	332	337	317	334	380	324	322	321	309	352	335	323	316	296	350	285	335	308	349	328	345	300	317	309	324	322	322	322	338	314	304	294	310	329	306	340	360
26.6871	325	336	323	331	338	337	326	332	317	327	302	287	324	330	344	334	333	315	273	315	373	315	316	327	340	347	326	327	350	348	293	305	288	313	338	312	331	320	327	313	301	329	327	340
26.7065	321	325	371	330	319	326	352	333	332	328	335	353	348	348	342	321	355	340	320	319	347	307	317	292	325	337	325	310	335	323	327	310	346	322	301	359	370	330	316	325	329	311	340	321
26.7259	317	314	350	342	350	315	358	329	340	338	341	360	372	334	353	330	362	315	306	338	368	356	304	352	323	345	324	313	336	329	344	311	333	313	312	292	304	332	359	297	327	338	319	312
26.7454	305	362	324	329	316	328	321	320	324	336	312	356	352	333	312	322	338	343	362	355	333	320	349	313	316	322	314	303	329	326	324	342	321	332	360	318	317	347	333	330	330	322	364	326
26.7648	330	332	316	330	316	349	340	323	331	353	338	334	322	319	362	321	336	312	328	343	374	325	309	374	292	324	302	361	334	336	337	320	295	332	332	363	348	307	321	355	304	350	316	340
26.7842	346	310	357	342	332	338	360	357	318	359	352	327	298	316	338	356	339	316	336	325	312	317	335	353	301	328	321	343	321	324	324	328	364	299	348	341	307	306	318	329	331	303	320	326
26.8036	330	327	325	315	306	337	366	364	319	350	321	299	318	301	323	353	347	329	337	346	347	309	337	322	327	313	327	309	306	310	340	361	311	315	336	307	314	300	342	342	327	296	339	351
26.823	310	347	319	369	319	333	325	327	323	327	326	355	308	361	346	363	316	304	358	331	340	350	320	309	347	315	338	295	340	370	343	354	344	344	320	343	295	340	369	340	309	340	313	343
26.8425	332	333	324	365	354	353	373	358	321	319	305	348	347	313	366	339	356	324	323	329	315	325	314	349	344	312	323	349	338	315	319	326	337	334	341	314	291	314	320	323	347	324	347	308
26.8619	304	284	318	362	346	320	320	340	329	334	366	338	327	329	370	337	317	336	321	338	348	313	326	293	300	298	328	327	296	359	344	290	339	353	305	331	319	313	333	302	346	316	310	330
26.8813	353	328	338	338	320	298	324	316	312	340	319	304	356	334	315	330	326	301	334	325	298	338	320	321	358	322	317	319	304	363	355	288	336	322	354	356	320	329	357	305	292	337	305	308
26.9007	308	301	351	342	316	316	352	314	323	329	298	345	361	337	325	308	312	311	319	316	359	303	315	328	353	329	330	293	329	335	328	339	316	312	318	331	374	281	333	330	313	299	351	303
26.9201	301	330	342	335	357	356	349	318	293	366	297	322	343	346	361	319	322	307	313	328	296	350	334	312	347	337	361	320	316	335	333	306	322	350	322	328	292	312	327	328	296	303	321	317
26.9395	317	320	327	314	337	334	353	343	354	347	330	326	343	322	351	315	339	285	338	273	333	333	326	318	323	331	285	280	302	370	294	346	342	319	329	321	338	338	292	320	320	314	326	333
26.959	347	312	316	309	356	355	331	336	327	327	340	330	342	354	318	335	350	350	309	332	328	314	346	316	345	339	309	300	317	348	342	354	318	328	352	305	326	341	306	353	312	333	339	334
26.9784	340	354	350	332	325	302	311	331	319	321	295	349	320	331	352	323	318	307	330	326	353	328	347	324	318	318	282	291	324	336	368	323	308	308	314	332	318	311	320	334	311	314	322	307
26.9978	311	332	331	334	357	381	351	294	341	359	309	338	336	316	330	313	317	317	337	325	328	303	331	295	306	319	350	284	310	358	306	339	294	335	302	295	356	303	347	314	327	332	321	312
27.0172	355	405	329	342	323	290	378	372	327	320	336	325	319	282	325	300	342	352	327	312	325	335	313	327	305	320	323	352	336	310	340	308	324	307	349	361	346	306	305	296	310	329	318	340
27.0366	307	353	336	333	335	324	349	358	319	317	339	334	313	323	344	332	321	326	337	317	325	314	306	320	353	345	338	310	335	322	346	332	324	305	372	301	318	324	309	312	329	319	345	314
27.056	328	331	317	314	320	341	326	357	320	332	366	320	290	308	322	312	322	343	329	344	294	318	348	340	316	312	320	319	328	343	313	309	303	330	329	316	335	309	327	329	305	294	302	334
27.0755	321	343	330	350	307	290	306	331	349	300	344	314	322	341	324	318	334	330	318	342	334	352	335	337	318	321	304	294	330	312	327	294	312	293	335	303	364	319	322	298	307	309	317	321
27.0949	340	332	317	285	322	344	303	336	336	347	368	322	342	320	323	345	308	322	352	303	309	346	307	331	302	307	362	333	333	328	304	340	341	318	332	310	331	312	331	326	338	299	322	316
27.1143	357	364	303	330	306	352	374	344	349	356	320	355	299	339	335	316	331	315	304	314	359	365	334	338	345	361	329	326	372	341	315	338	346	320	335	320	319	330	324	355	334	317	314	300
27.1337	345	334	314	330	332	370	330	361	328	354	354	327	373	366	361	342	326	345	314	330	313	309	329	359	329	333	343	303	334	329	333	366	328	327	340	309	325	336	320	295	318	332	366	333
27.1531	337	336	352	375	345	341	352	337	319	315	335	310	345	343	304	314	325	350	330	340	361	318	356	311	349	348	351	310	297	344	319	343	331	351	321	341	370	307	332	313	348	336	332	335
27.1725	354	329	310	323	330	366	341	333	356	322	350	332	339	353	361	335	342	345	365	321	365	347	362	355	349	334	313	339	323	352	341	329	347	323	308	318	350	338	333	335	315	338	280	303
27.192	333	348	341	339	375	326	325	369	316	338	360	358	332	333	319	317	356	313	322	339	347	302	287	322	342	311	324	359	341	362	305	324	301	345	344	312	341	347	327	335	335	305	335	318
27.2114	356	317	336	336	327	323	361	338	342	336	337	333	336	338	314	320	319	307	304	309	343	276	313	296	342	341	341	343	336	329	330	334	342	344	333	354	308	333	343	310	332	347	323	371
27.2308	330	354	336	337	347	324	342	338	349	369	329	346	324	335	368	342	310	343	332	334	328	352	355	334	337	357	364	315	342	316	332	311	338	312	320	321	333	319	310	333	332	313	320	326
27.2502	321	328	352	330	324	331	357	345	329	330	349	322	356	293	321	341	379	323	315	301	319	346	298	355	295	385	347	330	324	343	329	300	347	329	299	321	360	318	327	319	345	310	297	333
27.2696	373	384	327	327	334	330	345	307	326	298	317	328	366	308	317	333	306	303	335	291	325	326	323	317	334	324	304	293	313	312	331	325	351	310	336	321	351	363	332	334	327	309	329	284
27.289	363	306	358	334	347	374	339	329	350	353	307	323	347	316	330	307	325	329	345	324	335	313	340	320	318	320	333	341	351	314	331	346	357	325	317	319	341	330	333	342	314	312	331	351
27.3085	313	333	316	336	333	340	311	338	334	360	317	320	322	328	300	285	324	341	294	306	336	304	325	320	335	311	300	330	338	348	289	347	329	331	345	313	319	312	350	356	356	320	322	328
27.3279	323	281	300	313	343	352	310	335	326	322	346	331	336	314	318	328	315	307	333	353	294	318	300	288	307	308	307	313	345	334	345	318	327	309	315	319	307	333	321	313	308	308	325	319
27.3473	329	319	355	349	355	345	349	312	324	319	335	330	331	307	322	317	328	307	337	343	310	307	336	319	318	303	320	327	305	322	357	314	324	300	323	332	298	299	303	318	337	333	330	323
27.3667	319	325	348	340	388	359	335	342	342	335	326	336	321	352	328	335	345	311	307	367	336	336	298	338	347	284	322	333	331	327	324	336	309	315	313	331	335	311	337	335	334	344	330	338
27.3861	344	342	335	336	359	333	350	322	302	339	320	333	319	311	319	320	333	312	338	326	320	326	296	340	313	310	341	326	337	338	317	319	351	312	337	321	323	352	350	321	338	304	352	313
27.4055	308	339	339	331	332	333	355	334	337	329	338	307	346	338	327	333	316	319	353	311	333	317	326	290	323	358	322	360	347	315	304	344	339	361	332	325	304	306	314	333	317	315	307	349
27.425	344	308	327	359	332	321	315	342	313	364	312	344	345	343	302	339	312	311	313	338	293	331	334	326	307	329	322	322	318	341	312	329	349	313	314	311	297	351	308	347	326	339	351	344
27.4444	306	300	362	332	335	323	330	316	308	313	336	337	347	326	343	330	323	318	335	328	320	343	332	346	331	312	319	353	350	323	328	325	294	348	326	288	303	329	329	329	319	314	387	312
27.4638	361	324	334	315	364	340	323	327	360	340	344	338	359	346	320	338	325	337	353	333	325	317	339	338	322	313	331	321	315	339	320	317	324	303	343	370	334	324	333	348	316	314	459	416
27.4832	329	334	326	349	338	347	324	357	342	350	305	350	360	311	331	316	359	302	352	337	359	350	328	296	334	324	369	322	330	323	345	320	332	339	319	299	337	339	351	313	343	333	616	492
27.5026	332	327	324	356	370	328	360	326	320	345	298	345	310	335	339	309	310	343	304	325	314	346	343	323	349	323	352	342	352	298	322	311	314	342	334	338	334	358	353	322	307	365	746	631
27.5221	331	330	285	369	354	331	334	355	327	370	351	297	344	336	329	346	309	300	344	347	291	312	322	315	335	316	324	322	306	316	344	328	288	294	313	321	288	317	290	321	333	334	891	692
27.5415	363	317	307	295	341	325	335	339	343	335	295	331	333	330	342	346	318	328	339	343	346	344	323	341	361	334	330	323	304	346	360	324	312	300	304	328	342	335	321	340	298	349	836	718
27.5609	357	324	319	311	320	312	314	331	341	322	317	352	349	370	313	320	339	336	302	293	330	319	306	294	334	355	333	355	313	305	311	337	342	315	357	314	322	352	332	325	342	365	780	579
27.5803	328	331	335	323	332	372	326	371	330	352	329	358	373	317	307	346	321	321	315	337	353	371	297	318	344	309	309	337	342	345	320	330	322	346	289	321	334	310	344	364	290	342	719	581
27.5997	340	337	333	307	336	319	289	306	340	324	309	357	337	312	343	350	313	319	335	325	349	315	365	352	348	327	311	328	340	375	317	343	329	325	297	341	336	331	303	348	319	369	679	550
27.6191	363	308	352	354	335	326	347	314	346	364	353	347	342	381	335	356	336	321	331	320	333	326	280	319	335	338	334	334	311	321	334	328	325	324	312	319	338	315	355	339	331	324	541	482
27.6386	330	337	330	339	325	322	367	317	342	365	343	334	340	374	311	323	317	327	352	299	313	329	300	315	332	330	318	309	364	302	336	352	325	335	292	333	309	308	320	331	324	357	468	456
27.658	333	332	303	343	339	357	361	360	326	308	366	342	373	343	328	334	306	343	366	340	334	378	320	336	331	338	307	338	309	345	341	320	320	346	337	364	318	302	300	328	314	320	398	366
27.6774	370	321	331	359	336	331	318	331	336	329	301	334	322	340	310	355	382	343	333	321	361	342	320	339	325	328	315	308	346	317	359	350	331	312	317	319	328	331	348	301	299	344	394	394
27.6968	328	308	354	349	341	345	320	300	338	345	339	337	358	341	340	333	327	320	327	331	318	352	340	335	331	312	329	332	344	334	327	334	336	335	340	351	303	337	312	331	305	355	361	336
27.7162	322	301	317	376	354	345	336	336	317	295	346	322	362	323	327	301	355	325	318	331	347	327	324	351	352	293	332	308	312	348	309	336	345	339	308	306	294	332	329	324	313	318	334	348
27.7356	330	332	346	358	334	349	314	328	328	342	341	350	341	339	331	327	300	369	334	336	336	315	325	329	315	368	337	300	328	331	304	319	349	344	332	334	347	331	336	318	346	311	339	324
27.7551	338	353	357	378	354	333	340	339	322	317	346	331	309	330	310	316	331	341	308	342	354	348	305	331	347	312	334	338	338	322	342	313	341	336	343	343	350	319	332	325	324	322	364	356
27.7745	365	304	359	368	380	337	330	336	329	356	353	332	334	331	319	343	331	358	343	348	310	351	326	305	309	316	348	337	338	357	323	350	328	326	335	314	320	354	323	310	355	324	327	339
27.7939	332	370	335	350	356	345	359	391	342	344	359	351	338	363	334	368	324	368	362	385	361	334	331	351	344	334	316	375	358	361	288	313	346	313	331	324	316	299	330	356	353	324	380	346
27.8133	355	334	339	344	345	370	335	370	351	377	371	390	318	327	332	347	360	340	316	397	360	362	348	337	355	343	318	329	356	359	363	332	324	365	361	337	324	343	322	344	332	379	340	349
27.8327	362	359	377	370	361	372	335	351	374	389	345	380	339	329	357	388	367	354	356	346	349	349	350	308	339	303	336	346	320	330	322	358	319	353	340	350	363	319	320	354	341	331	330	345
27.8521	356	356	320	407	364	378	350	342	351	368	380	354	338	357	356	348	308	347	323	382	345	352	373	364	351	349	349	352	353	349	357	337	339	368	369	338	369	363	336	366	326	310	325	381
27.8716	378	361	376	345	408	356	370	349	377	348	351	332	351	356	355	366	331	346	385	343	343	336	381	394	355	351	360	376	351	364	356	353	370	347	345	330	368	343	335	327	336	393	324	375
27.891	390	349	374	386	401	395	381	362	382	373	401	397	373	381	366	393	381	349	330	364	353	395	322	390	338	375	372	356	340	349	340	335	361	387	378	315	369	325	394	375	335	373	379	343
27.9104	402	397	384	347	367	399	387	381	394	401	404	419	378	329	375	414	377	356	322	368	347	342	415	367	371	371	406	367	402	361	379	365	396	352	417	392	370	373	343	347	359	302	366	344
27.9298	415	437	402	424	413	448	443	382	394	407	424	413	381	449	410	403	358	394	404	417	375	390	387	411	362	372	400	397	381	379	385	394	405	386	387	386	359	367	397	412	390	345	361	382
27.9492	470	468	472	425	428	469	508	427	434	428	456	436	416	413	426	436	425	421	419	447	427	428	376	385	397	443	401	418	434	406	455	399	412	415	377	373	403	374	389	377	340	390	409	371
27.9686	502	568	547	449	463	508	523	495	496	513	541	475	485	533	473	480	441	444	464	443	482	501	443	445	427	465	465	407	449	453	438	460	442	434	396	403	443	456	405	419	429	364	418	368
27.9881	535	520	539	505	513	535	530	577	551	515	508	475	533	516	528	472	505	517	503	499	535	526	483	508	482	529	504	481	474	480	486	488	481	500	437	532	493	505	462	469	433	375	430	426
28.0075	526	546	503	538	558	547	532	525	543	535	529	547	598	565	534	566	530	512	532	545	546	536	565	520	538	510	556	535	530	542	535	496	524	539	546	490	515	487	475	479	455	466	483	422
28.0269	474	494	473	545	516	483	500	445	518	489	496	577	527	503	508	521	511	522	514	491	540	495	548	506	531	519	519	520	497	519	496	543	535	550	528	549	516	541	530	500	497	502	471	447
28.0463	510	442	442	476	517	477	528	483	451	480	465	540	494	448	494	522	530	483	471	471	475	464	483	504	493	509	507	492	506	499	508	528	468	524	506	548	512	560	523	508	539	530	539	506
28.0657	416	433	456	459	453	446	455	468	479	447	465	500	473	465	474	469	489	471	476	448	466	437	468	471	503	455	473	472	488	446	479	478	469	480	480	433	487	438	480	464	515	513	526	526
28.0852	441	433	421	452	435	412	428	399	472	429	439	460	460	461	437	435	483	438	444	464	394	448	433	431	461	441	449	476	414	438	456	453	476	435	417	430	483	466	460	465	460	470	497	439
28.1046	382	394	406	405	383	370	415	391	415	393	446	409	418	414	391	443	434	444	429	445	401	422	428	439	417	438	406	454	428	420	448	461	409	397	416	427	437	454	434	491	465	409	426	488
28.124	355	370	343	437	401	357	373	385	390	385	380	357	356	373	417	396	393	415	371	408	405	374	371	406	391	345	413	365	404	399	413	383	351	414	395	423	394	359	418	427	412	400	446	475
28.1434	348	393	338	365	341	364	352	382	325	372	384	380	338	348	387	383	368	386	377	367	361	305	344	332	353	379	369	392	367	385	371	385	387	389	367	422	390	395	393	395	422	398	403	447
28.1628	355	354	359	338	326	349	350	367	364	370	343	348	357	384	343	342	414	377	373	330	348	358	345	359	341	374	334	353	369	370	401	355	370	374	366	350	374	372	361	359	401	401	421	424
28.1822	350	358	375	342	349	346	347	368	327	377	336	340	349	315	372	313	351	328	341	352	365	378	369	323	337	317	361	344	360	333	344	349	389	331	360	373	344	304	357	371	372	384	378	356
28.2017	328	317	314	355	357	342	346	325	339	353	360	343	341	311	349	338	351	318	350	326	352	347	333	355	343	346	333	306	324	352	327	337	364	351	360	344	353	348	352	348	349	373	372	336
28.2211	332	342	354	317	337	332	331	329	345	366	343	338	375	372	330	335	352	344	335	353	320	338	316	334	358	355	293	338	321	367	331	367	356	334	330	372	330	336	337	357	337	342	340	389
28.2405	335	336	344	356	344	356	378	360	348	354	341	303	319	359	350	309	334	309	317	311	316	329	325	343	373	299	314	335	340	287	299	366	332	341	340	316	347	362	346	321	364	343	318	298
28.2599	324	335	338	325	336	307	341	348	322	342	305	350	336	348	324	360	348	304	340	342	344	338	304	341	345	326	358	349	335	304	340	354	341	354	321	346	370	318	333	312	328	362	386	350
28.2793	343	328	346	325	340	330	324	281	316	329	317	325	357	337	353	338	348	304	341	325	330	336	318	326	357	364	309	347	314	351	332	359	359	337	313	318	365	314	334	314	295	335	323	339
28.2987	327	353	344	362	337	312	368	313	331	313	364	334	373	335	333	328	355	316	319	332	335	359	302	356	334	345	372	354	331	305	332	327	341	321	338	334	353	322	329	314	346	353	321	307
28.3182	321	334	343	362	346	373	342	318	346	356	331	329	333	307	321	369	299	336	311	301	309	349	297	327	335	347	355	381	341	360	355	322	344	341	325	355	330	343	305	316	319	330	327	341
28.3376	324	342	375	353	318	352	343	317	316	334	321	325	344	340	357	319	326	317	321	345	349	344	296	353	356	312	315	326	340	318	314	325	345	323	310	363	327	322	368	327	327	360	322	311
28.357	317	343	351	352	315	360	338	368	341	368	360	337	364	329	335	339	322	314	310	331	350	340	351	329	315	338	318	330	305	308	352	368	325	313	336	328	328	312	318	334	331	349	316	325
28.3764	333	339	324	322	358	328	302	319	373	341	306	301	320	345	340	323	337	312	343	354	351	325	343	332	324	322	312	356	339	314	324	323	345	338	339	336	281	335	324	291	349	313	337	322
28.3958	332	328	349	355	335	372	338	360	322	317	344	356	342	369	355	328	327	347	379	336	289	300	325	351	290	332	331	335	341	326	352	327	320	340	299	334	337	311	327	328	323	304	359	358
28.4152	397	345	360	360	351	325	323	358	315	340	308	320	330	311	347	334	327	321	353	309	340	338	321	348	325	332	358	339	358	309	320	313	338	331	328	358	367	341	325	339	333	333	320	337
28.4347	348	378	335	322	348	332	344	328	364	339	325	335	339	381	335	310	354	340	342	362	359	341	342	323	356	355	358	325	341	335	368	344	328	331	298	353	343	313	316	302	368	345	302	300
28.4541	327	364	321	367	354	316	341	377	335	337	347	354	349	356	333	346	345	351	347	289	357	328	333	327	328	380	340	328	359	342	326	350	323	342	337	344	334	338	322	360	312	324	344	324
28.4735	346	338	344	355	318	326	356	322	336	384	316	331	304	358	350	337	335	374	303	372	324	363	314	343	345	360	364	337	329	343	352	321	328	350	329	332	387	321	343	351	354	337	342	336
28.4929	333	364	345	359	350	358	326	358	325	358	324	335	349	366	341	337	341	326	352	323	320	325	328	348	332	337	274	331	335	347	354	356	332	345	308	319	362	323	321	298	306	353	320	336
28.5123	335	356	343	355	316	369	341	322	310	329	351	334	312	327	355	320	337	354	317	360	326	317	318	306	349	348	336	352	324	334	336	349	362	335	336	299	306	350	316	328	318	339	329	366
28.5317	367	380	321	340	348	342	339	369	345	349	335	297	352	332	325	335	331	309	348	331	313	343	341	352	350	321	346	332	336	374	353	316	330	329	338	338	295	349	342	322	329	341	317	351
28.5512	303	350	332	359	357	292	354	342	361	314	355	314	287	316	337	304	324	344	304	333	333	348	344	337	343	367	347	323	318	343	321	367	313	325	303	357	341	345	343	321	321	339	363	292
28.5706	321	356	323	320	294	309	360	337	361	297	356	312	321	323	323	315	309	323	295	318	318	329	334	313	302	351	334	340	293	321	311	283	330	359	327	334	306	327	285	327	338	284	330	326
28.59	326	351	326	311	363	313	347	310	330	323	348	310	353	298	312	326	312	332	350	343	341	334	301	320	342	318	370	307	335	293	364	347	377	322	320	306	322	360	335	292	315	326	289	312
28.6094	319	339	369	305	342	346	326	361	344	327	339	342	314	329	311	301	314	357	347	309	300	352	337	333	338	321	321	325	332	311	326	295	311	326	323	316	324	313	349	300	343	309	306	330
28.6288	332	342	319	330	320	320	334	342	366	319	315	292	376	326	366	342	303	328	311	301	323	332	292	326	317	342	313	302	318	346	322	322	323	297	347	331	333	329	327	344	360	328	368	332
28.6482	280	319	313	308	336	368	335	335	314	326	320	313	326	297	305	313	307	349	327	293	313	292	335	284	324	316	297	338	328	300	323	310	329	341	322	355	329	327	311	311	341	341	358	328
28.6677	345	352	348	333	333	326	301	348	337	332	320	332	336	314	290	345	332	309	319	316	355	308	331	319	366	341	300	333	330	321	340	319	357	296	328	312	311	303	326	346	327	311	319	323
28.6871	378	329	369	314	309	362	323	309	314	354	357	315	339	321	301	318	338	361	339	312	301	321	318	325	321	320	291	342	320	333	329	322	289	328	336	303	331	320	310	310	331	312	341	303
28.7065	303	320	315	353	341	353	331	353	307	308	311	349	313	333	321	343	291	314	345	329	323	319	310	306	316	290	334	349	335	331	331	303	321	342	342	313	310	324	321	338	324	318	360	319
28.7259	344	329	317	320	353	326	305	356	311	321	306	308	325	270	332	357	339	354	309	334	326	325	323	339	338	293	311	317	301	372	343	316	338	355	307	375	282	316	340	315	345	331	289	311
28.7453	317	341	343	319	304	333	339	298	338	350	317	344	290	334	315	295	305	283	319	340	318	351	308	312	317	341	333	350	340	316	292	326	311	307	326	321	270	315	330	299	341	320	316	310
28.7648	327	318	345	319	343	314	294	333	337	303	311	316	317	325	334	307	360	295	325	323	344	273	331	337	344	334	330	281	342	276	314	337	342	332	321	334	338	331	308	341	329	307	343	362
28.7842	365	334	357	308	317	337	313	325	286	336	316	311	316	322	292	342	332	318	323	321	325	302	306	304	284	301	344	304	284	312	301	318	310	328	323	316	313	336	304	309	346	337	363	298
28.8036	339	361	339	339	343	322	306	298	316	348	340	330	357	301	336	290	322	339	297	319	332	302	329	323	327	305	311	311	321	327	341	372	317	334	294	290	330	323	293	309	317	316	310	318
28.823	345	318	324	329	324	333	311	342	321	319	307	357	296	317	340	341	308	330	326	312	321	350	322	319	328	308	348	315	356	315	353	320	301	313	317	319	320	361	337	327	325	321	340	311
28.8424	340	346	330	341	345	303	320	329	329	346	333	334	322	329	312	319	325	356	304	308	349	320	301	312	325	308	337	291	327	341	310	319	324	326	336	327	314	304	342	285	315	311	270	286
28.8618	324	358	303	342	352	292	327	347	332	328	345	337	326	328	310	347	322	307	300	330	344	319	315	329	334	327	332	311	312	346	319	289	356	321	324	361	312	312	360	329	334	344	330	340
28.8813	355	317	329	335	341	347	338	329	329	334	317	330	315	351	318	318	338	307	346	304	335	312	302	308	306	336	331	288	342	317	300	345	332	333	324	324	324	352	323	345	335	324	294	324
28.9007	357	330	345	378	339	323	335	328	343	359	310	308	333	343	315	358	361	332	324	319	302	347	310	325	341	326	316	314	331	344	321	314	369	371	331	304	297	330	356	333	318	339	328	313
28.9201	341	321	313	339	324	341	313	318	297	330	357	345	316	337	311	350	290	308	318	326	292	311	291	310	340	333	297	281	361	332	305	316	315	316	301	328	315	301	300	337	292	329	306	288
28.9395	319	296	346	313	350	316	327	350	322	319	357	316	331	315	336	344	363	324	305	306	334	347	328	323	302	329	333	330	321	297	368	346	346	330	337	335	330	317	298	305	327	290	359	306
28.9589	341	313	348	333	310	352	297	362	373	315	340	318	330	328	322	342	317	299	306	347	346	304	341	325	330	317	298	311	299	332	322	319	323	323	307	310	304	365	283	322	334	324	316	319
28.9783	324	319	345	338	333	347	314	334	342	324	350	357	317	316	323	303	311	318	320	316	283	336	289	343	329	333	330	306	343	300	325	306	301	347	357	305	308	300	310	319	300	311	306	323
28.9978	334	342	316	330	363	357	363	326	312	348	360	320	343	346	317	310	339	357	324	355	313	322	340	316	332	292	330	312	332	323	291	314	315	318	334	316	313	330	360	309	318	327	331	296
29.0172	351	338	323	315	331	323	335	324	315	325	347	375	328	322	316	313	347	336	322	352	306	297	328	314	328	312	318	335	322	310	310	319	340	331	340	303	319	282	326	323	310	327	298	330
29.0366	340	322	355	311	304	310	337	334	348	312	356	317	330	308	333	299	287	301	307	322	282	304	324	318	322	307	351	335	310	318	329	311	353	341	329	304	321	325	326	315	337	326	298	303
29.056	309	320	329	320	331	352	312	339	340	292	341	335	351	283	281	340	308	337	309	295	340	308	311	332	318	344	325	362	321	327	344	316	290	349	329	332	367	348	317	291	292	314	342	281
29.0754	315	305	353	336	290	304	345	318	321	330	354	359	325	340	314	333	334	332	302	324	339	310	313	298	363	321	317	331	311	313	284	338	341	292	348	290	312	311	314	340	326	314	304	306
29.0948	312	311	327	337	359	313	331	370	322	321	309	334	315	310	353	339	316	296	318	347	326	304	350	324	332	322	298	331	308	344	330	330	322	319	320	304	307	323	342	329	314	333	347	336
29.1143	345	342	314	316	337	349	337	330	331	350	342	347	302	295	349	334	304	362	325	316	314	332	317	313	348	330	313	305	370	336	330	326	296	350	312	309	342	314	281	318	320	326	362	307
29.1337	313	336	394	331	363	326	318	324	294	335	341	317	334	321	357	309	324	325	345	287	327	340	339	309	298	323	323	312	336	306	313	296	325	319	329	329	335	344	332	299	317	327	315	301
29.1531	321	327	304	348	310	326	309	317	315	355	330	319	325	324	318	334	306	321	313	322	323	331	328	340	290	338	326	329	324	300	306	320	350	325	310	323	325	329	335	343	335	312	329	298
29.1725	317	313	342	316	328	341	383	304	301	323	338	321	322	332	338	298	339	346	327	317	290	346	325	352	307	359	351	288	332	319	323	327	314	368	325	325	328	320	347	323	298	330	321	344
29.1919	313	312	325	297	313	363	358	330	306	320	336	332	345	321	300	367	341	358	323	351	351	339	325	332	304	339	318	318	319	347	361	287	318	318	353	305	353	367	336	310	331	325	334	339
29.2113	330	346	337	392	330	321	345	356	314	316	333	303	345	327	321	326	320	316	284	336	324	334	318	338	346	338	336	312	347	303	319	353	301	331	357	305	318	364	286	302	297	330	300	326
29.2308	333	324	331	324	337	352	324	321	340	297	357	318	323	351	311	344	332	321	319	327	307	316	353	306	328	328	326	310	347	331	288	295	346	346	340	312	353	304	322	344	314	362	363	308
29.2502	344	349	323	301	341	362	325	324	331	295	339	306	334	323	336	302	352	298	306	338	321	327	325	342	268	315	305	346	321	283	307	312	296	318	300	335	323	324	307	300	332	290	297	325
29.2696	332	350	318	291	335	342	336	348	367	310	324	324	300	323	342	304	308	317	309	299	333	328	352	342	336	343	354	341	309	338	317	322	295	339	306	380	348	316	325	306	326	311	325	323
29.289	333	333	298	348	302	336	334	296	304	333	343	334	319	329	299	317	326	320	331	341	340	335	326	338	327	328	335	312	328	350	342	307	336	390	326	356	335	371	319	326	345	299	315	332
29.3084	334	313	336	335	302	343	340	344	323	329	346	331	344	328	318	324	343	328	316	304	350	321	286	326	309	334	298	308	309	305	291	318	313	317	303	335	342	300	339	350	326	321	327	318
29.3279	324	318	350	304	317	316	306	333	319	306	325	319	298	336	276	334	291	326	308	296	303	342	339	332	312	321	348	339	321	330	320	316	353	343	309	305	305	335	332	328	307	320	336	325
29.3473	345	316	326	321	373	325	316	328	335	330	389	309	323	303	309	330	353	317	322	278	351	331	327	301	313	297	342	330	326	350	342	319	344	339	289	367	302	359	329	323	355	320	274	308
29.3667	337	329	308	324	365	315	305	338	335	337	337	313	378	335	367	335	320	340	304	316	373	313	304	317	321	328	312	319	331	324	329	326	308	336	314	303	348	345	348	293	306	331	319	304
29.3861	321	301	350	322	301	343	370	341	305	341	342	334	345	292	317	366	334	334	311	347	306	361	320	339	329	329	327	326	337	299	302	295	341	339	339	343	339	321	322	343	340	329	308	321
29.4055	324	344	310	315	299	343	338	329	336	299	290	313	311	360	327	297	333	312	367	352	326	326	308	341	324	336	356	329	338	325	281	348	312	306	310	314	301	309	319	333	360	306	312	335
29.4249	314	317	333	355	345	287	323	348	345	328	356	328	316	336	335	317	313	328	332	334	335	335	300	285	318	338	325	322	336	314	317	307	321	307	322	317	318	341	318	348	298	304	318	329
29.4444	299	344	304	352	300	341	310	307	336	320	343	345	365	323	336	350	311	348	328	291	332	323	338	305	340	334	339	300	323	325	315	347	301	340	325	334	343	328	345	308	331	324	329	346
29.4638	341	350	353	331	291	326	275	310	314	296	335	342	323	315	364	319	308	310	347	329	333	324	331	336	288	294	329	349	325	339	347	333	308	344	341	322	363	324	303	308	299	288	308	326
29.4832	325	335	325	311	311	326	306	344	341	334	313	363	304	348	342	340	346	312	343	358	338	288	341	305	323	308	336	327	300	348	333	312	298	330	307	362	332	317	337	308	292	293	311	310
29.5026	339	338	306	314	294	343	334	339	318	322	307	304	358	309	322	352	353	347	311	316	326	316	348	324	311	334	301	338	290	306	316	311	325	333	319	322	339	304	312	310	301	282	310	320
29.522	306	298	323	335	354	321	339	317	347	347	317	353	336	329	323	341	283	306	326	331	295	329	294	352	323	312	301	308	332	342	323	295	308	343	343	339	335	335	289	337	313	335	318	333
29.5414	349	340	344	308	336	355	303	299	311	329	291	340	328	287	336	332	310	317	330	318	322	286	290	316	336	320	311	311	307	320	296	335	347	331	328	309	350	293	308	345	322	324	295	318
29.5609	343	330	341	310	360	334	314	299	339	351	373	326	314	346	304	353	319	296	311	312	306	318	296	310	363	367	326	344	326	332	330	295	342	354	319	337	333	304	317	319	328	323	308	335
29.5803	323	336	342	353	299	330	330	321	303	328	359	355	347	322	340	338	324	316	340	308	334	293	322	335	289	353	331	335	282	340	322	317	301	334	353	306	362	332	313	287	358	306	321	309
29.5997	294	329	347	317	317	315	340	371	328	316	320	332	343	330	332	327	333	325	332	337	307	293	318	269	336	336	295	322	311	320	353	329	353	323	304	307	363	300	357	278	334	332	319	354
29.6191	345	299	353	318	309	341	339	329	348	306	309	359	322	356	323	322	333	300	349	322	312	331	316	299	302	336	334	329	304	319	315	334	325	334	334	326	322	314	355	334	317	354	309	321
29.6385	340	359	337	322	345	329	336	312	367	330	321	323	347	322	316	298	312	298	345	320	340	298	349	324	370	316	345	319	331	313	334	337	329	343	333	313	324	303	316	318	329	334	311	341
29.6579	298	315	308	303	332	323	340	351	342	331	337	344	315	322	316	341	304	324	333	317	334	324	322	322	325	342	323	306	292	350	321	325	315	369	352	317	297	321	351	316	353	321	330	337
29.6774	333	343	343	284	306	345	331	316	340	318	348	332	318	317	293	294	316	323	326	325	326	299	311	313	333	339	331	312	328	339	325	340	329	296	313	304	323	324	317	300	335	315	276	299
29.6968	315	341	311	337	338	318	328	358	313	358	318	336	317	340	328	326	328	306	307	366	318	332	300	326	316	351	344	301	339	343	315	300	312	305	334	336	319	348	327	327	344	320	348	333
29.7162	326	324	321	310	317	329	347	315	355	344	320	326	376	328	325	335	330	321	329	312	352	351	308	333	297	322	329	296	325	301	322	316	345	335	314	350	319	293	308	353	335	330	314	320
29.7356	336	312	326	336	348	342	360	301	328	343	333	356	335	347	286	314	348	311	350	328	321	349	325	352	343	354	321	345	352	316	312	310	344	336	317	333	312	329	316	319	327	342	333	344
29.755	347	335	323	325	306	352	326	328	331	349	278	329	343	282	344	325	334	335	307	355	328	314	351	314	341	333	327	330	331	323	285	327	361	308	334	319	339	307	327	330	301	327	306	287
29.7744	332	340	315	347	329	334	317	368	322	354	322	336	326	338	345	301	317	296	323	324	362	320	346	312	348	308	306	328	351	324	305	324	359	295	343	343	347	325	330	330	319	310	348	365
29.7939	337	359	350	340	342	345	332	381	353	334	375	332	328	339	333	346	324	359	344	303	338	348	306	312	285	354	339	345	353	306	322	336	369	325	349	326	322	293	353	346	312	314	315	302
29.8133	344	325	292	320	308	342	356	322	343	365	312	326	367	356	331	331	342	349	327	340	319	300	322	329	363	330	349	334	329	310	334	350	364	315	323	309	312	308	343	328	351	314	321	341
29.8327	344	343	367	348	388	357	405	335	332	328	372	375	377	361	336	316	370	337	342	358	356	353	325	340	353	332	324	337	331	345	378	345	322	362	347	335	320	319	338	331	378	309	344	296
29.8521	345	366	309	334	367	322	343	331	313	367	370	364	316	338	363	358	382	354	374	330	359	345	321	362	340	333	367	335	334	302	328	334	376	337	327	359	330	340	329	330	353	350	330	331
29.8715	360	334	354	362	332	367	351	365	367	348	338	334	384	371	344	351	357	359	336	304	368	330	342	324	336	324	363	364	378	340	368	333	339	362	367	346	364	346	365	343	355	332	325	309
29.8909	331	359	362	386	330	360	363	339	356	339	342	367	341	319	363	328	349	353	336	367	340	348	304	346	370	341	331	325	337	344	353	358	358	344	303	350	351	331	327	366	361	340	323	326
29.9104	360	356	358	366	366	328	343	339	340	329	371	335	342	331	325	322	367	333	302	341	321	333	337	358	330	334	330	319	341	346	351	336	384	386	349	381	338	332	336	355	341	323	329	335
29.9298	303	316	353	385	385	365	338	318	370	348	358	312	370	311	352	347	377	334	342	355	359	368	328	323	342	318	343	330	325	331	345	352	347	336	336	306	337	317	334	338	345	362	360	317
29.9492	339	311	348	324	336	334	316	327	339	334	347	337	362	346	341	318	328	323	353	336	354	309	345	327	326	321	329	348	358	355	337	382	334	339	346	355	320	339	338	299	342	335	331	312
29.9686	341	331	336	321	327	340	331	334	320	354	342	339	319	351	338	348	324	324	336	360	354	296	348	354	349	310	339	323	379	340	322	318	357	334	304	331	312	339	343	341	364	353	334	324
29.988	312	332	312	347	300	319	348	345	363	324	296	329	300	360	324	323	331	335	309	316	328	333	306	319	340	309	343	328	326	327	334	337	330	359	335	329	330	351	351	341	331	366	327	346
30.0075	310	327	356	353	345	314	338	340	340	387	318	311	344	347	335	318	300	313	356	363	313	292	341	313	360	336	336	372	339	310	325	313	319	317	364	302	348	305	386	339	339	353	321	364
30.0269	336	317	304	338	311	307	336	335	352	339	318	324	305	320	341	337	312	329	317	307	340	311	337	272	332	314	327	336	301	347	302	325	348	306	318	312	323	340	346	344	313	350	309	332
30.0463	330	332	285	322	355	326	360	344	320	321	328	329	337	324	342	321	339	345	364	327	340	322	314	298	337	335	355	319	322	381	329	306	305	364	326	338	314	320	322	324	307	315	326	334
30.0657	340	328	346	330	306	307	351	337	334	340	328	328	281	337	351	346	348	328	350	338	296	313	330	314	332	309	310	310	314	316	304	305	321	357	333	339	296	336	334	330	310	349	305	299
30.0851	358	315	339	298	325	319	311	343	330	333	316	358	329	332	303	335	301	316	307	328	302	296	357	318	303	304	327	331	320	325	327	336	327	303	322	321	298	324	336	328	321	302	302	313
30.1045	334	342	370	319	329	310	318	328	324	313	344	358	351	293	321	319	318	315	323	345	302	316	311	322	342	320	302	308	323	292	309	347	291	352	311	327	360	321	324	321	344	323	321	320
30.124	334	320	327	325	335	358	340	330	345	357	349	337	329	346	313	294	302	370	317	314	357	341	349	297	327	276	304	312	350	355	321	314	338	337	353	311	345	332	314	341	346	335	328	305
30.1434	316	334	322	344	333	342	314	352	322	308	342	319	311	315	319	335	300	324	342	290	305	313	330	340	292	301	343	356	323	338	286	318	317	332	330	362	312	329	333	316	307	322	316	351
30.1628	313	339	339	345	334	347	328	328	340	331	331	344	326	345	339	324	310	318	336	356	308	338	318	320	284	302	319	316	298	329	329	322	310	299	316	373	334	316	313	313	315	314	311	311
30.1822	346	330	362	318	333	334	331	304	344	355	367	356	340	344	332	317	303	311	307	314	336	329	323	320	322	347	320	333	349	359	332	339	341	336	323	313	303	263	311	311	302	296	328	336
30.2016	304	304	321	331	364	345	371	347	343	322	324	344	316	330	317	332	307	306	317	319	303	334	332	324	322	334	340	312	289	307	341	310	321	306	342	311	316	324	315	333	308	321	333	316
30.221	295	318	303	324	336	331	319	303	319	313	356	324	330	320	315	335	292	345	308	326	319	347	337	338	339	299	307	340	316	316	320	314	331	306	312	305	312	310	330	279	327	293	335	315
30.2405	296	332	324	342	340	350	359	354	322	301	335	304	322	358	327	343	353	313	320	344	325	300	305	327	315	320	349	328	322	310	338	314	328	349	336	327	348	338	321	310	339	338	301	320
30.2599	354	331	323	306	319	344	327	347	302	330	303	311	330	332	319	311	331	371	326	330	353	333	317	291	299	326	368	310	281	314	353	339	345	360	339	324	323	349	298	295	336	310	298	296
30.2793	331	310	320	320	299	324	287	327	328	352	313	333	338	331	273	330	329	357	315	301	317	307	327	347	321	323	295	331	294	332	319	337	341	315	308	309	312	303	343	295	298	327	331	318
30.2987	315	362	310	331	301	326	331	330	343	333	360	300	322	312	337	335	330	296	301	342	304	334	317	297	295	329	344	325	316	305	291	344	298	314	324	337	325	287	326	338	338	319	321	284
30.3181	306	314	335	329	324	341	316	377	310	358	321	333	336	289	311	325	349	339	330	331	313	310	291	297	324	327	339	314	337	342	337	336	295	335	318	308	304	303	338	323	351	354	334	304
30.3375	325	333	341	318	340	316	362	334	320	338	349	338	347	300	313	302	334	315	330	306	305	333	338	315	305	337	317	297	320	359	320	338	329	312	327	317	314	316	333	314	308	288	350	313
30.357	325	327	350	321	366	352	298	343	310	275	316	354	356	349	298	320	310	328	319	340	327	339	325	317	344	313	323	297	336	384	280	332	304	292	346	331	325	343	306	320	296	313	364	331
30.3764	319	310	301	315	315	304	309	325	375	316	306	350	348	334	305	307	321	328	312	323	349	320	324	349	346	355	348	329	307	336	355	322	321	276	334	315	339	322	314	292	323	316	341	309
30.3958	323	344	350	343	332	341	350	336	316	344	319	311	303	304	322	326	342	315	293	317	331	328	347	333	338	295	332	297	333	316	372	335	313	334	332	316	322	313	314	338	288	309	309	309
30.4152	309	360	313	337	355	327	361	354	347	314	342	310	325	313	319	291	308	292	343	337	335	319	317	348	296	325	332	294	308	331	324	325	333	318	326	294	351	322	336	349	291	336	310	300
30.4346	336	316	334	310	342	357	340	350	346	298	310	357	314	325	323	345	327	334	354	334	341	308	296	333	328	332	322	346	311	309	374	291	290	345	321	328	317	333	294	297	314	295	360	347
30.454	314	339	330	308	321	324	330	349	364	292	346	336	321	312	332	333	352	337	316	314	347	289	346	360	300	315	334	291	344	320	324	323	320	327	324	332	313	341	296	329	309	320	345	337
30.4735	301	343	375	339	322	360	335	314	328	357	321	310	333	310	338	333	331	305	320	293	317	290	334	286	327	367	300	324	322	315	357	346	345	333	320	331	325	309	316	323	321	348	331	323
30.4929	327	352	359	304	348	320	327	305	321	303	311	305	314	316	306	352	323	311	323	347	339	331	325	349	316	328	331	318	344	326	305	324	323	306	347	300	306	329	303	287	342	286	310	325
30.5123	346	332	309	338	318	352	358	327	316	348	325	332	352	355	308	276	338	314	334	320	318	325	298	316	323	301	329	297	322	338	341	333	331	316	348	333	314	367	367	315	347	294	312	326
30.5317	320	323	290	362	303	311	297	335	341	323	308	302	363	346	330	357	329	282	314	336	309	308	286	286	342	321	313	312	342	300	300	326	304	341	321	353	318	322	340	348	313	333	349	307
30.5511	329	303	317	313	323	330	336	340	330	326	325	329	357	311	328	313	299	299	317	351	320	327	345	323	300	291	346	329	355	324	323	324	295	334	333	359	307	322	332	328	323	334	308	326
30.5705	325	339	318	330	332	355	365	307	299	308	314	361	357	341	351	309	320	296	327	324	320	357	350	284	352	332	336	345	320	332	350	303	318	314	335	308	346	329	308	340	359	327	322	306
30.59	356	315	341	335	322	306	333	331	317	335	343	310	335	344	310	353	303	320	320	327	307	354	329	299	326	320	333	346	343	345	324	339	340	303	372	298	330	306	340	376	330	325	324	331
30.6094	347	336	319	355	320	332	323	330	342	356	321	324	352	322	312	301	335	339	320	330	308	301	351	318	321	344	360	350	331	328	310	338	338	331	313	349	352	306	319	319	320	335	356	341
30.6288	353	317	308	319	312	318	347	357	326	323	317	327	329	314	336	325	311	329	311	339	327	348	325	333	300	340	331	286	311	349	298	339	331	292	334	303	338	319	298	317	327	313	361	336
30.6482	345	308	328	323	354	357	348	337	340	302	346	337	354	335	307	317	330	330	355	337	321	307	327	323	330	355	342	329	312	351	318	326	324	309	343	298	338	308	280	350	343	310	295	331
30.6676	311	331	338	331	345	367	329	325	357	324	329	312	308	349	322	330	305	313	323	305	315	329	334	313	297	337	320	359	340	342	327	307	328	375	344	323	351	327	282	361	317	333	360	312
30.6871	359	337	311	344	307	323	354	324	311	348	298	350	302	316	332	329	329	305	315	336	321	352	323	318	326	331	295	317	328	304	364	307	279	307	324	327	315	330	307	352	316	304	347	292
30.7065	323	344	336	348	334	349	295	336	333	338	348	352	336	308	328	312	309	318	292	296	325	336	328	300	310	322	322	330	348	321	329	322	339	343	327	323	331	311	325	299	314	325	332	320
30.7259	332	340	327	332	329	310	321	306	346	321	332	322	328	334	320	303	335	323	319	320	349	320	293	344	323	333	315	309	337	338	311	299	314	331	334	344	315	295	303	344	329	311	322	337
30.7453	348	315	312	338	315	308	341	312	327	290	351	302	317	337	350	325	351	333	329	332	318	341	334	338	313	332	336	350	303	336	336	348	333	308	303	321	331	333	331	351	307	331	329	323
30.7647	335	383	316	330	334	343	313	337	326	343	358	294	323	325	302	307	341	333	309	302	324	336	313	325	335	289	300	334	329	334	305	323	316	359	328	300	294	355	316	348	339	288	329	336
30.7841	314	318	349	333	323	315	345	328	326	317	339	363	348	326	339	312	328	319	311	341	319	332	357	333	314	334	343	316	316	308	303	301	331	298	321	333	354	332	322	325	349	306	338	349
30.8036	338	339	341	324	333	309	324	332	343	341	364	351	327	349	308	318	329	326	302	307	329	315	341	322	330	333	323	289	334	325	313	320	339	321	311	335	341	308	329	318	304	326	307	352
30.823	285	343	338	336	324	348	307	356	336	309	310	302	360	347	308	307	316	345	339	333	294	287	374	304	338	330	337	298	337	325	296	305	315	301	363	309	332	351	333	300	306	318	341	335
30.8424	303	335	339	312	338	306	328	337	352	333	316	338	399	319	330	348	332	348	307	327	342	337	332	330	330	305	323	334	327	334	366	337	319	316	352	359	293	325	347	315	302	362	317	312
30.8618	338	319	335	306	352	350	328	327	349	324	315	345	307	305	336	326	322	298	351	331	352	317	352	347	363	334	313	302	328	311	334	334	334	314	308	351	314	354	321	313	325	335	311	312
30.8812	367	339	337	363	340	308	322	333	331	339	332	360	309	339	315	303	304	338	290	345	320	325	301	308	362	345	307	313	321	334	353	343	354	331	348	332	336	337	296	341	329	323	351	357
30.9006	315	340	342	329	326	312	332	331	344	327	318	297	330	340	327	346	306	327	332	296	347	312	315	306	287	323	337	347	348	332	346	355	344	334	319	330	346	311	341	309	312	314	347	352
30.9201	352	331	336	388	317	308	310	353	300	322	337	298	339	357	351	330	355	334	350	340	315	330	354	309	313	339	329	369	351	355	317	332	338	308	316	332	302	326	334	342	306	345	327	312
30.9395	334	365	317	313	339	363	343	309	344	344	326	316	312	329	328	341	325	297	326	298	335	299	325	333	321	313	310	342	291	322	340	350	330	349	326	343	306	354	314	299	325	352	340	321
30.9589	334	359	337	331	326	347	334	334	341	331	311	313	355	341	348	345	314	333	354	338	310	279	326	324	312	320	326	339	330	313	295	317	331	303	318	340	317	333	331	325	349	342	325	352
30.9783	338	304	341	342	306	326	357	347	353	351	298	348	311	327	308	323	358	309	311	338	326	330	275	310	344	356	335	334	345	290	328	338	321	293	303	300	344	303	320	299	289	308	324	359
30.9977	302	340	331	324	368	333	344	327	334	318	348	331	316	336	333	333	326	293	332	312	304	326	336	343	306	333	330	315	327	340	327	311	303	316	363	315	289	319	315	322	309	291	353	364
31.0171	320	326	317	372	315	343	321	329	346	358	340	310	318	345	351	308	307	308	326	335	301	302	321	331	341	314	334	309	315	339	302	328	343	316	313	330	311	325	326	333	336	318	330	332
31.0366	330	338	332	314	366	340	300	365	333	358	343	362	269	294	323	354	300	328	325	305	317	320	320	337	336	329	300	321	310	313	311	341	320	337	340	307	339	310	344	313	324	327	289	322
31.056	345	338	324	308	335	319	348	342	346	348	316	344	363	311	315	317	337	331	307	289	308	295	335	320	325	301	327	308	352	320	330	336	296	344	312	325	304	308	326	349	293	284	334	296
31.0754	335	337	317	319	329	298	322	331	349	317	308	292	336	333	312	311	328	310	327	300	346	309	318	302	345	346	293	336	358	338	327	325	323	333	341	348	321	345	316	331	333	360	310	354
31.0948	323	322	303	358	331	323	327	334	341	344	300	304	336	337	325	307	313	308	299	321	334	316	338	322	347	325	323	348	296	319	367	302	313	352	345	328	321	333	330	346	362	310	343	301
31.1142	345	358	352	309	368	326	333	316	325	311	331	355	318	328	348	338	375	344	346	322	340	324	323	329	318	293	343	316	332	341	363	319	336	332	318	305	334	322	336	284	303	325	347	318
31.1336	321	323	357	338	297	306	328	328	340	316	307	305	347	341	322	325	331	332	339	323	330	348	308	351	312	315	326	326	294	323	333	347	324	302	314	330	321	306	317	353	326	319	324	350
31.1531	329	352	337	329	317	328	327	329	315	326	339	358	366	369	341	322	342	341	342	349	303	346	330	335	320	345	328	290	337	294	328	359	343	321	324	304	328	340	311	352	351	317	335	327
31.1725	375	320	371	354	302	333	349	325	328	336	329	371	296	287	328	341	376	316	326	338	324	328	324	331	325	342	327	348	330	327	316	355	333	360	320	339	328	343	317	316	340	320	309	317
31.1919	322	334	306	329	354	352	336	315	357	321	313	332	339	341	334	329	327	315	329	323	318	334	354	312	333	333	294	296	374	323	333	357	300	305	349	337	337	338	329	352	363	319	315	291
31.2113	331	294	330	309	380	333	367	335	323	327	321	375	347	358	355	326	340	367	335	348	323	331	341	294	340	333	347	350	313	322	305	327	325	319	351	338	330	330	330	326	318	299	344	332
31.2307	344	334	333	333	363	369	339	338	329	373	326	315	291	308	330	319	300	336	339	310	323	291	315	334	369	361	342	318	346	347	316	324	337	340	346	329	310	333	334	313	316	345	312	321
31.2502	310	306	339	332	366	315	365	327	343	355	310	330	339	305	326	353	334	327	328	307	297	328	324	361	338	337	338	342	323	320	347	324	329	340	355	304	330	313	315	382	327	336	327	294
31.2696	333	304	286	325	351	320	300	344	347	316	340	317	328	331	324	320	372	347	361	301	339	331	375	310	304	308	315	356	331	326	319	322	330	335	337	321	342	318	345	325	299	310	316	341
31.289	333	334	397	337	346	316	352	344	374	373	325	302	315	322	307	301	345	332	347	317	378	318	329	296	345	358	286	287	333	292	316	342	341	291	327	333	350	318	321	310	314	352	340	369
31.3084	330	306	328	355	336	335	377	347	328	373	329	342	343	359	333	332	309	337	343	330	319	343	342	340	354	324	317	317	376	331	317	319	291	346	337	342	359	317	328	357	341	362	328	344
31.3278	344	301	348	327	323	339	361	344	331	324	325	347	321	371	348	346	381	331	329	344	314	337	342	331	347	312	373	329	342	296	311	344	331	298	320	294	321	334	332	332	327	337	309	324
31.3472	333	335	345	341	326	328	327	316	355	327	331	332	355	337	331	352	349	324	351	325	293	329	335	362	312	308	317	301	306	338	355	329	334	324	324	310	320	325	332	333	329	330	319	306
31.3667	346	341	299	319	335	310	349	343	320	358	305	331	315	356	343	354	315	348	307	355	318	333	323	337	306	334	311	318	314	337	326	336	305	336	320	346	309	326	333	334	331	333	305	344
31.3861	330	343	342	332	356	374	347	349	325	367	354	314	326	341	328	294	319	292	312	328	343	336	323	357	306	327	332	313	298	330	345	334	347	342	333	360	318	324	341	335	350	333	325	298
31.4055	364	364	339	333	321	342	315	334	370	354	345	355	305	342	320	334	334	312	319	351	322	355	325	375	323	300	351	320	361	348	334	308	320	331	309	298	363	326	342	316	325	328	350	326
31.4249	351	339	355	339	321	360	318	349	373	363	360	335	315	299	316	327	362	336	347	337	338	309	359	354	336	310	322	306	333	336	336	304	338	339	337	330	349	331	330	313	322	345	306	324
31.4443	338	293	330	307	354	321	365	310	337	343	342	340	324	343	382	341	345	313	357	354	355	360	338	339	330	336	312	336	334	349	313	297	325	341	373	317	355	325	358	320	352	345	319	324
31.4637	341	368	353	330	332	345	348	326	289	333	339	331	321	346	325	348	338	334	338	360	353	333	340	349	311	337	330	344	334	331	356	354	334	331	332	343	352	337	322	328	302	299	302	282
31.4832	337	364	352	346	334	352	340	352	308	363	341	342	340	336	371	337	352	383	322	316	347	352	343	357	342	373	345	340	314	322	343	351	361	347	320	343	341	333	327	359	314	382	329	346
31.5026	355	334	358	390	336	381	377	349	318	343	373	341	352	354	333	362	329	353	352	344	376	349	354	334	353	334	328	336	350	326	307	358	323	355	336	324	355	325	344	337	314	346	343	330
31.522	360	344	384	306	333	375	358	353	336	358	396	354	345	359	340	368	325	321	322	355	366	303	315	329	319	327	308	325	347	330	341	336	394	339	354	347	349	348	355	324	328	315	341	352
31.5414	326	323	367	389	345	322	381	374	343	390	373	352	356	331	337	339	366	340	369	363	329	357	339	343	348	366	357	337	344	364	344	338	357	324	362	347	320	323	357	338	358	305	310	335
31.5608	374	367	319	341	352	354	351	328	371	348	349	400	377	396	328	341	359	344	335	375	367	339	360	340	322	343	336	343	322	325	356	344	334	324	331	351	347	347	365	366	338	344	326	352
31.5802	354	347	334	382	353	312	368	335	354	383	377	319	307	344	331	407	363	345	336	358	326	357	334	369	340	317	341	326	384	359	356	330	357	337	373	345	377	346	333	341	349	319	356	320
31.5997	359	357	329	363	343	340	360	329	347	398	348	337	348	354	384	359	351	364	365	318	346	369	323	328	335	336	302	360	334	340	385	363	330	353	341	347	330	390	342	325	323	371	359	344
31.6191	351	297	335	383	326	352	374	342	352	337	347	352	365	316	336	344	361	356	342	359	340	322	344	389	353	308	339	356	345	375	357	335	339	371	314	341	355	333	342	361	340	353	341	372
31.6385	350	348	338	335	317	335	320	331	378	355	358	344	361	299	341	350	346	346	368	364	307	347	292	326	348	342	342	327	350	343	337	321	299	338	344	329	314	364	366	341	333	353	360	356
31.6579	346	353	341	352	346	322	322	338	329	325	372	344	319	341	327	322	319	328	350	311	332	338	338	321	361	326	336	351	350	339	378	319	333	373	372	360	314	356	305	339	338	350	321	310
31.6773	322	344	324	372	321	346	333	341	358	344	353	350	343	342	296	329	311	358	306	379	323	326	330	338	328	361	357	332	326	361	331	366	348	369	335	317	330	322	304	333	397	323	347	369
31.6967	319	343	346	341	369	354	283	329	352	356	357	304	331	362	357	283	368	351	353	333	354	333	364	328	299	313	304	324	346	325	314	323	306	329	353	336	332	346	372	325	324	356	333	357
31.7162	365	311	356	330	356	317	359	319	359	362	333	316	335	336	332	306	333	347	357	325	318	371	342	316	318	316	333	329	319	326	305	349	317	347	348	328	297	339	328	349	338	334	325	342
31.7356	375	359	334	304	364	331	365	361	328	320	320	355	329	322	325	369	341	309	318	304	349	329	330	329	335	349	335	345	321	305	336	318	347	309	361	342	319	358	349	341	370	307	320	330
31.755	312	338	335	344	336	354	341	344	321	302	339	311	315	310	324	323	330	313	378	327	378	368	306	319	361	340	351	322	354	336	342	339	322	335	315	350	321	340	314	319	340	353	333	363
31.7744	302	331	357	318	321	336	341	348	330	326	357	342	335	307	357	315	313	318	331	349	359	320	310	312	323	309	350	319	311	340	331	313	350	339	332	325	352	355	336	303	337	347	331	311
31.7938	351	331	335	339	378	302	347	342	344	324	345	339	347	354	362	314	341	362	348	312	320	314	333	317	331	336	333	342	329	312	347	369	352	345	348	297	304	342	328	378	312	328	319	325
31.8132	303	325	322	344	332	301	335	322	307	337	354	400	324	358	358	315	318	317	329	331	342	342	353	364	345	322	322	294	313	309	350	333	310	285	361	317	329	364	344	318	336	345	318	365
31.8327	320	310	366	345	361	325	325	335	347	346	350	336	341	323	326	338	328	323	319	288	363	354	325	299	316	325	304	321	333	296	318	341	315	347	355	329	303	316	311	321	339	318	351	326
31.8521	330	326	324	336	298	316	323	308	353	313	328	317	304	304	351	332	319	349	324	319	326	318	339	350	324	346	324	351	336	325	315	341	349	337	362	342	318	315	331	347	363	316	360	360
31.8715	378	303	325	314	327	317	349	332	314	348	327	346	358	357	328	317	304	326	335	289	317	332	335	287	336	337	318	364	339	347	354	338	311	342	347	282	275	301	336	335	326	323	318	348
31.8909	330	329	318	331	322	340	323	315	323	322	341	339	356	308	344	319	349	315	319	338	369	332	319	311	300	312	349	299	347	292	323	340	362	352	358	316	318	318	317	325	332	323	323	295
31.9103	308	361	355	351	340	339	357	328	299	327	343	336	328	307	335	336	329	348	304	343	315	323	325	341	348	315	350	344	346	331	345	309	287	324	325	345	338	324	344	325	304	313	330	336
31.9298	339	304	331	354	348	293	336	337	305	337	361	341	355	371	315	327	322	347	351	324	312	330	294	324	313	299	336	306	372	329	299	362	330	330	356	330	337	337	305	356	302	339	320	337
31.9492	348	337	343	333	349	354	372	340	329	353	334	359	369	358	354	312	324	322	350	343	312	335	341	335	323	344	365	338	351	322	348	329	342	311	328	351	324	327	347	329	331	308	334	312
31.9686	309	350	316	344	345	334	380	347	314	308	332	376	356	321	371	347	324	341	340	325	372	363	315	349	327	376	343	329	313	329	352	313	307	346	324	332	326	347	311	331	292	325	345	334
31.988	344	315	345	309	302	347	344	370	342	327	312	332	362	311	316	346	334	329	339	329	325	326	326	341	320	339	314	377	321	308	321	336	321	339	298	345	323	335	318	303	305	354	352	335
32.0074	361	341	354	338	325	358	330	313	338	349	360	339	371	338	308	354	356	344	324	313	320	340	299	334	339	352	314	346	324	351	339	352	357	321	341	297	368	336	346	356	310	384	329	329
32.0268	340	339	312	330	324	326	342	342	353	360	329	314	333	325	344	343	325	323	349	350	328	289	314	324	334	331	318	352	334	348	290	337	311	328	355	320	320	293	302	365	355	344	329	313
32.0463	347	349	362	357	368	372	327	333	307	335	363	327	323	312	304	338	355	320	339	364	309	325	347	345	361	323	315	301	340	292	333	319	299	342	333	329	344	336	350	331	347	317	342	329
32.0657	317	297	324	319	311	333	323	347	352	359	353	321	326	350	334	304	320	321	350	349	338	321	322	333	346	335	334	339	296	312	340	342	329	354	342	339	326	328	339	327	330	341	331	360
32.0851	345	363	337	327	344	314	321	322	343	330	344	323	312	313	305	338	355	312	339	328	316	316	347	340	342	334	309	372	309	332	331	330	350	306	320	334	332	336	343	324	339	324	308	354
32.1045	341	348	312	361	350	319	316	345	343	309	353	355	340	285	320	323	341	324	292	366	320	325	310	330	375	334	338	352	333	309	325	344	325	305	320	312	338	325	331	337	353	320	335	365
32.1239	323	323	343	360	312	336	352	361	343	335	340	330	302	334	373	370	339	352	318	311	347	316	309	359	338	286	332	335	349	345	337	349	326	359	336	299	352	344	330	330	295	338	326	307
32.1433	373	355	328	298	319	352	322	319	355	344	360	347	350	334	320	351	315	336	318	323	332	355	301	336	319	339	319	351	345	326	343	345	317	327	339	335	315	316	321	340	339	330	333	343
32.1628	354	358	347	312	306	338	388	332	330	311	333	319	326	332	334	347	352	328	307	332	347	310	345	334	308	309	329	336	338	312	325	332	320	325	315	342	370	336	284	338	309	312	348	335
32.1822	329	322	330	348	341	320	327	322	326	338	323	349	307	359	364	272	326	340	335	371	295	328	298	321	321	330	351	316	320	317	338	355	328	371	337	335	303	333	327	315	300	315	330	373
32.2016	301	339	322	338	330	316	330	330	334	337	328	366	365	358	340	300	352	357	330	346	315	326	350	328	341	355	348	320	353	325	329	349	346	325	325	344	352	302	312	348	315	339	308	334
32.221	343	322	327	340	337	378	343	306	310	362	343	336	353	362	361	339	378	335	332	349	339	303	347	330	348	318	333	325	358	322	374	304	332	339	313	323	293	334	308	344	351	314	309	347
32.2404	335	386	345	304	331	352	327	335	326	315	344	322	325	343	338	349	298	342	343	302	354	376	370	334	323	345	324	347	364	336	340	318	371	326	319	338	330	344	354	298	342	327	329	351
32.2598	359	331	350	390	339	343	313	336	348	365	337	330	331	322	321	317	306	346	326	321	318	359	319	316	291	337	313	312	375	315	315	322	286	334	330	316	339	343	316	331	320	333	339	305
32.2793	350	313	321	327	355	309	369	344	332	357	346	345	347	336	320	344	343	346	320	363	312	304	369	339	365	360	339	324	337	324	335	350	306	298	324	341	329	330	329	361	324	307	309	327
32.2987	327	351	312	324	318	350	365	321	330	321	322	336	319	352	319	326	344	343	335	361	313	342	335	340	323	380	336	351	346	326	298	314	308	352	353	336	315	335	359	319	352	303	346	340
32.3181	353	338	333	319	320	323	353	340	349	350	334	327	351	337	346	296	320	363	294	324	336	337	337	345	314	331	314	335	323	336	349	336	312	317	300	337	321	317	331	331	326	326	357	335
32.3375	362	351	329	321	341	365	293	378	337	376	318	305	319	301	362	355	325	366	352	330	371	329	336	356	307	304	322	352	348	335	307	330	337	347	345	318	331	347	288	303	329	346	349	351
32.3569	331	361	345	352	346	351	327	316	323	340	372	352	303	309	341	343	325	343	365	314	348	318	318	329	307	327	322	327	347	309	344	358	348	354	302	324	344	353	372	312	316	283	315	321
32.3763	360	312	335	356	318	344	345	364	354	345	327	358	335	366	329	344	336	338	349	344	281	316	345	336	341	332	327	348	351	323	370	322	325	317	329	325	346	330	345	335	370	335	305	307
32.3958	332	329	335	321	326	358	318	358	356	337	345	353	325	324	295	339	352	330	346	346	326	336	352	363	349	330	306	351	351	327	321	307	315	321	350	336	296	342	339	334	331	324	308	316
32.4152	350	351	365	333	349	311	332	367	312	357	354	336	373	344	369	363	304	319	353	327	312	325	349	347	314	335	353	335	334	348	349	381	328	329	361	343	323	340	339	328	346	310	284	337
32.4346	306	352	294	320	363	323	322	329	315	331	345	297	345	373	289	321	302	319	334	311	329	359	349	350	339	341	346	342	336	342	332	305	341	368	295	349	326	304	329	330	326	319	337	337
32.454	339	322	357	341	340	340	330	344	335	362	334	358	354	356	347	359	334	347	330	350	321	346	325	350	349	316	359	353	321	337	296	351	329	337	321	342	316	363	335	333	277	366	323	296
32.4734	347	350	328	341	341	318	332	343	321	300	317	354	364	333	319	346	330	356	344	342	340	335	308	344	294	314	313	330	335	351	325	357	353	356	322	327	310	337	302	299	335	290	356	329
32.4928	354	378	361	329	354	341	323	336	341	346	351	281	346	334	338	343	340	317	360	334	308	308	318	348	344	355	327	334	338	315	303	327	344	354	316	366	312	347	355	340	329	339	307	349
32.5123	354	336	343	339	309	297	337	354	341	340	386	316	326	341	350	310	331	341	332	342	349	333	364	305	358	326	370	335	343	343	358	301	348	337	314	314	339	334	351	333	338	371	335	314
32.5317	332	351	341	351	363	378	341	368	340	327	367	317	349	362	349	349	354	353	336	297	318	324	329	299	347	336	295	323	315	376	365	355	324	312	327	328	329	340	319	303	319	307	318	371
32.5511	335	340	346	339	342	354	335	329	366	325	340	368	300	344	332	359	348	381	295	318	349	338	324	299	339	371	347	345	300	324	327	324	337	343	344	316	356	356	362	292	352	326	313	350
32.5705	369	352	332	346	327	342	327	354	348	315	333	355	316	307	324	343	347	343	321	321	362	305	334	365	315	341	346	299	293	344	365	368	367	354	357	344	347	348	355	335	332	327	361	333
32.5899	342	322	346	339	363	393	329	345	364	329	321	339	339	367	336	321	347	326	334	341	293	336	304	340	345	333	327	348	327	343	338	323	327	350	336	346	327	364	345	338	297	316	315	358
32.6094	358	372	328	368	345	342	327	333	371	358	319	338	356	331	318	347	349	332	359	368	316	323	331	340	306	329	326	339	322	296	327	358	355	340	320	324	324	346	351	319	351	295	328	312
32.6288	364	307	330	350	315	334	343	309	359	349	331	385	356	327	377	315	329	313	314	324	362	353	342	342	311	310	330	330	336	348	343	357	346	323	358	362	347	343	347	330	324	338	363	311
32.6482	325	335	319	346	352	367	337	353	329	329	339	353	351	317	346	359	346	325	316	305	328	375	344	321	293	341	352	323	330	366	350	338	305	336	363	310	338	341	323	300	303	307	361	313
32.6676	333	328	341	365	342	317	345	351	356	351	304	351	318	330	348	301	317	317	337	339	330	378	328	311	322	333	333	287	327	360	361	318	305	339	341	337	328	367	345	321	375	356	351	323
32.687	332	373	351	364	350	346	358	363	350	358	347	353	330	352	314	302	320	361	358	366	332	323	373	351	316	342	347	339	334	313	346	339	354	341	341	337	323	343	334	322	342	309	320	358
32.7064	320	370	368	347	318	316	316	353	351	342	353	350	324	326	327	339	334	314	312	318	317	332	327	369	307	309	370	371	328	359	332	324	372	323	332	332	326	307	319	332	357	323	329	340
32.7259	336	321	365	331	377	326	345	360	328	347	344	322	341	365	337	330	334	316	350	342	323	326	337	319	314	328	313	306	339	342	368	332	339	332	316	312	344	345	297	294	353	314	356	328
32.7453	339	344	313	310	317	328	326	344	354	338	330	380	336	365	332	351	332	326	343	313	328	348	306	345	306	343	364	350	371	325	330	328	299	376	315	346	328	345	375	329	339	336	303	329
32.7647	367	350	387	338	303	309	357	318	338	362	325	329	353	300	336	334	341	326	350	293	339	324	334	332	347	324	330	354	334	331	330	338	349	344	307	344	346	303	349	343	308	367	356	312
32.7841	337	324	339	344	330	353	343	321	302	379	333	317	338	310	328	328	331	357	325	326	328	359	344	320	319	341	333	354	349	318	305	355	315	357	290	326	322	367	339	313	320	293	346	339
32.8035	366	337	340	355	375	319	381	380	338	333	329	337	370	344	359	356	338	308	325	339	335	327	322	339	319	330	354	347	311	329	315	320	340	320	322	336	328	351	339	356	340	357	369	334
32.8229	312	353	338	326	330	325	335	377	366	323	338	334	324	331	346	335	330	357	339	341	337	344	336	365	349	347	335	320	369	323	331	321	358	333	326	346	347	321	349	334	348	352	337	360
32.8424	372	337	324	348	333	315	312	306	328	347	328	352	350	310	356	365	341	324	346	318	329	324	325	336	331	328	322	346	316	352	355	368	343	323	324	338	323	333	344	317	352	339	323	339
32.8618	320	343	330	339	320	353	331	357	327	344	348	367	348	316	347	330	320	314	314	330	328	346	354	361	302	344	313	318	374	360	340	312	350	324	302	342	348	342	327	353	343	319	349	335
32.8812	382	322	315	367	401	344	348	371	329	333	312	351	337	309	313	336	309	331	326	335	345	331	329	323	333	375	324	301	320	331	353	358	332	367	385	347	344	347	366	339	312	302	323	350
32.9006	307	384	340	352	335	338	343	357	353	336	356	368	318	347	366	344	301	333	345	359	340	332	328	353	346	348	351	340	348	318	365	317	357	311	347	344	329	348	314	312	302	344	338	333
32.92	347	335	344	307	352	337	321	351	321	326	319	358	315	366	315	337	295	335	341	340	364	358	324	339	333	322	343	348	344	332	320	357	326	338	343	357	330	321	345	349	319	337	343	325
32.9394	318	339	322	326	347	316	333	319	289	358	325	323	338	355	380	325	363	339	330	309	346	289	325	351	325	325	328	368	332	363	351	361	343	331	368	362	342	334	326	319	328	336	364	316
32.9589	359	342	340	307	332	341	352	321	342	355	331	297	364	309	358	338	321	317	342	322	331	322	351	329	306	332	350	334	372	344	330	314	356	332	317	363	324	335	354	336	325	312	313	335
32.9783	322	335	379	317	387	370	343	358	330	353	348	330	350	349	311	336	344	352	348	356	342	331	355	317	355	352	330	366	320	352	346	327	348	327	303	348	344	314	312	340	347	343	365	371
32.9977	359	376	373	327	330	357	350	337	349	366	351	314	305	346	310	339	333	335	333	316	350	330	336	309	365	350	323	320	341	330	312	360	345	336	343	358	329	341	336	349	323	315	319	326
33.0171	356	359	387	320	311	340	350	341	353	321	356	394	374	360	333	334	366	336	348	313	351	329	335	315	344	328	304	308	367	286	341	309	324	331	346	355	323	356	359	329	333	326	337	343
33.0365	323	346	338	352	323	337	312	353	319	353	360	354	358	355	346	337	333	342	363	327	355	311	334	338	349	314	339	320	321	333	371	351	361	350	327	339	326	320	367	334	347	364	330	329
33.0559	352	332	377	351	363	322	346	328	345	323	380	375	380	339	307	336	310	344	307	321	361	351	333	344	351	331	312	334	339	329	330	308	363	340	359	365	338	336	318	346	373	323	344	333
33.0754	347	360	354	338	353	345	351	347	324	324	350	346	357	341	308	373	327	334	312	362	347	328	337	306	346	333	363	338	363	346	344	350	368	340	379	314	318	346	308	342	340	336	337	313
33.0948	354	357	333	359	338	352	333	333	394	364	356	307	349	319	341	337	352	326	327	361	332	397	351	362	359	344	332	343	347	326	333	323	365	345	330	344	314	355	307	374	367	353	386	330
33.1142	334	338	320	347	353	359	339	364	334	372	412	322	386	336	334	338	339	360	345	346	356	358	342	364	317	354	330	336	358	348	368	346	356	290	339	325	346	322	317	339	348	336	322	353
33.1336	362	340	324	347	334	352	347	361	364	330	362	346	344	337	386	316	345	363	329	328	327	367	347	355	344	326	334	347	322	384	345	317	354	327	350	367	375	329	361	334	352	357	331	334
33.153	361	358	381	339	349	362	325	342	343	359	333	335	358	363	373	343	343	356	391	363	353	354	348	339	372	357	355	360	357	348	417	364	381	329	357	357	334	324	364	347	369	335	353	334
33.1725	351	347	377	389	343	357	337	311	360	356	379	360	378	352	350	364	342	324	343	371	387	357	344	351	340	342	349	367	332	316	334	336	359	350	362	367	371	348	338	354	344	344	350	339
33.1919	347	385	342	347	380	354	370	361	345	333	343	356	355	370	352	327	370	363	345	375	324	370	335	344	359	328	362	337	321	316	356	354	346	395	340	372	334	341	350	370	386	332	361	360
33.2113	354	371	348	373	359	372	392	368	372	312	337	346	369	339	365	350	330	333	320	348	343	372	367	354	334	325	343	336	315	352	359	354	321	348	371	348	360	368	354	364	331	357	386	385
33.2307	354	343	341	344	356	358	368	357	375	354	349	359	372	345	352	352	320	339	360	323	352	324	325	342	343	344	323	319	350	356	347	368	351	368	337	352	355	362	354	373	330	362	351	357
33.2501	310	331	365	344	357	387	336	346	308	361	349	340	309	358	330	376	353	342	308	348	350	334	318	358	360	344	335	350	350	360	332	343	348	361	347	369	339	356	345	395	326	343	340	344
33.2695	358	363	344	332	361	383	342	336	330	395	354	351	328	361	349	334	342	358	343	339	354	367	353	334	360	352	353	350	320	357	356	343	343	352	370	343	344	332	339	356	319	335	347	344
33.289	318	346	338	346	332	363	353	350	354	363	343	339	355	352	337	339	350	370	353	371	328	334	329	326	318	351	316	342	296	332	368	323	348	359	356	350	339	341	331	332	332	339	341	350
33.3084	327	330	340	347	400	362	339	333	322	372	351	353	372	378	347	349	346	349	356	345	357	318	366	347	331	342	327	328	353	360	349	382	380	340	348	376	325	357	332	347	349	328	346	328
33.3278	329	334	317	327	362	346	348	349	345	362	350	329	363	359	351	351	306	349	361	344	344	376	351	348	356	341	357	366	329	342	329	372	358	331	333	331	359	352	299	332	316	349	336	345
33.3472	363	327	314	332	363	358	345	341	363	362	358	328	355	338	350	344	329	329	352	364	343	353	335	320	316	334	317	334	333	336	322	339	368	364	339	332	337	344	311	334	392	318	338	335
33.3666	338	340	341	323	356	335	356	337	346	359	329	340	373	330	337	329	353	319	322	331	335	347	362	320	360	323	338	315	388	329	332	339	342	345	346	325	346	346	354	340	356	314	352	317
33.386	365	337	335	325	346	348	338	345	361	364	301	335	342	348	354	335	341	371	334	369	350	338	342	387	343	345	342	274	365	379	347	350	376	348	340	343	337	366	350	368	324	350	325	336
33.4055	345	354	329	358	354	340	324	378	386	357	339	352	318	356	356	336	330	320	320	352	317	306	304	364	366	313	368	366	352	312	318	352	340	349	349	332	340	344	340	356	335	349	315	331
33.4249	326	361	342	327	377	363	327	312	356	327	352	366	347	341	346	329	347	351	336	323	350	346	350	359	317	339	322	324	342	348	323	389	314	322	340	338	366	329	347	336	350	371	375	324
33.4443	337	334	327	316	345	349	358	346	340	358	347	376	356	384	374	330	321	365	344	333	367	337	358	324	346	329	320	375	308	340	341	328	366	323	329	348	314	339	342	330	340	341	326	322
33.4637	289	387	332	348	353	379	312	363	343	366	339	341	322	324	354	320	360	358	329	322	335	331	331	340	368	317	353	346	347	324	355	356	364	321	343	309	336	327	352	351	322	320	325	330
33.4831	394	337	356	348	350	328	350	319	333	327	357	331	327	363	377	327	333	350	328	339	334	318	359	313	343	359	331	361	344	363	335	323	357	349	323	326	352	331	345	373	329	336	309	291
33.5025	352	333	320	355	361	368	319	384	341	332	346	365	346	351	343	333	348	340	355	359	360	354	345	364	349	330	363	369	335	363	343	310	358	316	354	341	349	350	327	352	349	340	365	319
33.522	302	337	348	329	342	315	361	357	364	335	342	367	333	351	322	335	361	327	329	305	336	367	328	325	349	344	316	343	363	352	338	359	344	327	330	353	359	362	347	352	355	371	327	332
33.5414	342	360	351	381	348	364	364	378	358	334	335	342	354	370	370	392	326	379	331	327	320	356	374	341	349	356	324	359	356	369	314	349	344	345	355	348	363	332	332	336	346	355	355	356
33.5608	330	354	349	356	281	402	337	353	351	326	375	384	334	333	318	340	318	331	368	331	374	326	322	328	316	325	359	347	318	340	340	326	351	327	356	374	324	376	358	342	338	356	365	324
33.5802	316	328	331	360	345	336	334	336	366	352	349	368	358	353	374	334	357	312	338	349	336	355	302	311	335	338	353	347	346	362	305	326	327	333	338	355	336	369	332	343	307	327	366	307
33.5996	351	298	297	328	375	320	361	364	353	361	341	334	338	325	324	341	355	338	342	357	317	355	369	339	348	377	323	315	348	324	343	371	333	327	329	311	316	347	356	335	374	307	342	318
33.619	327	330	335	313	345	338	323	355	339	383	333	336	341	355	325	321	346	339	336	313	364	277	346	353	329	328	341	376	342	337	356	316	349	345	343	368	356	319	313	332	338	335	324	309
33.6385	334	313	340	364	335	344	342	373	341	391	365	344	369	352	335	374	332	332	360	353	331	357	338	312	330	314	333	340	341	319	321	378	324	338	362	329	321	347	385	290	326	378	321	371
33.6579	357	349	354	351	327	329	344	345	336	363	338	365	310	332	315	381	332	299	344	334	325	331	334	347	371	353	370	338	355	325	347	357	341	328	310	306	348	351	366	342	324	296	305	359
33.6773	326	367	335	349	364	394	332	351	362	345	365	337	359	350	354	351	341	345	354	353	340	361	332	331	340	343	312	336	342	344	346	343	325	343	331	337	333	341	326	370	346	369	354	311
33.6967	325	306	362	363	331	349	347	352	384	352	361	348	329	337	338	380	344	359	333	342	338	321	361	357	334	342	341	344	352	327	329	377	306	358	349	391	312	340	361	329	343	306	338	294
33.7161	344	342	323	357	357	323	343	338	356	349	323	364	334	341	327	326	309	348	351	336	311	340	358	356	361	300	331	344	335	368	336	308	356	359	331	334	313	355	341	350	352	340	350	318
33.7355	359	366	337	320	353	333	398	349	376	319	346	369	366	357	352	339	363	331	312	330	340	353	329	361	362	364	338	351	337	317	343	360	337	337	311	323	344	351	355	342	333	320	311	342
33.755	377	350	362	339	326	375	351	379	367	353	357	337	352	343	351	352	352	351	358	346	359	351	372	370	322	336	347	330	317	298	387	359	354	370	344	327	339	324	339	362	343	333	346	308
33.7744	335	350	330	338	355	364	355	319	330	353	368	350	303	331	343	373	358	344	341	355	320	321	336	341	333	343	331	350	348	362	364	346	317	332	328	329	332	324	328	323	322	333	328	314
33.7938	348	328	360	353	313	375	314	357	332	364	350	349	362	334	333	345	331	330	327	320	349	323	353	351	353	341	340	343	319	330	343	311	340	360	332	348	332	379	329	342	348	326	351	374
33.8132	337	356	336	369	362	370	339	341	335	328	356	313	362	332	341	332	350	353	347	327	357	327	355	372	343	352	325	369	339	325	335	328	362	365	345	318	349	316	338	335	341	335	318	336
33.8326	322	328	354	353	343	337	332	350	385	342	331	334	314	350	350	346	346	312	329	346	375	360	335	349	351	354	340	296	338	351	354	372	341	346	343	353	351	343	316	332	327	365	371	324
33.8521	339	354	363	309	335	362	391	356	358	325	356	350	357	346	349	341	375	397	344	349	353	332	345	341	376	354	347	360	324	348	327	346	353	327	338	325	339	341	309	322	330	361	361	325
33.8715	368	338	346	333	346	331	361	346	351	313	348	376	369	316	346	364	326	340	306	342	334	380	328	324	359	334	351	331	339	333	345	352	371	373	343	352	313	305	346	380	362	323	333	358
33.8909	342	330	380	339	342	354	356	352	380	316	346	364	343	346	356	364	342	330	364	356	332	317	311	348	322	346	323	386	360	355	365	337	357	359	357	334	341	341	337	328	340	347	350	363
33.9103	352	371	368	370	364	353	371	387	329	337	385	325	347	324	372	366	325	374	324	351	365	339	313	328	358	375	352	362	364	360	362	373	321	325	333	338	338	363	349	316	385	346	346	314
33.9297	347	333	328	358	343	311	329	325	364	367	361	320	321	338	312	336	351	353	381	321	370	324	339	353	338	340	361	357	318	346	325	352	315	341	389	354	310	334	347	327	330	334	318	315
33.9491	350	349	352	352	361	351	395	329	352	373	368	385	359	353	346	364	341	350	319	318	340	320	353	371	355	347	353	321	356	310	343	371	344	344	332	336	345	358	338	350	365	378	343	342
33.9686	365	339	345	394	380	343	350	353	381	376	366	347	399	355	354	335	338	358	349	342	355	359	361	357	334	402	346	354	324	373	324	329	350	384	336	330	329	341	342	365	326	377	365	331
33.988	345	354	354	336	353	373	350	344	340	342	358	358	364	347	332	404	339	329	331	398	355	327	322	346	319	350	357	319	328	341	360	352	317	345	350	378	335	356	348	342	327	346	326	338
34.0074	350	340	352	341	349	372	344	363	371	371	368	333	330	325	328	349	342	341	379	364	337	370	343	335	370	346	335	336	356	358	345	335	340	337	368	321	336	340	351	337	318	331	325	316
34.0268	358	355	357	355	347	348	347	374	371	373	352	380	358	348	380	341	366	345	360	336	348	384	350	359	322	348	328	320	330	319	330	344	346	355	338	332	353	342	372	317	339	361	373	349
34.0462	345	339	344	376	332	347	370	401	352	348	380	352	344	371	321	356	343	360	366	354	358	342	358	344	316	349	372	349	358	363	329	353	367	363	336	339	341	326	356	373	337	324	343	336
34.0656	384	373	351	400	361	345	378	336	340	375	362	380	360	353	349	344	366	385	342	371	333	348	333	374	322	384	366	346	344	357	338	354	308	377	349	411	377	352	350	336	370	363	380	371
34.0851	354	363	370	351	348	358	363	337	362	337	371	376	368	355	405	332	376	329	374	344	384	362	352	321	366	345	379	357	317	354	347	329	387	366	350	382	330	333	355	371	378	348	377	327
34.1045	366	349	355	350	362	355	349	375	355	358	363	349	353	377	364	379	351	333	342	380	351	352	400	362	373	367	350	356	367	363	330	380	336	327	334	351	353	326	377	331	380	356	343	342
34.1239	338	370	339	375	370	357	366	353	358	374	359	355	365	365	342	347	357	352	357	316	366	373	344	354	328	332	352	346	357	351	356	321	362	355	342	383	359	363	370	357	339	385	376	353
34.1433	353	377	342	351	350	346	361	291	366	348	391	374	385	378	396	340	363	346	329	379	335	355	391	361	323	342	355	318	370	373	362	322	326	361	351	352	366	336	329	361	365	358	356	347
34.1627	363	362	357	341	360	352	344	360	388	347	343	372	354	335	349	383	333	325	346	366	353	356	332	344	331	353	351	336	333	331	372	378	348	349	335	345	341	333	324	337	354	343	327	407
34.1821	351	369	332	326	368	413	365	356	372	351	378	359	370	412	376	308	334	357	361	353	354	364	338	370	328	319	326	323	345	367	354	359	362	335	345	371	330	351	357	352	335	403	349	335
34.2016	376	368	340	342	366	354	348	349	366	342	365	342	372	358	386	339	313	328	350	329	343	323	322	350	329	358	347	369	321	350	357	353	352	343	366	388	331	333	370	389	404	361	361	355
34.221	378	342	302	370	390	355	336	347	311	381	351	369	352	350	344	356	377	313	322	340	354	361	334	359	301	357	345	381	353	355	350	335	367	365	359	335	333	333	364	318	336	362	374	332
34.2404	333	331	365	364	354	330	323	357	335	370	331	388	339	337	366	356	382	360	334	353	355	384	355	358	358	336	343	332	288	326	352	335	348	354	355	325	341	357	375	363	324	369	353	346
34.2598	342	347	359	364	360	351	379	350	374	387	347	351	338	388	331	334	331	370	336	314	354	345	337	381	321	330	340	376	393	308	356	361	364	329	372	342	371	360	360	345	350	357	330	333
34.2792	333	357	316	329	350	357	322	323	342	355	335	348	344	339	335	371	348	322	332	357	324	328	335	369	377	353	361	336	344	320	337	358	366	383	348	321	380	339	358	368	349	379	348	360
34.2986	345	331	361	340	305	385	347	346	368	355	351	352	350	318	373	364	375	342	357	338	358	356	319	323	359	321	367	341	347	340	372	356	374	331	355	357	347	331	383	319	346	374	337	333
34.3181	358	361	372	350	324	354	336	371	346	373	346	324	355	342	328	383	350	393	376	329	333	326	365	371	354	320	378	330	345	331	320	364	346	321	354	360	335	328	356	367	367	336	347	361
34.3375	347	330	313	369	330	329	377	343	383	351	329	358	367	368	319	359	339	367	333	358	374	348	354	389	347	342	350	367	380	349	356	330	348	363	370	332	346	299	328	338	320	362	335	327
34.3569	334	358	375	310	354	342	345	376	352	337	347	324	332	353	335	377	373	357	356	309	378	339	343	325	372	346	333	316	323	327	363	362	349	366	355	333	352	342	359	352	322	357	332	340
34.3763	356	353	313	364	361	332	384	324	323	362	350	325	373	367	350	355	334	330	341	357	321	324	331	383	359	333	321	341	332	343	332	338	360	388	375	337	329	336	309	353	300	348	347	382
34.3957	340	358	347	364	348	383	361	316	358	337	348	329	369	329	340	348	334	358	352	339	339	346	369	388	373	344	351	333	350	339	332	340	351	326	376	342	358	331	317	324	325	354	354	333
34.4152	339	361	349	356	358	331	367	355	347	335	373	360	370	352	333	331	333	340	329	350	309	334	324	333	348	352	311	340	343	330	355	347	326	327	331	364	359	354	344	338	346	357	356	327
34.4346	357	342	343	331	368	401	365	377	345	386	329	350	356	318	353	358	338	321	358	400	395	365	359	349	353	381	320	324	339	364	342	369	358	337	336	322	344	337	360	326	346	319	345	364
34.454	362	325	370	375	351	382	362	333	350	321	368	329	334	338	355	388	377	348	327	352	338	364	352	341	356	327	335	330	307	392	385	334	340	351	346	338	345	317	366	352	352	322	378	361
34.4734	350	335	365	388	388	343	342	373	388	358	345	313	308	377	333	339	324	352	330	321	390	332	330	372	324	340	370	373	313	371	341	337	324	368	342	353	367	352	341	317	363	354	329	369
34.4928	344	352	346	344	342	357	380	346	341	356	371	371	360	358	337	350	377	354	345	340	345	324	372	374	392	378	360	356	358	329	358	345	334	349	358	363	344	315	342	369	319	347	311	330
34.5122	363	337	346	353	316	368	341	316	349	353	374	371	352	321	360	357	334	349	357	336	379	346	341	331	351	369	369	380	324	340	328	344	352	353	341	365	346	342	353	363	330	350	326	352
34.5317	372	392	357	340	342	325	359	365	316	354	345	361	299	340	353	349	318	369	338	357	352	324	332	337	371	333	374	317	327	334	345	335	354	378	303	349	352	338	356	381	341	348	327	353
34.5511	337	389	367	362	362	347	364	343	339	345	328	363	327	366	394	292	367	323	341	349	355	339	358	324	361	347	343	364	362	375	333	323	387	382	338	325	372	361	358	332	321	354	379	362
34.5705	351	349	340	343	367	371	347	386	371	368	397	355	380	354	370	357	366	356	390	346	309	352	351	331	354	343	347	357	333	332	335	335	358	333	331	335	359	359	303	377	297	344	332	357
34.5899	347	356	359	365	359	373	368	370	329	328	342	349	363	352	346	380	347	343	380	344	329	324	348	326	364	376	346	344	352	329	334	329	331	339	338	314	351	333	349	302	355	324	357	326
34.6093	373	314	333	378	336	377	359	334	349	337	360	354	354	336	347	361	327	323	320	349	361	351	346	339	336	346	332	341	363	377	355	351	362	346	364	392	374	328	403	343	343	340	349	328
34.6287	362	350	370	361	377	336	322	361	359	380	361	330	341	379	363	323	358	349	379	369	334	326	353	348	359	333	348	382	358	351	378	346	325	341	348	372	341	338	321	359	337	357	344	363
34.6482	376	351	357	356	379	349	358	373	348	325	359	379	362	359	348	343	328	370	370	341	380	332	348	359	378	383	357	352	339	311	332	319	337	381	351	337	342	333	343	356	327	367	386	354
34.6676	396	362	367	369	356	338	380	345	380	372	363	369	341	351	389	355	375	344	355	351	358	319	336	373	352	340	341	349	328	326	368	317	384	379	388	362	328	352	328	344	353	351	356	326
34.687	348	353	341	343	358	382	350	364	351	365	354	348	376	374	350	352	381	378	330	348	341	322	373	341	333	330	369	331	340	339	379	370	360	361	327	325	360	347	338	358	347	323	336	357
34.7064	338	366	342	351	353	337	332	349	354	372	343	380	344	361	373	381	352	377	332	339	353	345	345	330	356	353	365	347	326	338	352	348	362	354	357	365	356	343	347	358	371	375	323	336
34.7258	334	358	363	363	358	351	376	358	341	371	335	340	360	377	323	346	398	348	368	386	343	354	356	342	381	320	342	328	307	343	359	348	367	363	321	325	366	344	365	352	313	334	366	343
34.7452	366	339	378	395	345	367	366	337	350	348	391	324	333	373	364	361	338	336	369	325	365	344	355	349	361	394	323	357	350	364	381	356	344	402	365	349	360	341	342	344	404	382	341	349
34.7647	347	376	386	388	380	337	330	362	349	341	340	358	360	384	340	393	365	338	358	339	313	328	314	328	330	339	322	360	360	338	330	335	364	340	367	341	359	384	372	394	337	410	392	348
34.7841	342	380	346	337	368	346	382	352	360	369	350	368	349	367	342	330	359	344	352	356	358	333	356	380	343	361	303	336	304	376	359	358	353	364	356	339	356	357	318	360	354	378	318	341
34.8035	376	341	374	359	349	372	326	330	338	342	368	340	341	321	369	336	391	340	354	368	340	377	346	376	370	348	354	369	341	334	380	362	342	341	379	365	341	340	382	331	362	351	373	351
34.8229	345	368	346	347	369	366	361	354	384	304	379	347	388	370	331	347	374	337	342	355	339	338	357	394	347	345	324	338	371	341	348	335	328	326	380	366	340	358	363	364	377	360	364	341
34.8423	355	376	342	364	348	371	345	380	344	376	379	344	385	343	324	347	348	380	367	329	378	377	359	327	342	348	333	326	361	339	343	363	375	356	378	350	374	373	350	341	356	368	365	358
34.8617	326	359	357	363	353	366	352	365	347	324	364	330	359	345	363	313	363	366	327	377	330	333	347	359	346	372	348	352	338	331	374	382	331	374	306	350	357	354	334	333	360	370	331	348
34.8812	348	353	331	342	380	354	361	362	331	337	376	386	389	356	355	369	353	328	355	319	375	383	363	390	354	363	358	327	343	327	365	345	323	347	357	297	369	354	379	361	366	362	334	372
34.9006	380	339	328	377	352	373	362	325	367	369	327	379	350	326	332	364	358	350	362	340	355	334	392	370	384	372	320	345	346	343	312	355	327	350	361	344	349	347	352	355	361	362	340	360
34.92	375	361	346	349	348	322	347	321	364	403	377	360	362	329	341	382	327	358	340	309	342	327	329	330	339	360	352	350	333	330	360	352	356	342	347	330	350	356	357	363	345	365	360	327
34.9394	342	365	377	336	322	357	363	356	338	368	367	365	365	334	360	338	374	344	354	314	333	345	352	334	351	358	366	332	342	330	325	363	344	347	355	366	353	357	375	355	387	375	362	338
34.9588	382	354	388	373	282	363	331	346	336	353	348	345	358	386	386	367	317	342	341	338	364	354	359	348	297	359	379	350	345	361	320	329	337	363	350	339	325	324	361	389	311	347	324	332
34.9782	347	343	367	303	335	347	348	325	365	378	390	342	353	340	354	372	361	347	367	373	357	325	368	343	362	358	361	371	349	343	326	364	335	331	342	364	343	320	380	357	378	365	346	349
34.9977	374	356	370	347	361	336	353	334	393	398	388	375	348	333	367	360	314	357	354	329	336	329	337	324	293	330	353	323	373	350	379	345	353	367	365	370	370	356	333	351	327	353	322	371
35.0171	345	343	349	362	343	399	368	347	342	373	363	348	343	359	374	342	353	366	365	322	318	371	360	343	329	355	358	357	349	360	375	331	392	345	328	344	350	359	342	342	333	356	372	377
35.0365	334	355	335	349	349	350	341	382	374	329	370	347	337	350	344	355	375	337	376	353	362	368	347	363	320	328	346	346	379	359	327	362	356	383	348	352	397	303	376	326	355	349	349	368
35.0559	353	383	359	352	352	383	384	382	317	385	389	354	390	378	384	332	352	338	353	309	351	318	327	349	342	362	364	345	344	389	353	380	338	335	358	335	347	356	350	361	370	408	359	321
35.0753	378	364	313	347	342	376	360	369	375	366	310	368	345	364	352	365	350	333	362	308	360	373	364	331	332	367	329	386	369	341	365	343	351	319	370	369	342	356	379	373	339	357	353	366
35.0948	373	373	327	366	337	351	352	341	374	351	370	359	385	327	373	373	405	348	349	306	352	331	337	345	327	344	359	367	359	334	347	350	358	392	365	384	374	371	374	390	375	357	331	366
35.1142	327	358	367	359	343	317	347	321	375	364	382	358	338	335	384	369	367	372	332	360	336	354	326	339	359	323	353	376	351	331	363	368	328	346	367	397	367	358	359	341	333	344	319	378
35.1336	373	360	371	339	318	367	345	342	381	329	356	366	358	377	383	355	352	353	344	364	376	331	346	331	364	318	366	366	329	382	327	356	364	329	369	318	345	354	380	360	341	348	390	342
35.153	391	401	321	362	346	368	340	328	354	402	346	346	395	367	353	359	338	330	337	351	373	342	327	374	333	344	361	375	366	352	356	369	357	354	347	377	382	337	324	348	317	335	368	349
35.1724	389	343	342	351	344	374	338	355	379	358	374	382	318	345	338	323	361	422	359	345	365	308	347	345	349	358	345	371	351	365	334	377	392	351	365	373	342	327	333	357	325	338	359	368
35.1918	385	339	376	348	370	363	386	358	327	332	370	344	395	357	351	348	382	358	350	351	362	363	349	351	354	345	321	343	369	385	376	399	394	357	355	394	324	358	371	374	355	321	389	361
35.2113	327	361	364	378	391	373	390	370	361	339	340	343	360	381	345	353	363	361	316	358	365	375	353	334	358	370	383	355	343	400	348	369	310	376	337	345	329	371	394	378	362	356	368	352
35.2307	351	373	359	338	353	343	348	375	341	343	343	391	376	314	370	339	338	344	331	322	370	343	303	325	360	370	336	366	349	393	354	341	361	359	389	370	390	371	352	355	355	383	344	349
35.2501	368	371	352	357	372	343	367	378	396	349	359	355	365	353	352	361	366	373	338	370	373	359	333	343	367	362	352	372	342	341	355	325	357	377	334	362	360	361	367	336	381	350	344	361
35.2695	338	324	379	332	354	341	343	344	330	327	380	353	380	381	357	359	364	371	353	362	365	395	346	336	347	372	358	317	318	348	359	347	359	359	345	348	330	327	369	353	369	364	340	390
35.2889	343	360	352	351	355	339	381	372	340	340	394	348	348	373	364	359	365	353	366	341	351	349	365	369	354	335	367	369	360	347	372	362	335	373	350	332	363	362	372	389	367	380	368	364
35.3083	360	363	362	371	347	367	347	311	358	351	386	358	372	360	361	350	367	359	351	370	341	367	355	385	379	349	355	356	360	365	342	387	357	379	326	346	339	348	360	357	363	370	335	351
35.3278	367	339	355	366	326	351	343	365	366	356	351	335	370	364	345	407	342	374	327	379	357	366	369	352	348	392	349	373	378	375	343	377	337	327	354	402	330	346	359	349	366	356	340	383
35.3472	379	350	336	386	369	329	333	364	355	360	354	342	378	359	345	344	335	353	358	343	348	363	343	364	347	374	375	358	367	339	386	323	392	339	356	357	343	355	354	343	334	340	321	363
35.3666	413	334	359	323	351	365	327	373	328	343	360	349	332	393	333	373	366	349	399	353	379	365	354	362	402	347	303	321	358	359	315	319	352	319	381	371	337	372	348	365	333	329	353	386
35.386	365	371	362	364	367	395	374	351	340	378	349	350	365	351	344	378	334	361	342	348	375	329	333	380	350	367	389	357	353	333	340	360	353	387	367	350	346	334	335	333	351	347	345	370
35.4054	321	386	376	343	354	334	367	374	366	384	350	368	370	367	402	369	357	367	384	337	324	350	369	369	347	359	354	345	379	376	330	346	351	344	344	327	338	353	360	345	336	366	382	357
35.4248	348	364	368	379	333	366	371	361	366	358	344	324	378	371	352	374	358	378	386	333	377	353	357	361	376	347	331	385	366	356	344	372	357	337	345	379	334	350	314	382	378	333	356	356
35.4443	341	343	378	367	365	374	355	350	347	357	356	357	342	354	370	374	352	355	359	372	380	341	360	320	354	329	343	359	335	336	375	334	323	347	327	343	378	346	338	370	375	379	362	368
35.4637	397	358	354	371	354	326	361	373	371	378	362	366	355	310	321	328	361	366	386	373	339	340	369	363	375	384	367	379	313	361	353	356	376	380	349	360	316	357	356	350	366	372	344	344
35.4831	326	371	334	329	375	348	318	369	366	361	363	369	346	340	380	349	351	368	340	340	366	346	363	365	365	391	344	338	348	340	366	366	340	394	324	363	345	367	376	363	358	351	313	353
35.5025	334	408	356	365	364	381	379	358	356	364	320	371	380	373	376	340	368	391	358	335	344	372	360	365	349	358	361	373	328	361	361	352	350	392	381	372	389	375	338	387	363	374	322	349
35.5219	381	379	346	378	332	352	362	350	384	347	338	368	377	347	345	317	385	321	368	350	349	331	339	356	331	358	372	376	353	329	340	394	327	366	384	365	357	355	338	368	359	343	363	351
35.5413	366	341	363	365	364	369	329	393	399	345	359	361	349	332	374	371	333	343	353	363	309	340	364	323	354	349	362	332	329	324	351	371	336	374	370	376	374	335	353	364	380	365	373	369
35.5608	332	355	366	360	344	369	392	358	393	361	347	362	375	379	373	345	351	335	366	373	371	363	362	346	364	369	350	338	356	355	354	338	328	356	369	380	359	371	360	364	353	379	352	322
35.5802	368	377	357	344	362	351	382	368	353	377	394	347	355	394	347	388	337	372	357	357	336	350	336	371	352	357	377	407	376	375	342	352	389	392	335	316	342	363	365	342	353	385	388	362
35.5996	338	362	340	368	393	359	357	372	360	317	352	365	360	385	363	385	369	327	318	355	387	353	369	323	344	394	315	380	364	349	338	332	360	354	355	333	369	362	367	332	364	373	357	343
35.619	361	360	385	357	364	332	366	360	369	364	373	371	382	329	379	373	336	369	351	345	331	361	348	365	345	357	361	322	346	332	362	351	351	370	351	329	363	363	372	337	352	368	361	350
35.6384	345	365	360	350	321	360	383	358	383	333	376	349	317	355	346	357	314	337	358	348	387	385	366	348	350	358	320	357	380	384	373	314	325	369	376	343	364	344	367	347	371	356	359	340
35.6578	369	367	365	367	363	353	315	373	368	361	383	387	381	388	347	360	362	363	363	352	323	377	399	338	339	346	358	359	357	342	363	350	346	368	369	381	380	352	330	330	340	362	348	336
35.6773	390	364	319	382	357	370	382	331	335	367	351	361	381	341	339	370	439	389	380	394	364	371	356	350	354	357	353	341	330	349	372	349	380	332	351	366	349	317	409	327	351	365	379	386
35.6967	353	377	353	411	378	378	351	373	381	365	354	400	356	351	333	382	350	348	318	357	359	341	332	348	359	322	371	349	362	369	380	370	378	370	340	308	350	374	368	374	370	339	346	351
35.7161	359	381	348	345	405	325	372	360	386	376	374	368	345	356	333	358	379	348	349	368	357	364	368	383	366	334	357	366	357	356	350	395	352	375	342	387	356	373	341	371	382	385	368	380
35.7355	370	378	367	378	372	385	356	364	346	361	354	364	351	352	336	322	365	360	358	357	376	346	370	351	331	338	364	379	364	333	359	354	369	364	371	328	347	364	339	335	401	349	351	374
35.7549	371	375	351	339	354	368	376	358	385	370	381	304	353	350	362	371	354	350	366	344	345	313	364	344	350	360	357	347	353	350	361	375	391	364	362	345	352	358	339	375	325	361	387	375
35.7744	375	376	399	394	375	364	375	382	348	425	380	367	365	364	362	326	358	341	358	384	390	329	350	385	366	370	364	365	382	387	350	386	371	341	373	382	359	359	375	353	382	363	352	377
35.7938	402	368	376	368	349	343	359	320	355	386	373	362	327	353	339	356	342	343	351	382	341	390	322	392	342	369	400	350	395	324	357	369	350	358	340	337	355	349	360	388	348	345	369	326
35.8132	381	398	361	347	360	378	393	335	360	372	368	362	367	378	333	368	362	341	352	333	352	345	345	375	387	364	375	371	411	331	364	376	360	359	367	390	378	382	339	359	391	362	387	352
35.8326	374	373	399	385	362	369	380	405	359	371	358	362	393	344	338	381	365	414	368	368	364	351	349	362	351	337	335	353	343	400	331	364	377	359	388	361	393	360	368	342	395	371	356	368
35.852	395	361	388	355	361	389	363	361	403	377	367	365	362	346	349	349	367	348	364	362	379	350	391	334	348	337	339	361	356	394	377	377	349	349	328	365	376	362	352	366	381	364	381	336
35.8714	427	378	366	377	385	392	340	344	372	386	343	379	376	394	398	359	355	341	378	365	359	369	374	325	382	371	343	341	315	383	353	352	384	358	357	345	387	352	378	370	351	361	362	408
35.8909	409	408	386	367	400	377	377	382	339	389	349	351	378	368	386	353	352	354	347	342	305	354	386	368	367	371	352	349	327	319	350	361	351	326	399	341	389	366	361	397	352	342	401	351
35.9103	403	416	424	357	402	358	342	349	389	380	353	348	360	384	367	356	367	386	375	378	373	375	377	344	352	391	377	324	358	378	355	337	348	335	357	349	384	377	371	355	364	370	353	353
35.9297	424	392	369	366	384	386	381	418	383	358	399	383	383	377	368	380	363	360	366	368	395	376	363	310	339	372	359	378	342	385	361	401	358	385	371	343	372	345	352	374	383	388	369	374
35.9491	410	383	391	416	379	417	411	367	379	364	372	359	366	382	382	332	390	327	357	358	379	370	338	368	369	379	394	355	389	315	337	397	372	338	324	346	395	364	407	361	366	365	363	379
35.9685	413	429	390	392	398	374	387	367	367	387	372	385	363	393	329	371	359	361	381	361	349	361	348	340	369	374	360	375	343	355	375	365	357	391	367	345	401	341	356	374	365	405	382	387
35.9879	460	425	404	410	400	449	407	412	413	382	407	368	410	351	412	373	359	383	357	398	394	333	358	336	392	354	382	391	370	385	375	390	367	382	371	360	366	370	412	379	358	395	390	407
36.0074	443	449	426	436	442	378	424	369	427	386	389	412	343	360	369	393	371	377	381	325	361	337	375	334	376	349	382	331	390	366	378	365	356	346	407	389	386	361	409	365	374	370	384	367
36.0268	476	453	418	388	385	385	406	410	382	429	429	382	404	371	419	395	323	353	334	374	394	405	384	362	363	363	379	364	371	376	349	357	350	380	362	337	339	359	371	383	378	425	395	405
36.0462	521	481	544	443	428	459	440	396	395	435	388	380	428	376	385	353	387	376	414	372	403	401	377	345	365	372	376	414	379	363	397	405	382	361	370	392	396	382	380	399	353	363	440	388
36.0656	567	543	506	461	498	467	415	409	445	417	395	368	385	410	352	400	359	377	375	374	376	378	366	390	372	385	363	386	353	353	379	392	414	388	366	342	387	388	396	427	387	399	454	431
36.085	573	555	522	477	469	480	483	421	456	430	435	418	406	399	418	359	383	366	330	373	350	388	410	390	372	416	392	358	376	410	389	400	403	370	363	377	416	422	397	406	397	430	419	407
36.1044	662	640	550	476	487	526	449	476	424	443	414	405	430	408	396	422	374	363	332	387	402	406	384	388	437	374	384	372	379	362	351	387	371	348	399	377	411	401	371	403	425	429	474	428
36.1239	770	670	663	526	645	489	512	478	440	407	463	414	434	408	387	371	374	422	364	424	348	395	365	395	400	380	381	397	391	406	374	369	416	385	398	398	402	366	387	409	400	472	488	453
36.1433	857	801	724	543	687	554	498	509	469	453	471	428	427	393	402	388	389	412	423	404	403	384	412	375	373	347	424	347	413	392	401	414	413	417	404	414	416	420	418	403	417	427	518	463
36.1627	944	789	817	629	707	568	536	534	458	459	493	434	415	403	419	403	392	407	419	417	407	393	416	393	406	415	433	406	379	390	448	392	409	425	436	401	444	419	410	419	441	471	567	502
36.1821	1017	942	847	656	722	603	542	508	521	488	441	438	424	407	445	404	392	375	367	409	395	412	410	391	403	388	408	402	425	391	421	403	412	407	449	413	394	400	416	448	469	531	581	534
36.2015	1082	943	895	691	700	652	565	559	522	502	490	427	415	392	433	445	421	411	414	372	405	412	440	358	401	385	361	393	404	389	406	404	403	447	459	406	420	437	407	479	460	595	693	573
36.2209	1043	1005	838	799	762	703	608	556	451	493	477	450	441	438	416	402	439	400	428	395	419	439	406	417	413	412	398	417	402	380	403	429	401	391	410	442	433	438	447	454	523	603	735	560
36.2404	996	961	902	718	784	627	602	585	555	522	493	448	453	390	389	395	362	401	413	405	394	402	411	419	394	447	395	421	410	409	434	401	401	415	434	404	433	422	475	473	487	690	821	744
36.2598	964	982	868	821	801	707	645	619	577	502	505	439	403	417	388	410	382	386	394	444	409	391	433	408	391	421	423	431	386	451	424	442	420	417	414	440	454	450	488	506	562	765	926	842
36.2792	955	928	926	842	818	764	688	637	564	529	474	466	462	418	405	412	390	385	369	403	394	408	391	362	396	411	404	378	406	396	417	435	442	450	421	449	456	442	448	493	572	846	1017	855
36.2986	949	886	860	861	857	718	650	638	659	558	500	470	434	397	412	389	376	407	390	383	404	401	401	424	426	357	417	407	381	457	448	396	409	385	412	471	450	495	504	509	659	865	977	888
36.318	819	847	859	807	905	805	704	661	626	588	556	477	453	412	408	392	404	407	421	397	377	427	383	437	411	359	390	390	388	434	406	383	431	399	463	423	437	478	457	558	766	990	1009	985
36.3375	777	761	830	885	838	794	749	688	671	590	541	435	433	441	437	418	406	425	380	439	380	407	381	362	380	401	442	408	390	397	410	402	441	432	433	433	469	474	512	617	844	1028	1048	1022
36.3569	726	749	816	847	763	842	770	746	654	592	569	489	459	411	397	414	390	406	432	418	403	397	401	387	395	479	437	397	414	391	415	442	407	444	461	490	472	498	527	705	1003	1114	1050	1071
36.3763	663	661	740	872	745	810	775	678	635	616	601	490	486	420	391	422	397	445	389	373	413	371	387	407	409	418	417	420	454	432	436	425	398	491	450	477	497	540	609	772	1153	1036	1040	1048
36.3957	614	633	689	781	707	748	676	689	697	637	571	484	458	427	395	408	408	412	382	394	394	360	407	422	425	406	394	440	382	415	385	441	451	423	523	490	508	565	653	895	1140	1087	1022	1083
36.4151	582	664	614	767	659	706	662	654	625	617	548	481	439	451	391	379	411	403	380	375	430	427	404	440	420	410	427	427	436	468	419	443	436	450	444	505	538	565	707	970	1213	1070	945	1016
36.4345	584	594	564	731	647	691	632	679	627	601	551	486	481	424	378	415	360	404	422	392	384	420	384	383	402	415	410	399	395	424	412	424	435	436	449	480	559	619	821	1129	1215	994	861	1008
36.454	531	543	571	647	605	635	660	614	657	554	497	488	449	451	408	419	400	380	341	405	403	371	392	402	405	390	388	437	428	400	408	427	472	462	504	492	562	656	916	1202	1105	990	815	879
36.4734	550	526	521	672	537	615	608	645	585	582	554	492	488	463	414	392	399	386	376	402	387	381	370	398	403	446	428	393	432	439	425	426	473	488	482	501	649	723	1017	1184	1106	846	842	850
36.4928	491	527	554	590	532	578	640	640	593	583	602	526	470	439	408	442	385	404	384	357	395	398	382	380	403	388	395	381	397	430	410	448	437	452	468	540	666	799	1114	1258	1021	853	725	798
36.5122	479	493	473	528	575	595	603	563	543	542	546	524	434	448	442	433	378	396	380	404	385	374	409	374	408	403	430	437	451	429	431	463	469	457	548	565	715	929	1187	1166	995	787	708	802
36.5316	509	488	470	503	537	576	545	569	581	541	560	528	456	444	409	419	415	423	409	408	366	366	381	389	394	368	392	402	423	394	435	414	492	491	537	616	807	1057	1241	1011	857	700	632	729
36.551	548	496	527	535	535	544	617	585	551	568	573	500	478	451	377	439	407	397	438	402	400	428	438	409	409	411	427	420	406	440	436	489	477	532	611	613	884	1135	1183	1008	771	632	599	664
36.5705	498	527	509	497	542	541	535	581	552	554	603	519	469	450	417	444	396	435	417	391	372	344	397	397	387	404	394	402	395	461	505	536	511	570	638	717	1002	1113	1158	900	674	611	573	619
36.5899	500	515	502	504	558	542	524	572	588	541	573	537	533	473	447	433	423	388	406	396	394	343	445	372	359	406	419	444	450	448	462	479	581	569	687	808	1040	1179	1089	829	664	584	502	607
36.6093	471	506	500	501	568	572	628	582	621	565	579	538	548	480	438	433	408	417	426	397	413	416	382	409	426	421	435	481	451	475	524	531	584	649	775	888	1086	1149	1051	802	617	559	480	586
36.6287	497	512	558	506	526	554	603	591	595	618	614	609	553	505	439	426	441	429	419	419	367	392	437	424	368	445	428	480	486	523	506	539	654	751	871	982	1116	1153	917	657	549	529	509	515
36.6481	512	529	603	517	571	596	671	608	672	653	673	631	662	543	474	457	445	414	403	423	402	419	435	418	432	484	456	451	493	512	571	620	696	818	973	1090	1198	1018	872	614	528	518	410	556
36.6675	466	521	610	544	562	603	663	653	675	661	673	729	675	618	480	508	430	430	435	417	428	410	420	397	447	422	419	492	528	606	641	678	725	855	1045	1194	1124	952	774	623	508	520	446	496
36.687	507	535	529	503	590	620	664	641	736	739	745	752	694	625	546	466	479	439	466	457	418	437	422	419	448	462	441	554	553	612	626	767	846	934	1132	1179	1065	871	646	544	461	486	462	499
36.7064	486	574	565	593	632	722	696	721	740	753	834	815	798	682	576	527	482	430	423	435	416	435	402	451	507	462	527	521	583	683	740	800	909	1010	1132	1151	996	803	554	555	440	447	420	461
36.7258	465	540	550	581	593	719	703	701	775	785	918	869	814	744	618	517	449	475	443	413	442	451	422	417	463	493	535	573	596	741	798	903	983	1096	1155	1103	909	733	582	499	405	432	443	462
36.7452	466	509	527	537	633	696	720	767	828	846	819	894	911	793	585	589	497	481	455	445	437	470	430	448	479	500	504	643	626	769	838	935	1061	1135	1110	1040	817	667	488	457	399	437	412	432
36.7646	465	517	572	669	591	629	719	794	803	914	904	990	910	825	695	636	506	477	469	458	465	451	434	491	495	581	602	612	755	853	986	1049	1132	1156	1056	989	749	627	517	433	435	426	432	402
36.784	408	507	533	548	592	677	691	725	787	870	881	1004	1036	951	794	699	575	561	465	474	435	458	471	471	512	568	580	715	870	951	1078	1053	1185	1112	1001	893	693	523	450	459	421	444	392	396
36.8035	465	437	521	627	590	683	691	747	850	866	882	1000	1039	1039	895	761	674	587	476	478	471	511	489	494	526	590	685	854	915	1061	1127	1133	1162	1077	963	809	621	496	449	410	405	412	354	402
36.8229	462	459	494	598	543	638	718	788	833	846	901	1024	1084	1105	890	862	729	603	562	515	528	537	522	585	600	701	796	961	1062	1111	1133	1097	1083	1003	859	757	615	495	447	398	416	407	391	397
36.8423	455	445	490	555	632	591	620	672	777	838	904	1013	1044	1060	1010	955	804	700	575	602	528	525	632	586	652	749	907	931	1067	1066	1152	1084	1060	989	883	690	533	433	416	372	360	412	436	393
36.8617	411	416	451	574	544	611	693	666	728	796	836	1018	982	1124	1076	1029	870	762	681	626	633	600	698	664	734	825	984	1075	1108	1173	1146	1151	1004	895	767	642	482	435	398	379	384	365	375	371
36.8811	381	450	496	533	461	522	613	622	648	716	780	878	973	1103	1150	1105	1068	945	820	752	678	728	750	802	854	918	1080	1200	1098	1175	1119	1022	949	847	724	582	488	422	399	372	380	389	378	351
36.9005	383	465	403	531	516	610	531	624	638	705	745	879	941	1039	1195	1223	1129	1036	909	882	834	839	827	882	931	1096	1180	1237	1154	1122	1066	946	880	737	654	542	489	437	368	396	361	383	371	382
36.92	381	382	424	522	474	517	564	571	564	651	667	846	870	1063	1181	1204	1212	1240	1034	970	931	934	896	1003	1138	1147	1215	1166	1065	1134	1061	927	830	684	629	557	473	388	430	382	352	365	393	370
36.9394	361	427	431	418	471	502	529	526	551	636	647	767	827	970	1135	1259	1311	1247	1242	1159	1070	1049	1106	1067	1269	1377	1257	1141	1082	1047	922	846	716	610	574	478	451	441	405	382	369	361	382	351
36.9588	399	398	436	464	425	477	468	563	542	568	588	700	786	931	1122	1194	1288	1326	1291	1272	1227	1174	1250	1222	1352	1355	1256	1095	1009	959	811	769	627	577	509	485	482	413	412	396	403	374	354	383
36.9782	361	419	428	437	413	463	473	488	505	542	550	631	704	857	1011	1124	1252	1264	1385	1445	1377	1302	1341	1405	1379	1295	1116	1026	948	856	779	641	617	545	534	461	461	437	375	378	349	404	380	407
36.9976	384	401	419	423	440	419	471	508	464	500	517	590	623	783	969	1002	1170	1221	1389	1420	1402	1440	1278	1404	1274	1248	1000	942	875	742	671	640	541	480	477	492	449	436	356	374	396	381	395	387
37.0171	405	354	379	420	436	483	437	460	496	434	525	583	540	661	911	975	1069	1098	1283	1328	1374	1346	1276	1365	1240	1137	920	850	734	716	640	579	538	464	436	429	476	445	389	395	359	426	388	370
37.0365	379	407	373	413	401	433	416	435	444	491	487	489	544	641	796	918	1025	1093	1172	1216	1277	1299	1208	1244	1147	993	888	774	734	673	563	549	515	486	448	473	413	432	407	367	408	370	379	405
37.0559	389	393	406	390	373	389	386	421	440	437	443	508	520	564	669	754	911	952	1145	1171	1181	1196	1147	1185	1069	890	737	652	696	604	548	496	513	462	397	419	401	442	414	397	397	387	361	373
37.0753	372	375	377	408	409	403	387	442	444	437	473	488	536	567	664	754	814	861	1007	1047	1139	1107	1050	1008	949	844	676	628	589	539	535	503	431	453	443	436	420	451	432	385	368	394	381	356
37.0947	386	309	366	415	420	371	382	437	401	426	426	446	460	505	603	570	721	780	885	955	1052	1055	1041	998	817	722	656	567	564	519	499	445	462	427	447	418	434	444	416	416	376	397	397	386
37.1141	352	387	382	387	393	402	378	387	378	432	443	436	471	479	547	561	637	650	756	806	866	894	884	807	742	647	573	521	538	482	432	412	433	414	417	416	422	450	430	400	385	368	392	428
37.1336	363	409	391	371	413	411	413	388	391	420	414	416	390	469	511	535	563	593	624	734	851	827	803	774	671	504	535	472	484	466	444	432	398	405	403	406	404	431	464	409	368	409	392	374
37.153	406	365	374	384	389	417	399	436	379	402	443	403	440	488	501	499	549	478	537	644	673	728	649	633	565	508	474	504	448	471	470	434	447	419	439	403	414	413	451	412	403	382	372	407
37.1724	351	415	405	382	397	407	402	410	383	387	401	423	425	436	469	423	475	527	526	547	659	662	655	566	510	459	491	440	447	426	454	426	417	404	391	437	409	425	433	440	444	410	378	371
37.1918	376	409	398	389	415	388	380	392	409	376	397	434	407	412	435	474	499	432	497	517	524	583	559	478	461	429	442	432	452	388	387	377	387	394	364	393	372	405	430	458	398	435	388	390
37.2112	381	372	416	404	382	389	381	393	382	422	377	390	404	414	428	428	471	473	490	472	514	513	506	497	437	431	427	429	434	409	401	402	408	384	394	405	414	419	428	433	405	376	379	386
37.2306	421	376	358	404	433	395	429	380	440	374	395	390	369	423	393	432	478	451	416	455	476	495	477	491	446	438	423	392	431	396	438	399	385	379	391	410	382	431	436	437	419	352	389	388
37.2501	415	391	409	371	377	411	441	414	418	374	391	405	431	380	416	433	474	390	431	440	414	444	489	495	444	401	404	469	398	432	372	379	408	395	399	397	396	397	438	441	431	426	371	388
37.2695	385	419	382	400	392	382	396	394	389	409	358	382	407	381	400	429	422	404	432	427	473	398	454	462	404	385	392	393	422	426	388	436	360	333	393	381	411	416	438	460	397	387	438	406
37.2889	409	422	426	411	381	392	374	401	405	400	394	380	441	408	370	398	404	383	403	407	372	436	415	415	376	403	412	449	387	382	393	399	404	377	347	410	388	410	410	444	471	402	406	364
37.3083	360	422	402	377	376	392	401	433	375	400	399	437	420	441	426	387	428	408	368	421	386	441	401	415	353	375	432	409	395	379	398	377	366	415	373	377	410	411	411	462	427	397	375	344
37.3277	393	406	422	414	455	372	435	389	395	411	380	399	392	372	355	399	420	421	404	428	418	421	359	422	396	399	410	417	406	372	382	343	414	350	376	370	375	372	384	431	424	445	370	423
37.3471	418	397	427	399	410	425	413	428	377	413	393	365	439	381	388	442	421	416	412	387	403	391	439	399	361	359	376	414	423	376	375	387	367	383	386	369	399	420	399	436	423	405	400	442
37.3666	408	406	416	402	412	408	407	441	435	392	421	426	384	383	359	391	407	392	397	433	389	398	424	361	397	394	364	408	433	408	406	362	408	364	411	386	350	365	407	401	446	455	425	408
37.386	413	412	402	401	420	416	419	430	410	417	419	387	410	409	369	384	429	397	389	387	387	398	405	384	395	388	379	359	397	354	382	400	403	377	406	398	372	394	399	436	425	443	414	456
37.4054	420	429	422	377	402	405	411	403	387	404	395	393	388	402	370	389	421	383	395	374	368	395	390	368	338	364	402	353	384	411	408	390	409	368	370	382	425	398	387	383	410	420	418	399
37.4248	444	447	443	461	446	452	444	412	433	395	374	384	389	414	393	378	420	406	409	351	383	366	416	380	354	406	409	351	389	350	396	376	415	368	374	366	393	419	400	417	408	422	433	429
37.4442	460	474	448	444	396	410	377	409	423	425	376	407	397	401	362	413	391	404	385	382	385	386	357	381	420	399	424	377	411	401	407	380	356	377	361	377	377	394	390	420	398	466	408	437
37.4636	469	421	414	440	424	410	401	410	423	391	414	394	400	396	426	376	398	405	381	379	448	414	379	375	380	371	400	379	397	366	370	369	348	390	410	359	383	333	391	388	398	426	434	418
37.4831	463	427	450	420	429	402	425	398	387	402	367	354	361	358	378	376	403	416	416	382	394	365	391	423	389	350	417	370	375	358	351	395	375	381	350	388	373	382	383	394	383	419	427	431
37.5025	434	475	441	433	457	401	379	409	365	375	398	376	391	384	404	396	381	417	369	391	407	377	409	382	401	379	393	368	397	402	382	403	374	349	382	363	343	368	382	384	385	400	427	426
37.5219	449	449	408	429	413	415	394	379	403	409	398	361	387	414	404	413	388	412	381	412	383	400	343	399	384	380	395	411	405	369	362	386	385	390	384	365	387	383	405	400	405	440	405	408
37.5413	503	423	452	455	405	418	428	407	390	376	392	350	375	403	388	392	377	466	405	388	412	395	395	417	365	368	381	392	369	377	392	391	373	368	375	362	417	392	409	380	396	448	403	418
37.5607	447	432	424	415	422	404	404	413	391	396	413	410	427	389	407	375	416	421	416	452	366	410	378	386	390	365	411	367	407	388	363	395	376	409	365	359	403	407	380	390	407	405	408	416
37.5801	437	434	443	422	436	398	361	387	414	412	364	406	421	363	409	420	412	441	400	408	413	417	387	397	347	385	359	424	405	418	366	375	373	363	400	388	388	397	399	432	410	398	439	392
37.5996	432	444	432	420	417	404	430	399	395	392	418	412	394	387	423	413	424	440	381	386	397	402	404	340	429	440	408	441	363	399	399	368	387	398	389	391	410	376	409	389	384	372	438	423
37.619	448	435	431	408	452	417	390	437	415	389	374	384	447	386	399	387	380	374	401	392	420	404	368	421	400	348	442	423	402	380	403	399	375	373	397	387	387	387	364	416	369	400	437	400
37.6384	395	429	418	428	445	438	424	423	415	432	427	413	374	407	432	396	413	408	443	448	425	378	387	395	380	404	434	403	371	363	428	368	372	357	424	366	378	383	401	406	410	405	349	404
37.6578	446	434	435	451	422	360	382	419	438	419	414	427	402	388	418	418	391	423	446	373	393	387	402	396	402	372	408	400	403	405	382	387	416	432	385	399	417	376	448	361	380	383	398	393
37.6772	463	466	408	461	420	430	409	388	422	393	404	450	429	430	415	422	379	471	425	371	408	389	411	404	387	405	429	395	428	425	436	405	408	416	404	431	368	416	365	385	426	397	371	366
37.6967	476	465	438	408	421	395	416	431	383	422	388	381	408	419	422	415	420	451	413	413	414	394	415	424	387	416	431	390	371	429	410	410	385	402	383	387	396	406	408	367	363	384	429	396
37.7161	491	437	458	468	455	425	451	470	429	426	410	424	424	420	402	404	440	425	448	403	394	383	407	414	409	413	429	381	432	410	395	421	407	403	357	396	424	407	435	399	404	411	394	407
37.7355	454	443	423	413	488	460	462	432	462	435	386	438	432	369	387	432	423	457	425	376	418	437	436	393	422	426	401	451	388	409	379	403	413	418	405	401	412	429	424	435	401	400	436	396
37.7549	487	467	505	450	461	463	442	453	427	413	419	451	423	423	433	443	431	447	453	452	435	432	437	444	398	427	482	418	452	420	424	435	416	426	402	411	390	433	406	381	477	398	399	425
37.7743	526	547	464	455	466	475	440	465	463	429	456	474	444	419	421	440	454	413	398	429	436	403	440	423	392	462	438	435	445	440	432	411	423	460	415	402	392	417	400	407	409	408	422	389
37.7937	556	531	529	422	507	530	490	487	474	504	458	461	409	445	497	434	433	418	456	422	416	450	422	429	458	483	463	454	420	406	444	414	446	448	436	446	466	417	437	419	429	440	494	410
37.8132	600	592	545	462	560	519	532	459	469	475	488	495	478	469	431	472	406	477	489	417	414	431	426	493	420	465	441	403	395	461	455	433	433	393	429	445	435	402	394	457	462	431	467	456
37.8326	655	648	601	547	549	560	583	491	512	482	520	462	486	449	459	508	450	489	497	498	447	436	427	467	421	476	457	412	430	457	475	446	478	452	494	458	473	441	469	457	445	464	482	474
37.852	718	669	648	566	595	584	550	564	558	526	531	500	499	504	479	520	432	439	499	534	480	489	467	450	484	475	509	457	528	415	444	476	491	505	491	460	502	464	464	463	456	460	458	515
37.8714	775	710	703	580	670	653	598	608	529	542	550	558	503	505	499	530	498	525	499	535	491	520	502	500	501	494	493	515	484	530	534	498	503	497	501	486	502	473	480	523	497	551	557	536
37.8908	771	783	756	574	711	668	672	678	600	582	569	589	533	555	534	565	526	540	569	565	492	577	509	525	550	556	535	547	551	523	540	519	524	498	478	555	527	544	488	524	499	500	603	590
37.9102	863	791	769	635	747	747	687	655	648	634	672	610	603	572	599	556	599	587	588	561	580	538	580	606	578	583	562	625	556	563	565	575	547	563	585	525	561	568	574	557	582	635	699	610
37.9297	925	873	895	735	871	853	792	781	790	741	774	649	687	701	627	643	604	662	661	678	649	634	630	598	650	671	609	599	639	604	634	612	638	593	636	566	604	552	603	594	620	703	702	652
37.9491	1004	1002	1053	713	950	939	880	896	857	793	842	782	826	780	707	733	668	734	694	757	692	657	725	650	681	741	655	692	703	673	691	646	710	693	674	619	662	658	645	652	656	791	851	739
37.9685	1215	1177	1142	758	1101	1106	1058	1098	1079	1004	932	931	967	868	856	865	766	860	840	882	835	804	887	835	834	784	817	817	758	785	813	832	835	811	794	701	806	714	771	844	788	849	829	782
37.9879	1400	1482	1452	943	1289	1362	1339	1251	1214	1214	1236	1188	1053	1141	1016	1011	970	981	1041	1048	1026	953	980	967	951	973	1020	1022	985	1023	1047	968	913	946	938	771	901	921	863	892	964	942	943	900
38.0073	1677	1682	1615	1092	1605	1598	1553	1600	1584	1513	1479	1444	1449	1388	1203	1300	1145	1290	1245	1302	1308	1230	1237	1240	1250	1206	1186	1308	1245	1188	1193	1201	1204	1167	1205	1049	1105	1098	1065	1082	1117	1079	1029	1061
38.0267	1811	1837	1802	1223	1800	1826	1829	1705	1743	1711	1740	1686	1689	1656	1568	1521	1438	1552	1592	1532	1548	1558	1583	1455	1469	1534	1464	1517	1460	1448	1535	1550	1439	1500	1417	1313	1375	1316	1275	1280	1331	1253	1178	1170
38.0462	1594	1696	1644	1629	1686	1676	1782	1646	1728	1652	1654	1705	1673	1677	1714	1669	1697	1668	1683	1741	1711	1705	1686	1613	1651	1750	1668	1692	1646	1647	1687	1641	1730	1675	1646	1542	1575	1558	1530	1504	1525	1443	1322	1388
38.0656	1424	1405	1402	1849	1547	1506	1458	1506	1556	1486	1487	1500	1506	1503	1469	1499	1642	1585	1648	1571	1565	1623	1577	1558	1611	1604	1578	1544	1628	1574	1591	1641	1672	1596	1590	1578	1605	1718	1639	1711	1755	1618	1491	1600
38.085	1234	1198	1290	1781	1264	1295	1335	1273	1338	1334	1337	1313	1285	1251	1362	1367	1442	1327	1389	1331	1365	1354	1308	1392	1423	1429	1413	1381	1332	1367	1404	1407	1497	1417	1453	1548	1562	1651	1703	1822	1747	1713	1601	1650
38.1044	1187	1189	1232	1556	1237	1189	1270	1287	1262	1219	1293	1280	1144	1208	1220	1161	1258	1190	1218	1194	1105	1163	1232	1160	1212	1215	1256	1218	1219	1221	1253	1214	1173	1231	1306	1424	1301	1457	1548	1666	1705	1555	1645	1732
38.1238	1176	1123	1148	1340	1244	1228	1266	1160	1191	1155	1212	1189	1186	1191	1106	1156	1169	1116	1166	1179	1178	1199	1169	1139	1125	1149	1231	1195	1124	1184	1190	1173	1176	1215	1160	1273	1196	1249	1429	1520	1421	1412	1485	1603
38.1432	1102	1000	1112	1284	1131	1107	1137	1093	1097	1199	1178	1169	1148	1105	1160	1178	1117	1128	1176	1179	1111	1141	1086	1123	1099	1121	1144	1132	1196	1169	1162	1138	1170	1191	1148	1198	1204	1368	1351	1325	1328	1355	1357	1314
38.1627	906	849	910	1229	917	926	930	952	1013	1011	1024	1013	950	983	1021	953	1093	1019	1033	1030	1018	1010	996	1057	1076	1044	1030	961	1094	1016	1030	1003	1090	1068	1126	1215	1162	1312	1327	1306	1156	1218	1193	1216
38.1821	705	746	705	1174	815	752	782	719	827	883	828	830	730	812	872	824	908	851	919	874	876	822	817	926	877	905	818	864	905	845	845	908	908	972	986	1129	1086	1228	1185	1209	1144	1134	1152	1172
38.2015	605	699	630	974	582	645	678	671	678	667	682	687	682	660	736	676	746	720	750	655	702	664	713	735	693	703	701	709	750	675	731	784	759	764	850	979	868	970	1040	1058	1000	1033	1007	1105
38.2209	613	582	546	811	599	558	663	599	666	578	602	603	601	645	573	588	631	597	693	575	633	585	619	633	573	638	621	604	604	625	665	673	657	701	714	815	801	878	875	897	878	953	895	988
38.2403	488	515	542	641	549	578	598	577	561	641	592	575	571	532	528	560	572	539	571	576	546	546	575	526	527	536	550	529	527	532	593	570	615	628	683	699	708	726	771	719	712	735	788	826
38.2598	488	471	521	604	539	511	535	546	553	567	488	533	567	545	504	513	487	513	513	496	507	519	468	520	577	521	537	521	516	529	530	582	599	563	624	701	630	691	647	625	612	639	655	614
38.2792	466	481	493	568	479	507	537	518	515	531	529	533	501	486	519	530	498	467	505	484	534	480	450	488	488	495	484	492	459	500	543	578	537	601	647	642	621	645	543	550	536	589	569	625
38.2986	453	469	479	503	532	495	504	503	526	504	516	524	497	549	503	458	465	465	467	488	452	447	465	448	474	471	435	462	477	490	500	544	516	587	605	652	618	627	566	534	498	515	513	550
38.318	443	464	502	521	455	486	500	490	496	533	517	518	500	496	508	489	419	463	490	423	459	460	403	467	469	443	433	454	538	522	514	506	559	581	589	615	571	581	516	494	479	502	508	504
38.3374	461	478	438	511	482	517	498	497	514	484	525	528	507	469	515	475	440	400	407	500	497	420	418	455	412	452	451	512	496	520	538	534	516	565	572	623	520	485	512	459	458	484	451	488
38.3568	432	428	443	499	484	430	484	536	478	501	512	543	509	555	483	479	430	447	465	418	447	414	420	404	406	459	436	455	497	535	555	537	549	563	564	540	510	463	491	465	439	447	440	420
38.3763	384	420	427	490	391	470	436	485	515	475	496	541	480	459	493	496	431	415	451	412	427	399	420	390	416	421	409	482	497	509	487	508	535	579	563	519	485	437	449	424	429	413	434	436
38.3957	399	412	441	460	467	449	432	475	439	465	482	515	493	472	486	464	467	442	419	412	434	459	413	421	456	418	427	467	490	536	558	542	551	535	515	495	460	403	429	464	403	397	392	446
38.4151	402	435	426	456	462	461	451	475	491	514	490	497	510	519	448	493	453	440	401	438	413	402	412	402	444	405	426	473	496	517	540	535	553	489	515	493	450	445	410	408	414	387	435	398
38.4345	402	419	408	466	413	448	474	438	426	465	551	493	554	526	480	464	451	451	386	432	436	408	414	401	428	416	443	459	503	555	521	527	481	495	490	449	403	430	404	384	404	393	428	398
38.4539	365	423	422	429	430	423	449	427	471	487	457	490	514	492	503	474	469	445	459	409	425	401	432	407	427	455	461	490	528	522	490	541	486	521	447	451	419	414	422	385	419	413	408	381
38.4733	351	381	401	427	419	417	423	461	450	445	488	478	497	524	527	528	452	436	423	478	400	400	399	408	386	453	450	518	557	488	544	510	493	445	424	404	439	379	389	391	403	379	420	352
38.4928	373	407	412	459	394	390	419	418	435	432	428	432	465	523	534	505	488	473	450	413	425	470	454	398	442	436	504	541	526	470	484	508	450	454	406	469	434	420	382	396	344	399	377	372
38.5122	420	383	388	427	404	395	418	445	444	451	430	447	465	465	491	514	499	470	410	466	457	407	420	427	387	465	498	457	516	485	468	443	455	438	417	390	386	388	395	331	409	358	391	373
38.5316	382	400	398	396	383	416	457	421	416	416	425	435	466	482	481	487	514	495	478	429	420	378	395	439	437	443	537	509	494	447	474	450	448	436	419	356	359	419	383	355	380	412	425	371
38.551	412	348	402	401	400	431	435	419	418	423	471	407	422	475	506	468	542	512	466	426	468	423	463	398	427	499	535	518	474	491	440	440	452	435	461	441	395	382	393	409	378	366	357	395
38.5704	401	386	379	401	367	411	411	383	385	398	409	422	425	474	527	478	537	522	491	456	467	425	443	439	483	497	503	524	491	466	455	456	425	386	377	393	378	401	398	395	387	352	407	389
38.5898	400	373	417	393	380	409	414	424	420	408	435	388	428	478	477	528	521	506	511	485	466	484	476	449	503	530	514	479	478	457	465	382	439	405	377	370	394	372	383	363	357	366	403	362
38.6093	353	414	373	398	407	376	409	412	390	442	384	415	419	483	440	506	484	563	560	507	497	478	450	491	479	476	495	497	472	435	408	440	398	412	392	386	390	364	361	389	350	394	416	378
38.6287	376	358	370	383	372	383	379	421	396	402	378	447	390	433	402	446	474	545	549	524	487	478	428	437	519	550	502	480	439	433	425	385	416	420	388	395	371	372	382	374	364	396	376	353
38.6481	393	394	381	431	378	384	361	424	408	378	382	415	396	406	422	476	511	482	576	512	520	468	480	494	557	499	512	477	443	437	405	387	403	378	384	373	374	330	371	416	383	417	376	365
38.6675	391	354	408	415	403	358	370	381	389	390	368	380	422	408	434	449	488	529	553	558	491	528	453	451	560	510	511	415	386	447	396	392	432	387	361	386	371	441	371	415	359	421	397	389
38.6869	370	373	382	419	381	386	411	416	396	400	405	420	435	430	403	437	455	526	544	546	536	502	517	526	500	462	421	455	382	396	357	393	368	400	362	399	393	369	392	365	393	371	364	394
38.7063	352	427	368	378	372	380	363	369	385	383	417	386	402	398	421	405	455	464	501	521	571	503	493	488	539	537	426	416	408	410	395	376	380	365	390	379	396	384	359	376	397	390	377	396
38.7258	398	387	397	410	381	382	381	380	400	405	425	361	367	418	431	412	426	458	526	530	552	539	494	541	551	519	446	378	400	399	387	392	383	376	375	415	403	378	368	402	356	346	377	376
38.7452	365	409	407	393	362	398	419	382	370	395	389	407	375	409	409	435	445	499	486	525	553	542	538	542	522	490	401	404	376	395	399	411	437	388	361	361	338	392	378	418	368	376	320	357
38.7646	395	428	387	425	365	377	359	356	377	383	386	416	381	388	395	417	444	463	476	502	512	520	565	547	500	462	413	402	391	393	369	379	385	360	424	385	342	368	348	370	373	378	359	382
38.784	389	373	341	368	362	397	353	380	409	364	349	403	365	392	403	423	412	424	444	506	569	550	519	588	495	442	352	428	380	398	374	374	387	380	407	357	373	373	383	361	370	417	359	372
38.8034	397	363	391	392	410	408	404	394	380	382	388	417	372	383	387	392	396	425	427	441	478	530	533	501	485	448	423	438	391	381	376	385	374	391	390	399	374	363	366	395	382	350	354	399
38.8228	386	357	408	345	421	351	390	378	348	381	380	346	385	395	388	376	380	384	445	422	488	470	458	523	466	436	396	429	368	405	389	351	394	406	364	395	375	361	373	369	357	375	378	409
38.8423	397	408	389	368	379	377	400	383	379	388	395	378	404	368	402	357	417	427	425	441	469	477	470	453	409	388	381	351	382	385	373	395	401	385	359	406	373	402	389	357	404	405	364	374
38.8617	410	416	373	386	388	382	398	373	380	371	403	447	401	410	388	383	386	395	426	409	426	455	425	499	459	424	396	426	371	363	432	401	367	379	409	344	412	394	406	403	389	369	407	382
38.8811	421	446	411	393	413	395	382	381	404	413	356	413	353	403	401	370	402	413	387	463	459	462	446	514	483	395	401	350	415	374	408	385	402	403	374	369	346	407	375	399	362	368	404	383
38.9005	376	412	399	385	421	411	391	389	406	380	411	426	396	382	409	406	392	432	416	419	406	447	474	428	429	394	373	389	418	383	424	387	412	387	360	388	397	402	372	388	395	411	406	422
38.9199	431	390	400	387	396	419	376	403	339	415	472	386	407	380	396	391	429	391	434	449	403	487	474	464	418	380	416	376	404	420	390	374	369	373	387	384	377	394	333	354	416	366	404	363
38.9394	417	402	453	378	407	391	443	439	397	416	413	410	454	434	407	386	402	414	419	430	410	442	482	418	434	418	401	399	406	426	390	381	424	386	423	362	399	386	378	432	368	398	354	357
38.9588	407	445	362	413	408	398	386	421	427	419	412	403	408	401	429	388	378	389	438	400	414	458	485	452	411	398	396	448	421	421	377	441	442	423	409	430	399	394	407	379	380	378	411	410
38.9782	377	462	442	392	413	398	407	394	426	462	405	445	430	418	419	395	408	388	416	446	445	439	451	422	459	419	403	385	394	395	426	428	407	398	412	401	390	374	385	412	418	418	399	376
38.9976	435	369	397	407	368	429	405	407	421	451	415	417	398	395	422	399	453	381	421	402	452	447	484	433	420	416	397	398	405	415	402	395	408	428	451	434	432	405	368	405	398	411	386	385
39.017	416	420	414	378	410	420	415	415	390	367	418	427	454	416	437	417	414	402	387	395	450	415	444	447	432	419	429	411	409	383	421	407	420	420	439	416	424	425	406	439	419	395	398	410
39.0364	430	408	403	445	434	408	379	422	390	409	417	419	390	398	360	414	435	444	446	397	437	440	424	392	384	384	470	444	404	396	434	423	439	384	405	416	421	410	379	415	393	381	398	395
39.0559	396	399	344	412	373	379	416	400	375	375	399	396	399	410	435	433	373	404	435	430	403	422	456	462	402	406	389	404	420	422	409	419	401	391	391	369	412	409	424	376	399	415	386	405
39.0753	411	423	393	407	405	408	398	405	382	382	386	397	428	376	428	403	393	398	427	396	398	376	471	452	392	412	383	409	381	398	387	376	405	409	391	388	425	404	398	406	421	392	427	429
39.0947	373	410	415	418	417	400	444	371	430	399	383	386	414	371	423	406	414	360	386	381	426	392	417	413	405	403	395	375	409	406	359	422	408	400	432	467	369	401	386	401	388	404	390	424
39.1141	397	399	343	362	388	394	380	373	419	410	389	362	376	394	416	391	391	354	372	365	391	414	402	401	384	383	427	396	368	386	382	409	382	400	391	363	384	392	409	376	379	373	456	383
39.1335	389	417	380	402	415	389	366	358	377	353	425	411	397	396	374	408	389	386	394	396	376	371	392	415	380	404	404	367	378	376	424	374	398	392	395	425	396	357	389	372	388	399	383	416
39.1529	370	392	382	381	398	379	362	370	387	394	382	429	389	366	371	380	388	371	406	391	371	413	468	378	403	344	377	375	391	391	374	413	372	369	391	412	395	396	367	389	422	412	399	402
39.1724	356	354	337	435	400	388	395	390	375	375	357	369	383	352	383	377	384	365	425	374	422	432	379	413	354	366	356	381	401	440	388	360	393	383	384	362	367	411	426	387	406	386	393	392
39.1918	364	381	396	360	375	356	363	402	326	354	341	389	386	413	390	383	370	380	380	383	398	397	377	377	401	376	397	386	383	382	382	369	370	370	352	373	377	343	380	376	363	388	391	372
39.2112	353	369	364	400	380	356	406	379	340	321	374	353	405	374	373	353	372	354	368	370	409	392	359	369	338	398	386	366	377	381	398	376	375	378	408	424	407	350	332	384	361	402	405	409
39.2306	390	372	420	412	380	374	395	397	374	432	385	396	401	388	390	385	382	335	370	415	392	365	368	378	342	350	397	355	381	373	390	402	397	399	373	358	352	382	346	370	389	352	398	374
39.25	377	345	384	392	400	364	384	379	401	410	391	364	364	360	366	402	393	401	381	336	370	424	390	394	351	362	329	378	372	409	401	364	404	404	396	392	384	384	385	397	375	363	354	390
39.2694	378	337	368	371	358	391	356	373	377	379	357	378	368	363	382	367	351	365	356	359	361	352	380	343	355	372	369	399	383	364	392	379	422	356	371	387	366	364	368	366	362	355	369	399
39.2889	341	371	383	382	387	346	366	384	364	370	382	372	373	394	336	365	386	373	379	346	383	364	379	378	343	353	365	366	365	396	358	392	354	369	386	354	336	361	354	367	375	383	393	372
39.3083	395	363	358	386	352	387	391	370	392	388	422	365	390	355	398	374	374	369	392	353	381	353	369	361	385	380	377	378	378	375	373	364	380	363	363	382	371	405	390	346	350	370	346	391
39.3277	383	351	366	366	358	412	373	378	353	394	363	373	371	371	378	387	354	359	374	346	371	350	393	401	365	394	334	409	369	373	376	382	366	361	406	384	405	392	383	396	344	342	398	369
39.3471	441	374	395	364	394	344	366	411	402	345	357	383	414	363	366	372	351	359	381	404	364	341	371	345	388	370	333	378	390	368	386	398	347	374	366	367	355	384	390	391	407	393	325	383
39.3665	394	363	339	360	347	352	352	354	369	386	367	361	314	367	362	393	374	388	353	409	404	361	395	347	376	392	379	394	350	363	372	354	395	355	373	355	341	420	403	348	374	319	376	389
39.3859	374	361	357	393	341	395	369	366	341	390	351	387	366	348	361	344	381	367	372	363	375	364	363	379	367	381	381	356	396	375	340	367	354	408	357	391	338	356	399	399	378	399	381	374
39.4054	367	342	419	359	372	346	393	382	363	359	372	346	382	383	368	390	364	385	362	349	383	400	385	363	395	341	346	378	365	375	368	365	410	374	363	389	386	373	360	390	342	367	380	396
39.4248	361	356	366	370	376	372	366	377	392	356	355	364	373	401	387	356	410	360	373	344	368	348	379	382	345	353	407	412	369	357	390	330	364	379	350	361	373	383	318	346	401	344	312	356
39.4442	355	363	366	361	350	370	391	373	349	368	380	369	362	399	404	372	387	381	380	361	387	334	344	379	383	348	382	365	382	352	394	378	370	352	389	339	392	365	352	393	402	360	330	373
39.4636	343	385	398	378	352	394	372	384	377	359	387	359	366	381	358	332	333	349	357	366	355	357	404	350	374	372	359	372	341	338	364	383	384	367	373	348	364	358	396	391	358	355	349	385
39.483	387	372	334	388	361	389	401	383	363	358	380	330	375	356	385	360	398	398	372	369	339	406	410	396	382	371	363	364	353	359	358	354	376	354	387	354	328	359	353	371	367	383	356	362
39.5025	362	384	421	397	382	377	379	398	358	370	367	375	375	365	368	339	404	382	399	381	362	374	389	386	348	369	386	384	360	380	354	369	376	351	356	380	350	346	374	385	334	382	343	354
39.5219	380	400	366	369	361	371	383	350	385	382	351	370	362	366	364	358	385	386	393	373	360	388	362	371	357	381	373	378	373	372	353	366	397	335	372	400	357	390	381	383	397	370	350	374
39.5413	387	373	389	372	343	367	359	339	352	351	384	401	354	360	350	358	368	357	358	387	356	387	367	364	366	362	401	364	399	379	370	359	375	366	373	362	405	339	334	373	358	399	377	343
39.5607	375	375	382	354	394	395	377	365	365	371	364	347	358	386	355	387	390	388	383	392	360	372	373	377	354	351	396	371	359	372	390	384	376	365	400	346	384	362	354	366	406	389	382	369
39.5801	374	402	380	372	365	392	366	390	363	415	358	380	354	327	354	373	380	390	329	345	398	349	380	368	376	368	380	382	375	363	403	370	381	389	422	378	387	381	385	438	399	376	391	352
39.5995	405	382	367	401	382	326	381	365	371	371	392	390	361	412	367	384	385	357	366	394	365	389	384	386	372	399	374	376	376	350	388	345	379	365	341	373	369	361	373	360	369	360	372	372
39.619	383	384	330	354	351	364	360	389	342	362	391	374	352	372	384	344	368	385	368	375	350	363	360	393	406	380	368	362	370	384	351	377	349	365	334	360	342	362	379	372	370	406	367	391
39.6384	370	390	382	373	359	336	401	407	383	371	382	359	363	391	340	366	403	369	385	380	381	343	375	370	379	371	371	375	368	347	379	385	349	373	352	367	409	361	371	352	384	365	359	355
39.6578	396	336	381	381	397	391	380	397	358	387	365	352	406	344	368	380	336	350	388	337	374	344	371	373	352	372	372	391	399	367	360	380	372	375	405	395	347	357	373	396	384	382	332	389
39.6772	353	348	391	367	366	385	416	376	406	353	382	397	378	380	392	382	354	370	398	381	400	386	361	384	380	362	358	357	376	354	383	390	357	349	392	345	389	354	359	363	376	360	344	369
39.6966	363	397	390	359	371	350	390	394	352	344	403	379	361	375	355	334	397	358	329	383	379	342	372	361	330	335	367	361	391	357	349	366	407	365	368	353	395	378	414	369	399	399	355	391
39.716	374	377	403	378	366	381	414	389	401	365	379	370	367	350	357	379	393	412	356	368	375	385	341	361	358	404	369	374	363	393	361	372	383	363	373	343	388	382	367	358	387	401	370	406
39.7355	392	370	383	381	402	371	387	384	407	369	408	371	374	416	356	356	364	367	347	378	366	336	369	369	360	373	383	376	401	383	397	368	409	366	391	377	362	395	364	375	377	334	321	372
39.7549	416	366	362	360	367	383	372	418	367	360	371	350	365	350	361	376	357	388	389	369	404	350	396	377	363	360	401	346	345	359	361	344	388	380	378	376	395	353	348	361	384	382	384	370
39.7743	372	377	374	374	373	400	355	360	382	396	378	391	394	346	400	370	369	372	387	342	383	376	376	356	374	385	401	387	388	363	382	348	361	371	360	383	391	351	374	339	355	385	364	391
39.7937	383	365	380	346	364	412	398	393	354	371	375	375	374	358	395	388	379	365	368	370	360	384	389	354	343	385	362	368	393	359	360	372	366	366	386	353	381	410	352	354	393	365	373	398
39.8131	367	391	386	355	364	371	361	366	395	360	380	386	407	424	378	363	373	394	406	401	377	361	380	389	384	351	365	372	366	389	387	393	375	354	363	379	386	386	412	376	358	357	398	381
39.8325	379	384	413	347	396	355	401	361	369	353	382	376	404	399	402	358	341	407	391	378	390	392	374	432	385	354	426	383	359	374	392	387	398	361	437	377	378	380	391	406	387	354	344	409
39.852	369	372	401	386	385	387	376	368	357	386	393	397	367	374	353	384	405	399	407	377	400	386	378	348	351	383	422	363	363	416	376	328	388	367	399	338	396	367	371	400	365	357	373	410
39.8714	380	365	393	392	378	380	395	389	376	373	378	364	363	400	391	354	384	338	386	383	385	353	350	379	393	378	373	382	387	382	368	382	301	394	390	392	356	352	357	377	385	357	406	378
39.8908	401	371	369	399	384	366	373	386	374	336	390	374	393	365	412	326	370	403	397	350	349	361	392	385	363	361	375	382	374	400	350	406	384	371	382	385	349	359	401	376	379	367	357	366
39.9102	376	366	384	389	375	399	364	352	379	364	376	397	359	371	357	334	373	363	357	403	367	390	358	334	371	403	388	386	378	392	359	356	380	376	376	366	361	337	388	384	355	364	401	392
39.9296	379	355	373	372	406	373	353	375	381	387	384	362	372	364	379	368	359	408	368	352	373	365	415	366	376	393	374	385	339	397	389	321	407	367	381	362	351	408	318	353	360	360	357	377
39.949	370	402	362	366	375	418	381	386	399	371	386	381	376	410	398	355	356	363	357	352	375	382	406	380	384	390	379	384	361	388	386	402	384	348	336	356	349	359	379	376	371	395	384	368
39.9685	370	333	365	409	354	367	396	375	386	351	366	355	381	407	389	346	379	357	360	356	377	348	356	349	393	382	392	369	395	355	376	364	369	360	366	357	361	361	358	376	364	388	420	366
39.9879	400	331	403	371	386	385	365	372	400	380	364	365	350	377	375	411	384	366	377	368	381	348	364	395	373	372	351	381	399	361	366	368	408	345	361	363	359	370	384	372	332	363	367	385
40.0073	395	377	378	385	401	351	363	390	402	402	385	363	392	358	388	340	403	377	371	363	385	348	374	372	353	370	368	393	355	355	373	380	374	366	378	396	367	341	377	390	381	370	401	340
40.0267	404	323	389	359	348	369	352	369	356	392	370	361	377	370	370	395	390	358	378	408	390	377	333	383	403	399	377	397	378	373	417	357	356	382	389	372	375	329	393	371	372	358	367	348
40.0461	386	396	389	381	392	409	365	395	388	372	355	342	408	373	364	348	346	339	367	402	363	357	351	321	405	370	363	354	329	347	414	339	357	378	379	342	376	368	382	413	370	365	328	385
40.0655	375	378	362	334	390	366	385	386	383	363	353	400	373	380	375	369	345	365	360	365	386	368	377	358	341	397	376	368	364	372	401	350	379	384	385	390	369	358	363	377	374	352	315	346
40.085	397	384	387	359	430	392	369	365	374	357	405	353	390	364	361	375	346	348	370	395	347	393	386	375	366	394	364	385	371	407	353	347	369	370	400	389	364	384	334	372	364	366	386	374
40.1044	347	397	373	392	363	374	385	398	391	392	369	341	370	369	365	375	363	374	394	351	358	382	389	377	376	380	320	387	361	367	368	339	399	345	372	397	382	390	368	371	367	382	368	359
40.1238	392	366	376	381	376	357	449	385	416	365	366	360	370	372	383	355	378	380	393	351	387	380	392	337	365	375	394	338	378	356	406	387	389	404	357	377	386	375	357	406	363	361	380	356
40.1432	356	362	357	372	384	409	360	387	419	371	382	398	352	403	372	418	375	393	329	389	358	345	357	419	349	412	350	362	387	365	376	363	360	413	378	382	382	420	346	389	393	365	405	377
40.1626	363	375	399	374	359	383	375	374	361	346	372	364	379	375	378	359	392	358	349	366	349	355	340	376	373	353	359	402	389	354	360	377	397	384	399	361	382	379	384	356	392	371	357	379
40.1821	397	403	391	376	397	391	418	391	381	375	387	390	396	389	397	371	364	409	363	367	364	357	385	379	385	380	370	360	374	379	390	374	351	399	379	343	348	356	374	398	398	376	395	387
40.2015	349	371	411	385	389	361	412	378	349	406	429	413	368	366	382	345	390	387	356	362	346	358	352	412	349	367	363	364	347	379	370	368	386	329	401	384	385	352	391	401	369	350	395	383
40.2209	395	401	386	376	380	336	420	393	377	352	374	391	357	361	409	358	366	372	379	398	362	405	375	360	354	375	372	371	358	361	409	397	384	415	317	375	393	363	367	403	367	390	365	375
40.2403	400	395	378	371	359	397	359	385	334	373	357	373	386	360	375	362	366	364	342	395	399	370	377	373	350	378	346	377	356	363	387	374	371	375	377	385	420	390	393	370	410	394	351	357
40.2597	386	402	399	383	404	382	388	363	389	411	424	385	365	373	414	377	366	378	388	373	369	351	345	356	381	403	345	367	386	352	390	409	402	360	398	357	360	404	360	381	365	369	363	398
40.2791	372	380	435	357	362	393	400	384	348	374	393	410	353	372	362	422	377	373	378	339	351	351	399	377	407	379	351	366	389	370	361	335	402	381	386	376	354	393	382	417	380	367	378	394
40.2986	381	434	411	392	400	385	420	417	396	359	383	390	392	393	393	378	357	428	405	405	361	400	439	363	397	391	350	391	389	409	404	399	379	360	367	345	378	394	393	387	380	361	375	425
40.318	406	372	397	417	387	394	403	351	374	409	394	407	413	409	380	388	408	379	388	393	378	430	387	415	366	350	368	397	412	391	388	373	385	402	398	377	357	366	375	397	356	387	385	388
40.3374	402	382	401	362	416	409	391	394	384	380	396	386	403	386	368	403	394	380	370	416	420	417	372	370	398	395	368	399	396	365	422	403	352	392	399	395	378	388	388	379	397	349	419	378
40.3568	402	372	364	430	371	424	392	365	392	392	388	420	406	414	343	391	390	385	383	393	344	369	387	370	370	388	402	401	403	371	372	382	366	417	427	387	382	380	374	404	357	353	387	362
40.3762	398	384	369	394	395	402	381	364	413	401	375	399	369	414	397	370	412	368	365	429	380	350	394	376	345	364	432	439	397	384	372	385	392	374	411	373	366	368	412	404	398	392	370	392
40.3956	419	357	429	409	388	417	368	400	409	432	381	384	367	358	414	382	409	375	358	400	369	399	406	385	386	376	382	389	393	374	397	367	356	406	393	410	409	369	415	407	348	393	380	381
40.4151	393	392	382	378	387	375	366	368	405	398	389	424	398	394	415	391	396	393	395	362	399	389	410	400	396	437	413	401	394	399	412	392	379	391	384	378	398	379	383	381	381	338	402	387
40.4345	365	408	413	383	398	373	371	409	376	375	377	376	406	391	400	367	396	379	379	399	376	379	354	336	384	376	389	388	412	382	349	389	398	393	386	383	382	375	412	386	407	374	394	411
40.4539	395	399	431	394	380	387	368	352	418	369	368	372	381	374	373	377	386	368	384	380	415	361	379	372	385	369	368	407	407	395	360	378	403	424	356	406	363	367	362	391	392	378	359	375
40.4733	373	388	403	397	381	390	375	413	383	370	322	361	408	372	372	369	381	423	407	395	399	391	397	366	365	388	395	375	388	373	381	386	348	382	427	405	394	395	376	361	432	370	371	397
40.4927	402	382	412	417	369	363	406	399	391	391	354	382	413	408	426	383	383	378	373	381	377	370	394	410	385	375	361	374	391	393	395	407	410	398	415	403	383	420	392	414	383	385	404	389
40.5121	421	388	378	397	366	381	380	415	406	362	357	378	350	373	361	399	354	383	395	361	408	377	362	373	392	418	367	405	388	372	382	398	384	422	351	388	382	374	344	403	366	380	359	376
40.5316	375	405	339	369	371	378	372	366	327	403	370	376	355	338	391	401	358	356	419	399	364	353	388	371	432	371	398	408	369	377	370	370	377	392	393	400	403	366	358	414	372	400	392	391
40.551	345	372	355	355	379	362	389	393	397	376	361	355	367	420	384	388	392	385	353	384	382	363	374	388	386	366	386	407	370	425	351	386	349	370	399	380	368	418	370	378	377	362	376	402
40.5704	351	392	403	400	412	374	407	394	395	372	348	351	377	345	395	391	344	361	349	375	364	395	385	404	401	375	407	362	372	384	402	375	380	369	348	366	382	377	389	404	369	391	387	381
40.5898	375	409	394	368	360	429	397	356	392	405	389	394	374	372	367	383	369	372	354	382	375	376	372	385	389	358	351	393	366	351	351	407	412	362	379	401	391	389	372	415	368	414	384	390
40.6092	438	388	414	367	345	371	370	375	357	375	400	347	376	376	388	345	406	371	340	392	368	356	381	379	402	368	375	378	357	366	382	370	404	388	414	353	368	373	385	383	368	373	371	337
40.6286	345	339	333	364	366	386	380	371	365	376	355	370	353	380	385	410	422	386	357	375	382	364	373	412	380	378	377	355	362	397	359	383	373	360	392	393	356	366	405	353	380	375	415	338
40.6481	365	386	406	392	384	371	387	359	421	349	369	355	379	386	358	397	353	370	373	396	367	393	372	379	388	377	363	383	374	369	366	402	391	354	385	343	391	368	380	383	355	373	380	353
40.6675	391	403	357	363	381	348	398	416	385	399	368	366	390	382	407	370	372	368	371	379	386	400	388	384	362	383	383	408	359	382	375	396	389	380	386	422	381	375	373	399	399	394	368	355
40.6869	402	386	401	400	395	352	368	376	361	405	403	420	358	405	367	387	346	391	382	375	396	409	424	349	364	368	393	388	369	382	376	362	404	368	386	379	362	348	358	382	366	376	357	397
40.7063	344	354	409	381	402	369	360	399	337	363	355	378	398	364	397	405	369	405	370	359	359	342	411	361	437	402	351	399	360	371	394	382	363	382	384	357	353	378	366	405	422	439	380	400
40.7257	380	368	389	372	378	412	370	356	390	360	387	366	369	368	373	376	367	378	398	355	362	407	393	359	370	369	356	392	364	374	357	378	398	382	371	362	344	376	382	343	374	384	359	354
40.7451	400	381	416	402	385	381	383	400	379	410	362	355	422	350	378	399	394	385	403	406	365	376	351	385	382	395	357	341	388	375	376	376	402	386	400	352	368	388	368	357	383	392	408	378
40.7646	410	406	411	387	332	395	366	355	394	397	390	370	399	359	394	335	394	374	379	408	343	358	398	371	381	398	340	372	423	380	349	383	358	375	391	392	350	398	408	372	385	394	370	380
40.784	372	398	389	383	416	388	417	362	380	368	407	394	387	374	381	386	374	382	409	394	360	343	392	371	400	358	375	394	348	351	388	372	377	366	378	380	373	388	397	366	385	373	406	376
40.8034	403	403	381	377	375	379	388	414	374	396	447	380	383	378	352	399	383	381	352	403	380	371	377	384	392	409	377	396	391	362	387	371	341	375	396	379	376	406	374	377	385	366	397	398
40.8228	393	377	409	394	391	401	373	377	397	404	383	411	375	412	406	373	373	398	386	391	341	410	381	375	377	422	353	403	389	375	374	378	385	353	384	373	353	401	399	421	359	364	393	366
40.8422	435	374	416	383	412	390	429	408	389	413	368	385	403	364	352	377	404	361	408	374	377	369	399	371	350	375	404	383	407	410	365	403	363	400	385	364	403	344	382	373	358	381	392	374
40.8617	380	413	434	383	417	384	418	410	419	401	429	425	351	399	391	395	406	394	411	435	400	373	342	406	411	392	386	429	381	382	398	370	428	391	400	398	378	399	401	406	392	406	376	385
40.8811	367	368	367	359	396	367	406	401	391	383	422	383	414	384	405	428	403	389	398	417	409	385	391	386	391	360	392	378	414	368	395	408	388	413	395	408	371	372	351	380	386	391	371	360
40.9005	390	371	369	392	346	402	372	381	398	383	371	387	398	379	391	387	391	374	396	349	363	406	385	360	402	397	417	387	386	404	404	378	410	388	370	392	393	384	376	390	383	413	372	381
40.9199	388	354	332	407	385	383	342	372	401	368	410	396	395	378	433	387	394	383	376	395	349	398	360	402	372	397	382	391	386	366	372	394	407	398	377	406	334	380	380	424	359	373	367	353
40.9393	363	407	391	388	356	384	384	380	369	393	384	417	388	363	407	378	384	381	416	379	430	408	373	399	386	405	364	375	385	389	374	416	382	381	414	392	402	359	392	346	402	416	392	408
40.9587	363	357	412	375	373	379	394	410	386	390	368	339	375	423	381	401	378	384	387	387	394	382	380	387	381	353	407	377	416	391	405	381	383	384	378	363	392	373	374	402	352	394	387	385
40.9782	376	417	368	392	405	390	405	355	420	388	395	373	412	379	375	413	414	405	387	438	388	360	385	373	408	372	350	381	378	374	387	390	397	398	393	394	400	372	419	396	409	389	398	376
40.9976	383	400	394	407	403	368	426	370	365	367	354	439	431	347	398	458	393	363	355	373	367	401	368	390	363	362	409	392	404	392	383	389	401	358	399	356	373	382	384	402	380	376	356	404
41.017	353	425	383	410	381	415	373	396	363	402	410	337	387	396	444	373	399	387	395	393	362	364	357	345	370	367	368	371	386	407	374	418	382	418	374	379	363	380	405	377	413	350	388	378
41.0364	369	376	381	391	366	322	402	377	377	386	407	399	379	411	329	392	360	354	384	371	383	372	401	330	379	403	339	381	368	422	399	356	413	389	352	390	387	370	384	391	395	363	390	348
41.0558	407	381	409	378	418	352	394	391	354	363	364	391	391	393	348	395	346	367	366	351	348	378	415	412	341	402	376	401	415	361	428	355	373	356	344	384	386	343	361	372	404	400	365	398
41.0752	386	389	387	409	358	376	409	375	386	376	402	369	402	364	406	392	414	414	359	415	361	380	352	364	361	388	377	364	376	383	358	414	382	371	380	379	372	358	365	406	375	377	372	376
41.0947	366	387	382	408	421	382	364	377	400	395	394	380	406	391	415	388	383	364	386	379	367	355	391	360	407	370	353	373	375	386	384	365	386	376	379	384	373	372	353	392	378	362	402	368
41.1141	442	393	353	369	383	407	414	366	369	376	359	377	387	365	390	399	392	372	361	357	365	393	369	379	402	364	399	372	408	383	371	393	381	419	384	337	386	345	401	348	360	359	356	398
41.1335	372	374	362	393	364	373	395	367	394	384	366	396	356	383	352	380	391	359	391	389	372	369	397	348	396	362	405	391	357	394	377	356	383	361	421	375	396	397	351	379	392	374	409	398
41.1529	375	338	374	375	387	408	395	437	397	407	381	377	391	401	357	402	363	351	382	369	380	381	364	370	392	361	401	342	380	406	374	373	379	377	398	394	368	386	368	353	362	394	400	369
41.1723	399	370	433	358	435	378	387	385	403	381	384	404	379	409	390	373	355	392	397	393	405	391	391	399	381	383	371	414	372	385	344	369	356	378	382	364	391	353	399	405	362	406	377	380
41.1917	364	372	419	374	418	382	386	394	396	338	360	377	400	415	362	377	389	360	346	369	364	355	382	361	372	410	421	407	375	376	399	388	403	371	383	377	390	389	337	373	363	406	404	382
41.2112	382	351	378	390	359	366	397	386	387	382	377	388	381	351	376	344	376	391	385	394	379	364	354	345	387	381	353	375	398	355	355	363	403	400	385	407	378	361	397	353	375	390	378	375
41.2306	387	337	396	403	377	357	402	416	378	393	420	397	400	393	379	395	390	387	369	409	394	367	377	379	410	355	368	394	360	380	386	358	347	350	359	384	411	409	371	392	349	381	375	366
41.25	410	382	390	377	388	383	415	385	386	367	384	376	398	398	427	386	393	352	371	365	400	404	336	370	392	413	405	374	367	387	370	377	397	404	378	342	404	362	434	369	388	419	358	375
41.2694	392	367	355	375	401	364	360	386	342	409	371	332	359	371	391	365	406	380	376	381	386	362	393	348	386	390	415	349	368	356	394	409	384	397	371	372	385	363	377	340	406	407	371	345
41.2888	423	401	387	377	384	380	401	371	396	371	404	376	403	401	366	389	388	350	386	381	386	372	381	399	424	393	345	396	394	380	407	383	366	405	411	388	370	395	401	365	408	368	384	400
41.3082	376	422	372	388	389	385	420	413	435	392	358	352	396	387	423	362	357	377	359	395	347	369	377	412	364	401	366	370	400	402	383	373	393	382	400	379	383	347	388	403	370	377	395	372
41.3277	395	436	387	403	396	411	417	379	353	381	378	358	357	406	385	373	370	393	400	378	387	417	372	374	374	386	379	411	364	380	381	369	438	377	396	388	367	361	380	375	365	339	362	366
41.3471	387	390	413	387	388	392	430	355	393	380	394	391	384	407	417	440	374	387	371	387	369	422	339	393	411	356	409	423	362	396	393	405	383	332	417	377	370	408	380	347	358	387	397	383
41.3665	377	397	399	420	368	383	360	382	416	384	440	372	368	392	381	357	323	398	403	365	391	375	360	400	406	368	365	403	391	368	360	363	382	394	372	369	393	381	391	434	413	365	392	381
41.3859	385	414	395	405	406	408	374	368	375	381	390	363	403	379	388	345	393	399	371	373	420	343	395	357	390	401	387	394	395	381	387	395	411	389	380	388	423	404	384	380	377	391	404	381
41.4053	393	387	406	351	377	386	400	394	373	381	411	396	391	378	389	398	427	358	362	401	384	426	408	416	392	391	402	404	405	430	373	403	388	388	378	378	386	417	420	421	336	397	388	422
41.4248	388	373	439	386	357	382	387	372	400	399	406	386	400	391	389	379	371	375	414	392	408	415	405	401	424	401	388	391	345	406	391	372	384	385	382	400	410	385	369	379	424	407	395	373
41.4442	394	407	410	418	412	383	388	413	410	360	408	384	393	397	377	398	380	407	385	380	414	382	402	390	404	412	440	381	396	412	385	408	384	375	388	392	401	360	394	384	386	402	406	389
41.4636	429	421	354	394	384	372	410	434	380	396	447	398	406	398	390	420	403	418	396	378	356	397	415	386	399	403	414	400	394	380	429	374	413	422	349	373	380	424	356	380	359	383	351	422
41.483	444	418	418	383	424	392	406	416	421	458	408	408	363	387	349	425	388	412	384	426	414	428	397	382	402	421	391	378	425	363	367	368	426	395	385	396	403	415	384	421	414	397	430	393
41.5024	434	431	414	405	372	408	399	394	385	379	454	355	382	400	405	385	353	410	394	408	418	392	417	408	381	381	420	385	392	394	422	403	407	393	420	420	391	371	401	411	420	393	400	443
41.5218	417	438	421	389	394	439	409	440	469	427	396	418	410	405	402	434	420	418	399	451	449	422	392	442	376	411	412	446	404	414	446	417	423	383	379	412	406	450	415	439	390	408	393	417
41.5413	487	454	440	418	454	434	469	393	448	416	425	398	471	405	427	398	397	415	455	450	406	422	430	408	406	423	439	414	412	451	452	442	412	415	431	417	373	411	407	409	417	426	414	425
41.5607	468	506	456	437	455	464	446	438	514	461	462	467	442	481	459	450	433	461	456	458	429	435	449	430	428	470	443	455	434	416	447	454	476	431	451	435	406	422	405	418	384	437	456	435
41.5801	493	522	480	395	471	485	471	516	475	495	491	505	447	470	468	451	442	461	456	467	436	457	483	468	423	450	493	463	495	448	497	471	439	432	443	430	460	428	460	430	462	438	422	440
41.5995	556	534	522	456	539	509	510	524	545	558	544	447	486	529	575	500	474	490	514	505	497	501	526	465	483	517	462	519	481	494	479	460	480	486	486	448	452	468	483	480	459	468	443	423
41.6189	547	524	585	467	538	585	570	552	554	548	542	537	544	530	527	538	453	505	525	544	569	536	507	552	515	535	545	535	516	561	514	495	507	516	525	506	518	465	542	467	481	481	451	447
41.6383	580	580	558	483	582	560	569	570	559	565	599	603	564	537	504	552	533	548	590	537	554	544	544	525	564	511	511	529	549	619	521	537	547	563	526	532	514	528	556	498	546	526	496	495
41.6578	557	611	546	520	575	580	607	604	561	555	587	595	587	577	535	542	558	526	578	582	553	585	592	611	572	546	533	570	536	545	543	544	592	536	552	568	564	585	511	546	521	523	503	501
41.6772	597	544	511	533	572	530	572	546	558	560	549	562	596	588	572	578	560	549	565	564	572	590	545	587	601	600	591	550	565	557	522	606	567	548	603	556	567	559	553	597	564	572	543	504
41.6966	552	505	573	578	572	566	611	560	575	593	561	573	541	532	586	541	586	583	570	568	572	558	578	558	554	519	577	559	576	514	524	620	575	543	557	585	550	544	591	549	581	600	561	560
41.716	557	517	539	573	494	600	564	512	541	577	574	554	559	539	582	533	567	563	538	534	550	549	533	544	541	551	553	580	560	558	534	553	532	530	577	561	520	525	584	567	583	555	592	523
41.7354	559	518	559	535	574	525	527	509	562	531	540	552	526	534	571	535	518	496	544	516	537	568	560	561	534	512	542	538	525	560	547	539	566	560	554	599	549	551	533	543	543	626	552	537
41.7548	526	457	553	584	549	502	543	504	531	481	521	565	523	511	483	520	540	509	535	484	516	508	501	499	553	542	567	533	506	519	502	545	569	508	557	532	564	520	501	541	550	542	555	560
41.7743	541	533	492	539	505	484	508	491	482	505	515	505	498	549	529	476	512	516	525	552	507	516	513	491	501	530	538	502	514	515	485	524	475	505	549	507	537	548	503	507	538	521	535	529
41.7937	466	458	464	542	458	494	485	488	492	477	497	518	491	482	478	508	507	505	491	499	490	515	487	496	533	513	510	487	489	478	512	522	468	493	475	511	487	471	533	507	544	523	557	545
41.8131	467	460	464	515	458	490	465	460	452	490	439	458	495	486	434	455	477	470	504	446	480	483	507	525	504	471	497	416	457	478	456	502	435	482	463	472	468	480	500	477	494	495	562	543
41.8325	463	444	419	509	464	421	467	493	448	465	448	442	419	438	467	478	465	463	424	459	453	437	455	446	439	474	384	505	456	476	458	447	434	481	475	478	518	486	444	470	453	478	476	470
41.8519	408	414	422	488	404	431	425	414	409	426	476	446	426	424	449	425	437	433	435	423	406	437	450	463	425	417	439	447	424	431	453	434	433	428	444	495	455	439	471	468	448	438	448	502
41.8713	426	432	426	457	425	417	432	430	423	454	413	439	412	409	390	439	428	427	444	420	404	448	426	383	430	415	443	391	419	435	410	449	443	468	395	465	444	479	460	450	450	424	459	447
41.8908	394	410	384	431	435	417	429	411	430	376	405	422	407	387	450	397	402	402	404	437	423	443	395	409	421	390	390	415	429	433	413	398	411	408	432	425	444	433	387	414	442	434	422	417
41.9102	441	383	426	418	363	386	371	396	403	424	426	422	419	436	434	393	397	397	364	402	403	401	393	423	412	414	410	398	383	419	360	383	431	405	440	429	391	366	421	451	422	464	446	426
41.9296	372	375	409	415	443	393	391	403	435	402	414	382	405	378	383	394	413	381	404	410	410	399	411	416	415	405	396	408	378	405	442	371	374	388	402	415	441	400	420	406	385	385	403	433
41.949	344	394	408	427	407	362	398	373	391	407	406	400	375	399	432	394	389	392	393	411	384	395	431	381	396	393	408	395	421	426	377	398	383	384	416	376	406	392	399	404	420	386	436	394
41.9684	403	428	452	437	374	404	424	391	395	411	370	396	381	397	381	359	396	394	401	388	392	394	368	414	415	399	402	399	383	395	376	395	395	416	413	418	381	380	436	371	377	426	383	407
41.9878	414	381	414	385	391	387	390	390	390	416	406	436	373	410	399	394	431	371	408	376	419	345	408	395	374	396	389	416	389	359	407	373	406	400	414	381	392	392	418	423	383	437	385	424
42.0073	387	449	373	378	415	373	416	385	377	407	430	399	368	376	389	417	394	356	386	368	373	420	391	361	397	419	350	397	394	366	382	388	424	388	386	404	367	375	404	392	440	399	452	388
42.0267	425	388	409	417	391	384	408	391	362	376	397	398	424	395	411	435	385	376	380	383	363	386	399	377	399	389	378	406	379	408	382	386	392	376	349	384	408	380	402	392	411	431	421	406
42.0461	394	391	421	383	401	381	397	410	380	439	378	365	375	433	396	402	395	384	375	398	439	387	383	359	398	396	373	362	368	393	416	386	393	366	425	385	395	402	406	422	402	384	395	408
42.0655	398	376	383	376	474	416	391	391	406	382	383	385	394	415	358	380	357	377	411	369	375	402	393	364	369	375	379	382	370	393	393	407	387	377	381	408	417	399	381	395	356	401	456	395
42.0849	393	353	419	391	413	400	404	424	383	421	391	374	374	416	370	407	419	376	422	413	378	398	412	377	367	358	401	381	409	372	402	384	401	395	392	417	348	364	390	406	408	395	392	393
42.1044	416	400	439	402	396	407	383	444	413	373	412	406	403	381	390	399	376	392	393	396	405	407	375	410	405	394	364	412	366	400	384	408	408	428	402	390	392	359	378	435	380	416	377	380
42.1238	375	384	403	426	379	400	408	429	366	394	425	418	388	404	393	394	378	397	358	422	417	392	372	371	357	378	358	381	389	357	404	355	358	377	379	407	383	407	376	379	432	394	420	384
42.1432	417	436	348	396	388	392	412	443	397	432	407	395	402	419	387	394	419	407	382	388	395	403	389	404	355	358	422	352	357	373	418	386	386	396	412	389	383	398	395	474	376	422	367	365
42.1626	387	379	389	407	412	410	422	406	409	367	392	397	427	407	383	400	402	374	403	431	372	393	356	401	413	396	395	406	417	372	384	389	404	419	378	373	399	403	422	406	394	377	394	402
42.182	398	389	406	391	407	370	399	381	381	421	403	398	391	409	385	399	384	379	416	422	373	379	403	394	399	399	410	404	354	361	390	351	411	420	370	415	400	415	349	371	364	394	419	402
42.2014	399	411	410	414	431	410	409	417	436	447	398	426	405	397	399	407	399	350	380	399	417	370	415	392	388	393	393	404	394	413	401	401	427	412	412	404	394	443	386	417	434	381	406	387
42.2209	430	386	424	367	417	422	415	408	427	406	431	430	414	389	392	418	421	396	379	428	387	409	402	389	388	361	353	449	355	406	422	412	379	408	403	407	396	412	410	404	342	387	396	411
42.2403	363	412	420	425	415	380	383	386	390	396	369	381	416	420	404	398	412	357	386	391	438	383	380	397	386	406	379	396	419	391	386	401	407	412	391	438	465	363	413	407	412	377	414	399
42.2597	405	401	370	404	391	391	445	428	405	413	380	429	426	404	382	411	402	375	370	390	409	425	398	381	385	396	404	426	410	394	425	405	382	433	408	396	384	415	427	393	392	424	425	379
42.2791	456	394	412	417	421	384	408	410	389	398	413	411	442	397	399	436	417	353	410	400	382	389	382	397	407	379	426	410	410	392	386	366	437	426	409	415	431	433	401	383	416	417	420	408
42.2985	408	440	406	422	442	432	422	403	444	437	457	449	473	453	439	440	430	414	384	434	396	430	418	401	430	372	449	394	396	394	416	424	403	400	405	383	425	404	364	416	385	385	413	388
42.3179	448	460	413	380	441	440	421	398	413	455	419	427	428	434	408	405	416	410	419	398	373	376	418	407	356	430	398	403	449	401	438	421	428	417	395	442	387	416	430	371	474	386	412	399
42.3374	445	386	405	420	417	470	405	410	444	426	427	443	420	405	419	438	435	434	394	433	411	385	425	374	430	440	433	404	429	448	412	427	395	390	425	417	417	443	394	431	394	440	406	435
42.3568	399	374	413	441	436	413	464	456	408	417	455	417	438	426	418	397	409	395	426	401	431	416	409	404	420	378	418	397	407	387	410	473	430	430	414	465	409	441	443	463	391	403	419	397
42.3762	389	430	433	430	390	399	419	412	423	404	416	434	406	426	428	431	398	400	408	418	416	463	406	425	420	368	403	404	413	400	436	418	404	373	396	439	446	452	438	433	379	420	428	389
42.3956	388	428	395	436	404	407	395	430	431	422	438	429	426	406	411	399	427	417	402	423	354	388	432	401	439	374	385	427	408	417	411	401	391	395	385	402	412	404	426	472	381	420	392	437
42.415	412	426	456	422	383	430	437	393	410	394	389	421	378	429	427	400	414	383	374	377	415	405	437	433	397	396	407	382	427	413	389	397	445	385	412	382	388	416	427	419	413	373	403	403
42.4344	434	453	404	395	376	384	414	382	400	415	394	351	412	408	404	384	420	389	406	398	372	402	401	395	402	381	378	394	423	412	433	390	416	453	437	399	348	425	405	385	377	388	389	403
42.4539	412	389	389	406	434	392	398	399	414	420	379	389	413	400	385	383	407	426	416	390	396	383	363	380	410	398	406	429	380	384	419	392	415	439	421	387	405	409	373	367	395	423	429	420
42.4733	390	393	425	401	389	411	381	414	427	373	415	398	408	422	425	409	416	386	337	365	393	427	386	402	386	425	379	431	376	381	433	389	381	406	372	389	437	394	377	421	416	384	397	386
42.4927	394	389	388	422	413	389	425	421	384	396	400	409	383	402	377	403	427	394	387	409	374	402	399	372	383	365	385	397	393	386	396	407	398	391	378	375	386	382	453	424	439	382	364	432
42.5121	412	388	392	380	401	381	398	398	424	393	375	429	393	404	364	397	397	420	363	400	405	384	374	395	396	368	445	411	399	418	401	396	420	381	361	420	392	402	392	400	431	387	361	425
42.5315	443	394	431	422	403	400	412	386	360	422	409	396	388	368	393	401	394	358	365	388	388	373	358	377	402	375	399	394	388	373	392	377	383	404	373	371	397	404	406	413	393	413	439	364
42.5509	420	374	414	370	369	420	392	397	412	383	407	386	430	394	407	391	416	383	421	373	427	386	392	399	403	441	407	374	355	393	403	402	373	401	390	369	393	436	402	400	386	424	405	421
42.5704	432	384	389	401	394	382	401	397	388	374	407	403	440	395	378	373	405	384	378	364	401	396	391	383	385	396	395	403	412	374	413	391	349	363	403	396	392	408	401	400	371	374	410	404
42.5898	427	396	380	372	418	405	366	375	394	403	411	395	395	411	413	414	408	413	425	418	383	394	404	421	393	389	393	381	417	422	382	389	372	403	367	372	406	384	373	400	413	403	433	407
42.6092	427	357	399	426	436	415	432	406	413	379	424	420	405	392	415	391	382	398	393	373	369	389	373	418	407	457	394	425	379	396	362	365	407	416	392	378	399	412	403	409	349	393	380	393
42.6286	406	399	406	390	396	424	418	384	398	391	407	369	394	420	391	405	379	396	392	422	370	387	402	403	374	381	381	405	354	397	433	421	408	421	414	405	358	404	412	395	393	369	375	418
42.648	383	376	399	376	387	420	395	406	390	382	389	391	378	412	400	384	417	400	402	385	389	356	438	405	389	405	429	414	374	394	412	398	404	400	384	412	401	400	360	382	397	393	389	419
42.6674	442	430	410	376	359	383	397	401	376	391	409	400	399	388	403	413	385	423	377	431	392	387	406	370	386	364	392	401	412	404	408	386	388	404	403	390	427	391	377	413	382	374	423	410
42.6869	392	390	419	394	416	388	386	411	415	403	369	399	391	401	428	400	398	417	415	409	402	408	390	370	384	411	389	406	381	390	405	404	416	410	420	424	407	358	406	412	405	390	380	393
42.7063	393	386	400	386	404	387	419	415	448	404	430	383	393	380	402	414	418	404	413	388	403	377	409	399	402	391	409	389	408	400	412	411	382	353	399	426	392	440	380	430	422	393	420	373
42.7257	410	402	378	401	422	442	385	386	372	402	445	395	430	398	417	417	417	406	389	382	386	413	427	379	403	400	430	403	362	405	434	412	431	403	396	371	423	433	402	424	407	407	405	424
42.7451	417	420	381	428	422	447	354	386	391	393	401	418	449	396	372	446	388	376	401	404	376	367	450	406	393	401	379	437	394	385	394	405	401	422	403	393	405	386	381	437	396	408	393	402
42.7645	433	389	405	408	433	382	413	432	427	394	450	430	376	407	419	430	403	408	418	371	412	403	374	383	389	386	435	388	407	430	388	412	417	402	421	413	387	405	418	407	373	407	394	440
42.784	405	414	400	406	418	438	434	394	412	440	446	417	389	396	426	476	400	407	437	454	419	398	409	407	422	400	421	428	402	402	405	380	400	384	390	423	408	445	404	401	408	388	412	401
42.8034	437	395	418	411	411	415	405	412	435	392	398	389	393	398	390	374	416	416	418	414	399	411	407	427	425	383	430	405	403	409	421	417	398	414	397	401	428	361	403	400	384	388	430	404
42.8228	444	413	418	404	401	423	429	414	445	452	388	419	432	421	384	400	422	409	407	412	426	416	417	387	413	429	431	400	428	411	424	415	376	378	406	421	362	482	392	417	414	387	383	407
42.8422	425	444	420	403	429	444	393	443	444	450	469	433	435	396	394	396	413	397	409	394	440	451	436	425	398	409	429	399	413	419	393	438	411	429	401	420	446	431	380	451	408	419	395	401
42.8616	448	421	460	424	425	448	475	437	466	445	466	416	447	429	405	373	408	418	430	436	474	418	406	408	464	372	404	456	388	427	408	430	382	454	408	414	431	431	393	439	412	402	437	418
42.881	450	477	438	487	457	434	482	427	445	438	444	480	448	413	446	470	438	424	438	430	438	421	446	396	464	439	457	430	429	436	414	437	451	434	444	421	383	408	437	436	438	440	430	427
42.9005	446	472	470	430	453	485	461	454	440	462	473	471	457	450	454	479	436	454	446	491	448	478	457	479	403	465	443	416	429	405	443	449	452	430	483	410	448	461	435	419	418	409	442	421
42.9199	433	419	450	421	465	461	451	466	466	418	459	465	469	432	450	470	448	445	452	454	483	445	497	436	453	457	440	457	481	437	417	472	502	440	445	450	474	457	428	428	425	465	452	435
42.9393	451	460	480	471	465	457	465	472	451	485	481	486	485	481	433	470	451	465	456	462	476	466	493	494	511	464	447	448	472	424	488	482	471	451	474	444	480	438	446	473	450	441	439	456
42.9587	453	473	475	441	457	464	457	470	459	521	487	488	427	495	471	481	501	457	476	425	470	492	446	436	456	437	450	436	463	423	485	444	474	458	431	453	478	457	418	473	495	474	439	416
42.9781	479	455	462	481	456	457	461	456	461	450	435	460	501	440	471	507	431	445	444	461	472	457	429	481	479	459	447	460	487	432	439	470	461	468	496	444	448	479	457	483	421	454	437	445
42.9975	483	448	445	470	447	482	458	463	428	487	439	490	418	494	460	488	435	509	467	484	455	436	458	447	482	491	476	505	447	433	497	445	435	459	466	426	455	460	474	462	450	471	459	483
43.017	451	479	492	445	450	438	459	462	486	455	457	482	437	472	466	465	455	446	439	471	454	490	495	433	464	490	468	464	442	418	473	488	484	436	462	460	449	457	399	415	438	481	437	446
43.0364	472	473	452	477	493	509	491	445	444	439	487	445	463	460	442	476	469	487	386	435	512	474	459	429	446	419	459	434	453	460	447	479	451	430	453	453	431	479	486	456	435	472	446	455
43.0558	472	475	463	491	492	491	444	439	461	476	472	401	483	423	465	469	508	468	430	423	479	398	481	471	445	432	468	438	474	494	441	474	457	470	436	485	458	437	454	471	467	480	465	496
43.0752	471	440	485	467	459	464	446	431	467	450	453	479	482	453	502	427	468	477	470	458	434	449	437	447	460	459	462	444	459	414	462	471	441	477	473	458	447	471	472	503	453	450	454	509
43.0946	430	451	427	469	478	446	421	447	430	455	434	476	465	475	441	427	460	452	462	443	473	469	415	419	442	419	488	466	451	405	430	435	451	467	489	416	452	457	455	450	453	448	515	500
43.114	464	455	427	461	443	412	480	446	439	475	463	453	472	443	436	428	435	450	429	438	420	439	434	475	472	485	442	447	486	473	460	411	463	470	431	467	437	411	443	474	455	480	389	463
43.1335	427	427	431	442	468	474	403	454	405	437	434	428	455	404	453	451	431	479	465	429	420	445	446	417	458	460	420	424	441	433	426	469	435	435	484	432	431	441	410	505	439	457	461	487
43.1529	414	447	423	462	393	436	461	422	446	437	403	430	427	456	456	418	431	409	422	444	424	413	405	406	463	422	432	465	450	471	411	452	440	402	448	457	434	414	452	448	459	410	437	462
43.1723	420	450	427	444	415	462	413	465	418	389	439	445	411	416	432	455	421	400	438	445	411	415	426	431	439	456	429	457	433	424	423	460	440	409	423	438	401	366	428	450	437	423	437	428
43.1917	432	418	436	412	407	428	432	438	394	413	446	430	408	452	441	408	420	423	420	438	412	424	433	402	450	383	423	414	445	378	472	424	407	421	421	444	417	421	427	418	445	466	426	453
43.2111	435	423	423	426	404	451	416	479	415	385	408	436	375	401	433	421	402	431	444	416	408	407	374	387	438	370	422	416	427	438	432	405	457	420	437	404	438	425	447	454	433	423	457	446
43.2305	425	392	432	414	420	412	404	416	406	406	447	457	418	417	385	441	375	402	421	360	410	413	408	378	437	459	401	404	402	437	399	399	439	420	447	415	411	416	436	413	443	416	454	440
43.25	434	409	435	439	440	418	429	440	407	424	426	424	404	400	436	434	373	409	413	460	407	396	409	450	405	438	406	368	404	455	385	423	408	382	429	433	414	395	395	423	426	430	410	418
43.2694	449	411	443	424	443	445	431	420	441	433	398	429	420	370	398	412	430	401	405	426	414	422	431	426	395	397	416	420	420	390	409	409	423	428	427	416	446	386	410	424	406	414	405	432
43.2888	418	387	443	403	407	405	386	415	408	406	462	407	445	371	424	422	383	419	414	381	407	449	393	423	403	393	412	410	412	361	391	447	429	390	408	411	409	428	424	408	413	448	416	418
43.3082	416	431	426	443	420	404	423	408	379	409	413	418	393	392	392	414	408	384	418	351	405	412	373	418	407	419	424	398	377	402	421	366	427	437	400	404	383	395	427	414	414	418	411	423
43.3276	402	439	393	415	454	415	435	406	442	403	453	396	416	374	429	396	405	445	401	388	390	366	378	382	426	414	386	412	419	407	409	392	383	427	413	410	402	422	408	439	401	392	430	437
43.3471	401	380	424	388	415	409	417	401	418	374	426	403	421	438	412	407	397	364	399	373	398	392	417	386	403	380	421	394	422	441	410	406	420	445	392	386	417	427	424	391	398	404	377	426
43.3665	434	468	418	425	414	405	385	417	430	369	436	400	443	409	381	432	395	396	400	369	422	423	369	408	404	382	414	417	425	400	411	416	398	411	389	418	392	394	422	393	382	441	409	413
43.3859	378	417	437	408	406	441	442	446	404	370	431	407	410	421	413	405	439	400	407	440	376	423	412	428	380	419	401	392	395	375	356	403	401	436	410	416	406	387	386	410	462	436	433	445
43.4053	451	426	402	382	446	462	427	451	414	389	418	446	381	409	400	395	394	420	419	396	364	418	390	465	402	379	421	407	393	396	426	379	421	440	452	439	430	416	437	426	405	413	400	486
43.4247	452	438	439	433	412	406	427	439	417	426	407	430	424	384	389	418	409	410	420	401	448	394	375	419	372	406	420	381	419	433	407	399	420	403	434	407	383	380	409	416	433	426	381	424
43.4441	470	395	384	445	405	413	423	397	457	437	425	443	416	444	370	408	402	394	429	374	386	411	417	436	412	422	421	440	382	467	389	409	398	410	406	408	357	460	402	410	398	442	443	424
43.4636	432	442	422	449	424	446	433	411	480	461	377	426	408	419	404	419	402	418	401	373	399	420	411	402	399	408	401	393	439	411	431	411	406	378	416	397	397	387	377	454	387	421	419	443
43.483	396	451	457	411	446	411	444	411	430	414	413	406	433	380	432	401	381	379	379	415	389	383	412	376	415	397	449	390	390	406	408	421	405	424	417	368	402	412	441	422	423	455	407	457
43.5024	456	408	396	418	485	433	411	423	421	385	441	431	428	435	388	446	392	421	385	420	409	431	428	400	421	381	395	408	427	438	431	470	411	431	417	432	385	422	379	405	457	448	441	392
43.5218	422	470	462	448	442	436	413	430	463	445	429	413	423	432	414	424	409	418	420	397	384	424	393	367	411	405	444	409	447	453	411	435	366	454	453	438	422	411	423	441	390	439	438	430
43.5412	446	440	497	481	443	448	454	455	452	467	422	466	445	460	376	412	357	422	424	396	411	379	401	406	392	397	391	418	419	411	446	419	427	419	415	408	423	412	425	408	451	455	461	457
43.5606	489	437	491	458	465	472	438	461	448	447	443	381	397	421	446	443	391	429	403	429	430	381	391	425	385	413	385	476	424	436	418	443	415	416	439	424	441	400	399	458	417	400	462	407
43.5801	501	467	475	421	479	425	472	414	467	442	449	431	445	447	436	432	423	431	423	434	450	407	424	442	391	426	434	481	428	442	424	422	418	461	440	468	451	447	398	485	476	487	423	474
43.5995	516	480	472	459	481	484	464	440	451	500	445	470	478	420	447	458	408	413	430	406	449	417	438	422	437	437	432	444	493	424	457	438	408	455	430	395	451	500	475	462	430	423	438	472
43.6189	543	543	538	451	506	483	483	466	482	456	482	473	473	420	418	447	480	425	405	401	380	426	413	439	426	408	439	417	455	439	440	429	459	465	479	445	466	440	441	469	510	483	463	487
43.6383	523	506	521	498	513	506	463	486	496	477	498	470	478	431	480	422	439	437	429	429	452	443	403	441	441	446	427	411	456	480	459	438	487	476	475	462	459	466	445	468	468	484	452	528
43.6577	562	507	566	429	483	516	484	517	467	513	495	491	489	466	504	412	419	443	422	456	421	418	439	426	413	431	415	438	451	455	474	437	475	429	465	471	437	482	450	480	462	496	508	521
43.6771	525	589	530	488	533	511	513	520	554	501	542	449	477	448	482	424	457	482	449	446	414	417	394	468	446	458	458	436	458	451	454	409	521	451	489	459	500	488	482	494	455	523	508	496
43.6966	596	549	564	496	552	537	541	551	505	509	500	498	467	498	477	459	434	454	414	457	457	463	479	439	453	450	430	464	405	434	499	499	469	478	482	468	475	479	484	476	530	560	529	491
43.716	633	587	592	546	606	563	528	529	533	568	549	533	582	517	458	439	484	462	498	441	425	436	473	461	448	454	436	464	463	471	487	469	441	466	498	491	521	528	526	476	531	524	529	465
43.7354	616	647	552	560	589	590	556	572	540	563	559	508	554	507	461	468	452	432	445	418	455	453	486	460	424	443	471	481	493	499	493	468	515	498	497	484	508	536	542	520	525	567	553	523
43.7548	660	626	616	560	606	596	619	556	583	579	533	547	512	524	467	482	477	456	412	450	437	420	445	481	414	435	497	490	489	495	457	479	518	549	509	537	538	518	527	531	556	547	563	569
43.7742	725	690	599	534	628	610	655	602	591	544	549	558	517	518	485	513	450	465	424	472	437	434	417	449	455	439	479	479	494	509	509	488	514	482	520	490	517	546	528	589	546	561	581	543
43.7936	783	737	683	585	665	616	614	661	566	609	613	588	551	569	509	472	498	496	484	457	447	419	461	453	471	470	468	484	515	503	534	512	488	505	560	551	534	539	565	579	587	605	625	610
43.8131	798	805	750	638	700	736	658	677	640	651	613	573	606	581	481	473	442	454	460	506	456	430	443	404	440	468	457	476	491	458	531	502	537	568	551	540	588	587	579	584	608	704	651	625
43.8325	890	831	771	635	783	764	746	653	649	632	684	610	573	531	506	537	450	482	483	498	472	473	457	465	443	443	452	446	516	500	523	556	524	596	552	578	600	605	544	631	644	711	733	673
43.8519	997	936	919	618	853	793	747	774	679	694	655	645	635	558	554	472	477	464	456	496	438	431	464	453	461	438	451	495	538	537	549	541	550	538	575	590	646	591	586	690	677	720	783	735
43.8713	1140	1035	998	712	877	845	812	817	781	740	693	669	639	586	537	513	464	466	470	459	507	480	444	458	486	477	478	496	556	531	530	538	573	576	659	647	664	664	670	697	721	819	850	768
43.8907	1344	1249	1134	760	977	909	882	847	858	772	769	672	671	613	543	555	526	481	493	501	478	467	463	462	475	436	488	445	524	560	577	559	587	602	651	656	664	690	740	707	760	887	894	810
43.9101	1438	1329	1324	792	1122	1010	953	942	856	809	769	694	654	638	554	552	492	520	504	472	437	434	475	437	483	488	475	510	544	576	624	632	628	680	669	687	696	732	778	837	832	940	1028	922
43.9296	1691	1526	1439	899	1276	1095	1041	997	897	936	875	754	754	626	610	552	497	545	510	483	491	485	458	483	512	536	467	533	595	576	617	640	672	738	682	724	706	807	836	859	870	1039	1242	1020
43.949	1695	1631	1602	1079	1391	1177	1119	1023	954	976	867	790	783	695	582	569	501	501	496	495	448	493	481	518	447	490	547	559	571	645	629	609	674	738	721	781	759	843	886	897	986	1218	1299	1167
43.9684	1829	1758	1700	1166	1512	1348	1198	1167	1038	967	894	861	790	741	592	611	549	563	515	490	509	488	507	468	502	523	475	583	607	699	673	690	708	772	807	779	843	966	966	1017	1148	1423	1461	1323
43.9878	1918	1802	1734	1345	1563	1375	1307	1199	1177	1066	992	810	804	764	669	598	557	529	522	516	479	510	536	488	530	520	510	568	567	658	668	718	730	821	853	815	919	1001	1047	1143	1311	1537	1648	1463
44.0072	1969	1782	1734	1434	1524	1423	1328	1249	1237	1136	1101	923	892	727	661	613	587	544	540	539	540	526	552	501	498	519	545	565	648	682	726	761	806	871	932	949	996	1149	1151	1339	1481	1710	1776	1590
44.0267	1878	1872	1777	1492	1573	1510	1461	1383	1265	1130	1063	978	906	815	713	692	587	554	572	565	523	529	539	575	579	525	579	604	673	712	760	845	851	905	892	920	1081	1147	1348	1494	1722	1811	1786	1734
44.0461	1851	1769	1735	1580	1683	1597	1493	1456	1277	1260	1203	1085	945	847	796	691	631	580	581	584	587	551	532	588	547	566	573	605	712	767	779	904	901	1010	1025	1079	1178	1390	1473	1592	1788	1823	1887	1859
44.0655	1766	1817	1769	1648	1640	1669	1495	1415	1393	1351	1265	1063	1032	876	741	717	641	628	591	656	554	581	543	564	616	604	628	689	705	841	856	895	1044	1010	1149	1089	1285	1420	1642	1724	1914	1836	1866	1876
44.0849	1729	1659	1735	1675	1709	1634	1511	1462	1439	1384	1276	1143	1088	959	802	758	729	660	601	643	613	593	650	638	597	602	650	721	792	862	925	954	1068	1117	1210	1228	1480	1562	1756	1816	1961	1933	1932	1828
44.1043	1686	1720	1696	1731	1650	1661	1582	1521	1472	1478	1400	1257	1180	1079	926	831	717	669	704	654	695	660	609	638	650	648	679	758	897	926	1058	1105	1178	1238	1321	1373	1543	1706	1820	1956	1962	1901	1863	1872
44.1237	1584	1660	1700	1690	1622	1645	1690	1553	1592	1514	1503	1347	1248	1146	970	937	799	781	754	747	665	696	731	665	651	751	786	851	954	1018	1123	1283	1248	1374	1485	1467	1583	1780	1862	1992	1943	1869	1719	1802
44.1432	1597	1621	1617	1713	1697	1742	1697	1692	1577	1539	1589	1490	1406	1221	1080	960	872	860	792	797	805	805	791	786	741	794	860	893	1042	1183	1274	1339	1425	1414	1589	1507	1694	1825	1915	2068	1892	1791	1734	1834
44.1626	1644	1598	1705	1686	1711	1743	1728	1678	1706	1694	1639	1584	1501	1431	1169	1085	969	937	886	924	861	864	873	818	835	919	888	1038	1147	1274	1335	1526	1601	1526	1703	1688	1822	1847	1889	2017	1868	1861	1697	1850
44.182	1547	1681	1615	1685	1793	1723	1834	1838	1800	1652	1727	1623	1560	1612	1384	1161	1074	1001	983	976	964	910	916	958	908	940	1078	1127	1281	1359	1506	1571	1692	1774	1770	1829	1818	1985	1938	1874	1837	1721	1710	1835
44.2014	1631	1695	1731	1710	1829	1825	1928	1891	1913	1829	1817	1768	1718	1696	1428	1372	1142	1089	1083	1055	1065	1095	1044	1018	1067	1071	1127	1297	1374	1568	1598	1763	1815	1849	1850	1878	2014	2035	1962	1943	1850	1692	1610	1716
44.2208	1819	1784	1804	1680	1942	2010	1991	1988	1978	1889	2012	1929	1828	1804	1590	1592	1279	1277	1206	1157	1190	1162	1198	1116	1206	1237	1227	1455	1611	1735	1810	1893	1934	1913	1976	1987	2044	2050	2010	2006	1828	1674	1598	1713
44.2402	2093	2019	2152	1770	2061	2218	2215	2239	2196	2220	2222	2231	2164	2140	1878	1863	1415	1456	1378	1367	1353	1403	1266	1357	1352	1361	1573	1667	1871	1925	2048	2083	2040	2074	2176	2059	2141	2079	2115	1945	1800	1646	1525	1684
44.2597	2244	2280	2306	1780	2416	2560	2463	2589	2465	2532	2440	2417	2414	2416	2147	2150	1671	1805	1727	1627	1721	1605	1622	1606	1549	1613	1719	1948	2189	2287	2299	2405	2309	2327	2419	2148	2318	2249	2188	2035	1793	1687	1613	1542
44.2791	2435	2575	2539	1903	2555	2688	2694	2699	2674	2813	2787	2835	2703	2796	2654	2564	2043	2125	1941	1962	1990	1910	1937	2000	1862	1972	2091	2354	2475	2542	2740	2707	2619	2667	2644	2484	2506	2414	2215	2136	1981	1805	1702	1751
44.2985	2204	2319	2440	1981	2529	2548	2557	2555	2683	2764	2685	2788	2786	2894	2808	2727	2307	2320	2198	2135	2173	2175	2094	2198	2116	2168	2287	2608	2825	2851	2854	2903	2859	2864	2847	2659	2732	2612	2426	2233	2083	1897	1886	1937
44.3179	1903	1901	2030	2331	2178	2143	2291	2329	2421	2423	2440	2519	2652	2540	2749	2569	2407	2182	2084	2072	2089	1987	2016	1996	2026	2080	2234	2558	2807	2777	2938	2850	2854	2806	2783	2842	2794	2648	2578	2469	2266	2071	2056	1954
44.3373	1522	1664	1723	2519	1761	1879	1914	1906	2049	2107	2053	2136	2173	2255	2423	2218	2247	1823	1770	1697	1704	1647	1714	1769	1772	1816	1916	2193	2454	2626	2483	2464	2505	2582	2501	2668	2473	2411	2468	2379	2342	2297	2178	2216
44.3567	1488	1576	1442	2435	1647	1628	1746	1716	1804	1773	1782	1921	1926	2147	2127	2022	1954	1677	1568	1475	1363	1523	1403	1434	1528	1524	1668	2073	2212	2214	2254	2139	2179	2139	2037	2371	2154	2098	2114	2082	2090	2143	2089	2153
44.3762	1443	1466	1537	2199	1592	1599	1782	1689	1674	1801	1843	1793	1884	2048	2115	1982	1836	1529	1377	1370	1332	1316	1285	1414	1400	1392	1661	2002	2212	2080	2093	1902	1983	1965	1866	2192	1865	1744	1719	1808	1786	1870	1984	1964
44.3956	1453	1462	1468	1822	1583	1616	1648	1713	1732	1842	1796	1922	1943	2018	2078	2041	1802	1579	1470	1431	1352	1353	1274	1363	1435	1520	1654	2059	2147	2146	2014	1951	1890	1824	1829	1738	1660	1629	1610	1612	1603	1555	1694	1686
44.415	1331	1308	1363	1671	1462	1509	1628	1603	1706	1741	1720	1856	1767	1878	2148	2175	1947	1670	1503	1429	1409	1401	1323	1316	1391	1475	1773	2073	2091	2075	2030	2007	1918	1864	1782	1711	1648	1553	1493	1499	1412	1418	1471	1507
44.4344	1101	1144	1163	1634	1227	1252	1375	1436	1454	1449	1524	1581	1682	1776	1918	1952	2005	1499	1360	1254	1270	1287	1298	1294	1334	1351	1692	1991	2007	1984	1965	1758	1804	1776	1647	1656	1575	1510	1473	1427	1405	1371	1322	1412
44.4538	916	930	959	1530	1032	1076	1093	1165	1171	1178	1311	1391	1400	1514	1730	1781	1729	1438	1250	1086	1037	1005	1004	1056	1028	1166	1535	1830	1782	1682	1604	1553	1517	1445	1432	1556	1368	1409	1318	1380	1317	1380	1378	1388
44.4732	799	731	837	1581	844	872	943	880	1001	976	1035	1183	1185	1320	1420	1487	1689	1330	977	926	884	882	858	856	861	1010	1374	1574	1550	1443	1362	1231	1313	1230	1199	1319	1174	1125	1175	1228	1213	1260	1290	1265
44.4927	672	692	743	1308	741	777	840	877	860	942	885	989	1029	1083	1315	1420	1506	1109	864	829	743	699	692	714	777	914	1250	1457	1407	1266	1172	1102	1071	996	1000	1060	958	927	979	1005	1058	1083	1126	1155
44.5121	621	668	695	1024	685	730	743	763	784	815	821	931	949	1050	1217	1316	1401	1105	870	730	678	617	588	619	737	890	1189	1498	1261	1084	1009	961	972	980	884	898	810	811	773	808	826	914	921	943
44.5315	532	612	612	873	628	693	697	694	736	784	781	860	884	1004	1222	1271	1413	1124	809	668	586	554	608	569	627	842	1187	1270	1141	1038	971	842	848	821	798	784	682	690	658	717	706	733	736	769
44.5509	518	529	556	769	610	610	589	655	665	652	704	778	823	947	1090	1237	1300	1169	827	629	613	588	569	550	628	819	1220	1238	1091	1003	903	793	755	750	750	757	648	611	623	632	636	672	670	654
44.5703	483	508	533	704	559	602	598	622	615	689	704	753	780	838	1027	1103	1265	1162	853	650	589	529	542	522	640	840	1184	1153	1010	888	802	765	746	729	691	608	638	554	542	582	623	635	603	576
44.5898	493	526	498	695	548	570	592	557	597	611	651	684	726	792	962	1080	1223	1182	824	671	562	526	546	524	609	825	1190	1130	934	820	758	746	706	641	626	644	551	533	563	558	545	534	541	555
44.6092	456	505	510	635	529	568	503	575	616	599	604	642	663	760	966	983	1280	1179	878	680	547	560	559	533	612	964	1184	1137	893	763	728	704	655	655	567	590	535	485	579	522	506	499	540	533
44.6286	487	483	518	540	531	512	572	503	589	596	578	647	635	732	879	1001	1180	1253	910	672	564	547	491	540	616	889	1208	974	804	732	658	657	598	571	538	571	548	531	474	502	529	460	516	521
44.648	476	487	518	542	491	509	543	544	498	535	549	581	614	697	794	953	1094	1148	944	733	584	534	506	526	651	983	1192	976	740	712	624	595	563	564	545	550	519	469	503	471	482	473	468	503
44.6674	463	485	464	550	446	464	488	483	555	510	536	567	594	665	819	884	1163	1311	1057	736	668	551	495	566	607	1076	1115	956	757	699	685	594	557	526	483	511	503	503	450	485	426	439	492	499
44.6868	444	457	438	553	476	503	464	503	515	554	575	589	587	651	705	845	1067	1256	1037	813	597	542	500	539	654	985	1064	885	775	627	599	598	545	535	496	503	477	491	481	466	426	451	435	469
44.7063	427	455	451	525	513	466	479	458	499	488	529	521	561	603	742	795	975	1298	1094	833	648	570	589	575	647	1106	1173	794	666	602	581	573	520	484	513	468	468	455	491	439	405	489	455	461
44.7257	399	447	451	444	454	514	474	423	460	479	476	513	590	586	670	738	959	1231	1140	866	662	573	521	590	812	1153	1118	793	664	571	563	504	499	502	474	470	446	412	441	448	453	451	438	448
44.7451	422	423	427	467	457	427	455	493	440	449	503	517	497	545	630	724	843	1228	1247	913	684	626	559	570	719	1210	1018	812	646	556	514	489	480	497	441	424	442	427	458	434	435	447	459	469
44.7645	387	403	423	449	442	435	431	442	459	480	499	493	509	542	645	687	836	1163	1188	954	700	645	536	635	778	1161	955	709	609	558	533	519	507	482	425	438	431	431	408	409	432	424	449	424
44.7839	457	411	462	476	418	423	454	472	417	426	468	489	471	550	662	594	814	1110	1254	1006	883	603	565	613	887	1209	935	620	580	543	494	479	482	487	426	429	463	434	450	395	452	413	399	424
44.8033	412	423	414	454	468	442	435	476	471	489	426	440	475	533	599	587	742	1046	1262	1075	851	639	540	586	950	1170	1012	682	516	551	499	471	426	465	484	447	405	430	403	430	383	405	367	450
44.8228	460	398	403	415	420	472	417	444	481	426	477	460	497	442	534	623	746	999	1295	1164	817	670	595	653	1001	1251	889	635	545	514	475	465	436	454	444	420	464	422	419	407	396	404	425	433
44.8422	358	450	407	437	399	408	421	468	442	478	455	473	419	458	566	548	695	932	1281	1227	941	742	613	756	1133	1173	872	634	517	492	483	482	461	448	465	458	438	427	424	440	420	440	414	452
44.8616	411	406	436	425	431	435	433	424	481	463	468	446	455	483	505	594	681	875	1261	1219	973	753	649	800	1134	1197	776	560	484	450	464	459	472	452	471	444	384	431	408	464	402	346	388	406
44.881	455	427	409	458	430	414	410	422	440	456	449	463	468	437	530	578	639	838	1174	1335	1061	817	698	784	1190	1220	803	515	480	465	462	432	409	440	417	431	449	454	442	436	436	414	426	380
44.9004	410	385	430	432	434	441	404	453	437	424	480	435	410	478	478	473	599	792	1282	1320	1108	860	678	795	1206	1108	711	563	493	481	429	399	450	428	447	410	398	436	398	382	402	416	402	426
44.9198	427	442	378	437	428	426	469	449	403	418	441	444	425	461	483	517	593	788	1088	1222	1061	876	737	952	1231	1039	728	524	467	457	467	449	415	407	406	428	440	391	404	405	407	428	420	399
44.9393	445	354	407	419	402	433	419	469	420	420	460	438	455	424	482	511	575	731	1055	1269	1158	923	734	936	1295	1057	654	478	486	454	442	433	439	411	430	382	393	406	416	431	392	457	401	428
44.9587	399	410	439	429	430	432	408	401	427	383	429	440	463	441	455	519	529	676	1052	1253	1121	947	801	950	1213	951	587	490	456	421	424	408	420	446	414	439	399	411	399	403	401	405	465	415
44.9781	357	400	435	439	425	444	421	448	441	468	450	452	455	437	441	476	502	620	931	1251	1189	1012	868	987	1261	912	592	451	473	417	432	403	436	398	419	408	414	414	412	388	400	384	389	399
44.9975	463	389	449	432	413	430	399	434	423	450	443	415	459	429	426	448	459	599	858	1118	1169	1002	809	1027	1263	915	567	490	452	384	437	432	449	429	421	409	421	442	390	386	406	417	414	390
45.0169	407	417	404	408	408	411	454	374	427	439	373	415	425	433	436	482	506	565	808	1066	1191	1073	870	1057	1208	854	543	447	461	439	453	454	420	428	405	408	405	427	383	405	402	413	382	418
45.0363	410	407	409	431	446	417	399	444	413	402	428	424	410	447	426	457	476	553	761	1062	1171	1034	932	1080	1174	728	506	434	455	447	407	449	408	432	396	423	406	411	434	372	402	442	425	406
45.0558	409	430	401	421	400	445	418	446	399	439	409	400	483	412	445	453	486	574	731	957	1201	1018	914	1030	1120	761	532	453	417	459	468	400	437	383	395	385	405	424	398	439	430	399	396	378
45.0752	387	391	397	403	381	412	421	395	430	418	408	405	449	416	430	475	466	555	708	875	1106	1098	918	1136	1084	698	505	479	414	413	412	402	452	378	428	415	455	418	431	410	367	376	393	414
45.0946	426	438	385	435	420	422	424	384	412	378	442	412	401	425	423	485	454	491	633	897	1003	1107	1006	1104	1044	631	462	430	430	411	440	420	410	418	400	407	412	436	429	388	419	378	400	408
45.114	428	440	399	427	449	435	406	393	434	424	413	400	404	420	459	443	502	527	608	833	1005	1099	937	1103	979	615	470	487	436	414	404	410	418	408	406	393	404	422	400	452	378	391	418	387
45.1334	404	415	357	368	417	457	458	440	412	437	386	415	442	425	441	440	470	484	573	789	999	1057	979	1101	956	566	491	437	433	416	408	421	412	435	414	381	401	386	412	396	425	429	442	426
45.1528	377	403	387	440	412	381	414	412	408	400	371	411	450	414	427	428	457	446	522	689	1048	1052	1036	1102	875	534	464	458	432	443	421	441	397	390	397	405	395	367	393	391	414	424	430	399
45.1723	385	419	402	420	414	408	437	435	398	417	393	390	432	422	445	454	479	481	530	657	906	1057	958	1050	822	515	442	421	368	394	406	418	415	408	415	436	396	403	406	408	383	418	379	384
45.1917	434	409	424	409	396	394	397	424	418	414	428	408	442	425	403	410	451	425	520	625	871	1024	1016	1089	757	505	427	427	475	426	392	427	439	383	386	426	426	426	397	381	412	384	420	390
45.2111	422	399	368	423	390	446	404	455	430	398	418	422	453	450	442	427	442	468	498	634	871	1013	982	1084	766	482	438	407	403	422	450	413	427	422	424	399	418	401	377	394	411	444	412	414
45.2305	394	407	393	404	416	356	438	409	390	436	444	416	418	408	416	472	440	453	461	598	777	1009	969	981	696	502	461	405	396	437	417	423	440	440	387	399	396	393	369	418	392	404	397	426
45.2499	378	404	397	432	417	422	429	368	438	439	413	438	431	418	409	425	422	418	491	620	792	982	987	1013	619	451	428	455	420	381	435	413	412	449	448	363	439	421	422	418	424	415	398	429
45.2694	394	377	398	422	410	396	413	379	398	426	403	411	441	424	419	393	425	420	433	546	747	910	1032	1036	563	442	420	424	419	422	395	429	452	410	411	399	412	406	370	378	412	398	446	396
45.2888	446	395	416	425	367	451	405	389	425	465	435	429	422	428	366	440	426	471	446	541	732	891	940	935	526	462	456	403	425	444	378	433	375	447	419	416	399	448	403	403	409	391	424	380
45.3082	425	464	400	397	419	435	411	431	408	391	399	412	407	393	399	411	435	419	465	489	708	830	953	928	555	431	421	420	391	399	372	449	386	418	430	413	391	415	433	410	377	372	396	439
45.3276	414	394	391	376	405	438	468	431	441	395	444	381	444	417	472	450	430	426	437	512	666	821	945	883	529	440	416	422	454	432	417	406	403	407	417	393	450	414	411	397	365	424	401	403
45.347	415	400	440	431	423	439	399	425	431	423	425	407	390	393	450	412	426	423	426	463	631	830	970	794	500	491	438	405	469	436	449	419	393	426	411	413	431	403	418	429	408	433	427	435
45.3664	459	433	393	436	446	438	436	432	436	428	415	415	467	420	433	408	430	415	428	490	604	757	947	734	534	438	445	436	427	427	449	440	415	457	435	433	431	407	422	372	436	413	417	404
45.3859	421	418	422	422	433	481	418	460	456	461	422	426	420	452	454	455	387	448	451	496	561	764	959	755	455	450	409	438	421	419	435	380	390	453	426	404	426	410	406	416	429	419	406	394
45.4053	429	423	433	426	425	448	367	441	424	455	392	392	445	421	439	493	461	441	452	465	592	705	806	709	436	440	418	472	393	409	434	435	419	407	415	380	436	427	443	403	402	428	464	400
45.4247	447	456	418	442	434	420	442	468	419	436	429	454	458	416	436	428	432	411	442	428	617	745	862	660	469	463	472	420	460	445	463	444	420	463	435	409	421	386	429	420	428	394	443	421
45.4441	424	431	415	423	459	433	432	420	390	450	439	419	439	415	442	465	449	422	449	448	597	651	796	631	470	461	435	408	424	428	415	408	431	434	414	405	468	390	426	448	443	422	446	424
45.4635	418	419	432	399	425	417	434	453	408	445	435	419	429	440	456	452	454	441	489	464	532	627	811	626	450	419	414	427	418	451	408	416	420	449	397	455	444	424	399	410	443	436	402	421
45.4829	410	411	431	410	415	413	401	397	425	444	457	414	441	397	413	439	442	422	419	477	488	626	745	556	440	441	440	470	439	440	444	391	402	407	409	419	430	399	407	423	447	421	421	417
45.5024	442	426	418	438	441	420	419	413	390	392	427	440	404	432	394	431	437	397	443	432	474	630	703	533	466	431	460	422	403	421	447	445	393	440	444	400	452	416	465	450	428	434	412	426
45.5218	415	422	391	438	412	407	431	418	390	413	434	409	379	406	419	401	437	428	436	450	488	548	675	544	457	388	409	381	432	411	416	442	421	419	436	441	380	379	420	435	443	434	425	388
45.5412	423	429	392	458	431	391	429	413	404	398	415	404	404	444	416	414	381	435	435	475	494	570	694	544	451	452	419	409	428	421	423	417	442	417	421	442	435	381	400	413	414	414	436	391
45.5606	395	426	397	415	374	440	394	396	441	397	436	423	397	445	407	423	440	441	390	446	470	529	635	491	451	407	397	443	438	406	467	440	389	440	434	396	399	403	411	431	401	395	400	381
45.58	391	426	429	431	400	419	423	409	381	384	412	431	439	447	398	429	428	428	438	439	445	522	627	475	393	375	397	433	404	427	416	396	382	392	396	394	409	411	417	376	426	386	410	411
45.5994	404	386	437	419	419	441	381	419	415	428	403	422	387	399	405	414	434	394	393	434	463	555	611	484	418	417	354	432	449	419	433	426	417	414	358	383	416	386	399	398	397	416	440	414
45.6189	376	396	417	383	380	369	379	376	425	434	391	418	424	404	400	407	385	411	432	422	425	517	543	446	433	432	399	415	439	439	413	439	405	365	391	414	420	402	413	418	411	399	397	402
45.6383	387	382	404	389	431	397	377	382	417	383	393	402	426	368	443	422	416	386	416	403	431	469	539	443	354	409	401	405	397	366	378	431	373	399	416	419	419	371	369	410	405	401	394	426
45.6577	386	416	392	401	410	407	396	391	408	376	401	392	365	389	404	364	412	368	413	394	402	421	526	434	434	391	365	395	395	367	427	395	383	443	397	404	407	370	392	403	380	405	408	411
45.6771	370	428	389	426	413	413	393	405	392	368	370	410	405	397	387	399	381	419	404	412	369	465	516	440	408	428	432	405	375	420	395	406	439	372	394	399	407	393	424	408	366	399	396	434
45.6965	396	370	370	409	370	387	401	412	426	363	421	396	395	402	394	361	432	441	410	408	402	436	538	447	410	386	407	404	411	432	395	377	411	392	393	388	396	377	374	422	407	412	421	427
45.7159	372	414	421	361	383	391	362	384	400	414	459	385	403	396	381	384	425	408	432	413	412	381	450	428	441	414	416	418	408	376	411	381	410	414	381	409	423	443	395	407	401	384	399	356
45.7354	396	398	397	404	350	408	384	368	416	393	409	421	389	379	364	359	392	406	383	413	409	426	470	435	390	381	417	382	415	404	343	400	406	427	419	366	424	403	358	394	370	386	364	363
45.7548	397	379	382	411	417	388	415	411	420	424	393	392	416	352	373	402	393	399	395	411	434	457	474	441	397	384	395	365	385	346	353	365	381	371	382	439	414	404	402	376	391	383	398	343
45.7742	394	390	391	375	371	368	392	394	404	426	408	398	420	394	382	384	363	384	401	418	387	446	471	401	425	373	450	401	400	406	404	386	417	405	406	394	419	362	401	374	390	412	369	428
45.7936	403	371	403	344	402	385	407	378	386	443	425	386	380	387	351	389	357	402	386	384	414	397	437	413	426	379	423	417	416	397	393	383	371	394	410	355	387	386	401	384	400	378	410	364
45.813	385	363	419	392	418	378	349	408	398	423	415	417	390	402	402	381	399	387	372	409	415	405	485	390	384	372	414	421	409	406	409	398	402	404	398	360	406	412	404	408	385	375	400	369
45.8324	399	380	394	392	401	396	394	400	442	419	406	401	429	408	385	417	364	374	397	373	389	432	447	394	428	365	423	406	387	425	383	396	398	392	394	408	395	383	370	391	401	394	427	351
45.8519	420	402	395	362	395	408	431	376	383	378	390	421	371	406	429	363	399	383	389	399	397	423	394	397	372	388	381	421	391	375	391	393	398	378	383	389	409	434	422	398	343	375	398	399
45.8713	414	401	382	399	415	415	382	401	416	375	397	382	392	404	417	374	391	375	394	404	428	402	431	429	391	349	408	388	403	388	393	405	386	372	418	383	348	385	401	406	433	377	342	392
45.8907	383	408	370	406	390	394	379	398	384	402	376	398	401	401	394	401	366	412	383	386	404	418	436	415	376	428	385	389	376	372	385	416	409	383	411	376	411	401	413	393	348	383	362	357
45.9101	456	362	384	428	378	380	414	372	382	393	396	360	418	353	386	406	415	385	388	427	430	382	418	377	404	451	385	369	390	409	387	361	407	382	414	392	404	385	421	349	387	436	402	380
45.9295	407	387	370	366	387	377	408	361	408	381	361	384	377	353	412	440	408	403	402	388	436	422	428	379	421	417	402	382	394	406	403	422	369	414	382	394	418	389	400	422	383	401	359	407
45.949	432	387	417	387	376	435	405	401	383	364	400	410	373	396	382	400	377	368	427	389	393	406	443	410	395	415	373	390	402	403	369	388	368	410	376	390	388	395	359	404	407	404	414	374
45.9684	367	407	431	414	408	371	391	428	379	371	431	379	399	395	399	388	381	385	393	397	359	411	394	395	365	394	383	398	368	372	350	381	408	374	400	362	415	365	381	402	393	368	399	395
45.9878	362	388	403	395	424	360	384	422	380	401	385	380	386	403	411	356	400	413	394	419	412	409	434	403	394	392	394	364	412	411	353	346	389	393	382	401	403	395	447	414	408	428	433	376
46.0072	404	408	419	420	352	403	401	387	385	363	413	422	408	394	408	387	383	410	363	388	392	385	438	445	416	406	393	422	365	422	391	398	402	398	369	396	424	394	421	398	413	387	362	416
46.0266	387	414	398	434	371	387	389	402	387	383	356	414	406	401	396	391	370	373	369	404	383	414	395	418	393	419	394	382	417	393	380	376	410	417	373	373	433	368	364	414	418	397	398	371
46.046	406	378	370	376	403	390	397	371	433	365	380	404	362	380	372	416	367	427	363	383	435	384	448	404	410	381	381	413	398	409	398	434	392	382	397	372	427	411	366	372	388	380	387	374
46.0655	431	425	408	391	430	394	388	404	427	382	391	378	369	376	388	362	398	405	371	398	412	391	409	441	384	402	403	364	382	420	361	378	377	411	415	402	385	398	387	371	420	387	397	407
46.0849	402	411	428	388	404	414	398	421	386	386	452	394	387	386	392	422	403	391	423	413	391	389	389	379	355	417	386	402	448	427	400	414	342	427	367	422	376	390	430	354	381	375	404	383
46.1043	398	380	409	348	401	367	369	403	431	383	444	397	367	383	393	408	389	405	371	374	411	464	375	392	433	437	428	395	403	386	401	406	384	376	391	400	351	383	396	379	367	395	414	415
46.1237	410	382	400	351	415	428	381	412	391	392	394	426	409	392	404	414	420	378	417	390	366	415	430	408	423	423	392	381	381	415	368	380	380	366	402	384	376	373	389	407	412	411	424	421
46.1431	443	402	389	389	383	435	407	405	420	394	381	368	396	394	419	397	390	410	424	394	408	401	405	386	425	418	365	413	414	397	408	387	401	412	408	392	375	394	355	378	407	404	429	390
46.1625	436	377	424	368	413	405	438	398	402	425	442	412	393	399	400	436	409	408	392	397	398	377	401	442	393	392	415	430	428	381	414	423	397	408	393	403	385	426	416	399	407	379	400	375
46.182	381	419	384	382	416	373	410	406	393	421	432	427	387	387	416	379	402	396	400	419	415	431	441	387	391	431	404	393	369	396	410	412	373	424	411	420	411	377	394	412	374	420	433	372
46.2014	389	438	395	410	388	442	372	392	417	403	426	385	360	378	405	382	393	433	422	422	367	421	415	382	395	411	396	424	400	390	419	356	378	395	394	385	424	401	429	369	418	415	402	357
46.2208	425	392	423	381	425	418	416	437	383	403	402	357	417	420	425	418	386	410	414	417	434	409	381	412	390	411	365	430	413	420	426	422	431	436	393	428	394	401	390	422	379	428	389	413
46.2402	373	391	410	395	381	432	427	441	421	434	415	408	382	390	428	396	373	399	385	401	423	396	412	392	380	423	412	392	414	431	417	389	406	435	401	400	463	429	407	448	417	417	378	402
46.2596	411	403	435	404	418	390	411	448	404	409	433	399	398	425	431	417	402	412	416	408	417	437	421	476	449	452	422	385	399	367	419	450	403	426	448	374	404	350	403	416	426	414	424	415
46.279	393	385	440	382	428	420	429	448	416	430	376	399	427	412	403	416	393	390	419	396	460	442	429	392	439	421	409	441	334	425	419	423	418	392	412	419	394	413	425	402	406	400	381	413
46.2985	379	383	431	400	419	397	408	401	416	437	438	452	402	380	420	415	404	414	415	404	379	421	399	425	399	377	421	435	422	424	400	419	383	398	412	373	367	423	406	391	425	365	398	390
46.3179	408	413	384	396	448	459	379	433	406	439	422	388	393	402	409	417	434	434	421	421	388	405	396	407	406	413	404	410	432	412	372	426	408	392	387	376	431	388	360	392	429	439	398	408
46.3373	408	421	401	413	407	383	403	421	419	431	416	387	395	429	394	400	398	406	424	402	423	406	402	396	399	459	418	404	439	378	431	395	432	402	373	423	374	380	383	411	400	389	392	376
46.3567	413	415	420	408	423	406	436	417	406	401	421	411	384	412	433	398	394	436	400	415	381	422	388	439	433	407	371	418	368	383	416	371	423	428	360	357	408	413	389	414	365	397	403	356
46.3761	418	415	404	428	380	400	376	392	412	408	402	414	398	404	449	415	418	408	396	441	404	379	404	388	396	418	412	378	375	394	397	408	435	425	369	384	415	394	399	383	369	385	428	408
46.3955	390	379	402	390	446	418	392	439	403	398	431	416	420	420	435	405	368	376	391	433	450	435	444	373	409	423	404	394	390	429	392	389	416	404	404	404	413	376	368	443	427	375	376	376
46.415	400	452	402	426	386	400	384	382	370	405	401	387	394	389	420	396	385	418	373	390	390	420	395	399	370	379	384	428	348	406	408	414	409	416	402	398	390	374	418	426	402	449	403	389
46.4344	409	418	405	416	385	426	373	416	381	444	398	404	406	430	409	384	419	385	371	434	399	410	374	389	378	398	388	371	394	370	383	402	377	396	399	381	383	443	427	410	393	389	399	414
46.4538	410	402	402	387	411	367	410	432	398	361	401	403	386	391	377	388	400	415	409	389	387	441	437	397	377	395	397	387	429	376	385	413	406	427	384	417	399	413	387	434	403	454	400	391
46.4732	428	410	416	401	411	381	399	398	356	411	366	383	369	405	367	400	439	415	393	405	422	420	440	405	418	377	400	408	390	407	395	388	379	395	401	400	408	401	406	384	403	405	423	421
46.4926	432	437	402	372	400	398	424	382	350	379	404	412	411	392	444	363	407	373	413	410	384	430	385	393	413	393	387	390	382	387	410	373	384	403	441	386	417	409	427	407	373	372	376	410
46.5121	431	399	406	418	364	391	401	388	432	407	394	402	407	374	410	443	376	399	388	392	401	405	377	392	413	388	390	406	402	399	410	381	382	418	417	397	394	378	400	366	406	397	385	364
46.5315	402	407	420	444	402	405	397	426	389	362	404	417	403	344	381	408	376	384	436	421	425	410	383	427	374	417	413	429	354	435	370	397	400	359	400	385	414	389	340	371	399	404	353	392
46.5509	415	412	399	416	387	378	398	422	395	412	399	380	404	447	436	404	383	400	372	405	401	409	414	396	414	382	349	402	374	415	407	399	355	404	395	384	384	395	397	380	392	410	399	402
46.5703	402	381	415	377	403	434	406	414	410	388	350	435	422	456	451	427	396	397	425	422	403	453	427	418	396	409	380	417	396	417	426	381	375	406	405	405	379	379	421	379	400	384	394	396
46.5897	401	405	420	405	427	433	425	460	429	390	426	396	461	384	399	396	382	415	414	425	394	401	435	408	459	438	391	388	425	432	358	424	387	385	404	398	402	368	411	384	413	386	381	402
46.6091	424	427	435	410	445	400	383	409	432	382	393	417	440	391	399	417	448	429	404	366	384	401	419	385	384	441	409	428	375	411	408	391	403	425	398	348	429	378	407	426	378	371	413	393
46.6286	364	372	414	430	424	402	407	379	409	431	401	432	446	394	428	459	414	435	399	409	395	413	424	398	430	396	386	410	395	407	383	413	402	453	416	433	401	389	376	400	399	384	409	394
46.648	416	394	385	375	396	428	371	386	421	425	383	431	401	401	421	397	404	438	417	430	436	425	404	408	428	406	383	428	383	411	437	404	408	402	391	428	411	401	382	437	437	414	406	423
46.6674	374	408	371	396	416	420	413	394	374	387	395	423	413	427	372	411	452	398	386	408	395	429	414	406	439	390	412	409	403	425	416	407	401	385	398	412	383	409	388	410	411	385	386	418
46.6868	429	397	412	403	396	421	402	394	427	421	404	441	415	411	420	449	448	396	427	446	424	394	416	411	432	401	387	424	410	434	417	380	398	407	385	365	386	379	416	409	385	356	441	366
46.7062	398	394	401	424	434	439	412	467	428	413	409	423	405	389	411	394	388	392	427	410	413	382	447	411	421	395	436	445	377	392	389	416	418	409	413	429	420	389	403	411	413	418	389	383
46.7256	397	442	435	444	411	412	418	418	405	377	422	412	441	432	453	393	413	422	413	438	405	427	406	414	402	424	393	400	420	364	410	417	390	391	410	371	374	387	367	424	375	386	396	410
46.7451	393	412	422	405	407	390	401	412	392	413	416	412	387	442	415	401	392	405	426	404	401	410	396	399	427	419	410	388	382	399	395	419	423	394	410	397	387	405	431	421	434	439	414	420
46.7645	421	416	413	404	437	391	436	375	394	397	407	409	385	393	406	416	408	425	413	411	418	421	398	396	414	448	401	401	428	455	382	460	396	434	432	399	383	409	415	392	406	386	440	355
46.7839	425	435	407	400	381	386	445	392	387	401	397	404	421	415	414	432	391	417	405	394	397	388	371	444	428	374	385	422	400	429	401	389	448	405	411	370	401	397	416	416	431	431	382	417
46.8033	424	375	390	419	391	446	452	409	428	438	373	418	434	432	393	420	429	444	432	384	398	396	431	408	406	430	396	426	427	415	386	423	379	422	398	395	436	399	365	382	404	425	390	363
46.8227	452	387	418	430	420	420	427	425	435	407	394	404	446	432	434	438	395	391	428	447	425	424	426	433	420	387	424	432	402	400	407	424	385	410	413	390	392	447	414	420	399	408	410	404
46.8421	438	380	437	441	411	426	433	473	411	387	437	442	425	432	380	412	426	421	395	414	425	417	403	422	430	420	442	449	443	423	416	449	418	412	422	401	396	391	422	388	401	424	405	432
46.8616	420	443	477	407	444	442	436	451	414	431	428	446	455	446	418	460	441	457	426	423	407	408	429	432	429	433	423	431	412	427	454	401	445	462	430	384	425	410	431	404	439	414	412	415
46.881	441	420	460	379	442	412	413	422	481	401	435	448	425	482	454	420	440	443	440	471	454	448	423	427	392	441	449	398	420	411	414	463	474	426	454	437	421	458	464	423	397	415	428	426
46.9004	393	435	418	428	460	422	417	469	417	434	437	418	443	415	477	442	475	461	398	459	438	411	413	423	434	477	404	430	410	439	439	432	432	438	429	450	419	414	425	411	423	405	461	434
46.9198	426	384	448	446	399	457	413	429	435	430	378	451	454	435	436	442	400	457	397	418	419	442	415	471	428	398	399	413	438	429	448	429	404	464	467	414	450	394	468	459	425	421	420	470
46.9392	441	428	436	446	424	434	451	413	409	431	415	426	434	417	428	383	386	400	429	408	412	398	445	399	417	426	410	414	430	425	375	412	411	423	424	418	425	401	425	415	436	418	434	437
46.9586	401	406	435	445	425	446	389	400	400	421	398	428	434	423	389	407	398	365	444	421	422	431	430	446	443	395	448	410	425	425	442	451	424	421	436	396	436	426	414	418	433	432	429	401
46.9781	423	407	415	416	416	461	428	436	409	396	400	415	424	389	416	408	441	440	439	412	411	388	420	410	390	418	426	413	449	434	391	470	418	424	414	398	449	394	391	413	434	441	444	409
46.9975	415	458	424	408	415	402	438	415	419	455	421	439	424	398	418	444	465	407	426	432	449	483	437	411	414	432	460	404	388	451	430	427	415	433	436	432	395	379	382	400	444	391	437	394
47.0169	390	426	386	418	414	416	400	374	412	392	376	422	425	399	394	421	416	398	410	424	388	421	441	394	410	400	402	417	391	411	405	417	418	416	425	420	430	415	414	418	415	438	434	403
47.0363	453	385	401	432	387	400	410	383	420	408	458	397	421	391	389	443	434	402	427	419	414	441	407	402	375	430	425	413	380	380	426	370	404	436	412	443	419	413	395	406	438	429	426	423
47.0557	430	407	436	422	428	358	373	438	370	408	353	398	423	436	415	382	389	418	407	441	415	384	422	398	395	396	415	413	417	400	378	388	386	430	412	381	427	445	432	437	413	446	408	410
47.0751	377	406	439	421	374	419	411	432	415	394	383	434	425	383	395	382	429	378	372	382	392	418	448	433	407	399	399	412	400	416	372	404	374	375	388	390	413	412	364	427	398	388	385	421
47.0946	372	392	383	438	385	433	417	411	421	385	407	357	407	387	405	378	430	410	388	401	426	405	378	398	413	382	383	366	422	378	427	377	397	401	400	403	374	414	393	405	402	396	396	397
47.114	412	393	386	413	369	388	404	356	400	378	358	386	370	397	387	355	380	390	419	364	381	418	354	399	427	425	385	414	423	410	433	358	427	406	421	430	382	370	380	404	392	368	421	410
47.1334	421	410	404	383	392	404	397	392	410	378	426	416	387	404	393	392	393	394	405	389	426	421	397	394	401	392	392	428	373	371	373	381	387	391	371	413	409	406	408	424	426	385	366	381
47.1528	399	404	370	409	387	388	401	413	402	378	396	412	452	399	398	398	379	403	365	419	376	390	411	401	388	381	426	374	386	404	387	388	405	375	424	360	390	390	408	389	399	426	431	386
47.1722	417	394	372	387	397	396	371	400	375	394	427	420	408	393	387	410	383	393	357	403	390	367	392	391	373	391	378	364	357	435	361	389	380	403	365	428	419	379	366	404	404	410	401	432
47.1917	405	396	418	386	397	401	385	393	381	398	417	391	385	406	370	387	402	386	408	384	410	372	435	382	401	387	384	432	399	385	388	378	379	381	375	365	412	371	368	365	393	382	404	358
47.2111	406	346	421	393	419	368	437	426	423	434	422	374	398	370	400	392	382	368	396	371	431	384	397	388	342	399	382	398	396	380	367	409	380	396	376	383	390	389	387	388	388	394	406	393
47.2305	379	439	396	391	375	397	387	376	415	400	387	371	400	344	377	395	402	390	364	420	403	408	427	364	369	389	392	419	391	374	374	385	353	418	389	370	427	370	394	409	381	408	394	417
47.2499	358	412	365	393	384	406	416	378	421	426	389	386	343	365	402	415	357	374	361	373	371	412	387	393	401	397	399	416	387	393	367	376	396	344	399	398	402	375	387	364	381	414	374	395
47.2693	399	368	397	394	373	391	376	416	362	361	391	417	396	377	415	407	388	367	361	387	385	376	382	409	388	374	380	361	390	357	409	354	388	361	382	392	360	408	392	406	420	398	378	375
47.2887	400	405	398	372	382	404	363	409	376	423	410	410	361	404	398	397	368	424	374	358	395	392	382	373	402	375	387	381	390	423	363	409	395	380	385	370	399	382	363	387	414	401	368	371
47.3082	390	401	378	366	373	408	389	408	375	399	372	399	387	399	396	364	378	380	370	390	392	378	386	386	375	425	413	367	380	373	420	405	363	376	388	422	404	404	398	399	404	390	356	399
47.3276	392	369	359	377	395	366	352	379	386	412	354	368	420	382	406	407	390	373	413	404	403	393	376	387	386	394	368	350	414	396	374	350	384	377	415	391	369	394	376	418	402	401	343	351
47.347	375	334	384	416	392	361	387	325	362	369	375	374	362	397	384	416	416	391	392	412	381	359	392	395	385	329	433	351	382	381	383	400	376	383	381	392	348	397	369	404	387	387	376	409
47.3664	359	379	352	404	391	398	378	391	395	380	403	416	329	373	424	385	367	412	361	392	389	415	361	374	374	408	380	362	384	361	418	412	382	386	380	384	374	373	392	382	405	381	385	392
47.3858	433	372	387	413	385	410	362	395	413	389	400	396	372	365	380	363	359	402	385	373	392	370	399	388	389	417	353	390	367	382	372	394	420	413	350	392	365	372	417	401	383	398	394	360
47.4052	399	342	392	376	395	361	368	377	386	364	373	376	372	396	385	366	385	399	385	400	373	395	393	410	384	372	364	386	348	401	412	369	383	407	382	389	377	391	357	396	363	388	418	393
47.4247	425	390	376	393	386	400	384	369	399	432	394	391	382	372	379	359	400	378	397	347	415	392	406	396	400	386	396	365	369	385	431	418	383	396	398	361	387	398	438	382	389	385	395	388
47.4441	396	403	364	378	387	388	385	412	392	390	407	363	405	374	378	385	346	392	398	384	374	373	347	393	390	374	427	359	389	374	384	387	362	372	383	400	364	380	368	400	418	377	352	395
47.4635	374	375	394	386	418	382	386	371	405	359	387	381	360	384	418	381	367	431	380	406	379	395	409	359	379	391	399	391	396	383	390	367	377	386	381	425	400	369	356	399	356	388	405	423
47.4829	357	369	385	411	387	384	419	426	393	403	381	390	414	394	375	390	366	349	385	417	403	371	388	360	367	396	421	388	354	376	357	383	403	386	394	360	368	388	369	345	392	378	390	411
47.5023	405	386	372	380	369	388	392	346	369	370	369	395	388	419	382	381	384	389	396	354	413	377	411	378	381	412	376	380	396	376	363	343	394	390	383	399	417	386	395	404	413	381	355	432
47.5217	392	387	377	401	403	363	412	411	381	384	362	375	387	397	371	371	388	419	405	384	376	426	408	375	397	382	362	357	402	385	374	404	365	394	370	377	389	394	377	374	415	391	375	384
47.5412	395	378	414	374	385	370	364	402	376	392	360	380	413	394	391	420	412	414	404	405	393	435	397	360	410	374	383	379	371	403	385	351	403	387	377	381	397	373	373	388	410	368	384	390
47.5606	391	390	412	378	374	341	443	394	367	373	390	392	359	400	424	391	366	401	385	341	381	389	373	377	413	358	410	401	394	390	373	389	402	368	364	366	393	365	364	387	406	372	405	408
47.58	420	395	390	374	397	429	395	385	395	351	387	424	378	380	366	386	378	349	402	405	365	379	410	357	392	365	372	420	385	401	399	387	355	374	426	400	369	398	383	401	381	396	353	393
47.5994	393	388	349	378	388	378	374	372	393	427	385	378	380	394	367	375	394	374	377	402	403	391	366	386	361	408	373	383	374	390	373	388	394	416	378	388	381	393	385	385	371	377	378	401
47.6188	395	393	390	391	422	416	408	357	371	393	390	398	373	412	386	354	411	381	391	389	389	386	399	397	349	340	361	386	378	367	375	411	375	387	420	339	406	374	366	368	425	368	361	366
47.6382	388	384	371	429	386	386	384	404	405	384	380	405	420	382	347	376	397	403	378	342	382	386	398	397	386	361	418	391	369	394	364	395	393	401	381	389	389	395	383	407	422	405	408	378
47.6577	375	359	394	372	396	395	392	409	408	370	380	419	369	398	392	375	390	391	359	376	388	382	368	395	386	382	422	398	390	374	357	368	394	384	375	388	389	354	393	397	417	400	364	421
47.6771	385	380	407	397	381	401	400	376	374	402	430	374	403	404	354	325	394	388	394	386	371	391	389	359	399	400	393	412	422	394	414	394	373	386	395	398	409	361	419	375	375	373	409	377
47.6965	439	391	451	379	400	354	421	385	406	392	368	436	428	422	407	375	378	414	375	365	451	389	354	376	398	385	388	373	362	405	423	381	411	397	348	387	364	355	407	407	386	378	383	369
47.7159	380	374	392	368	393	378	398	397	379	390	352	387	375	406	386	399	369	359	375	385	407	380	404	365	376	364	415	397	362	383	396	399	397	355	390	429	394	401	389	378	368	355	378	378
47.7353	408	410	403	374	389	377	406	394	383	380	411	398	400	400	361	414	393	384	404	425	396	372	392	408	400	364	364	423	423	417	386	394	367	379	363	404	378	381	377	434	378	410	381	353
47.7547	436	387	387	414	368	385	442	381	380	399	368	404	395	398	403	412	373	386	387	415	390	390	381	373	359	374	371	382	404	381	367	401	401	387	413	404	404	397	366	372	409	363	386	365
47.7742	433	389	374	391	399	407	456	413	399	408	418	399	421	378	390	418	397	398	379	342	378	401	353	371	385	370	402	404	407	441	400	370	408	366	358	388	428	397	390	368	375	418	397	404
47.7936	383	385	383	409	401	424	383	400	413	392	380	387	403	411	430	408	425	366	429	366	396	395	351	402	378	350	399	386	368	383	372	412	409	418	376	426	398	386	389	380	371	377	404	366
47.813	415	422	377	394	373	456	422	416	409	409	390	384	378	393	383	391	420	371	397	420	393	390	366	377	381	395	374	363	413	368	379	395	363	423	381	379	447	382	399	396	392	397	417	392
47.8324	411	429	421	422	393	355	391	421	414	435	387	436	378	426	400	417	376	429	372	420	383	374	382	385	367	433	372	398	435	372	390	382	426	412	404	390	359	367	387	381	385	397	395	423
47.8518	425	405	429	437	420	412	431	394	390	416	393	384	411	401	425	376	411	351	405	381	383	403	370	382	359	396	367	401	399	384	423	388	443	439	409	343	393	398	420	392	387	434	425	460
47.8713	421	384	373	430	385	416	411	388	394	381	384	413	390	394	405	366	411	409	400	394	374	386	384	415	402	392	381	386	377	413	397	394	444	438	426	358	399	386	367	380	387	390	425	381
47.8907	425	402	405	398	384	396	414	438	451	446	422	397	438	396	405	403	390	406	411	385	379	388	420	394	373	398	378	424	371	371	403	425	404	422	405	394	410	398	384	384	394	429	420	400
47.9101	435	431	417	405	380	389	369	431	409	409	435	417	423	412	411	422	378	409	392	351	421	364	379	386	378	389	394	383	421	390	379	399	409	434	397	391	400	416	408	393	367	419	387	385
47.9295	410	460	421	405	425	398	413	434	417	426	428	437	388	419	389	404	393	384	430	399	362	384	354	397	401	384	394	365	424	382	396	401	453	396	428	409	434	393	418	357	416	387	425	391
47.9489	415	455	374	428	424	456	431	419	424	411	453	376	472	367	410	384	400	380	372	380	417	389	387	396	363	413	339	373	387	409	427	415	427	393	388	406	418	389	411	412	444	411	417	439
47.9683	449	463	437	408	443	447	419	403	424	449	403	437	428	394	412	388	379	417	375	369	404	344	392	359	398	366	386	392	379	387	383	454	410	418	427	395	430	408	414	397	413	421	427	428
47.9878	467	437	424	399	441	437	452	426	480	410	463	414	443	428	435	392	363	364	383	399	362	367	409	406	392	406	371	389	375	400	407	413	440	413	401	423	447	449	377	442	435	412	402	431
48.0072	488	436	476	424	447	418	469	425	419	422	421	419	437	425	398	360	420	401	400	402	386	378	399	392	374	422	418	380	388	415	358	424	406	406	396	392	435	450	441	414	437	458	476	406
48.0266	462	477	446	457	466	443	432	479	431	437	463	426	421	391	421	400	411	397	383	367	412	358	342	429	389	369	390	418	433	417	378	465	412	420	432	440	432	449	451	434	416	447	439	432
48.046	448	520	432	416	504	496	414	419	449	454	445	431	426	432	400	389	377	425	398	378	364	376	378	378	374	396	402	394	364	428	392	435	416	441	450	411	407	424	441	452	427	433	457	419
48.0654	502	496	481	430	498	496	471	485	444	443	473	426	426	420	391	384	386	384	387	394	383	371	378	361	376	427	424	384	415	402	428	427	458	444	429	396	463	456	452	460	450	471	472	490
48.0848	514	538	528	422	543	454	481	511	496	505	470	428	455	453	420	383	374	384	388	422	390	370	380	341	407	404	402	383	385	398	423	443	457	412	425	429	467	475	486	475	496	477	502	494
48.1043	549	631	543	493	508	529	526	532	465	458	507	462	447	410	430	386	409	366	386	389	370	401	381	410	405	423	437	393	419	421	443	445	452	521	472	476	481	479	462	507	487	508	521	469
48.1237	620	609	583	499	524	482	517	538	504	486	447	435	523	416	396	419	389	388	365	372	369	383	400	405	398	403	408	409	426	444	437	432	443	447	439	487	511	507	524	526	546	550	530	527
48.1431	577	593	551	486	563	556	488	474	477	519	474	465	479	428	421	436	386	400	383	418	373	357	385	386	429	385	385	404	419	457	419	475	456	516	494	477	542	504	519	523	578	572	554	559
48.1625	623	594	598	538	563	536	534	544	508	507	442	487	479	446	415	368	404	407	372	399	370	415	405	369	376	400	395	420	418	360	470	471	440	485	477	461	523	523	546	533	563	553	583	540
48.1819	586	561	595	532	525	547	526	522	470	479	502	460	503	436	431	416	380	370	442	404	351	407	379	346	401	357	389	432	439	453	446	462	447	457	497	544	520	575	577	625	600	577	613	566
48.2013	549	566	571	546	564	557	532	519	538	473	500	449	502	469	413	410	432	380	419	386	408	393	386	386	369	384	390	396	426	411	467	463	456	527	486	518	618	546	570	565	654	501	552	581
48.2208	576	575	597	584	544	558	537	475	510	524	489	488	464	462	423	403	398	380	396	414	407	401	397	379	380	399	394	410	418	451	464	488	452	469	496	540	551	577	528	604	579	590	555	628
48.2402	596	573	572	594	558	546	552	532	487	498	463	513	432	502	386	391	380	351	368	380	399	379	386	382	376	391	406	371	409	426	435	473	513	496	487	482	533	559	608	560	538	567	611	581
48.2596	530	545	547	574	556	523	565	523	512	501	500	466	444	480	492	469	424	435	398	355	360	349	405	355	344	358	406	405	426	474	460	489	487	510	506	543	538	556	558	565	556	596	518	546
48.279	531	510	483	556	530	528	527	546	487	472	482	483	465	483	476	424	416	376	399	400	410	383	396	404	416	382	406	407	409	474	507	491	472	532	506	546	575	493	544	537	573	560	584	547
48.2984	523	480	515	538	480	536	499	507	489	501	516	436	478	482	458	434	413	432	398	362	372	348	369	391	356	384	429	404	461	477	523	441	500	497	523	529	528	538	547	526	558	541	489	538
48.3178	522	495	491	547	496	498	513	528	502	453	464	442	522	515	463	453	442	387	395	396	404	395	384	349	397	409	427	394	423	464	487	507	542	500	515	577	486	523	508	519	493	545	482	524
48.3373	500	503	489	528	438	516	541	478	483	492	497	514	484	479	434	503	396	404	390	402	349	372	393	405	398	366	397	381	463	455	540	476	486	473	519	498	526	507	543	527	488	528	484	523
48.3567	455	476	457	595	522	470	497	483	489	515	481	481	492	462	487	466	412	411	402	387	400	372	410	395	396	381	413	464	475	513	507	514	504	448	487	504	543	505	456	506	504	507	486	496
48.3761	418	441	446	508	490	453	498	504	471	460	480	490	488	465	433	467	426	408	364	368	394	378	378	363	355	371	391	426	475	479	464	493	424	501	465	489	462	483	473	501	538	469	475	512
48.3955	411	455	436	489	466	448	478	473	496	469	434	486	485	486	430	541	434	394	394	356	363	396	367	397	393	381	387	450	524	508	484	490	496	475	498	489	495	491	491	487	500	479	462	518
[truncated: 320 more rows]

## Sheet: Fig.3b
X: 2-Theta (degree)	Y: Intensity (a.u.)	Y: Intensity (a.u.)	Y: Intensity (a.u.)	Y: Intensity (a.u.)	Y: Intensity (a.u.)	Y: Intensity (a.u.)	Y: Intensity (a.u.)	Y: Intensity (a.u.)	Y: Intensity (a.u.)	Y: Intensity (a.u.)	Y: Intensity (a.u.)	Y: Intensity (a.u.)	Y: Intensity (a.u.)	Y: Intensity (a.u.)	Y: Intensity (a.u.)	Y: Intensity (a.u.)	Y: Intensity (a.u.)	Y: Intensity (a.u.)	Y: Intensity (a.u.)	Y: Intensity (a.u.)	Y: Intensity (a.u.)	Y: Intensity (a.u.)	Y: Intensity (a.u.)	Y: Intensity (a.u.)	Y: Intensity (a.u.)	Y: Intensity (a.u.)	Y: Intensity (a.u.)	Y: Intensity (a.u.)	Y: Intensity (a.u.)	Y: Intensity (a.u.)	Y: Intensity (a.u.)	Y: Intensity (a.u.)	Y: Intensity (a.u.)	Y: Intensity (a.u.)	Y: Intensity (a.u.)	Y: Intensity (a.u.)	Y: Intensity (a.u.)	Y: Intensity (a.u.)	Y: Intensity (a.u.)	Y: Intensity (a.u.)	Y: Intensity (a.u.)	Y: Intensity (a.u.)	Y: Intensity (a.u.)	Y: Intensity (a.u.)	Y: Intensity (a.u.)	Y: Intensity (a.u.)	Y: Intensity (a.u.)	Y: Intensity (a.u.)	Y: Intensity (a.u.)
9.6	461	463	488	457	485	442	469	488	440	442	464	432	442	465	422	402	440	416	409	406	469	407	427	421	419	423	413	429	393	431	408	426	427	427	435	398	413	453	413	422	411	435	407	403	392	408	406	424	421
9.6194	524	488	442	428	420	432	491	443	428	433	422	464	448	419	444	446	442	423	421	422	431	424	400	404	433	417	434	394	423	409	456	412	425	430	427	444	407	441	418	398	436	391	432	432	417	400	404	406	394
9.6388	493	429	451	428	461	427	438	444	472	420	456	438	409	437	419	439	439	419	410	377	414	419	448	384	414	404	424	431	422	447	406	441	408	426	423	401	436	428	387	430	438	445	370	422	403	389	411	397	383
9.6583	462	426	454	474	485	443	453	416	449	428	476	424	445	424	425	431	445	425	423	393	390	382	411	388	421	424	431	361	413	386	430	449	436	426	418	434	427	415	420	444	435	402	439	453	403	404	365	386	427
9.6777	473	472	403	445	449	451	418	478	445	464	439	474	433	420	419	437	423	380	396	428	446	429	454	370	384	428	437	414	403	457	444	427	438	388	447	416	412	426	423	426	425	466	424	429	419	390	410	351	400
9.6971	455	461	441	428	458	466	467	456	463	408	461	422	454	418	455	422	465	428	422	409	428	437	462	383	370	414	461	448	403	425	429	427	435	449	389	428	451	405	403	371	410	412	422	421	390	422	361	393	410
9.7165	483	495	496	450	420	443	438	431	423	421	433	443	439	419	421	457	413	440	408	424	425	401	391	416	446	442	433	415	441	426	409	400	395	390	425	410	415	417	424	409	419	444	387	422	406	401	390	420	415
9.7359	475	483	453	485	486	409	482	465	432	436	451	452	431	448	421	444	443	378	436	388	401	416	442	449	412	390	435	425	429	416	403	449	428	417	455	477	419	450	399	433	402	385	424	415	412	362	383	435	416
9.7553	499	464	432	471	459	463	420	478	417	436	441	436	438	440	447	455	422	411	434	418	404	400	414	442	451	407	409	410	412	444	435	421	426	421	389	443	441	413	385	421	415	410	405	423	430	389	389	387	379
9.7748	499	511	453	452	469	441	455	477	375	471	429	402	425	445	460	482	442	433	447	386	442	373	407	416	459	420	392	414	404	428	439	411	439	436	418	425	430	435	450	398	415	432	410	452	408	403	408	382	404
9.7942	458	481	490	448	429	477	484	434	456	442	419	453	478	435	445	448	415	454	443	448	438	403	409	404	401	443	398	435	441	411	426	428	375	442	394	404	401	461	436	397	413	452	420	422	386	392	418	388	373
9.8136	527	476	503	466	428	482	413	445	450	466	452	453	443	456	416	448	444	418	410	432	408	447	411	428	390	425	421	419	392	430	471	400	423	430	419	414	392	386	414	469	418	446	411	428	392	424	434	354	387
9.833	500	445	474	462	445	411	429	504	406	447	415	417	484	412	424	452	441	449	412	407	434	409	446	429	426	429	401	455	443	413	431	453	439	484	422	415	443	416	462	404	429	429	458	453	392	416	384	402	419
9.8524	481	518	458	433	485	500	470	462	491	451	427	391	434	431	421	482	442	433	420	429	420	416	424	468	439	417	443	436	411	401	456	407	472	461	440	430	458	431	421	392	424	418	388	446	410	386	401	414	379
9.8718	517	462	493	431	428	449	454	468	461	466	480	443	469	471	453	434	453	409	427	428	395	458	426	442	409	432	471	426	438	422	443	446	401	449	424	395	413	419	406	419	414	429	406	431	397	406	380	416	385
9.8913	485	475	443	487	547	470	445	488	445	445	445	429	430	446	417	475	454	437	422	430	444	449	428	459	449	435	445	471	381	417	432	446	425	411	452	406	416	415	417	398	470	419	463	425	409	393	438	393	396
9.9107	497	471	463	467	430	480	444	487	427	440	421	448	450	452	432	411	471	428	417	402	405	403	436	415	408	429	422	417	416	386	438	447	399	444	455	433	421	433	428	410	427	430	436	414	421	408	362	377	368
9.9301	447	442	476	455	437	487	471	471	433	464	472	456	435	447	408	421	402	445	458	440	433	422	431	397	424	394	430	435	431	412	441	418	444	434	401	456	450	417	402	447	386	407	454	384	415	379	398	379	408
9.9495	498	452	462	458	476	425	436	468	425	462	396	438	471	432	439	457	415	442	411	362	413	398	422	392	405	431	435	470	440	401	447	432	408	441	430	415	437	438	423	405	460	410	390	412	426	386	369	384	395
9.9689	478	463	478	445	447	476	396	465	430	440	484	414	387	462	437	426	470	406	416	403	410	417	377	414	442	425	411	389	403	385	402	410	447	450	409	463	429	438	409	396	443	401	404	406	391	403	408	398	387
9.9883	440	455	448	449	451	483	449	397	428	474	455	435	418	431	410	376	414	424	376	363	414	391	453	398	409	472	419	370	404	413	410	401	418	421	387	399	376	405	440	454	404	445	446	432	414	362	343	364	390
10.0078	475	464	464	420	472	451	453	386	426	481	393	431	462	435	419	415	412	408	418	459	413	426	399	415	428	398	415	415	412	378	425	390	397	411	407	436	403	413	388	438	440	434	443	394	340	388	375	401	381
10.0272	447	483	438	458	417	465	401	451	437	389	403	423	412	438	401	452	440	427	425	412	379	404	410	410	447	363	380	415	411	400	416	455	379	392	396	379	398	428	407	406	407	402	399	388	412	383	377	349	397
10.0466	473	481	417	439	457	428	396	471	417	423	412	447	445	425	378	401	420	408	439	430	415	371	393	372	412	407	403	414	405	406	390	393	412	433	391	401	411	424	397	397	402	419	364	418	418	369	392	351	391
10.066	498	450	430	435	440	443	408	417	391	426	438	431	444	405	405	403	412	433	379	389	353	363	413	407	432	419	365	404	397	372	387	407	412	397	366	414	390	370	390	388	407	428	411	403	359	401	393	364	378
10.0854	511	428	432	434	423	427	471	450	440	403	415	431	437	418	420	425	436	432	420	391	375	420	395	431	428	360	428	435	402	387	384	375	390	411	415	413	412	394	391	425	404	396	393	405	395	383	397	385	396
10.1048	495	451	435	457	444	432	423	432	410	439	400	390	414	434	412	417	418	419	397	391	385	420	443	374	366	393	401	421	409	419	414	360	405	378	417	381	401	403	412	400	406	415	425	417	351	361	376	380	364
10.1243	503	481	458	456	435	387	439	436	448	450	452	429	402	441	422	409	422	402	400	393	391	413	426	419	368	391	361	434	402	384	398	377	390	362	396	386	393	387	360	358	438	371	443	366	378	384	367	363	371
10.1437	514	446	435	433	441	406	429	429	471	423	429	410	418	434	381	411	396	403	375	395	410	404	413	428	429	362	393	417	433	378	387	395	416	406	424	410	437	411	454	398	372	393	391	392	392	403	347	360	406
10.1631	495	467	421	454	401	398	437	473	413	450	436	387	438	409	396	384	431	419	384	387	410	364	410	399	414	430	397	417	379	373	413	385	403	372	390	444	423	399	424	397	366	393	390	372	388	383	373	377	392
10.1825	474	398	373	438	396	439	423	428	422	434	393	442	407	424	401	369	384	419	410	383	393	413	431	351	407	414	381	436	419	376	380	391	355	423	393	386	421	397	391	409	415	393	376	370	399	368	379	400	387
10.2019	497	407	407	413	446	437	436	434	406	400	416	391	428	431	409	405	447	385	403	382	334	366	401	422	388	406	405	400	475	401	410	403	373	406	374	373	443	404	420	411	399	425	387	406	417	357	373	356	373
10.2213	466	493	415	457	468	415	435	416	425	385	392	437	402	396	394	382	381	387	382	385	369	408	393	413	366	440	403	375	398	379	362	390	409	416	395	405	413	409	400	413	423	428	422	411	374	359	353	348	381
10.2408	485	445	425	420	371	452	407	436	389	403	464	407	424	396	386	386	395	410	417	409	404	401	402	388	447	366	399	383	371	383	362	386	331	386	407	364	374	400	387	364	435	363	441	397	381	385	371	361	399
10.2602	430	474	415	419	411	397	416	405	395	461	389	404	372	414	397	424	396	394	393	386	396	405	402	385	414	378	355	403	419	367	391	398	429	379	410	385	398	365	433	420	382	394	380	406	361	373	392	362	371
10.2796	470	447	430	429	451	452	426	387	400	398	390	412	381	416	399	392	425	446	363	421	385	389	411	387	352	396	387	407	384	405	414	419	419	393	389	401	369	405	397	387	413	387	427	402	357	365	366	378	384
10.299	417	438	455	471	398	420	442	398	401	445	418	439	434	358	380	402	422	425	350	390	411	384	405	385	368	395	380	386	386	407	386	384	414	366	368	403	414	388	394	369	403	385	371	392	383	359	366	375	354
10.3184	438	433	446	427	459	434	418	413	397	419	447	395	393	384	405	431	387	414	410	405	365	405	366	363	408	398	360	392	383	417	384	383	395	367	403	406	406	410	385	427	424	395	422	365	359	367	349	364	381
10.3379	452	429	467	404	426	389	397	435	470	417	464	383	448	406	380	401	395	377	387	397	399	381	381	414	398	357	382	343	382	361	359	406	412	379	363	380	389	368	386	412	362	380	390	397	352	392	348	359	354
10.3573	483	453	430	413	406	446	411	412	413	413	425	419	398	394	411	433	428	385	394	398	361	381	363	363	373	377	416	403	390	376	385	387	404	402	406	373	364	368	384	373	388	383	357	360	356	391	381	377	381
10.3767	436	435	433	408	422	423	416	425	419	393	398	392	423	429	396	409	423	397	371	463	384	362	361	400	376	401	359	352	378	410	370	374	404	427	391	371	380	335	464	400	378	411	376	388	384	355	365	358	369
10.3961	463	453	397	400	395	416	445	407	441	377	374	378	423	361	409	384	405	421	372	382	413	368	366	340	388	374	365	389	371	362	384	386	391	388	381	356	380	345	381	359	383	376	371	434	371	386	348	356	377
10.4155	440	381	459	445	410	415	420	353	386	384	404	405	434	402	384	378	383	409	389	394	372	406	393	390	377	389	373	375	362	400	374	388	429	380	380	366	389	357	409	368	383	352	393	377	365	337	365	350	389
10.4349	430	423	408	434	417	376	439	426	415	411	393	421	447	416	379	399	422	406	396	380	390	361	408	362	413	340	409	388	430	406	347	395	388	361	380	398	379	378	382	383	374	397	408	380	346	373	385	374	344
10.4544	479	485	415	403	429	428	430	398	418	381	415	420	412	431	369	435	376	360	411	385	372	402	375	397	361	385	369	374	334	398	383	396	381	405	360	391	373	372	366	397	384	392	352	383	363	366	375	346	350
10.4738	444	407	447	431	417	406	423	413	413	415	413	374	380	420	400	417	413	367	409	407	397	375	373	358	387	390	387	375	396	356	402	378	418	364	377	383	361	384	387	410	387	370	411	365	352	366	339	325	338
10.4932	494	435	399	394	376	392	422	427	396	394	404	379	380	411	384	381	376	370	363	367	403	354	368	385	397	390	389	424	388	378	385	400	406	381	401	382	396	400	376	391	398	388	365	397	382	330	359	355	346
10.5126	478	419	418	395	422	437	374	405	420	387	391	408	368	400	406	405	426	393	358	366	352	408	378	415	359	369	378	395	408	338	387	439	391	409	380	405	371	378	402	377	386	378	381	391	395	379	382	335	379
10.532	418	425	443	418	423	386	417	392	371	392	420	406	376	381	453	380	359	398	387	374	398	347	355	384	372	385	336	361	426	397	349	416	393	386	372	422	370	410	422	380	402	364	403	397	374	334	351	394	340
10.5514	423	416	392	449	447	386	356	384	408	384	391	367	422	395	403	395	343	383	351	399	375	392	399	362	383	394	393	368	408	386	377	402	398	387	390	375	373	371	416	386	369	378	414	347	377	370	388	353	358
10.5709	425	445	443	420	401	429	399	402	375	407	422	399	414	376	428	372	385	383	351	357	351	390	341	388	356	377	364	369	368	386	399	392	372	379	409	349	397	343	401	405	353	358	394	401	400	361	348	348	340
10.5903	423	422	453	391	395	374	402	363	436	388	383	400	377	385	403	383	406	391	401	406	381	360	365	396	358	378	377	358	366	404	358	387	370	400	394	405	366	346	420	344	393	382	389	365	338	384	372	339	356
10.6097	434	419	449	388	394	412	447	392	435	384	363	414	461	389	406	398	429	397	381	391	381	386	345	391	369	347	399	359	397	360	394	374	336	377	356	380	371	373	347	394	423	352	401	401	372	336	350	338	332
10.6291	425	390	407	412	427	386	410	379	407	423	390	385	387	385	401	332	381	414	379	422	374	374	356	356	394	372	358	383	336	361	367	372	413	423	363	383	407	381	372	355	347	393	394	373	361	360	347	377	344
10.6485	462	393	395	419	434	416	409	404	390	379	436	427	393	401	422	363	311	395	389	384	410	389	373	383	396	379	364	407	387	375	363	339	387	440	349	383	357	346	388	362	368	379	355	361	356	337	343	369	337
10.6679	470	403	409	393	442	363	390	418	381	416	404	407	407	394	379	384	385	410	370	394	347	336	345	372	385	351	371	352	379	362	375	395	367	337	394	388	367	377	371	338	385	380	382	382	353	341	363	396	324
10.6874	436	420	388	437	395	404	408	377	383	401	420	356	362	391	379	400	392	408	357	405	354	357	393	390	360	361	389	394	351	357	371	349	434	373	398	374	348	340	364	385	363	365	362	361	387	354	321	354	329
10.7068	428	380	447	413	362	385	416	344	391	406	412	382	391	392	405	389	386	379	362	358	413	346	344	374	362	364	405	387	354	374	401	351	374	365	397	366	396	368	386	360	384	358	345	369	350	360	377	383	332
10.7262	442	377	435	424	402	362	410	385	404	404	376	383	390	379	408	398	359	353	362	388	380	359	384	362	389	374	350	377	351	358	360	391	356	370	393	362	374	396	373	371	379	375	350	365	369	357	336	329	360
10.7456	468	444	415	403	409	379	458	376	410	417	367	405	381	367	399	401	376	413	386	402	392	388	378	378	348	369	369	361	382	395	387	389	382	342	363	367	405	362	392	365	359	358	345	332	393	351	310	308	369
10.765	447	408	421	415	371	369	404	419	411	380	374	374	386	386	382	425	396	383	383	365	401	372	352	350	366	397	390	396	352	371	361	365	377	362	318	380	350	375	378	356	344	384	376	377	373	314	328	330	352
10.7844	425	387	414	401	378	404	412	428	420	398	356	398	385	356	389	354	395	382	379	375	329	357	401	362	390	380	386	359	359	386	398	393	402	369	353	386	340	393	395	399	360	323	354	387	343	338	379	320	350
10.8039	413	408	396	404	436	407	413	417	360	405	368	389	372	356	406	431	387	366	349	357	354	364	373	409	330	356	321	391	380	352	375	367	415	394	317	374	381	342	371	396	376	361	358	364	351	353	367	388	300
10.8233	444	388	409	405	371	414	385	402	414	409	387	385	416	389	390	353	400	381	365	379	364	358	363	372	397	387	324	330	393	360	350	360	410	364	374	356	327	375	357	375	364	338	366	398	370	353	348	366	340
10.8427	445	403	407	389	398	410	392	422	387	410	386	442	375	369	366	401	357	377	354	382	349	344	342	391	374	360	374	366	391	357	372	381	346	383	376	349	334	363	370	371	363	374	366	346	373	378	331	336	358
10.8621	457	400	429	453	375	399	404	419	394	380	358	408	377	382	398	404	393	371	370	339	385	353	349	334	348	318	395	362	374	359	357	398	375	377	391	371	397	361	384	355	352	353	370	376	366	367	325	338	368
10.8815	443	389	431	413	365	395	397	391	390	399	384	425	406	354	382	397	406	399	366	368	349	357	338	353	360	372	387	365	359	364	371	392	352	363	355	396	361	409	403	366	362	372	363	371	316	339	361	330	353
10.901	419	396	414	377	440	381	364	399	406	390	398	418	357	416	379	389	385	416	384	354	354	353	352	384	341	397	360	362	355	370	406	354	348	380	359	383	374	331	350	353	379	381	379	362	306	348	333	341	367
10.9204	451	420	404	398	408	388	376	373	383	348	395	365	397	384	370	388	381	389	357	389	356	344	393	370	370	394	361	369	367	376	390	368	381	357	363	356	398	398	406	335	342	385	362	370	331	349	336	370	332
10.9398	419	403	415	391	430	391	372	389	381	362	387	363	383	364	371	350	385	380	378	391	348	352	340	355	381	395	354	355	390	379	366	383	358	387	351	384	383	355	376	368	368	369	377	378	345	340	322	357	336
10.9592	436	427	419	405	402	388	389	407	379	356	397	360	377	374	393	377	373	350	381	384	361	362	372	382	391	377	421	358	344	384	345	355	376	360	373	392	370	345	345	338	339	350	343	397	367	356	351	324	362
10.9786	398	394	405	414	423	382	413	387	388	372	374	389	379	428	386	349	339	377	354	377	364	339	373	402	364	390	369	347	372	341	373	371	373	369	383	375	364	360	387	345	362	357	377	388	358	284	338	346	320
10.998	437	437	383	421	406	364	365	371	404	409	367	384	394	412	341	365	382	347	366	373	380	335	365	365	337	382	382	357	317	338	404	345	347	346	346	393	377	387	362	336	372	373	322	370	362	349	308	314	345
11.0175	446	397	396	394	421	382	390	409	377	393	379	354	377	380	347	370	374	364	349	342	384	378	363	361	324	346	333	354	366	349	345	382	327	371	325	386	355	365	359	348	356	348	384	376	357	331	341	340	375
11.0369	432	399	388	403	421	402	397	406	365	409	355	368	366	370	391	392	415	368	369	346	369	338	334	391	356	371	369	370	361	389	374	364	356	361	353	359	371	378	376	379	360	346	356	368	324	335	322	324	310
11.0563	431	379	404	387	398	373	383	397	372	416	396	378	366	403	369	367	400	371	391	372	380	347	348	346	360	393	378	341	333	377	360	364	350	390	345	380	355	350	375	339	357	367	381	340	349	366	318	316	308
11.0757	408	396	357	372	403	381	351	432	374	410	369	410	347	380	367	404	381	369	377	372	373	393	365	364	364	328	363	392	329	344	369	394	361	347	361	359	347	330	386	374	422	373	381	383	365	348	352	338	373
11.0951	464	388	390	418	386	406	405	432	370	380	353	353	390	410	395	362	402	373	354	372	350	353	338	352	335	366	359	380	379	389	363	340	347	374	379	355	345	361	386	375	316	367	353	357	336	294	314	326	347
11.1145	431	413	375	414	386	434	376	407	393	361	352	400	347	352	376	353	367	360	353	377	374	340	350	335	375	355	353	336	330	350	372	362	375	360	341	352	382	349	356	347	337	382	374	369	347	313	370	326	301
11.134	400	358	380	415	430	415	363	381	356	394	355	371	394	382	391	374	345	361	351	376	332	360	326	345	377	353	384	327	371	365	383	374	349	365	356	347	374	353	357	373	360	328	372	378	345	333	369	312	315
11.1534	450	424	411	381	359	375	337	369	359	417	410	416	370	348	368	367	369	363	385	356	380	372	337	328	371	402	372	381	373	338	373	362	357	352	361	362	342	386	359	333	365	363	345	372	335	317	325	307	300
11.1728	444	406	387	380	399	420	374	398	381	359	392	397	421	410	362	356	406	365	373	381	390	365	378	347	369	365	359	366	346	367	321	352	396	387	355	363	398	372	377	357	325	368	361	353	354	336	324	335	308
11.1922	428	398	352	389	399	387	372	402	354	378	389	395	367	371	332	376	407	381	350	319	349	345	339	322	337	352	409	345	355	369	341	380	338	419	352	338	343	367	370	355	337	375	327	328	336	334	334	302	349
11.2116	443	436	364	361	363	372	390	396	367	412	379	384	347	371	353	369	369	385	365	332	381	336	386	352	382	354	365	348	343	332	320	327	349	347	351	376	378	343	371	368	388	383	361	353	337	325	322	342	308
11.231	420	374	388	406	432	416	373	408	362	403	339	407	386	356	362	398	390	391	403	374	341	389	359	369	364	344	370	354	354	353	339	335	341	381	350	363	382	350	353	365	341	339	342	362	356	319	327	313	306
11.2505	470	418	329	374	354	356	391	384	377	376	400	344	384	400	377	372	339	377	379	366	391	358	351	357	357	398	377	395	343	308	369	328	343	361	348	347	353	383	367	347	387	367	345	350	321	356	326	316	336
11.2699	425	381	444	400	379	399	374	371	381	411	376	384	360	392	352	368	361	376	373	350	384	393	345	358	351	357	326	398	365	336	378	337	375	341	371	351	368	375	375	354	355	362	360	340	350	344	320	350	332
11.2893	457	389	340	341	413	356	391	411	353	322	379	382	419	333	360	366	356	369	379	340	340	341	391	372	367	366	347	360	337	297	366	348	347	347	319	351	364	365	366	328	328	353	357	348	309	348	329	329	305
11.3087	431	356	378	400	415	409	424	364	392	403	383	400	402	377	346	356	389	346	368	346	360	346	366	354	355	365	372	366	385	348	358	362	346	348	299	335	357	379	358	350	354	338	383	350	321	316	334	302	329
11.3281	417	426	404	382	391	364	396	393	377	427	380	348	383	397	347	368	370	400	349	308	378	323	359	348	307	350	341	360	353	343	337	362	360	321	357	321	391	376	392	388	333	380	340	336	311	346	314	350	305
11.3475	444	423	385	413	370	416	349	368	357	363	400	399	382	369	342	343	395	359	338	372	379	340	375	338	320	379	355	369	362	368	362	340	327	379	351	388	364	393	382	389	354	354	341	338	310	309	324	322	328
11.367	418	384	420	435	400	406	323	417	354	345	409	388	346	360	370	371	370	357	349	357	377	385	356	356	330	370	354	379	358	334	336	343	373	367	363	354	326	353	347	379	320	345	373	344	321	343	330	319	293
11.3864	435	410	390	422	374	341	341	385	402	375	379	362	370	400	339	369	384	362	333	377	346	345	359	354	364	354	339	375	338	346	339	328	348	358	361	350	388	372	361	375	382	362	381	351	363	376	327	337	309
11.4058	417	406	397	394	399	406	351	410	378	338	348	343	374	348	355	323	379	349	326	342	333	355	363	342	357	348	365	355	375	353	339	338	322	337	360	358	350	342	355	322	371	366	352	344	324	333	354	325	335
11.4252	418	427	400	378	392	389	351	378	357	398	375	401	360	391	362	365	379	358	360	363	365	362	324	362	381	353	314	371	347	359	346	344	336	336	340	357	313	362	372	358	366	362	315	345	317	331	350	300	368
11.4446	453	378	401	380	345	389	373	377	366	386	368	418	410	386	372	387	371	387	354	356	356	325	356	332	347	326	351	369	337	354	327	343	346	345	343	350	345	331	333	375	338	320	369	370	373	344	327	358	315
11.464	416	420	415	423	367	380	384	363	381	379	392	366	350	381	354	348	371	351	316	375	348	313	384	350	330	332	304	371	361	322	349	343	357	335	360	339	352	330	367	311	331	374	355	324	352	358	347	347	327
11.4835	410	395	352	348	356	372	389	366	345	383	368	369	356	375	354	344	317	373	359	347	355	348	353	371	370	367	336	353	360	341	333	343	354	359	335	348	331	334	350	362	333	315	334	321	325	326	332	316	323
11.5029	437	404	364	408	382	399	394	358	376	373	386	357	396	357	371	380	392	377	335	358	367	356	338	355	377	349	346	362	375	369	325	326	354	370	369	374	337	344	344	343	348	370	341	344	319	312	297	310	323
11.5223	394	391	401	392	394	373	374	372	352	382	387	337	374	352	386	369	383	366	366	382	330	355	319	369	374	374	323	360	387	370	356	339	344	358	363	354	316	319	322	349	371	337	325	342	332	353	322	331	307
11.5417	425	417	360	396	374	398	391	357	362	356	352	369	396	357	388	379	354	367	350	324	338	337	363	327	343	351	336	369	358	333	348	354	377	325	346	352	348	342	350	338	360	354	355	362	356	332	307	306	326
11.5611	415	406	388	376	385	330	356	368	382	423	371	342	379	343	351	326	348	353	363	354	352	362	343	367	378	343	347	344	307	368	325	333	370	341	320	346	365	385	370	340	372	365	312	353	329	342	335	331	331
11.5806	449	403	422	364	361	358	384	384	367	362	345	338	353	383	349	349	362	347	337	384	329	349	324	345	298	344	344	345	351	340	365	368	363	330	332	329	322	352	360	338	352	331	376	344	338	346	323	317	380
11.6	400	425	408	388	393	386	383	397	370	381	361	368	403	391	338	381	369	345	354	361	329	346	344	361	374	359	350	359	335	359	343	349	371	339	374	351	361	352	330	374	346	348	334	307	341	307	342	357	330
11.6194	444	404	332	362	382	328	365	384	351	333	389	365	376	334	324	339	377	363	349	404	341	345	380	355	362	341	326	350	339	331	334	333	351	347	362	338	348	323	334	323	312	317	325	382	307	325	317	298	303
11.6388	403	405	395	389	350	404	376	379	320	353	386	340	373	369	366	362	358	334	367	361	361	351	347	338	382	312	328	351	355	340	386	351	415	331	349	327	323	337	331	341	343	346	351	352	348	307	314	308	277
11.6582	440	349	386	376	399	316	382	377	355	353	342	374	338	342	344	392	366	371	307	350	342	358	360	332	339	323	341	339	341	354	358	355	331	335	335	333	318	346	325	319	374	376	351	364	333	348	342	340	332
11.6776	405	371	368	436	368	372	411	385	388	374	363	388	336	321	334	367	358	375	346	352	332	327	339	341	310	361	343	337	337	344	350	359	351	367	325	322	343	320	316	325	401	336	336	341	322	303	353	349	290
11.6971	421	400	361	393	337	363	370	347	356	358	343	323	381	320	355	326	353	378	349	354	344	358	351	364	387	325	334	336	344	342	360	358	307	335	341	359	347	327	339	353	334	331	363	366	316	328	303	327	329
11.7165	399	393	407	366	333	371	403	349	381	385	376	381	345	331	335	364	338	353	336	363	350	338	339	353	331	378	341	366	343	358	338	352	337	345	344	362	375	363	341	338	354	338	359	350	283	316	323	279	326
11.7359	405	396	357	387	365	375	390	405	332	366	381	356	395	368	376	351	332	350	349	351	354	320	334	357	339	337	368	377	341	354	333	383	351	328	343	341	308	322	308	360	362	329	375	345	336	275	293	355	344
11.7553	420	380	387	382	385	387	360	410	373	346	340	287	384	385	409	368	351	326	382	347	385	335	343	368	341	308	360	342	344	369	326	338	332	357	326	339	356	354	358	337	333	328	332	348	336	322	335	318	282
11.7747	410	399	389	348	357	367	395	348	367	338	362	388	364	357	352	358	351	351	353	357	364	350	367	375	347	333	325	339	352	339	339	314	363	355	341	373	333	347	368	399	355	345	346	374	352	316	305	311	343
11.7941	394	381	403	350	386	396	374	377	373	364	372	373	351	348	359	406	347	350	334	349	334	358	319	335	291	349	380	339	366	331	333	354	343	321	366	344	323	333	377	327	355	366	369	364	338	337	304	335	333
11.8136	451	389	406	367	366	338	384	379	370	385	390	369	347	331	382	363	336	358	359	335	350	367	345	306	340	336	353	363	337	358	342	354	329	363	333	361	323	353	341	344	354	347	347	359	325	299	300	276	309
11.833	411	345	390	336	361	379	382	362	376	409	339	362	342	377	370	351	363	366	341	335	355	313	346	328	343	329	381	372	347	395	348	382	352	311	354	372	322	330	357	312	327	356	326	344	328	311	342	330	319
11.8524	420	380	394	358	373	352	360	407	407	361	392	349	392	346	389	353	356	367	337	353	356	376	365	338	347	332	347	333	348	377	352	357	331	347	330	356	351	351	357	337	393	363	351	366	322	348	325	298	285
11.8718	413	369	403	351	377	361	323	339	362	364	336	373	342	394	362	363	360	375	340	340	353	377	352	359	330	385	300	366	375	380	353	300	346	316	375	342	364	338	368	352	371	369	340	352	361	327	315	301	335
[truncated: 2,201 more rows]
[truncated: 19 more columns]

## Sheet: Fig.3c
X: Voltage (v)	Y: c-axis (Å)	Y: c-axis (Å)
3.4	14.28	14.28
3.44783	14.3077	14.3214
3.49565	14.3356	14.3631
3.54348	14.3637	14.391
3.5913	14.3918	14.405
3.63913	14.42	14.419
[truncated: 18 more rows]

## Sheet: Fig.3d
X: Voltage (v)	Y: v (Å3)	Y: v (Å3)
[truncated: 24 more rows]

[truncated: 4 more sheets: Fig.3e, Fig.3f, Fig.3g, Fig.3h]
