# Supplementary material for: Defective oxygen inert phase stabilized high-voltage nickel-rich cathode for high-energy lithium-ion batteries
Source: Nat Commun. 2023 Dec 6;14:8087. doi: 10.1038/s41467-023-43792-0 (PMC10700321; doi:10.1038/s41467-023-43792-0)
Supplement: Supplementary file 3 — Source Data [file 41467_2023_43792_MOESM3_ESM.zip › Source Data - Figure 4.xlsx]

## Sheet: Fig.4a
X: Supttering time （s)	Y: Normalized intensity (a.u.)	Y: Normalized intensity (a.u.)
0	1	1
20	0.33073	0.56058
40	0.29036	0.58394
60	0.24219	0.49343
80	0.19271	0.45839
100	0.21224	0.42336
120	0.17318	0.4146
140	0.15365	0.35328
160	0.15755	0.32847
180	0.14974	0.30073
200	0.13542	0.29781
220	0.11068	0.24964
240	0.125	0.27153
260	0.1224	0.29489
280	0.13411	0.23358
300	0.11719	0.24526
320	0.1224	0.27591
340	0.1263	0.26423
360	0.10938	0.2292
380	0.09245	0.22774
400	0.1263	0.22628
420	0.08854	0.19124
440	0.10156	0.24234
460	0.13932	0.20292
480	0.10286	0.20292
500	0.09245	0.22044

## Sheet: Fig.4b
X: Supttering time （s)	Y: Normalized intensity (a.u.)	Y: Normalized intensity (a.u.)
0	1	1
20	0.34576	0.53571
40	0.25	0.52381
60	0.23414	0.45238
80	0.21024	0.42687
100	0.20585	0.37925
120	0.18349	0.35687
140	0.19916	0.32313
160	0.17508	0.30272
180	0.17259	0.34014
200	0.17833	0.32143
220	0.18826	0.30782
240	0.17469	0.28401
260	0.17374	0.28571
280	0.17699	0.30782
300	0.17871	0.29422
320	0.17106	0.27041
340	0.17871	0.2602
360	0.17489	0.29762
380	0.17183	0.28571
400	0.17393	0.29252
420	0.17183	0.31633
440	0.1724	0.32483
460	0.17871	0.30272
480	0.17374	0.27721
500	0.1703	0.26939

## Sheet: Fig.4c
X: Supttering time （s)	Y: Normalized intensity (a.u.)	Y: Normalized intensity (a.u.)
0	1	1
20	0.37463	0.3117
40	0.28812	0.21434
60	0.26524	0.16604
80	0.25809	0.13585
100	0.24645	0.11396
120	0.23767	0.10038
140	0.23348	0.10264
160	0.22	0.08
180	0.2295	0.07925
200	0.22868	0.07019
220	0.21489	0.06189
240	0.20345	0.05811
260	0.21428	0.0634
280	0.2104	0.06868
300	0.21448	0.0483
320	0.20968	0.05736
340	0.20049	0.05509
360	0.19906	0.05208
380	0.18946	0.05962
400	0.19528	0.04604
420	0.19457	0.04604
440	0.19395	0.04981
460	0.19937	0.04755
480	0.18946	0.04075
500	0.1866	0.04075

## Sheet: Fig.4d
X: Supttering time （s)	Y: Normalized intensity (a.u.)	Y: Normalized intensity (a.u.)
0	1	1
20	0.51353	0.32752
40	0.42303	0.25663
60	0.36771	0.21085
80	0.3635	0.20522
100	0.35027	0.19028
120	0.3614	0.18476
140	0.36019	0.17372
160	0.33734	0.16755
180	0.33614	0.16019
200	0.34606	0.15445
220	0.34606	0.15997
240	0.35298	0.14753
260	0.35147	0.14309
280	0.33915	0.15088
300	0.3623	0.14742
320	0.34155	0.15142
340	0.34636	0.14352
360	0.33313	0.15023
380	0.34756	0.1485
400	0.35358	0.13724
420	0.35478	0.13768
440	0.32742	0.13854
460	0.34185	0.13908
480	0.34817	0.13659
500	0.33885	0.13865
