# Supplementary material for: Defective oxygen inert phase stabilized high-voltage nickel-rich cathode for high-energy lithium-ion batteries
Source: Nat Commun. 2023 Dec 6;14:8087. doi: 10.1038/s41467-023-43792-0 (PMC10700321; doi:10.1038/s41467-023-43792-0)
Supplement: Supplementary file 3 — Source Data [file 41467_2023_43792_MOESM3_ESM.zip › Source Data - Figure 5.xlsx]

## Sheet: Fig.5a
X: Energy (eV)	Y: Normalized (μE)	Y: Normalized (μE)	Y: Normalized (μE)	Y: Normalized (μE)
8234.55	0.00274	0.00385	0.00925	0.00193
8235.36	0.00256	0.00347	0.00973	0.00143
8236.2	0.00254	0.00381	0.00924	0.00146
8237.11	0.00248	0.00302	0.00924	0.00123
8238.08	0.00256	0.00302	0.00819	0.00225
8239	0.00321	0.00304	0.00769	0.000677396
8239.88	0.00288	0.00271	0.00701	0.00128
8240.72	0.00217	0.00217	0.0063	0.00126
8241.63	0.002	0.00225	0.00573	0.00212
8242.56	0.00197	0.00199	0.00561	0.00189
8243.5	0.00124	0.00151	0.00463	0.00121
8244.39	0.000556059	0.000990321	0.00403	0.00112
8245.25	0.000627039	0.00158	0.00308	-0.00067202
8246.13	0.00172	0.000605512	0.00252	0.000257655
8247.07	0.00057922	0.000765728	0.00177	-2.37982e-05
8247.99	-4.11423e-05	0.000840191	0.00266	0.000139658
8248.89	-0.00029798	0.00032164	0.00135	0.000879222
8249.76	-0.000125676	0.000490346	0.000838945	0.00113
8250.66	-0.00298	-0.000194797	-0.000388318	0.000106842
8251.56	0.00109	-0.000366573	-0.000436747	0.000975404
8252.48	0.000158638	-0.00104	-0.00204	0.000449306
8253.33	-0.00106	-0.00015323	-0.00162	9.87058e-05
8254.24	-0.00101	-0.000211587	-0.00083353	0.000880454
8255.13	0.000573901	-0.000447482	-0.00196	0.000706455
8256.05	-0.000773188	-0.000699352	-0.00235	-0.00134
8256.95	0.0018	-0.00161	-0.00344	-0.00111
8257.87	-0.00059713	-0.00154	-0.00356	-0.000940902
8258.74	-0.00154	-0.00107	-0.00464	-0.00104
8259.64	-0.000266958	-0.00112	-0.00438	-0.00103
8260.53	-0.00145	-0.00151	-0.00329	-0.00147
8261.45	-0.00265	-0.00167	-0.00481	-0.000901007
8262.34	-0.00156	-0.00144	-0.00542	-0.000398892
8263.25	-0.00212	-0.00172	-0.00491	-0.000355392
8264.13	-0.00119	-0.00184	-0.00415	-0.000805891
8265.04	-0.00196	-0.0021	-0.004	-0.000681554
8265.95	-0.00202	-0.0015	-0.0038	-0.000548442
8266.88	-0.00117	-0.00167	-0.00371	-0.000762651
8267.74	-0.000146914	-0.00212	-0.00455	-0.00078987
8268.64	-0.00114	-0.00189	-0.00363	-0.00101
8269.54	-0.00222	-0.00163	-0.00488	-0.00144
8270.48	-0.00136	-0.00185	-0.0056	-0.00124
8271.36	-0.00102	-0.0021	-0.00525	-0.000784734
8272.24	-0.000907484	-0.00182	-0.00413	-0.000493827
8273.13	-0.000871339	-0.00188	-0.00455	-0.000568905
8274.05	-0.0027	-0.00155	-0.00434	-0.00182
8274.96	-0.00419	-0.00194	-0.00374	-0.00147
8275.89	-0.00166	-0.00218	-0.00499	-0.000756362
8276.76	-0.00104	-0.00186	-0.00481	-0.000291987
8277.64	-0.0021	-0.00218	-0.00518	-0.000489954
8278.53	-0.00116	-0.00201	-0.00478	-0.00133
8279.49	0.000150153	-0.00182	-0.00457	-0.00146
8280.41	0.000650395	-0.00154	-0.00451	-0.000980437
8281.3	-0.000669153	-0.00158	-0.00488	-0.00027335
8282.17	-0.00102	-0.00196	-0.00459	-0.000537182
8283.06	-0.00167	-0.00152	-0.00308	-0.000539198
8283.97	-0.00277	-0.00179	-0.00432	-0.00166
8284.88	-0.000463865	-0.00118	-0.00314	-0.000287813
8285.74	0.000979211	-0.00152	-0.0027	-0.00047927
8286.65	-0.00119	-0.0016	-0.00312	-0.00129
8287.54	-0.00138	-0.0017	-0.00321	-0.00254
8288.48	-0.000345819	-0.00165	-0.00264	-0.00181
8289.42	-0.000431808	-0.00149	-0.00213	-0.00178
8290.33	-0.00018223	-0.00187	-0.00419	-0.0018
8291.19	0.00148	-0.00148	-0.0035	-0.00155
8292.06	-0.00115	-0.00129	-0.00498	-0.00138
8292.98	-0.004	-0.000828535	-0.00556	-0.000461152
8293.91	-0.000589105	-0.000743125	-0.00527	0.000286896
8294.79	-0.000455496	-0.000758586	-0.00472	8.68171e-05
8295.67	-0.00213	-0.000247573	-0.00374	0.000616591
8296.55	-0.000748137	0.000383859	-0.00187	-0.000684118
8297.46	-0.0017	0.00072679	0.00111	-0.000706483
8298.38	-0.0019	0.000130305	0.00249	-0.000524923
8299.3	0.00171	0.000523392	0.00090667	-0.000398986
8300.16	-0.00134	0.000224532	0.000798614	-0.000681656
8301.03	0.000830292	0.000332023	-0.000635591	3.71178e-05
8301.91	0.00197	0.000881016	-0.000834117	0.000588927
8302.87	0.00039466	0.00175	0.000318245	6.44037e-05
8303.79	-0.000734677	0.0013	0.00273	-0.000318257
8304.69	0.00179	0.00138	0.00292	-0.000980016
8305.56	0.00136	0.00145	0.00335	7.88362e-05
8306.45	-0.000216491	0.00167	0.00526	0.000340326
8307.34	0.000146585	0.0022	0.00547	0.000693828
8308.29	0.000487416	0.00277	0.00544	0.00147
8309.19	4.80318e-05	0.00303	0.0055	0.00195
8310.06	0.00125	0.0033	0.00762	0.00192
8310.93	0.00279	0.00377	0.0068	0.0014
8311.84	0.00185	0.00362	0.00459	0.00112
8312.74	0.00249	0.00387	0.00711	0.00117
8313.65	0.00254	0.00375	0.00636	0.00182
8314.53	0.00178	0.00406	0.00767	0.0023
8315.38	0.00281	0.00374	0.00719	0.00205
8316.25	0.00376	0.00587	0.00755	0.00281
8317.17	0.00366	0.00586	0.00827	0.00339
8318.1	0.00435	0.00669	0.0077	0.00321
8318.99	0.0045	0.00742	0.00927	0.00421
8319.81	0.00474	0.00752	0.01013	0.00559
8320.65	0.00625	0.00776	0.01106	0.0054
8321.54	0.00917	0.00858	0.01209	0.00561
8322.49	0.00763	0.00895	0.01089	0.00546
8323.43	0.00839	0.00946	0.0114	0.00743
8324.29	0.00869	0.01045	0.01258	0.00721
8325.12	0.00906	0.01072	0.01372	0.00898
8325.98	0.01075	0.01167	0.01483	0.00891
8326.9	0.01395	0.01333	0.01807	0.011
8327.86	0.01579	0.01662	0.02018	0.01181
8328.77	0.02122	0.02037	0.02643	0.01679
8329.63	0.02411	0.02547	0.03196	0.02295
8330.48	0.03116	0.03118	0.03803	0.0297
8331.4	0.0374	0.03803	0.04436	0.03712
8332.34	0.04135	0.04405	0.05009	0.04319
8333.28	0.04868	0.04786	0.05401	0.04834
8334.19	0.05444	0.05301	0.06087	0.05379
8335.05	0.06284	0.06227	0.06711	0.06281
8335.91	0.08268	0.07915	0.07918	0.07526
8336.81	0.11091	0.10154	0.10049	0.09778
8337.74	0.15614	0.13403	0.13362	0.13552
8338.66	0.22845	0.17982	0.17625	0.18902
8339.57	0.3115	0.24532	0.23091	0.25858
8340.45	0.40459	0.31681	0.29584	0.34054
8341.32	0.49508	0.40046	0.39037	0.42074
8342.23	0.59013	0.50267	0.49632	0.50058
8343.13	0.68433	0.62909	0.6065	0.58883
8344.04	0.786	0.76209	0.71895	0.67937
8344.93	0.89407	0.88306	0.8343	0.77325
8345.84	1.02351	0.99981	0.9463	0.88293
8346.73	1.15679	1.10761	1.0642	1.00256
8347.63	1.27854	1.21874	1.17215	1.11937
8348.53	1.379	1.31387	1.27218	1.22118
8349.44	1.43264	1.38424	1.36004	1.29834
8350.36	1.43509	1.42153	1.41631	1.33505
8351.25	1.39918	1.41202	1.42679	1.32788
8352.13	1.33576	1.35686	1.38032	1.29004
8353.03	1.26403	1.27966	1.29635	1.23326
8353.91	1.19792	1.19644	1.20938	1.17041
8354.8	1.1324	1.1154	1.12947	1.11573
8355.71	1.0727	1.05216	1.07185	1.06596
8356.59	1.02263	1.01206	1.02206	1.02587
8357.48	0.98351	0.98135	0.99372	0.99618
8358.36	0.94604	0.95717	0.96934	0.96992
8359.25	0.91256	0.93692	0.95184	0.94775
8360.12	0.89079	0.92691	0.93718	0.93193
8361.04	0.88057	0.92181	0.92852	0.91784
8361.93	0.87649	0.92463	0.92695	0.91228
8362.81	0.88399	0.93415	0.93237	0.91489
8363.66	0.89423	0.94334	0.94048	0.92274
8364.54	0.90564	0.9516	0.9491	0.93366
8365.41	0.91357	0.95435	0.95282	0.94287
8366.3	0.91707	0.95014	0.95017	0.94922
8367.21	0.91653	0.94005	0.94093	0.95071
8368.13	0.91137	0.92545	0.92361	0.94656
8369.03	0.89788	0.90597	0.90552	0.93557
8369.9	0.88367	0.8853	0.88764	0.92026
8370.77	0.87205	0.86807	0.86829	0.90463
8371.64	0.85844	0.85331	0.84817	0.8869
8372.54	0.8388	0.83694	0.83025	0.86693
8373.45	0.82472	0.82159	0.81483	0.84909
8374.36	0.81463	0.8083	0.8007	0.83499
8375.24	0.80847	0.79749	0.7857	0.8236
8376.12	0.80498	0.78923	0.7761	0.81411
8377.02	0.80571	0.78169	0.76581	0.80917
8377.93	0.81129	0.77518	0.7584	0.80839
8378.84	0.82001	0.77478	0.75464	0.81173
8379.74	0.83166	0.77421	0.75261	0.81826
8380.63	0.84608	0.77783	0.75273	0.82639
8381.52	0.86253	0.7842	0.75805	0.83598
8382.42	0.8758	0.7922	0.76224	0.84673
8383.33	0.88447	0.80077	0.77192	0.85307
8384.23	0.88915	0.81229	0.78252	0.858
8385.13	0.89459	0.82417	0.79076	0.86071
8386.03	0.89747	0.83519	0.80356	0.86423
8386.94	0.90374	0.84892	0.81764	0.86689
8387.84	0.9067	0.86299	0.82826	0.87107
8388.74	0.91242	0.87868	0.84211	0.87402
8389.62	0.91813	0.89291	0.85538	0.88235
8390.51	0.9277	0.90751	0.87305	0.88895
8391.43	0.93697	0.92376	0.88635	0.89907
8392.35	0.94487	0.93859	0.89881	0.90726
8393.26	0.95675	0.95108	0.91335	0.91821
8394.17	0.96904	0.96188	0.9257	0.93174
8395.06	0.98345	0.97288	0.93457	0.94586
8395.94	0.99647	0.98076	0.94505	0.95415
8396.83	1.00703	0.98871	0.95204	0.96471
8397.75	1.0242	0.99483	0.95745	0.97602
8398.66	1.03377	1.00105	0.96633	0.98676
8399.58	1.04742	1.00904	0.97428	0.99683
8400.45	1.05925	1.01526	0.98494	1.01
8401.33	1.069	1.02065	0.99458	1.01973
8402.23	1.07356	1.02538	1.00479	1.02743
8403.11	1.08011	1.03016	1.01176	1.03373
8404.02	1.08178	1.03425	1.01554	1.03817
8404.92	1.08058	1.03587	1.02441	1.04007
8405.84	1.07668	1.03469	1.02431	1.0404
8406.74	1.06645	1.03261	1.02563	1.03756
8407.63	1.05643	1.02902	1.02381	1.03349
8408.51	1.04742	1.02319	1.01864	1.02784
8409.4	1.03801	1.01768	1.01881	1.01938
8410.31	1.02563	1.01086	1.00761	1.0116
8411.2	1.01435	1.00354	1.00126	1.00571
8412.1	1.00468	0.99282	0.99393	0.99881
8412.99	0.99573	0.98615	0.98494	0.99168
8413.89	0.98384	0.97679	0.97573	0.98489
8414.77	0.97538	0.96872	0.96569	0.97886
8415.66	0.96774	0.95996	0.95897	0.97358
8416.55	0.9596	0.9512	0.94999	0.96716
8417.44	0.95248	0.94427	0.9422	0.96189
8418.37	0.94498	0.93669	0.9319	0.95796
8419.3	0.93809	0.92944	0.9245	0.95135
8420.18	0.93427	0.92519	0.91943	0.94686
8421.08	0.93163	0.92051	0.91239	0.94274
8421.94	0.92571	0.91763	0.90838	0.93873
8422.85	0.92289	0.9141	0.90323	0.935
8423.76	0.917	0.91215	0.89911	0.92842
8424.69	0.91419	0.91036	0.89458	0.92629
8425.58	0.90822	0.91007	0.89202	0.92148
8426.47	0.90286	0.90923	0.88992	0.91726
8427.35	0.90021	0.90959	0.89073	0.91635
8428.27	0.89945	0.90939	0.89098	0.9134
8429.17	0.90023	0.90944	0.89047	0.91122
8430.08	0.89998	0.9097	0.88937	0.90873
8430.96	0.8999	0.9116	0.89057	0.91068
8431.87	0.90183	0.91297	0.89233	0.91205
8432.75	0.9049	0.91541	0.89321	0.91263
8433.67	0.90485	0.91742	0.89556	0.91345
8434.57	0.90884	0.91948	0.89729	0.91701
8435.48	0.91222	0.91982	0.89815	0.9189
8436.37	0.91797	0.9205	0.89881	0.91908
8437.3	0.91888	0.92102	0.89916	0.9217
8438.17	0.92431	0.92091	0.90135	0.923
8439.06	0.92703	0.92207	0.89916	0.92483
8439.96	0.92787	0.92195	0.90013	0.92616
8440.88	0.93339	0.9217	0.89753	0.92805
8441.79	0.93574	0.92108	0.90024	0.93173
8442.7	0.93914	0.92271	0.89775	0.93283
8443.58	0.94355	0.92374	0.89689	0.93424
8444.48	0.9465	0.92518	0.89723	0.93483
8445.35	0.95104	0.92647	0.89918	0.93565
8446.27	0.95481	0.92928	0.90065	0.93683
8447.19	0.95669	0.93109	0.90119	0.93805
8448.1	0.95752	0.93349	0.90725	0.93903
8448.97	0.95899	0.93587	0.90784	0.93841
8449.87	0.95907	0.93695	0.91176	0.93872
8450.76	0.95817	0.93828	0.91328	0.93978
8451.69	0.95967	0.93936	0.91545	0.93926
8452.58	0.96169	0.94044	0.91832	0.9373
8453.46	0.96246	0.93959	0.92036	0.9366
8454.31	0.959	0.93827	0.92166	0.93664
8455.22	0.9593	0.93718	0.92017	0.93686
8456.11	0.96211	0.93506	0.91851	0.93644
8456.99	0.96124	0.9319	0.91653	0.93653
8457.89	0.96107	0.92873	0.9177	0.93669
8458.79	0.96129	0.92668	0.91392	0.93665
8459.7	0.95921	0.92191	0.91059	0.93695
8460.59	0.95972	0.91761	0.90878	0.93514
8461.49	0.9606	0.91479	0.90428	0.93595
8462.38	0.95859	0.91149	0.90121	0.9347
8463.29	0.95481	0.90733	0.89514	0.93201
8464.2	0.94932	0.90263	0.89222	0.93055
8465.1	0.94606	0.89832	0.88441	0.92696
8465.98	0.94131	0.89401	0.8811	0.92621
8466.88	0.93843	0.89137	0.87701	0.92007
8467.78	0.93555	0.88719	0.87156	0.916
8468.66	0.92814	0.88549	0.86488	0.91215
8469.55	0.92502	0.88198	0.8619	0.90882
8470.42	0.92086	0.88318	0.85881	0.90478
8471.32	0.91683	0.88219	0.85413	0.90193
8472.21	0.91434	0.88277	0.85352	0.89852
8473.13	0.91173	0.88423	0.85246	0.89721
8474.04	0.91144	0.8869	0.85431	0.89585
8474.93	0.91166	0.89004	0.85428	0.89639
8475.81	0.91625	0.89327	0.85543	0.89698
8476.71	0.91587	0.89782	0.85841	0.89821
8477.61	0.91957	0.90174	0.8675	0.90084
8478.51	0.92494	0.90899	0.86832	0.90437
8479.41	0.92987	0.91254	0.87751	0.91009
8480.31	0.93278	0.91678	0.88037	0.91478
8481.19	0.93897	0.92176	0.88745	0.91898
8482.1	0.94411	0.92707	0.89356	0.92428
8483.02	0.94968	0.9307	0.89991	0.92987
8483.93	0.95478	0.93486	0.90478	0.93341
8484.83	0.95964	0.93785	0.91133	0.93556
8485.72	0.96337	0.94222	0.9146	0.94132
8486.6	0.96706	0.94462	0.92177	0.94555
8487.5	0.96877	0.94778	0.92416	0.94799
8488.41	0.96998	0.95056	0.925	0.95082
8489.32	0.97255	0.95294	0.92816	0.95219
8490.21	0.97325	0.95444	0.93128	0.95328
8491.1	0.97248	0.95684	0.93327	0.95399
8492	0.97179	0.95671	0.93256	0.95521
8492.93	0.97228	0.95802	0.93412	0.95466
8493.84	0.9742	0.95877	0.93556	0.95417
8494.74	0.97131	0.95885	0.93331	0.95496
8495.63	0.96526	0.95852	0.93452	0.95294
8496.53	0.96241	0.95868	0.93478	0.94945
8497.41	0.96072	0.95949	0.93241	0.94899
8498.31	0.9589	0.95977	0.93255	0.94957
8499.22	0.96043	0.95923	0.93376	0.94826
8500.12	0.96104	0.9598	0.93658	0.94723
8501.01	0.95731	0.96036	0.93638	0.94778
8501.91	0.95919	0.96099	0.92917	0.94897
8502.82	0.96278	0.95957	0.93496	0.94645
8503.72	0.96276	0.96079	0.93295	0.94807
8504.63	0.95941	0.96069	0.9346	0.94843
8505.52	0.95907	0.96011	0.93442	0.94753
8506.4	0.95947	0.96045	0.93555	0.94987
8507.3	0.96429	0.95981	0.93451	0.94949
8508.21	0.96487	0.95841	0.93442	0.95059
8509.11	0.96593	0.95692	0.93007	0.95233
8510.01	0.96547	0.95614	0.93202	0.95198
8510.91	0.96384	0.95226	0.93106	0.95164
8511.82	0.96409	0.95095	0.92754	0.95367
8512.72	0.96237	0.9477	0.92638	0.95413
8513.63	0.96518	0.94448	0.92478	0.95349
8514.52	0.96477	0.9412	0.92125	0.95334
8515.41	0.96058	0.93763	0.91752	0.95256
8516.3	0.95938	0.93348	0.91372	0.95055
8517.22	0.95841	0.9298	0.91007	0.95023
8518.13	0.95825	0.92451	0.90462	0.94932
8519.01	0.95477	0.92094	0.9024	0.94698
8519.9	0.95341	0.91715	0.89951	0.94654
8520.8	0.95156	0.91458	0.89418	0.94512
8521.72	0.94807	0.9113	0.89053	0.94093
8522.63	0.94517	0.90761	0.88776	0.93918
8523.54	0.94755	0.90641	0.88459	0.93708
8524.43	0.94437	0.9023	0.88311	0.93342
8525.34	0.94028	0.8999	0.87766	0.92941
8526.23	0.93589	0.89674	0.87426	0.92675
8527.13	0.93296	0.89528	0.8732	0.9236
8528	0.93026	0.89289	0.8709	0.91872
8528.9	0.92401	0.89125	0.86638	0.91547
8529.82	0.91773	0.88983	0.86208	0.91276
8530.74	0.91534	0.88864	0.86238	0.90753
8531.63	0.91206	0.88707	0.85816	0.90283
8532.54	0.90649	0.88599	0.8546	0.90117
8533.43	0.90337	0.88517	0.85341	0.89971
8534.34	0.90123	0.88613	0.85218	0.89653
8535.24	0.89852	0.88441	0.8502	0.89298
8536.13	0.89667	0.88474	0.84712	0.88996
8537.01	0.89541	0.88501	0.8459	0.8872
8537.91	0.89403	0.88596	0.84348	0.88617
8538.82	0.89121	0.88709	0.84432	0.88566
8539.76	0.89064	0.88943	0.84764	0.88696
8540.64	0.89352	0.88974	0.84628	0.88411
8541.54	0.89588	0.89207	0.84505	0.88511
8542.43	0.89545	0.89359	0.84791	0.88639
8543.34	0.89817	0.89708	0.85145	0.88796
8544.24	0.90035	0.89945	0.85457	0.89054
8545.14	0.90436	0.90244	0.85412	0.88953
8546.04	0.90862	0.90478	0.85414	0.89613
8546.92	0.91223	0.90753	0.8565	0.89604
8547.82	0.91371	0.90956	0.85897	0.89991
8548.74	0.92001	0.91097	0.85892	0.90213
8549.62	0.92249	0.91355	0.86374	0.9045
8550.52	0.92458	0.91534	0.87071	0.90418
8551.42	0.93056	0.91695	0.87071	0.90546
8552.33	0.92863	0.91973	0.87411	0.90897
8553.22	0.92987	0.92087	0.8732	0.91283
8554.1	0.93336	0.92189	0.87528	0.91527
8554.99	0.93351	0.92348	0.87748	0.91618
8555.87	0.93574	0.92415	0.88039	0.91682
8556.78	0.93681	0.92418	0.88206	0.91731
8557.66	0.93839	0.92496	0.88325	0.91774
8558.56	0.9438	0.9245	0.88011	0.91768
8559.45	0.93974	0.92396	0.88309	0.91772
8560.35	0.94138	0.92553	0.88438	0.91704
8561.26	0.94054	0.92498	0.88173	0.91753
8562.15	0.94097	0.92573	0.88279	0.91775
8563.04	0.94353	0.92593	0.88366	0.91832
8563.93	0.94535	0.92501	0.88433	0.9179
8564.84	0.94457	0.92439	0.8837	0.9181
8565.74	0.94105	0.92454	0.88162	0.91864
8566.62	0.93958	0.92397	0.88068	0.91833
8567.51	0.93981	0.9218	0.87917	0.91854
8568.39	0.94123	0.92192	0.88503	0.91947
8569.28	0.9447	0.9217	0.87965	0.92061
8570.17	0.94508	0.92097	0.88161	0.92192
8571.12	0.94377	0.92069	0.88104	0.92196
8572.01	0.94634	0.92052	0.88068	0.92102
8572.9	0.94654	0.91974	0.87716	0.92139
8573.79	0.94404	0.91885	0.87828	0.92131
8574.69	0.94242	0.91895	0.87692	0.92126
8575.59	0.94389	0.91776	0.87542	0.92122
8576.5	0.94653	0.91659	0.87697	0.92302
8577.39	0.94759	0.91624	0.87578	0.92188
8578.28	0.94349	0.91505	0.87321	0.92174
8579.17	0.94442	0.91526	0.87482	0.92241
8580.09	0.94566	0.91461	0.87317	0.921
8581	0.94697	0.91315	0.86771	0.92087
8581.91	0.94497	0.91334	0.87204	0.92297
8582.79	0.94578	0.9122	0.86945	0.92181
8583.69	0.94525	0.91168	0.8677	0.9213
8584.58	0.94944	0.90973	0.86858	0.92092
8585.5	0.94702	0.91069	0.86859	0.92201
8586.4	0.94507	0.90955	0.86497	0.92429
8587.32	0.94244	0.90799	0.86343	0.92375
8588.2	0.944	0.90704	0.86566	0.92149
8589.11	0.94523	0.90604	0.8621	0.92332
8590	0.94217	0.90595	0.86039	0.92073
8590.92	0.9384	0.90511	0.8611	0.92046
8591.81	0.93943	0.90355	0.86002	0.91783
8592.71	0.9387	0.90287	0.85887	0.91646
8593.6	0.9368	0.90287	0.85724	0.91398
8594.5	0.93692	0.90275	0.8561	0.91349
8595.39	0.93395	0.90202	0.85725	0.91059
8596.31	0.93054	0.90174	0.85612	0.90904
8597.22	0.92732	0.9012	0.85233	0.90855
8598.14	0.92835	0.90086	0.85702	0.90826
8599.02	0.92557	0.90301	0.85545	0.90713
8599.91	0.92478	0.90168	0.8536	0.90678
8600.78	0.92102	0.90141	0.85453	0.90511
8601.7	0.9206	0.90199	0.85305	0.90398
8602.59	0.92063	0.90281	0.85563	0.90074
8603.52	0.92073	0.90304	0.8531	0.89964
8604.4	0.92201	0.90239	0.85416	0.9019
8605.29	0.9198	0.90274	0.85447	0.90149
8606.17	0.91961	0.90352	0.85191	0.89978
8607.08	0.92041	0.90289	0.85717	0.89855
8607.98	0.9186	0.90287	0.85552	0.89843
8608.89	0.91597	0.9024	0.85276	0.89628
8609.76	0.91418	0.90145	0.85218	0.89514
8610.63	0.91551	0.90182	0.85048	0.89531
8611.53	0.91495	0.90028	0.85026	0.89332
8612.43	0.91026	0.90041	0.85247	0.89203
8613.33	0.91209	0.90025	0.8486	0.89258
8614.22	0.91344	0.90076	0.84657	0.89199
8615.11	0.91501	0.90075	0.84996	0.88995
8616.01	0.91159	0.89994	0.84956	0.88862
8616.91	0.90921	0.90092	0.84972	0.89104
8617.81	0.91087	0.90116	0.84659	0.89114
8618.7	0.90794	0.9004	0.84443	0.88932
8619.58	0.90678	0.90109	0.84613	0.88969
8620.47	0.9075	0.90244	0.84623	0.88938
8621.37	0.91038	0.90272	0.84861	0.89061
8622.26	0.90775	0.90321	0.84682	0.89119
8623.15	0.91397	0.90521	0.8459	0.89172
8624.02	0.9103	0.90618	0.8495	0.89267
8624.93	0.91037	0.90508	0.84619	0.89167
8625.85	0.91236	0.90594	0.84471	0.89267
8626.76	0.9117	0.90775	0.84747	0.89372
8627.64	0.91272	0.90723	0.84713	0.89553
8628.53	0.91424	0.90811	0.84856	0.89695
8629.43	0.91672	0.90978	0.85051	0.89618
8630.36	0.91588	0.91068	0.84885	0.89735
8631.27	0.91723	0.91055	0.84927	0.89895
8632.17	0.91772	0.91059	0.84735	0.89849
8633.05	0.92081	0.90985	0.85249	0.89904
8633.95	0.91905	0.91066	0.84627	0.89933
8634.86	0.91886	0.90878	0.84678	0.89946
8635.76	0.92022	0.90956	0.84621	0.89979
8636.66	0.91658	0.91066	0.8476	0.89874
8637.57	0.91915	0.91137	0.84935	0.89835
8638.46	0.92034	0.9103	0.84589	0.89827
8639.37	0.91933	0.91017	0.84509	0.89889
8640.27	0.91939	0.91052	0.84595	0.90006
8641.16	0.91948	0.91019	0.84565	0.8999
8642.05	0.91834	0.90958	0.84663	0.90056
8642.95	0.91894	0.9109	0.84689	0.89984
8643.85	0.9207	0.90908	0.84518	0.89847
8644.75	0.92242	0.90988	0.84311	0.89859
8645.64	0.92305	0.91062	0.84347	0.89874
8646.54	0.92152	0.90974	0.84382	0.89891
8647.43	0.92089	0.90951	0.84479	0.90004
8648.33	0.92304	0.90891	0.84057	0.90119
8649.22	0.92554	0.90812	0.84537	0.90107
8650.11	0.92549	0.90695	0.8431	0.90201
8651	0.9243	0.90782	0.84067	0.90314
8651.88	0.9251	0.90737	0.84154	0.90578
8652.77	0.92582	0.90763	0.84047	0.90576
8653.67	0.9303	0.90596	0.83791	0.90554
8654.56	0.9288	0.90507	0.83783	0.90614
8655.46	0.93222	0.90489	0.83978	0.90555
8656.35	0.92725	0.90509	0.83717	0.90674
8657.26	0.93285	0.90418	0.83678	0.90613
8658.15	0.92934	0.90227	0.8356	0.90688
8659.03	0.92805	0.90259	0.83357	0.90725
8659.92	0.92724	0.90197	0.83232	0.90595
8660.79	0.9297	0.89993	0.83758	0.90517
8661.71	0.92685	0.89971	0.83308	0.90461
8662.6	0.92749	0.89905	0.8295	0.90245
8663.53	0.92787	0.89828	0.82765	0.90178
8664.4	0.92484	0.89772	0.8305	0.90213
8665.31	0.92525	0.89728	0.82883	0.90095
8666.19	0.92406	0.89566	0.8209	0.89967
8667.11	0.92366	0.89459	0.82536	0.89916
8668.01	0.92495	0.89382	0.82326	0.89725
8668.9	0.92337	0.89425	0.82052	0.89433
8669.78	0.91958	0.8926	0.82246	0.89404
8670.69	0.92448	0.89181	0.82132	0.89264
8671.58	0.92224	0.89089	0.81806	0.89243
8672.51	0.91831	0.89094	0.81607	0.89
8673.41	0.91707	0.89143	0.81532	0.88923
8674.31	0.91667	0.89172	0.81752	0.88718
8675.21	0.9154	0.89006	0.81463	0.88702
8676.13	0.9154	0.89026	0.81267	0.88673
8677.03	0.91314	0.89008	0.81395	0.88439
8677.92	0.91192	0.89063	0.81157	0.88259
8678.79	0.91161	0.89069	0.81411	0.88251
8679.7	0.90957	0.89137	0.81618	0.88233
8680.6	0.91003	0.89285	0.81212	0.88127
8681.52	0.91039	0.89077	0.81496	0.88076
8682.42	0.91011	0.89165	0.81604	0.88008
8683.31	0.90981	0.89411	0.8143	0.87976
8684.19	0.90636	0.89265	0.81212	0.88052
8685.11	0.90382	0.8941	0.81482	0.8795
8686.02	0.904	0.89378	0.8163	0.8786
8686.92	0.91035	0.89326	0.81722	0.87884
8687.81	0.90871	0.8942	0.81477	0.87963
8688.71	0.90901	0.89553	0.81877	0.8795
8689.6	0.91196	0.89469	0.81565	0.87894
8690.52	0.91218	0.89536	0.81396	0.87973
8691.41	0.90935	0.8937	0.81336	0.88062
8692.32	0.91117	0.89562	0.81563	0.88056
8693.17	0.91227	0.89539	0.81217	0.8815
8694.06	0.91205	0.89503	0.81114	0.88019
8694.96	0.91214	0.89367	0.81524	0.87978
8695.85	0.90945	0.89389	0.81707	0.87837
8696.71	0.91001	0.89356	0.80912	0.88335
8697.6	0.91052	0.89339	0.81099	0.88133
8698.51	0.91181	0.89301	0.80901	0.88144
8699.43	0.91005	0.89295	0.80895	0.87904
8700.31	0.91293	0.89207	0.80842	0.87831
8701.19	0.91085	0.89198	0.80791	0.88
8702.06	0.90994	0.89179	0.80807	0.87845
8702.97	0.91024	0.89205	0.80859	0.87684
8703.85	0.90718	0.89102	0.80919	0.87937
8704.74	0.90684	0.89114	0.80518	0.87812
8705.63	0.90851	0.89161	0.80828	0.87581
8706.53	0.91163	0.8925	0.80517	0.87572
8707.43	0.91144	0.89204	0.80672	0.87787
8708.34	0.90958	0.89219	0.80649	0.87661
8709.24	0.90997	0.89216	0.80528	0.87577
8710.14	0.90878	0.89322	0.80311	0.87656
8711.03	0.90909	0.8933	0.80346	0.87579
8711.94	0.90805	0.89269	0.80747	0.87473
8712.83	0.9053	0.89368	0.80719	0.87597
8713.74	0.90718	0.89459	0.80126	0.87819
8714.65	0.90941	0.89559	0.80687	0.87858
8715.56	0.91068	0.89606	0.80588	0.87776
8716.43	0.91192	0.89521	0.8042	0.87743
8717.33	0.91204	0.89698	0.80661	0.87767
8718.24	0.91186	0.8972	0.80637	0.87843
8719.17	0.91048	0.89821	0.80673	0.87951
8720.05	0.90906	0.8977	0.80821	0.88056
8720.95	0.9097	0.89785	0.80968	0.87877
8721.84	0.91165	0.89864	0.80277	0.87957
8722.77	0.91104	0.899	0.80733	0.87925
8723.66	0.91462	0.89924	0.80861	0.87909
8724.54	0.91046	0.89922	0.80789	0.8795
8725.42	0.90925	0.89917	0.80646	0.87775
8726.32	0.91512	0.8991	0.80978	0.87863
8727.24	0.91214	0.89917	0.8083	0.87977
8728.16	0.91069	0.90009	0.8105	0.87868
8729.05	0.91258	0.89921	0.80978	0.8803
8729.94	0.91096	0.89978	0.80668	0.87992
8730.83	0.91425	0.89999	0.80633	0.87995
8731.75	0.91264	0.89917	0.81046	0.881
8732.65	0.9158	0.90017	0.80785	0.8793
8733.55	0.91525	0.90029	0.80732	0.87907
8734.44	0.91573	0.90053	0.80959	0.87925
8735.34	0.91324	0.90028	0.809	0.88103
8736.24	0.91596	0.90012	0.8067	0.88081
8737.15	0.91281	0.90087	0.81041	0.88045
8738.05	0.91521	0.90175	0.81106	0.88224
8738.95	0.91615	0.90138	0.80523	0.88264
8739.86	0.91913	0.90044	0.80592	0.88465
8740.76	0.91913	0.89976	0.80705	0.88214
8741.64	0.92354	0.9009	0.80811	0.88488
8742.51	0.9194	0.90141	0.80922	0.88517
8743.39	0.9187	0.90023	0.80846	0.88479
8744.28	0.91727	0.90078	0.80879	0.88426
8745.18	0.91868	0.90116	0.80931	0.885
8746.07	0.92101	0.9008	0.80348	0.88654
8746.97	0.92388	0.90104	0.80721	0.88691
8747.85	0.92145	0.90037	0.80712	0.8869
8748.72	0.92013	0.90032	0.80431	0.88564
8749.6	0.92279	0.89991	0.80527	0.88538
8750.51	0.92244	0.89956	0.80214	0.88662
8751.41	0.92084	0.89994	0.80434	0.88595
8752.32	0.92133	0.89894	0.80116	0.88529
8753.2	0.92141	0.89784	0.80298	0.88459
8754.1	0.92026	0.89805	0.80299	0.88257
8754.99	0.91814	0.8976	0.8021	0.88257
8755.91	0.91718	0.89705	0.80395	0.88306
8756.8	0.91728	0.89577	0.79868	0.88356
8757.7	0.91811	0.89717	0.79891	0.88153
8758.59	0.91557	0.89591	0.79504	0.8784
8759.48	0.91489	0.89566	0.7983	0.88267
8760.38	0.91553	0.89524	0.79429	0.88081
8761.32	0.91758	0.89446	0.78905	0.87997
8762.21	0.91578	0.89501	0.79384	0.87568
8763.1	0.91244	0.8931	0.7943	0.87631
8763.99	0.90717	0.89232	0.79031	0.87484
8764.9	0.91009	0.8954	0.79384	0.87531
8765.81	0.90837	0.89268	0.78962	0.87457
8766.73	0.91177	0.89364	0.78771	0.87239
8767.61	0.91336	0.89367	0.78887	0.87291
8768.51	0.90674	0.89167	0.78628	0.87094
8769.38	0.90691	0.89296	0.7871	0.87229
8770.29	0.90707	0.89227	0.78955	0.86732
8771.2	0.90673	0.89348	0.78467	0.8717
8772.12	0.90647	0.8924	0.78357	0.87043
8773.03	0.90661	0.89182	0.7876	0.8693
8773.94	0.90455	0.89115	0.78485	0.86972
8774.82	0.90258	0.89236	0.78672	0.86922
8775.71	0.90217	0.89342	0.7835	0.86907
8776.58	0.90525	0.89392	0.78293	0.86747
8777.49	0.90618	0.89392	0.78449	0.86681
8778.39	0.90711	0.89332	0.78353	0.86802
8779.32	0.90596	0.89224	0.78989	0.86901
8780.21	0.90754	0.89014	0.77995	0.87001
8781.13	0.90794	0.89334	0.78378	0.86966
8782.03	0.90752	0.89378	0.78233	0.86716
8782.94	0.90831	0.89287	0.77869	0.86726
8783.81	0.90792	0.89286	0.78031	0.8682
8784.7	0.90888	0.8928	0.78073	0.86914
8785.58	0.90958	0.89312	0.78034	0.86902
8786.49	0.90886	0.89344	0.7803	0.86855
8787.41	0.90997	0.89516	0.777	0.86849
8788.33	0.91248	0.894	0.77863	0.8696
8789.2	0.91217	0.89392	0.78334	0.8692
8790.09	0.91024	0.89363	0.77984	0.86803
8790.97	0.90895	0.89343	0.77851	0.86864
8791.91	0.90815	0.89265	0.77342	0.8692
8792.81	0.90866	0.89273	0.77787	0.86809
8793.73	0.90995	0.89204	0.777	0.86756
8794.61	0.91339	0.89202	0.78149	0.86915
8795.51	0.91311	0.8921	0.77114	0.86803
8796.39	0.90783	0.89198	0.77258	0.86761
8797.32	0.90978	0.89089	0.77581	0.86786
8798.2	0.90757	0.89224	0.77191	0.86757
8799.12	0.90924	0.89135	0.77352	0.86909
8800.02	0.91043	0.89103	0.77172	0.8673
8800.93	0.91345	0.89057	0.77441	0.86548
8801.8	0.91001	0.8916	0.77181	0.86648
8802.7	0.90791	0.89121	0.77314	0.86645
8803.6	0.90497	0.89023	0.76748	0.86448
8804.53	0.90776	0.8914	0.76898	0.8629
8805.39	0.91038	0.89052	0.77649	0.86488
8806.31	0.9132	0.89208	0.76849	0.86633
8807.2	0.90993	0.89289	0.7668	0.86791
8808.14	0.90486	0.89198	0.76903	0.86757
8809.02	0.91074	0.89186	0.77205	0.86641
8809.91	0.90949	0.89186	0.76472	0.86448
8810.78	0.91359	0.89282	0.76504	0.86499
8811.7	0.91508	0.89309	0.76893	0.86636
8812.61	0.91256	0.89284	0.77003	0.86727
8813.55	0.91194	0.89267	0.76336	0.86717
8814.43	0.90585	0.8934	0.76512	0.8634
8815.32	0.90787	0.89352	0.76982	0.86653
8816.19	0.90655	0.89369	0.76837	0.86566
8817.11	0.90995	0.89298	0.76405	0.86275
8818.02	0.90891	0.89306	0.76681	0.86527
8818.93	0.91138	0.89479	0.76954	0.86431
8819.81	0.90852	0.89389	0.76641	0.86568
8820.72	0.90989	0.89576	0.76435	0.86709
8821.62	0.91041	0.89389	0.76596	0.86597
8822.56	0.91009	0.89539	0.76622	0.8657
8823.44	0.91035	0.89536	0.76572	0.86449
8824.34	0.90971	0.89539	0.76401	0.86351
8825.2	0.91074	0.89654	0.76694	0.86478
8826.1	0.91249	0.89591	0.76793	0.86506
8827.03	0.91174	0.8962	0.76336	0.86464
8827.96	0.91002	0.89626	0.76726	0.86374
8828.84	0.91162	0.89525	0.76602	0.86364
8829.73	0.91144	0.89735	0.76627	0.8652
8830.61	0.90952	0.89662	0.76528	0.86553
8831.54	0.91075	0.89542	0.77047	0.86577
8832.44	0.9126	0.89649	0.76732	0.86484
8833.36	0.91207	0.89679	0.76809	0.86407
8834.24	0.91198	0.89796	0.76498	0.866
8835.13	0.91535	0.89871	0.76519	0.866
8836.02	0.91874	0.89836	0.76344	0.86595
8836.95	0.9174	0.89631	0.75476	0.86656
8837.84	0.91548	0.89768	0.75764	0.86663
8838.72	0.91638	0.89762	0.75853	0.86444
8839.59	0.91827	0.89871	0.75948	0.86596
8840.51	0.9167	0.89805	0.76198	0.86858
8841.4	0.92012	0.89729	0.76176	0.86925
8842.29	0.9221	0.89741	0.76589	0.86856
8843.15	0.9181	0.89683	0.76264	0.869
8844.02	0.91762	0.89784	0.76191	0.86695
8844.92	0.92055	0.89914	0.75944	0.86799
8845.83	0.91576	0.89582	0.76411	0.86695
8846.76	0.9202	0.89711	0.76157	0.86869
8847.64	0.92246	0.89786	0.76072	0.86885
8848.52	0.92227	0.89816	0.76075	0.86945
8849.42	0.92156	0.89709	0.76034	0.86591
8850.34	0.91716	0.89625	0.76297	0.86623
8851.25	0.91941	0.89634	0.75985	0.86695
8852.14	0.92264	0.89627	0.75778	0.86764
8853.02	0.91825	0.89597	0.75665	0.86975
8853.91	0.9176	0.89564	0.75632	0.86705
8854.84	0.91868	0.895	0.75909	0.86694
8855.76	0.91911	0.89545	0.75825	0.86879
8856.65	0.9194	0.89614	0.75488	0.8672
8857.52	0.91862	0.89527	0.75502	0.86625
8858.42	0.91986	0.89438	0.75685	0.86502
8859.33	0.91853	0.89564	0.7573	0.86612
8860.25	0.91889	0.89512	0.75107	0.86564
8861.14	0.91713	0.89449	0.75702	0.86484
8862.01	0.91487	0.89405	0.75524	0.86478
8862.88	0.91532	0.89506	0.75171	0.86515
8863.79	0.91665	0.89547	0.75436	0.86437
8864.69	0.91838	0.89378	0.75588	0.86357
8865.61	0.91826	0.89312	0.75112	0.86277
8866.5	0.91612	0.89428	0.75015	0.86241
8867.4	0.91556	0.89404	0.74758	0.86304
8868.28	0.91678	0.89374	0.75009	0.86279
8869.16	0.91767	0.8944	0.75291	0.86157
8870.07	0.91445	0.8949	0.74619	0.86041
8870.99	0.91453	0.89432	0.74719	0.86124
8871.88	0.91541	0.89388	0.74635	0.86206
8872.76	0.9156	0.89354	0.748	0.85956
8873.65	0.91338	0.89258	0.74652	0.85948
8874.56	0.91434	0.89253	0.74286	0.85886
8875.48	0.91635	0.89367	0.74632	0.85963
8876.38	0.91606	0.89323	0.74497	0.85951
8877.27	0.91546	0.89306	0.74673	0.85746
8878.15	0.91643	0.89276	0.74798	0.8585
8879.05	0.91269	0.89353	0.74555	0.85889
8879.97	0.91714	0.89253	0.74405	0.85712
8880.89	0.91794	0.89292	0.74235	0.85908
8881.79	0.91509	0.89255	0.7445	0.85759
8882.66	0.91197	0.8919	0.74356	0.85821
8883.56	0.9083	0.89255	0.74455	0.85727
8884.46	0.91281	0.89351	0.73781	0.85786
8885.38	0.91343	0.8938	0.74397	0.86052
8886.28	0.91676	0.89394	0.74285	0.85649
8887.16	0.91488	0.89298	0.74014	0.85452
8888.05	0.91509	0.89334	0.7427	0.85708
8888.96	0.91422	0.89421	0.74015	0.85756
8889.87	0.91849	0.89265	0.74277	0.85738
8890.75	0.91718	0.8927	0.73929	0.85649
8891.64	0.91446	0.89312	0.73713	0.85785
8892.5	0.91398	0.89386	0.74025	0.85927
8893.38	0.90966	0.89207	0.73807	0.8583
8894.29	0.91206	0.89416	0.74164	0.85806
8895.2	0.91827	0.89498	0.7367	0.85869
8896.1	0.91826	0.89413	0.74221	0.85804
8896.97	0.91806	0.89425	0.74058	0.85843
8897.84	0.91719	0.89353	0.73838	0.85822
8898.74	0.915	0.89407	0.73483	0.85808
8899.63	0.91479	0.89475	0.73695	0.85836
8900.55	0.91679	0.89422	0.73965	0.85752
8901.43	0.91667	0.89344	0.73629	0.8568
8902.33	0.91566	0.8943	0.73507	0.85582
8903.2	0.9163	0.8948	0.7338	0.85475
8904.12	0.91519	0.89378	0.73641	0.85659
8905.02	0.91748	0.89426	0.73705	0.85861
8905.95	0.91428	0.89548	0.73502	0.85803
8906.81	0.91202	0.89563	0.73598	0.85824
8907.73	0.91818	0.89513	0.73579	0.85836
8908.63	0.91791	0.89459	0.73288	0.85795
8909.57	0.91722	0.89463	0.73157	0.85571
8910.45	0.91545	0.89579	0.73453	0.85261
8911.34	0.91362	0.89576	0.73728	0.85531
8912.22	0.91309	0.89521	0.73295	0.85566
8913.14	0.91343	0.89667	0.73295	0.85623
8914.02	0.92084	0.89512	0.73099	0.85806
8914.95	0.91608	0.89642	0.73311	0.85741
8915.84	0.91616	0.89533	0.73059	0.85781
8916.74	0.91811	0.89523	0.72964	0.85519
8917.62	0.91741	0.89611	0.73175	0.85556
8918.54	0.91937	0.89594	0.73568	0.85391
8919.44	0.9212	0.89665	0.72976	0.85658
8920.35	0.91636	0.89724	0.73051	0.85551
8921.24	0.91209	0.89683	0.72833	0.8551
8922.14	0.91426	0.89713	0.73103	0.85223
8923.02	0.91973	0.89748	0.73128	0.85902
8923.93	0.91691	0.89704	0.72784	0.85813
8924.84	0.91653	0.89618	0.72889	0.85683
8925.75	0.91621	0.89671	0.73074	0.85692
8926.63	0.91578	0.89679	0.72919	0.8573
8927.53	0.92075	0.89804	0.72725	0.85537
8928.44	0.9183	0.89741	0.7272	0.85699
8929.36	0.91603	0.89694	0.72752	0.85476
8930.24	0.91696	0.89749	0.72992	0.85761
8931.15	0.91665	0.89747	0.72738	0.85754
8932.04	0.91768	0.8976	0.72759	0.85684
8932.96	0.9203	0.89726	0.72809	0.85628

## Sheet: Fig.5b
X: Energy (eV)	Y: Normalized (μE)	Y: Normalized (μE)
8234.55	0.00925	0.00193
8235.36	0.00973	0.00143
8236.2	0.00924	0.00146
8237.11	0.00924	0.00123
8238.08	0.00819	0.00225
8239	0.00769	0.000677396
8239.88	0.00701	0.00128
8240.72	0.0063	0.00126
8241.63	0.00573	0.00212
8242.56	0.00561	0.00189
8243.5	0.00463	0.00121
8244.39	0.00403	0.00112
8245.25	0.00308	-0.00067202
8246.13	0.00252	0.000257655
8247.07	0.00177	-2.37982e-05
8247.99	0.00266	0.000139658
8248.89	0.00135	0.000879222
8249.76	0.000838945	0.00113
8250.66	-0.000388318	0.000106842
8251.56	-0.000436747	0.000975404
8252.48	-0.00204	0.000449306
8253.33	-0.00162	9.87058e-05
8254.24	-0.00083353	0.000880454
8255.13	-0.00196	0.000706455
8256.05	-0.00235	-0.00134
8256.95	-0.00344	-0.00111
8257.87	-0.00356	-0.000940902
8258.74	-0.00464	-0.00104
8259.64	-0.00438	-0.00103
8260.53	-0.00329	-0.00147
8261.45	-0.00481	-0.000901007
8262.34	-0.00542	-0.000398892
8263.25	-0.00491	-0.000355392
8264.13	-0.00415	-0.000805891
8265.04	-0.004	-0.000681554
8265.95	-0.0038	-0.000548442
8266.88	-0.00371	-0.000762651
8267.74	-0.00455	-0.00078987
8268.64	-0.00363	-0.00101
8269.54	-0.00488	-0.00144
8270.48	-0.0056	-0.00124
8271.36	-0.00525	-0.000784734
8272.24	-0.00413	-0.000493827
8273.13	-0.00455	-0.000568905
8274.05	-0.00434	-0.00182
8274.96	-0.00374	-0.00147
8275.89	-0.00499	-0.000756362
8276.76	-0.00481	-0.000291987
8277.64	-0.00518	-0.000489954
8278.53	-0.00478	-0.00133
8279.49	-0.00457	-0.00146
8280.41	-0.00451	-0.000980437
8281.3	-0.00488	-0.00027335
8282.17	-0.00459	-0.000537182
8283.06	-0.00308	-0.000539198
8283.97	-0.00432	-0.00166
8284.88	-0.00314	-0.000287813
8285.74	-0.0027	-0.00047927
8286.65	-0.00312	-0.00129
8287.54	-0.00321	-0.00254
8288.48	-0.00264	-0.00181
8289.42	-0.00213	-0.00178
8290.33	-0.00419	-0.0018
8291.19	-0.0035	-0.00155
8292.06	-0.00498	-0.00138
8292.98	-0.00556	-0.000461152
8293.91	-0.00527	0.000286896
8294.79	-0.00472	8.68171e-05
8295.67	-0.00374	0.000616591
8296.55	-0.00187	-0.000684118
8297.46	0.00111	-0.000706483
8298.38	0.00249	-0.000524923
8299.3	0.00090667	-0.000398986
8300.16	0.000798614	-0.000681656
8301.03	-0.000635591	3.71178e-05
8301.91	-0.000834117	0.000588927
8302.87	0.000318245	6.44037e-05
8303.79	0.00273	-0.000318257
8304.69	0.00292	-0.000980016
8305.56	0.00335	7.88362e-05
8306.45	0.00526	0.000340326
8307.34	0.00547	0.000693828
8308.29	0.00544	0.00147
8309.19	0.0055	0.00195
8310.06	0.00762	0.00192
8310.93	0.0068	0.0014
8311.84	0.00459	0.00112
8312.74	0.00711	0.00117
8313.65	0.00636	0.00182
8314.53	0.00767	0.0023
8315.38	0.00719	0.00205
8316.25	0.00755	0.00281
8317.17	0.00827	0.00339
8318.1	0.0077	0.00321
8318.99	0.00927	0.00421
8319.81	0.01013	0.00559
8320.65	0.01106	0.0054
8321.54	0.01209	0.00561
8322.49	0.01089	0.00546
8323.43	0.0114	0.00743
8324.29	0.01258	0.00721
8325.12	0.01372	0.00898
8325.98	0.01483	0.00891
8326.9	0.01807	0.011
8327.86	0.02018	0.01181
8328.77	0.02643	0.01679
8329.63	0.03196	0.02295
8330.48	0.03803	0.0297
8331.4	0.04436	0.03712
8332.34	0.05009	0.04319
8333.28	0.05401	0.04834
8334.19	0.06087	0.05379
8335.05	0.06711	0.06281
8335.91	0.07918	0.07526
8336.81	0.10049	0.09778
8337.74	0.13362	0.13552
8338.66	0.17625	0.18902
8339.57	0.23091	0.25858
8340.45	0.29584	0.34054
8341.32	0.39037	0.42074
8342.23	0.49632	0.50058
8343.13	0.6065	0.58883
8344.04	0.71895	0.67937
8344.93	0.8343	0.77325
8345.84	0.9463	0.88293
8346.73	1.0642	1.00256
8347.63	1.17215	1.11937
8348.53	1.27218	1.22118
8349.44	1.36004	1.29834
8350.36	1.41631	1.33505
8351.25	1.42679	1.32788
8352.13	1.38032	1.29004
8353.03	1.29635	1.23326
8353.91	1.20938	1.17041
8354.8	1.12947	1.11573
8355.71	1.07185	1.06596
8356.59	1.02206	1.02587
8357.48	0.99372	0.99618
8358.36	0.96934	0.96992
8359.25	0.95184	0.94775
8360.12	0.93718	0.93193
8361.04	0.92852	0.91784
8361.93	0.92695	0.91228
8362.81	0.93237	0.91489
8363.66	0.94048	0.92274
8364.54	0.9491	0.93366
8365.41	0.95282	0.94287
8366.3	0.95017	0.94922
8367.21	0.94093	0.95071
8368.13	0.92361	0.94656
8369.03	0.90552	0.93557
8369.9	0.88764	0.92026
8370.77	0.86829	0.90463
8371.64	0.84817	0.8869
8372.54	0.83025	0.86693
8373.45	0.81483	0.84909
8374.36	0.8007	0.83499
8375.24	0.7857	0.8236
8376.12	0.7761	0.81411
8377.02	0.76581	0.80917
8377.93	0.7584	0.80839
8378.84	0.75464	0.81173
8379.74	0.75261	0.81826
8380.63	0.75273	0.82639
8381.52	0.75805	0.83598
8382.42	0.76224	0.84673
8383.33	0.77192	0.85307
8384.23	0.78252	0.858
8385.13	0.79076	0.86071
8386.03	0.80356	0.86423
8386.94	0.81764	0.86689
8387.84	0.82826	0.87107
8388.74	0.84211	0.87402
8389.62	0.85538	0.88235
8390.51	0.87305	0.88895
8391.43	0.88635	0.89907
8392.35	0.89881	0.90726
8393.26	0.91335	0.91821
8394.17	0.9257	0.93174
8395.06	0.93457	0.94586
8395.94	0.94505	0.95415
8396.83	0.95204	0.96471
8397.75	0.95745	0.97602
8398.66	0.96633	0.98676
8399.58	0.97428	0.99683
8400.45	0.98494	1.01
8401.33	0.99458	1.01973
8402.23	1.00479	1.02743
8403.11	1.01176	1.03373
8404.02	1.01554	1.03817
8404.92	1.02441	1.04007
8405.84	1.02431	1.0404
8406.74	1.02563	1.03756
8407.63	1.02381	1.03349
8408.51	1.01864	1.02784
8409.4	1.01881	1.01938
8410.31	1.00761	1.0116
8411.2	1.00126	1.00571
8412.1	0.99393	0.99881
8412.99	0.98494	0.99168
8413.89	0.97573	0.98489
8414.77	0.96569	0.97886
8415.66	0.95897	0.97358
8416.55	0.94999	0.96716
8417.44	0.9422	0.96189
8418.37	0.9319	0.95796
8419.3	0.9245	0.95135
8420.18	0.91943	0.94686
8421.08	0.91239	0.94274
8421.94	0.90838	0.93873
8422.85	0.90323	0.935
8423.76	0.89911	0.92842
8424.69	0.89458	0.92629
8425.58	0.89202	0.92148
8426.47	0.88992	0.91726
8427.35	0.89073	0.91635
8428.27	0.89098	0.9134
8429.17	0.89047	0.91122
8430.08	0.88937	0.90873
8430.96	0.89057	0.91068
8431.87	0.89233	0.91205
8432.75	0.89321	0.91263
8433.67	0.89556	0.91345
8434.57	0.89729	0.91701
8435.48	0.89815	0.9189
8436.37	0.89881	0.91908
8437.3	0.89916	0.9217
8438.17	0.90135	0.923
8439.06	0.89916	0.92483
8439.96	0.90013	0.92616
8440.88	0.89753	0.92805
8441.79	0.90024	0.93173
8442.7	0.89775	0.93283
8443.58	0.89689	0.93424
8444.48	0.89723	0.93483
8445.35	0.89918	0.93565
8446.27	0.90065	0.93683
8447.19	0.90119	0.93805
8448.1	0.90725	0.93903
8448.97	0.90784	0.93841
8449.87	0.91176	0.93872
8450.76	0.91328	0.93978
8451.69	0.91545	0.93926
8452.58	0.91832	0.9373
8453.46	0.92036	0.9366
8454.31	0.92166	0.93664
8455.22	0.92017	0.93686
8456.11	0.91851	0.93644
8456.99	0.91653	0.93653
8457.89	0.9177	0.93669
8458.79	0.91392	0.93665
8459.7	0.91059	0.93695
8460.59	0.90878	0.93514
8461.49	0.90428	0.93595
8462.38	0.90121	0.9347
8463.29	0.89514	0.93201
8464.2	0.89222	0.93055
8465.1	0.88441	0.92696
8465.98	0.8811	0.92621
8466.88	0.87701	0.92007
8467.78	0.87156	0.916
8468.66	0.86488	0.91215
8469.55	0.8619	0.90882
8470.42	0.85881	0.90478
8471.32	0.85413	0.90193
8472.21	0.85352	0.89852
8473.13	0.85246	0.89721
8474.04	0.85431	0.89585
8474.93	0.85428	0.89639
8475.81	0.85543	0.89698
8476.71	0.85841	0.89821
8477.61	0.8675	0.90084
8478.51	0.86832	0.90437
8479.41	0.87751	0.91009
8480.31	0.88037	0.91478
8481.19	0.88745	0.91898
8482.1	0.89356	0.92428
8483.02	0.89991	0.92987
8483.93	0.90478	0.93341
8484.83	0.91133	0.93556
8485.72	0.9146	0.94132
8486.6	0.92177	0.94555
8487.5	0.92416	0.94799
8488.41	0.925	0.95082
8489.32	0.92816	0.95219
8490.21	0.93128	0.95328
8491.1	0.93327	0.95399
8492	0.93256	0.95521
8492.93	0.93412	0.95466
8493.84	0.93556	0.95417
8494.74	0.93331	0.95496
8495.63	0.93452	0.95294
8496.53	0.93478	0.94945
8497.41	0.93241	0.94899
8498.31	0.93255	0.94957
8499.22	0.93376	0.94826
8500.12	0.93658	0.94723
8501.01	0.93638	0.94778
8501.91	0.92917	0.94897
8502.82	0.93496	0.94645
8503.72	0.93295	0.94807
8504.63	0.9346	0.94843
8505.52	0.93442	0.94753
8506.4	0.93555	0.94987
8507.3	0.93451	0.94949
8508.21	0.93442	0.95059
8509.11	0.93007	0.95233
8510.01	0.93202	0.95198
8510.91	0.93106	0.95164
8511.82	0.92754	0.95367
8512.72	0.92638	0.95413
8513.63	0.92478	0.95349
8514.52	0.92125	0.95334
8515.41	0.91752	0.95256
8516.3	0.91372	0.95055
8517.22	0.91007	0.95023
8518.13	0.90462	0.94932
8519.01	0.9024	0.94698
8519.9	0.89951	0.94654
8520.8	0.89418	0.94512
8521.72	0.89053	0.94093
8522.63	0.88776	0.93918
8523.54	0.88459	0.93708
8524.43	0.88311	0.93342
8525.34	0.87766	0.92941
8526.23	0.87426	0.92675
8527.13	0.8732	0.9236
8528	0.8709	0.91872
8528.9	0.86638	0.91547
8529.82	0.86208	0.91276
8530.74	0.86238	0.90753
8531.63	0.85816	0.90283
8532.54	0.8546	0.90117
8533.43	0.85341	0.89971
8534.34	0.85218	0.89653
8535.24	0.8502	0.89298
8536.13	0.84712	0.88996
8537.01	0.8459	0.8872
8537.91	0.84348	0.88617
8538.82	0.84432	0.88566
8539.76	0.84764	0.88696
8540.64	0.84628	0.88411
8541.54	0.84505	0.88511
8542.43	0.84791	0.88639
8543.34	0.85145	0.88796
8544.24	0.85457	0.89054
8545.14	0.85412	0.88953
8546.04	0.85414	0.89613
8546.92	0.8565	0.89604
8547.82	0.85897	0.89991
8548.74	0.85892	0.90213
8549.62	0.86374	0.9045
8550.52	0.87071	0.90418
8551.42	0.87071	0.90546
8552.33	0.87411	0.90897
8553.22	0.8732	0.91283
8554.1	0.87528	0.91527
8554.99	0.87748	0.91618
8555.87	0.88039	0.91682
8556.78	0.88206	0.91731
8557.66	0.88325	0.91774
8558.56	0.88011	0.91768
8559.45	0.88309	0.91772
8560.35	0.88438	0.91704
8561.26	0.88173	0.91753
8562.15	0.88279	0.91775
8563.04	0.88366	0.91832
8563.93	0.88433	0.9179
8564.84	0.8837	0.9181
8565.74	0.88162	0.91864
8566.62	0.88068	0.91833
8567.51	0.87917	0.91854
8568.39	0.88503	0.91947
8569.28	0.87965	0.92061
8570.17	0.88161	0.92192
8571.12	0.88104	0.92196
8572.01	0.88068	0.92102
8572.9	0.87716	0.92139
8573.79	0.87828	0.92131
8574.69	0.87692	0.92126
8575.59	0.87542	0.92122
8576.5	0.87697	0.92302
8577.39	0.87578	0.92188
8578.28	0.87321	0.92174
8579.17	0.87482	0.92241
8580.09	0.87317	0.921
8581	0.86771	0.92087
8581.91	0.87204	0.92297
8582.79	0.86945	0.92181
8583.69	0.8677	0.9213
8584.58	0.86858	0.92092
8585.5	0.86859	0.92201
8586.4	0.86497	0.92429
8587.32	0.86343	0.92375
8588.2	0.86566	0.92149
8589.11	0.8621	0.92332
8590	0.86039	0.92073
8590.92	0.8611	0.92046
8591.81	0.86002	0.91783
8592.71	0.85887	0.91646
8593.6	0.85724	0.91398
8594.5	0.8561	0.91349
8595.39	0.85725	0.91059
8596.31	0.85612	0.90904
8597.22	0.85233	0.90855
8598.14	0.85702	0.90826
8599.02	0.85545	0.90713
8599.91	0.8536	0.90678
8600.78	0.85453	0.90511
8601.7	0.85305	0.90398
8602.59	0.85563	0.90074
8603.52	0.8531	0.89964
8604.4	0.85416	0.9019
8605.29	0.85447	0.90149
8606.17	0.85191	0.89978
8607.08	0.85717	0.89855
8607.98	0.85552	0.89843
8608.89	0.85276	0.89628
8609.76	0.85218	0.89514
8610.63	0.85048	0.89531
8611.53	0.85026	0.89332
8612.43	0.85247	0.89203
8613.33	0.8486	0.89258
8614.22	0.84657	0.89199
8615.11	0.84996	0.88995
8616.01	0.84956	0.88862
8616.91	0.84972	0.89104
8617.81	0.84659	0.89114
8618.7	0.84443	0.88932
8619.58	0.84613	0.88969
8620.47	0.84623	0.88938
8621.37	0.84861	0.89061
8622.26	0.84682	0.89119
8623.15	0.8459	0.89172
8624.02	0.8495	0.89267
8624.93	0.84619	0.89167
8625.85	0.84471	0.89267
8626.76	0.84747	0.89372
8627.64	0.84713	0.89553
8628.53	0.84856	0.89695
8629.43	0.85051	0.89618
8630.36	0.84885	0.89735
8631.27	0.84927	0.89895
8632.17	0.84735	0.89849
8633.05	0.85249	0.89904
8633.95	0.84627	0.89933
8634.86	0.84678	0.89946
8635.76	0.84621	0.89979
8636.66	0.8476	0.89874
8637.57	0.84935	0.89835
8638.46	0.84589	0.89827
8639.37	0.84509	0.89889
8640.27	0.84595	0.90006
8641.16	0.84565	0.8999
8642.05	0.84663	0.90056
8642.95	0.84689	0.89984
8643.85	0.84518	0.89847
8644.75	0.84311	0.89859
8645.64	0.84347	0.89874
8646.54	0.84382	0.89891
8647.43	0.84479	0.90004
8648.33	0.84057	0.90119
8649.22	0.84537	0.90107
8650.11	0.8431	0.90201
8651	0.84067	0.90314
8651.88	0.84154	0.90578
8652.77	0.84047	0.90576
8653.67	0.83791	0.90554
8654.56	0.83783	0.90614
8655.46	0.83978	0.90555
8656.35	0.83717	0.90674
8657.26	0.83678	0.90613
8658.15	0.8356	0.90688
8659.03	0.83357	0.90725
8659.92	0.83232	0.90595
8660.79	0.83758	0.90517
8661.71	0.83308	0.90461
8662.6	0.8295	0.90245
8663.53	0.82765	0.90178
8664.4	0.8305	0.90213
8665.31	0.82883	0.90095
8666.19	0.8209	0.89967
8667.11	0.82536	0.89916
8668.01	0.82326	0.89725
8668.9	0.82052	0.89433
8669.78	0.82246	0.89404
8670.69	0.82132	0.89264
8671.58	0.81806	0.89243
8672.51	0.81607	0.89
8673.41	0.81532	0.88923
8674.31	0.81752	0.88718
8675.21	0.81463	0.88702
8676.13	0.81267	0.88673
8677.03	0.81395	0.88439
8677.92	0.81157	0.88259
8678.79	0.81411	0.88251
8679.7	0.81618	0.88233
8680.6	0.81212	0.88127
8681.52	0.81496	0.88076
8682.42	0.81604	0.88008
8683.31	0.8143	0.87976
8684.19	0.81212	0.88052
8685.11	0.81482	0.8795
8686.02	0.8163	0.8786
8686.92	0.81722	0.87884
8687.81	0.81477	0.87963
8688.71	0.81877	0.8795
8689.6	0.81565	0.87894
8690.52	0.81396	0.87973
8691.41	0.81336	0.88062
8692.32	0.81563	0.88056
8693.17	0.81217	0.8815
8694.06	0.81114	0.88019
8694.96	0.81524	0.87978
8695.85	0.81707	0.87837
8696.71	0.80912	0.88335
8697.6	0.81099	0.88133
8698.51	0.80901	0.88144
8699.43	0.80895	0.87904
8700.31	0.80842	0.87831
8701.19	0.80791	0.88
8702.06	0.80807	0.87845
8702.97	0.80859	0.87684
8703.85	0.80919	0.87937
8704.74	0.80518	0.87812
8705.63	0.80828	0.87581
8706.53	0.80517	0.87572
8707.43	0.80672	0.87787
8708.34	0.80649	0.87661
8709.24	0.80528	0.87577
8710.14	0.80311	0.87656
8711.03	0.80346	0.87579
8711.94	0.80747	0.87473
8712.83	0.80719	0.87597
8713.74	0.80126	0.87819
8714.65	0.80687	0.87858
8715.56	0.80588	0.87776
8716.43	0.8042	0.87743
8717.33	0.80661	0.87767
8718.24	0.80637	0.87843
8719.17	0.80673	0.87951
8720.05	0.80821	0.88056
8720.95	0.80968	0.87877
8721.84	0.80277	0.87957
8722.77	0.80733	0.87925
8723.66	0.80861	0.87909
8724.54	0.80789	0.8795
8725.42	0.80646	0.87775
8726.32	0.80978	0.87863
8727.24	0.8083	0.87977
8728.16	0.8105	0.87868
8729.05	0.80978	0.8803
8729.94	0.80668	0.87992
8730.83	0.80633	0.87995
8731.75	0.81046	0.881
8732.65	0.80785	0.8793
8733.55	0.80732	0.87907
8734.44	0.80959	0.87925
8735.34	0.809	0.88103
8736.24	0.8067	0.88081
8737.15	0.81041	0.88045
8738.05	0.81106	0.88224
8738.95	0.80523	0.88264
8739.86	0.80592	0.88465
8740.76	0.80705	0.88214
8741.64	0.80811	0.88488
8742.51	0.80922	0.88517
8743.39	0.80846	0.88479
8744.28	0.80879	0.88426
8745.18	0.80931	0.885
8746.07	0.80348	0.88654
8746.97	0.80721	0.88691
8747.85	0.80712	0.8869
8748.72	0.80431	0.88564
8749.6	0.80527	0.88538
8750.51	0.80214	0.88662
8751.41	0.80434	0.88595
8752.32	0.80116	0.88529
8753.2	0.80298	0.88459
8754.1	0.80299	0.88257
8754.99	0.8021	0.88257
8755.91	0.80395	0.88306
8756.8	0.79868	0.88356
8757.7	0.79891	0.88153
8758.59	0.79504	0.8784
8759.48	0.7983	0.88267
8760.38	0.79429	0.88081
8761.32	0.78905	0.87997
8762.21	0.79384	0.87568
8763.1	0.7943	0.87631
8763.99	0.79031	0.87484
8764.9	0.79384	0.87531
8765.81	0.78962	0.87457
8766.73	0.78771	0.87239
8767.61	0.78887	0.87291
8768.51	0.78628	0.87094
8769.38	0.7871	0.87229
8770.29	0.78955	0.86732
8771.2	0.78467	0.8717
8772.12	0.78357	0.87043
8773.03	0.7876	0.8693
8773.94	0.78485	0.86972
8774.82	0.78672	0.86922
8775.71	0.7835	0.86907
8776.58	0.78293	0.86747
8777.49	0.78449	0.86681
8778.39	0.78353	0.86802
8779.32	0.78989	0.86901
8780.21	0.77995	0.87001
8781.13	0.78378	0.86966
8782.03	0.78233	0.86716
8782.94	0.77869	0.86726
8783.81	0.78031	0.8682
8784.7	0.78073	0.86914
8785.58	0.78034	0.86902
8786.49	0.7803	0.86855
8787.41	0.777	0.86849
8788.33	0.77863	0.8696
8789.2	0.78334	0.8692
8790.09	0.77984	0.86803
8790.97	0.77851	0.86864
8791.91	0.77342	0.8692
8792.81	0.77787	0.86809
8793.73	0.777	0.86756
8794.61	0.78149	0.86915
8795.51	0.77114	0.86803
8796.39	0.77258	0.86761
8797.32	0.77581	0.86786
8798.2	0.77191	0.86757
8799.12	0.77352	0.86909
8800.02	0.77172	0.8673
8800.93	0.77441	0.86548
8801.8	0.77181	0.86648
8802.7	0.77314	0.86645
8803.6	0.76748	0.86448
8804.53	0.76898	0.8629
8805.39	0.77649	0.86488
8806.31	0.76849	0.86633
8807.2	0.7668	0.86791
8808.14	0.76903	0.86757
8809.02	0.77205	0.86641
8809.91	0.76472	0.86448
8810.78	0.76504	0.86499
8811.7	0.76893	0.86636
8812.61	0.77003	0.86727
8813.55	0.76336	0.86717
8814.43	0.76512	0.8634
8815.32	0.76982	0.86653
8816.19	0.76837	0.86566
8817.11	0.76405	0.86275
8818.02	0.76681	0.86527
8818.93	0.76954	0.86431
8819.81	0.76641	0.86568
8820.72	0.76435	0.86709
8821.62	0.76596	0.86597
8822.56	0.76622	0.8657
8823.44	0.76572	0.86449
8824.34	0.76401	0.86351
8825.2	0.76694	0.86478
8826.1	0.76793	0.86506
8827.03	0.76336	0.86464
8827.96	0.76726	0.86374
8828.84	0.76602	0.86364
8829.73	0.76627	0.8652
8830.61	0.76528	0.86553
8831.54	0.77047	0.86577
8832.44	0.76732	0.86484
8833.36	0.76809	0.86407
8834.24	0.76498	0.866
8835.13	0.76519	0.866
8836.02	0.76344	0.86595
8836.95	0.75476	0.86656
8837.84	0.75764	0.86663
8838.72	0.75853	0.86444
8839.59	0.75948	0.86596
8840.51	0.76198	0.86858
8841.4	0.76176	0.86925
8842.29	0.76589	0.86856
8843.15	0.76264	0.869
8844.02	0.76191	0.86695
8844.92	0.75944	0.86799
8845.83	0.76411	0.86695
8846.76	0.76157	0.86869
8847.64	0.76072	0.86885
8848.52	0.76075	0.86945
8849.42	0.76034	0.86591
8850.34	0.76297	0.86623
8851.25	0.75985	0.86695
8852.14	0.75778	0.86764
8853.02	0.75665	0.86975
8853.91	0.75632	0.86705
8854.84	0.75909	0.86694
8855.76	0.75825	0.86879
8856.65	0.75488	0.8672
8857.52	0.75502	0.86625
8858.42	0.75685	0.86502
8859.33	0.7573	0.86612
8860.25	0.75107	0.86564
8861.14	0.75702	0.86484
8862.01	0.75524	0.86478
8862.88	0.75171	0.86515
8863.79	0.75436	0.86437
8864.69	0.75588	0.86357
8865.61	0.75112	0.86277
8866.5	0.75015	0.86241
8867.4	0.74758	0.86304
8868.28	0.75009	0.86279
8869.16	0.75291	0.86157
8870.07	0.74619	0.86041
8870.99	0.74719	0.86124
8871.88	0.74635	0.86206
8872.76	0.748	0.85956
8873.65	0.74652	0.85948
8874.56	0.74286	0.85886
8875.48	0.74632	0.85963
8876.38	0.74497	0.85951
8877.27	0.74673	0.85746
8878.15	0.74798	0.8585
8879.05	0.74555	0.85889
8879.97	0.74405	0.85712
8880.89	0.74235	0.85908
8881.79	0.7445	0.85759
8882.66	0.74356	0.85821
8883.56	0.74455	0.85727
8884.46	0.73781	0.85786
8885.38	0.74397	0.86052
8886.28	0.74285	0.85649
8887.16	0.74014	0.85452
8888.05	0.7427	0.85708
8888.96	0.74015	0.85756
8889.87	0.74277	0.85738
8890.75	0.73929	0.85649
8891.64	0.73713	0.85785
8892.5	0.74025	0.85927
8893.38	0.73807	0.8583
8894.29	0.74164	0.85806
8895.2	0.7367	0.85869
8896.1	0.74221	0.85804
8896.97	0.74058	0.85843
8897.84	0.73838	0.85822
8898.74	0.73483	0.85808
8899.63	0.73695	0.85836
8900.55	0.73965	0.85752
8901.43	0.73629	0.8568
8902.33	0.73507	0.85582
8903.2	0.7338	0.85475
8904.12	0.73641	0.85659
8905.02	0.73705	0.85861
8905.95	0.73502	0.85803
8906.81	0.73598	0.85824
8907.73	0.73579	0.85836
8908.63	0.73288	0.85795
8909.57	0.73157	0.85571
8910.45	0.73453	0.85261
8911.34	0.73728	0.85531
8912.22	0.73295	0.85566
8913.14	0.73295	0.85623
8914.02	0.73099	0.85806
8914.95	0.73311	0.85741
8915.84	0.73059	0.85781
8916.74	0.72964	0.85519
8917.62	0.73175	0.85556
8918.54	0.73568	0.85391
8919.44	0.72976	0.85658
8920.35	0.73051	0.85551
8921.24	0.72833	0.8551
8922.14	0.73103	0.85223
8923.02	0.73128	0.85902
8923.93	0.72784	0.85813
8924.84	0.72889	0.85683
8925.75	0.73074	0.85692
8926.63	0.72919	0.8573
8927.53	0.72725	0.85537
8928.44	0.7272	0.85699
8929.36	0.72752	0.85476
8930.24	0.72992	0.85761
8931.15	0.72738	0.85754
8932.04	0.72759	0.85684
8932.96	0.72809	0.85628

## Sheet: Fig.5c
X: Radial distance (Å)	Y: |χ(R)|(Å-3)	Y: |χ(R)|(Å-3)	Y: |χ(R)|(Å-3)	Y: |χ(R)|(Å-3)
0	0.09835	0.16394	0.13165	0.11233
0.03068	0.09722	0.16186	0.12938	0.11087
0.06136	0.09382	0.15591	0.1227	0.10662
0.09204	0.0882	0.147	0.11209	0.09999
0.12272	0.08055	0.13678	0.09857	0.09177
0.1534	0.07146	0.12772	0.08422	0.08335
0.18408	0.06239	0.12294	0.07313	0.07693
0.21476	0.05634	0.12521	0.07155	0.07531
0.24544	0.05768	0.1354	0.08322	0.08062
0.27612	0.06868	0.15201	0.10514	0.09274
0.3068	0.08739	0.17233	0.13218	0.10974
0.33748	0.11065	0.19366	0.16054	0.12939
0.36816	0.13606	0.21384	0.18758	0.1499
0.39884	0.16191	0.23125	0.21138	0.16997
0.42951	0.18697	0.24487	0.23053	0.18869
0.46019	0.21034	0.25424	0.24415	0.20555
0.49087	0.23151	0.25953	0.25204	0.22038
0.52155	0.25035	0.26159	0.25493	0.2334
0.55223	0.26717	0.26204	0.25473	0.24521
0.58291	0.28275	0.2632	0.2548	0.25669
0.61359	0.29824	0.26774	0.25965	0.26887
0.64427	0.31499	0.27813	0.27391	0.28272
0.67495	0.33425	0.29574	0.30038	0.29891
0.70563	0.3569	0.32043	0.33888	0.3176
0.73631	0.38313	0.35066	0.38665	0.33837
0.76699	0.41246	0.38406	0.43965	0.36037
0.79767	0.44381	0.41801	0.49363	0.38243
0.82835	0.47572	0.45007	0.54459	0.40334
0.85903	0.50668	0.47821	0.5891	0.42213
0.88971	0.53537	0.50099	0.62438	0.43819
0.92039	0.56088	0.51775	0.64856	0.45156
0.95107	0.58297	0.5287	0.66089	0.46308
0.98175	0.60219	0.53508	0.66209	0.47441
1.01243	0.61998	0.53928	0.65472	0.48798
1.04311	0.63863	0.54469	0.64355	0.5067
1.07379	0.661	0.55538	0.63575	0.53325
1.10447	0.69007	0.57524	0.64015	0.56944
1.13515	0.72818	0.60699	0.66505	0.61563
1.16583	0.77645	0.65137	0.71521	0.67061
1.1965	0.83444	0.70694	0.78998	0.73193
1.22718	0.90015	0.77068	0.88414	0.79633
1.25786	0.97046	0.83865	0.9902	0.86018
1.28854	1.04153	0.90671	1.10021	0.91983
1.31922	1.10925	0.97091	1.2067	0.97184
1.3499	1.1696	1.02772	1.30309	1.01316
1.38058	1.21884	1.07423	1.38372	1.04124
1.41126	1.25375	1.10821	1.44398	1.05413
1.44194	1.27172	1.12816	1.48035	1.05062
1.47262	1.27091	1.13334	1.49039	1.03022
1.5033	1.25028	1.12378	1.47285	0.99327
1.53398	1.20967	1.10024	1.42764	0.94091
1.56466	1.14978	1.06413	1.35582	0.87513
1.59534	1.07222	1.01739	1.25953	0.79867
1.62602	0.97942	0.96229	1.14193	0.71504
1.6567	0.87458	0.90124	1.00706	0.62843
1.68738	0.76164	0.83646	0.85966	0.54355
1.71806	0.64517	0.76969	0.70497	0.46542
1.74874	0.53036	0.70192	0.54855	0.39872
1.77942	0.42309	0.63312	0.39598	0.34656
1.8101	0.32996	0.56229	0.25268	0.30872
1.84078	0.2581	0.48752	0.12356	0.28075
1.87146	0.21289	0.4064	0.01287	0.2551
1.90214	0.19221	0.31643	0.0766	0.2238
1.93282	0.18436	0.21555	0.14307	0.18046
1.9635	0.1764	0.10322	0.18747	0.12088
1.99418	0.16237	0.03914	0.21413	0.04299
2.02485	0.14764	0.17148	0.23272	0.05403
2.05553	0.15332	0.32371	0.259	0.16859
2.08621	0.20214	0.48663	0.30971	0.29895
2.11689	0.29184	0.65688	0.39283	0.44207
2.14757	0.40976	0.83084	0.50576	0.59426
2.17825	0.54656	1.00449	0.64126	0.75129
2.20893	0.69547	1.17354	0.79152	0.90866
2.23961	0.85069	1.33362	0.94922	1.06173
2.27029	1.00684	1.48046	1.10762	1.20593
2.30097	1.15879	1.61005	1.26052	1.33691
2.33165	1.30173	1.71883	1.40235	1.45074
2.36233	1.43128	1.80381	1.52821	1.54404
2.39301	1.5436	1.86268	1.63398	1.61408
2.42369	1.6355	1.89391	1.71644	1.65889
2.45437	1.70455	1.89678	1.77329	1.67733
2.48505	1.74911	1.87144	1.80325	1.66908
2.51573	1.7684	1.81886	1.80602	1.63471
2.54641	1.76249	1.74081	1.78225	1.57555
2.57709	1.73227	1.63975	1.7335	1.49373
2.60777	1.67938	1.51881	1.66214	1.39202
2.63845	1.60613	1.38159	1.57119	1.27374
2.66913	1.51541	1.23207	1.46419	1.14268
2.69981	1.4105	1.07447	1.34506	1.00294
2.73049	1.29503	0.91314	1.21792	0.85885
2.76117	1.17273	0.75237	1.08688	0.71491
2.79184	1.04735	0.5964	0.95595	0.57579
2.82252	0.92251	0.44941	0.82883	0.44665
2.8532	0.80153	0.31588	0.70882	0.33382
2.88388	0.6874	0.20215	0.59871	0.24657
2.91456	0.58259	0.1233	0.50068	0.19787
2.94524	0.48908	0.11104	0.41631	0.19356
2.97592	0.40821	0.14999	0.34648	0.2171
3.0066	0.34075	0.19377	0.29144	0.24667
3.03728	0.2868	0.2268	0.25075	0.27042
3.06796	0.24586	0.24579	0.22335	0.28374
3.09864	0.21686	0.25073	0.20757	0.28545
3.12932	0.19835	0.24281	0.20137	0.276
3.16	0.18863	0.22382	0.2025	0.25666
3.19068	0.18595	0.19589	0.20873	0.22923
3.22136	0.18853	0.16129	0.21792	0.19571
3.25204	0.19464	0.12237	0.22803	0.15826
3.28272	0.20252	0.0814	0.23723	0.11904
3.3134	0.21052	0.04051	0.24392	0.08026
3.34408	0.21715	0.00321	0.24682	0.04466
3.37476	0.22118	0.0341	0.24498	0.0211
3.40544	0.22167	0.06453	0.23786	0.0325
3.43612	0.21801	0.08912	0.2253	0.05413
3.4668	0.20996	0.10721	0.20751	0.07205
3.49748	0.19759	0.11853	0.18508	0.08444
3.52816	0.18127	0.12315	0.1589	0.09103
3.55884	0.16163	0.12149	0.1302	0.09203
3.58952	0.1395	0.11432	0.10064	0.08799
3.62019	0.11583	0.10277	0.07272	0.0797
3.65087	0.09164	0.08843	0.05133	0.06814
3.68155	0.06797	0.07374	0.04546	0.05455
3.71223	0.04576	0.06243	0.05677	0.04065
3.74291	0.02585	0.05934	0.07466	0.02959
3.77359	0.00892	0.06655	0.0923	0.02705
3.80427	0.00488	0.081	0.10721	0.03467
3.83495	0.01483	0.09867	0.11846	0.04694
3.86563	0.02143	0.11713	0.12579	0.0603
3.89631	0.0251	0.13534	0.12929	0.07373
3.92699	0.02676	0.15317	0.1293	0.0873
3.95767	0.02784	0.17102	0.12629	0.10158
3.98835	0.03008	0.18966	0.12094	0.11732
4.01903	0.03476	0.20996	0.11411	0.13522
4.04971	0.04207	0.23267	0.10704	0.15571
4.08039	0.05143	0.25823	0.10157	0.17889
4.11107	0.06221	0.28662	0.10021	0.20449
4.14175	0.07405	0.31738	0.10559	0.23195
4.17243	0.08695	0.34966	0.11927	0.26049
4.20311	0.10118	0.38235	0.14108	0.28921
4.23379	0.11716	0.41422	0.16971	0.31715
4.26447	0.1353	0.44397	0.20359	0.34337
4.29515	0.15587	0.47036	0.24121	0.36696
4.32583	0.17886	0.49228	0.28114	0.38712
4.35651	0.20399	0.50879	0.32201	0.40317
4.38719	0.23068	0.51917	0.36243	0.41461
4.41786	0.25813	0.52297	0.40104	0.42108
4.44854	0.2854	0.52002	0.4365	0.42243
4.47922	0.31147	0.5104	0.46756	0.41873
4.5099	0.33528	0.49451	0.49308	0.41019
4.54058	0.35585	0.47298	0.51207	0.39723
4.57126	0.37227	0.4467	0.52377	0.38043
4.60194	0.38378	0.41673	0.52764	0.36048
4.63262	0.3898	0.38427	0.5234	0.33818
4.6633	0.38996	0.3506	0.51106	0.31438
4.69398	0.38411	0.31705	0.49089	0.28997
4.72466	0.37234	0.2849	0.46345	0.26584
4.75534	0.35497	0.2554	0.42955	0.24292
4.78602	0.33257	0.22968	0.39025	0.22215
4.8167	0.30595	0.20885	0.34683	0.20456
4.84738	0.27617	0.19391	0.3008	0.19124
4.87806	0.24455	0.18576	0.25394	0.18334
4.90874	0.21272	0.18507	0.20847	0.18182
4.93942	0.18275	0.192	0.1673	0.18711
4.9701	0.15723	0.20615	0.13466	0.19897
5.00078	0.13912	0.2266	0.11604	0.21651
5.03146	0.13082	0.25211	0.11484	0.23848
5.06214	0.13248	0.28126	0.12752	0.26347
5.09282	0.14154	0.31259	0.14681	0.29013
5.1235	0.15437	0.34461	0.16722	0.31714
5.15418	0.1679	0.37585	0.1858	0.34327
5.18486	0.18012	0.40491	0.2012	0.36739
5.21553	0.18983	0.4305	0.21289	0.38849
5.24621	0.19642	0.45145	0.22083	0.40565
5.27689	0.19966	0.4668	0.22526	0.41814
5.30757	0.1996	0.4758	0.22655	0.42539
5.33825	0.19647	0.47793	0.22516	0.42702
5.36893	0.19063	0.47295	0.22152	0.42284
5.39961	0.18251	0.46088	0.21602	0.41287
5.43029	0.17259	0.44197	0.20897	0.39733
5.46097	0.16134	0.41676	0.20056	0.37661
5.49165	0.14923	0.38595	0.1909	0.35128
5.52233	0.13666	0.35045	0.18	0.32201
5.55301	0.12397	0.31131	0.16782	0.28962
5.58369	0.11143	0.26967	0.15431	0.25497
5.61437	0.0992	0.22674	0.13944	0.21899
5.64505	0.08741	0.18378	0.12323	0.18261
5.67573	0.07609	0.14211	0.10573	0.14678
5.70641	0.06524	0.10331	0.0871	0.1125
5.73709	0.05486	0.0698	0.06756	0.08102
5.76777	0.04497	0.04712	0.04739	0.05446
5.79845	0.03569	0.0447	0.02697	0.03801
5.82913	0.02737	0.05869	0.0072	0.039
5.85981	0.02089	0.07641	0.01425	0.05209
5.89049	0.01805	0.09251	0.03325	0.06762
5.92117	0.0201	0.10546	0.05129	0.08196
5.95185	0.02558	0.11488	0.0679	0.09404
5.98253	0.03245	0.12081	0.08277	0.10359
6.0132	0.03963	0.12351	0.09566	0.11061
6.04388	0.04661	0.12327	0.10642	0.11521
6.07456	0.05311	0.12046	0.11493	0.11754
6.10524	0.05894	0.11543	0.12114	0.11779
6.13592	0.06397	0.10851	0.12509	0.11614
6.1666	0.06809	0.10003	0.12682	0.11277
6.19728	0.07125	0.09029	0.12646	0.10786
6.22796	0.07337	0.0796	0.12416	0.10161
6.25864	0.07443	0.06831	0.12011	0.09423
6.28932	0.0744	0.05692	0.11451	0.08591
6.32	0.07329	0.04616	0.10761	0.07691
6.35068	0.07111	0.03731	0.09962	0.06746
6.38136	0.0679	0.03241	0.0908	0.05782
6.41204	0.06371	0.03324	0.08139	0.04826
6.44272	0.0586	0.03906	0.07161	0.03905
6.4734	0.05266	0.04754	0.06171	0.0305
6.50408	0.04599	0.05686	0.05191	0.02306
6.53476	0.03874	0.06603	0.04244	0.01749
6.56544	0.03104	0.07452	0.03355	0.015
6.59612	0.02308	0.08207	0.02554	0.01619
6.6268	0.01514	0.08855	0.01886	0.01988
6.65748	0.008	0.09396	0.01428	0.02465
6.68816	0.006	0.09838	0.01277	0.02981
6.71884	0.01157	0.10195	0.01422	0.03512
6.74952	0.01834	0.10485	0.01721	0.0405
6.7802	0.02481	0.10732	0.02074	0.04595
6.81087	0.03063	0.10958	0.02457	0.05149
6.84155	0.0357	0.11186	0.02881	0.05717
6.87223	0.03995	0.11437	0.03374	0.06306
6.90291	0.04341	0.11727	0.03964	0.06925
6.93359	0.04621	0.12069	0.04669	0.07585
6.96427	0.04853	0.12468	0.05494	0.08295
6.99495	0.05064	0.12923	0.06434	0.09062
7.02563	0.0529	0.13426	0.0747	0.09887
7.05631	0.05564	0.13964	0.08579	0.10763
7.08699	0.05916	0.14514	0.09731	0.11675
7.11767	0.06364	0.15053	0.10893	0.12599
7.14835	0.0691	0.15551	0.12031	0.13506
7.17903	0.07539	0.15976	0.13111	0.14358
7.20971	0.08228	0.16296	0.14099	0.15117
7.24039	0.08943	0.16481	0.14963	0.15745
7.27107	0.09653	0.16503	0.15676	0.16205
7.30175	0.10323	0.16339	0.16214	0.16466
7.33243	0.10921	0.15974	0.16558	0.165
7.36311	0.11422	0.15396	0.16696	0.16292
7.39379	0.11803	0.14607	0.16623	0.15833
7.42447	0.12046	0.13613	0.16341	0.15126
7.45515	0.12141	0.12432	0.15858	0.14185
7.48583	0.12084	0.1109	0.15193	0.13038
7.51651	0.11875	0.09622	0.14368	0.11723
7.54719	0.11524	0.08072	0.13415	0.10297
7.57787	0.11045	0.06498	0.12372	0.08832
7.60854	0.10459	0.04975	0.11282	0.07432
7.63922	0.09791	0.03632	0.10194	0.06238
7.6699	0.09073	0.02717	0.09158	0.05432
7.70058	0.08341	0.02574	0.08227	0.05173
7.73126	0.07631	0.03138	0.07447	0.05449
7.76194	0.06981	0.03965	0.06852	0.06069
7.79262	0.06427	0.04787	0.06448	0.06813
7.8233	0.05991	0.05495	0.06212	0.07524
7.85398	0.05683	0.06052	0.06098	0.08109
7.88466	0.05489	0.06454	0.06049	0.08518
7.91534	0.05384	0.06713	0.06015	0.08732
7.94602	0.05328	0.06859	0.05959	0.08748
7.9767	0.05287	0.06927	0.05864	0.08583
8.00738	0.0523	0.0696	0.05726	0.08266
8.03806	0.05139	0.07	0.05558	0.07835
8.06874	0.05004	0.07078	0.05382	0.0734
8.09942	0.04827	0.07211	0.05226	0.06836
8.1301	0.04617	0.074	0.05116	0.06379
8.16078	0.04387	0.07627	0.05072	0.06018
8.19146	0.04158	0.07866	0.05098	0.05785
8.22214	0.03947	0.08085	0.05184	0.05682
8.25282	0.03772	0.08254	0.05305	0.05683
8.2835	0.0364	0.0835	0.05429	0.05744
8.31418	0.03552	0.08358	0.05527	0.05814
8.34486	0.03495	0.08267	0.05571	0.05852
8.37554	0.03452	0.08079	0.0554	0.05828
8.40621	0.03403	0.07799	0.0542	0.05724
8.43689	0.0333	0.0744	0.05205	0.05534
8.46757	0.03216	0.07017	0.04895	0.05264
8.49825	0.03053	0.06551	0.04497	0.04927
8.52893	0.02836	0.0606	0.04022	0.04543
8.55961	0.02569	0.05562	0.03487	0.04134
8.59029	0.02259	0.05074	0.02914	0.03728
8.62097	0.01918	0.04606	0.02328	0.03348
8.65165	0.01566	0.04168	0.01766	0.03014
8.68233	0.01231	0.03765	0.01282	0.02734
8.71301	0.00958	0.03403	0.00974	0.02508
8.74369	0.00807	0.03093	0.00951	0.02319
8.77437	0.00814	0.02852	0.01146	0.02145
8.80505	0.00925	0.02708	0.01399	0.01965
8.83573	0.01058	0.02693	0.0162	0.01764
8.86641	0.01157	0.02823	0.01773	0.01541
8.89709	0.01196	0.03091	0.01845	0.01315
8.92777	0.01163	0.03469	0.01837	0.01144
8.95845	0.01061	0.03917	0.01759	0.01121
8.98913	0.0091	0.044	0.0163	0.0131
9.01981	0.00771	0.04887	0.01484	0.01671
9.05049	0.00773	0.0535	0.01371	0.02131
9.08117	0.01014	0.05768	0.01353	0.02635
9.11185	0.01436	0.06123	0.01468	0.0315
9.14253	0.01957	0.06404	0.01705	0.03654
9.17321	0.02531	0.06601	0.0202	0.04128
9.20388	0.03128	0.06711	0.02368	0.04562
9.23456	0.03721	0.06733	0.02717	0.04945
9.26524	0.04292	0.06672	0.03042	0.05272
9.29592	0.04821	0.06535	0.03327	0.0554
9.3266	0.05291	0.06334	0.03561	0.05748
9.35728	0.05689	0.06082	0.03737	0.059
9.38796	0.06002	0.05795	0.03852	0.05998
9.41864	0.06223	0.05489	0.03905	0.06048
9.44932	0.06345	0.05183	0.039	0.06056
9.48	0.06366	0.04893	0.03843	0.0603
9.51068	0.06286	0.04633	0.0374	0.05977
9.54136	0.06109	0.04416	0.036	0.05905
9.57204	0.05839	0.04247	0.03432	0.05822
9.60272	0.05487	0.04129	0.03248	0.05734
9.6334	0.05063	0.04059	0.03055	0.05649
9.66408	0.04578	0.04032	0.02862	0.05573
9.69476	0.04046	0.04041	0.02675	0.05511
9.72544	0.03481	0.04078	0.025	0.05466
9.75612	0.02897	0.04136	0.02336	0.05441
9.7868	0.02309	0.04211	0.02185	0.05435
9.81748	0.01731	0.04299	0.02042	0.05446
9.84816	0.01178	0.04395	0.01904	0.05469
9.87884	0.00673	0.04497	0.01767	0.05499
9.90952	0.00312	0.046	0.01624	0.05529
9.9402	0.00448	0.04701	0.01473	0.05549
9.97088	0.00794	0.04793	0.01309	0.05553

## Sheet: Fig.5d
X: Radial distance (Å)	Y: |χ(R)|(Å-3)	Y: |χ(R)|(Å-3)
0	0.13165	0.11233
0.03068	0.12938	0.11087
0.06136	0.1227	0.10662
0.09204	0.11209	0.09999
0.12272	0.09857	0.09177
0.1534	0.08422	0.08335
0.18408	0.07313	0.07693
0.21476	0.07155	0.07531
0.24544	0.08322	0.08062
0.27612	0.10514	0.09274
0.3068	0.13218	0.10974
0.33748	0.16054	0.12939
0.36816	0.18758	0.1499
0.39884	0.21138	0.16997
0.42951	0.23053	0.18869
0.46019	0.24415	0.20555
0.49087	0.25204	0.22038
0.52155	0.25493	0.2334
0.55223	0.25473	0.24521
0.58291	0.2548	0.25669
0.61359	0.25965	0.26887
0.64427	0.27391	0.28272
0.67495	0.30038	0.29891
0.70563	0.33888	0.3176
0.73631	0.38665	0.33837
0.76699	0.43965	0.36037
0.79767	0.49363	0.38243
0.82835	0.54459	0.40334
0.85903	0.5891	0.42213
0.88971	0.62438	0.43819
0.92039	0.64856	0.45156
0.95107	0.66089	0.46308
0.98175	0.66209	0.47441
1.01243	0.65472	0.48798
1.04311	0.64355	0.5067
1.07379	0.63575	0.53325
1.10447	0.64015	0.56944
1.13515	0.66505	0.61563
1.16583	0.71521	0.67061
1.1965	0.78998	0.73193
1.22718	0.88414	0.79633
1.25786	0.9902	0.86018
1.28854	1.10021	0.91983
1.31922	1.2067	0.97184
1.3499	1.30309	1.01316
1.38058	1.38372	1.04124
1.41126	1.44398	1.05413
1.44194	1.48035	1.05062
1.47262	1.49039	1.03022
1.5033	1.47285	0.99327
1.53398	1.42764	0.94091
1.56466	1.35582	0.87513
1.59534	1.25953	0.79867
1.62602	1.14193	0.71504
1.6567	1.00706	0.62843
1.68738	0.85966	0.54355
1.71806	0.70497	0.46542
1.74874	0.54855	0.39872
1.77942	0.39598	0.34656
1.8101	0.25268	0.30872
1.84078	0.12356	0.28075
1.87146	0.01287	0.2551
1.90214	0.0766	0.2238
1.93282	0.14307	0.18046
1.9635	0.18747	0.12088
1.99418	0.21413	0.04299
2.02485	0.23272	0.05403
2.05553	0.259	0.16859
2.08621	0.30971	0.29895
2.11689	0.39283	0.44207
2.14757	0.50576	0.59426
2.17825	0.64126	0.75129
2.20893	0.79152	0.90866
2.23961	0.94922	1.06173
2.27029	1.10762	1.20593
2.30097	1.26052	1.33691
2.33165	1.40235	1.45074
2.36233	1.52821	1.54404
2.39301	1.63398	1.61408
2.42369	1.71644	1.65889
2.45437	1.77329	1.67733
2.48505	1.80325	1.66908
2.51573	1.80602	1.63471
2.54641	1.78225	1.57555
2.57709	1.7335	1.49373
2.60777	1.66214	1.39202
2.63845	1.57119	1.27374
2.66913	1.46419	1.14268
2.69981	1.34506	1.00294
2.73049	1.21792	0.85885
2.76117	1.08688	0.71491
2.79184	0.95595	0.57579
2.82252	0.82883	0.44665
2.8532	0.70882	0.33382
2.88388	0.59871	0.24657
2.91456	0.50068	0.19787
2.94524	0.41631	0.19356
2.97592	0.34648	0.2171
3.0066	0.29144	0.24667
3.03728	0.25075	0.27042
3.06796	0.22335	0.28374
3.09864	0.20757	0.28545
3.12932	0.20137	0.276
3.16	0.2025	0.25666
3.19068	0.20873	0.22923
3.22136	0.21792	0.19571
3.25204	0.22803	0.15826
3.28272	0.23723	0.11904
3.3134	0.24392	0.08026
3.34408	0.24682	0.04466
3.37476	0.24498	0.0211
3.40544	0.23786	0.0325
3.43612	0.2253	0.05413
3.4668	0.20751	0.07205
3.49748	0.18508	0.08444
3.52816	0.1589	0.09103
3.55884	0.1302	0.09203
3.58952	0.10064	0.08799
3.62019	0.07272	0.0797
3.65087	0.05133	0.06814
3.68155	0.04546	0.05455
3.71223	0.05677	0.04065
3.74291	0.07466	0.02959
3.77359	0.0923	0.02705
3.80427	0.10721	0.03467
3.83495	0.11846	0.04694
3.86563	0.12579	0.0603
3.89631	0.12929	0.07373
3.92699	0.1293	0.0873
3.95767	0.12629	0.10158
3.98835	0.12094	0.11732
4.01903	0.11411	0.13522
4.04971	0.10704	0.15571
4.08039	0.10157	0.17889
4.11107	0.10021	0.20449
4.14175	0.10559	0.23195
4.17243	0.11927	0.26049
4.20311	0.14108	0.28921
4.23379	0.16971	0.31715
4.26447	0.20359	0.34337
4.29515	0.24121	0.36696
4.32583	0.28114	0.38712
4.35651	0.32201	0.40317
4.38719	0.36243	0.41461
4.41786	0.40104	0.42108
4.44854	0.4365	0.42243
4.47922	0.46756	0.41873
4.5099	0.49308	0.41019
4.54058	0.51207	0.39723
4.57126	0.52377	0.38043
4.60194	0.52764	0.36048
4.63262	0.5234	0.33818
4.6633	0.51106	0.31438
4.69398	0.49089	0.28997
4.72466	0.46345	0.26584
4.75534	0.42955	0.24292
4.78602	0.39025	0.22215
4.8167	0.34683	0.20456
4.84738	0.3008	0.19124
4.87806	0.25394	0.18334
4.90874	0.20847	0.18182
4.93942	0.1673	0.18711
4.9701	0.13466	0.19897
5.00078	0.11604	0.21651
5.03146	0.11484	0.23848
5.06214	0.12752	0.26347
5.09282	0.14681	0.29013
5.1235	0.16722	0.31714
5.15418	0.1858	0.34327
5.18486	0.2012	0.36739
5.21553	0.21289	0.38849
5.24621	0.22083	0.40565
5.27689	0.22526	0.41814
5.30757	0.22655	0.42539
5.33825	0.22516	0.42702
5.36893	0.22152	0.42284
5.39961	0.21602	0.41287
5.43029	0.20897	0.39733
5.46097	0.20056	0.37661
5.49165	0.1909	0.35128
5.52233	0.18	0.32201
5.55301	0.16782	0.28962
5.58369	0.15431	0.25497
5.61437	0.13944	0.21899
5.64505	0.12323	0.18261
5.67573	0.10573	0.14678
5.70641	0.0871	0.1125
5.73709	0.06756	0.08102
5.76777	0.04739	0.05446
5.79845	0.02697	0.03801
5.82913	0.0072	0.039
5.85981	0.01425	0.05209
5.89049	0.03325	0.06762
5.92117	0.05129	0.08196
5.95185	0.0679	0.09404
5.98253	0.08277	0.10359
6.0132	0.09566	0.11061
6.04388	0.10642	0.11521
6.07456	0.11493	0.11754
6.10524	0.12114	0.11779
6.13592	0.12509	0.11614
6.1666	0.12682	0.11277
6.19728	0.12646	0.10786
6.22796	0.12416	0.10161
6.25864	0.12011	0.09423
6.28932	0.11451	0.08591
6.32	0.10761	0.07691
6.35068	0.09962	0.06746
6.38136	0.0908	0.05782
6.41204	0.08139	0.04826
6.44272	0.07161	0.03905
6.4734	0.06171	0.0305
6.50408	0.05191	0.02306
6.53476	0.04244	0.01749
6.56544	0.03355	0.015
6.59612	0.02554	0.01619
6.6268	0.01886	0.01988
6.65748	0.01428	0.02465
6.68816	0.01277	0.02981
6.71884	0.01422	0.03512
6.74952	0.01721	0.0405
6.7802	0.02074	0.04595
6.81087	0.02457	0.05149
6.84155	0.02881	0.05717
6.87223	0.03374	0.06306
6.90291	0.03964	0.06925
6.93359	0.04669	0.07585
6.96427	0.05494	0.08295
6.99495	0.06434	0.09062
7.02563	0.0747	0.09887
7.05631	0.08579	0.10763
7.08699	0.09731	0.11675
7.11767	0.10893	0.12599
7.14835	0.12031	0.13506
7.17903	0.13111	0.14358
7.20971	0.14099	0.15117
7.24039	0.14963	0.15745
7.27107	0.15676	0.16205
7.30175	0.16214	0.16466
7.33243	0.16558	0.165
7.36311	0.16696	0.16292
7.39379	0.16623	0.15833
7.42447	0.16341	0.15126
7.45515	0.15858	0.14185
7.48583	0.15193	0.13038
7.51651	0.14368	0.11723
7.54719	0.13415	0.10297
7.57787	0.12372	0.08832
7.60854	0.11282	0.07432
7.63922	0.10194	0.06238
7.6699	0.09158	0.05432
7.70058	0.08227	0.05173
7.73126	0.07447	0.05449
7.76194	0.06852	0.06069
7.79262	0.06448	0.06813
7.8233	0.06212	0.07524
7.85398	0.06098	0.08109
7.88466	0.06049	0.08518
7.91534	0.06015	0.08732
7.94602	0.05959	0.08748
7.9767	0.05864	0.08583
8.00738	0.05726	0.08266
8.03806	0.05558	0.07835
8.06874	0.05382	0.0734
8.09942	0.05226	0.06836
8.1301	0.05116	0.06379
8.16078	0.05072	0.06018
8.19146	0.05098	0.05785
8.22214	0.05184	0.05682
8.25282	0.05305	0.05683
8.2835	0.05429	0.05744
8.31418	0.05527	0.05814
8.34486	0.05571	0.05852
8.37554	0.0554	0.05828
8.40621	0.0542	0.05724
8.43689	0.05205	0.05534
8.46757	0.04895	0.05264
8.49825	0.04497	0.04927
8.52893	0.04022	0.04543
8.55961	0.03487	0.04134
8.59029	0.02914	0.03728
8.62097	0.02328	0.03348
8.65165	0.01766	0.03014
8.68233	0.01282	0.02734
8.71301	0.00974	0.02508
8.74369	0.00951	0.02319
8.77437	0.01146	0.02145
8.80505	0.01399	0.01965
8.83573	0.0162	0.01764
8.86641	0.01773	0.01541
8.89709	0.01845	0.01315
8.92777	0.01837	0.01144
8.95845	0.01759	0.01121
8.98913	0.0163	0.0131
9.01981	0.01484	0.01671
9.05049	0.01371	0.02131
9.08117	0.01353	0.02635
9.11185	0.01468	0.0315
9.14253	0.01705	0.03654
9.17321	0.0202	0.04128
9.20388	0.02368	0.04562
9.23456	0.02717	0.04945
9.26524	0.03042	0.05272
9.29592	0.03327	0.0554
9.3266	0.03561	0.05748
9.35728	0.03737	0.059
9.38796	0.03852	0.05998
9.41864	0.03905	0.06048
9.44932	0.039	0.06056
9.48	0.03843	0.0603
9.51068	0.0374	0.05977
9.54136	0.036	0.05905
9.57204	0.03432	0.05822
9.60272	0.03248	0.05734
9.6334	0.03055	0.05649
9.66408	0.02862	0.05573
9.69476	0.02675	0.05511
9.72544	0.025	0.05466
9.75612	0.02336	0.05441
9.7868	0.02185	0.05435
9.81748	0.02042	0.05446
9.84816	0.01904	0.05469
9.87884	0.01767	0.05499
9.90952	0.01624	0.05529
9.9402	0.01473	0.05549
9.97088	0.01309	0.05553

## Sheet: Fig.5e
X: k (Å-1)	Y: k (Å)	Z: k (Å)		X: k (Å-1)	Y: k (Å)	Z: k (Å)
-12.35	0	0.04406		-12.35	0	0.00114
-12.35	0.02429	0.09663		-12.35	0.02429	0.00268
-12.35	0.04858	0.13442		-12.35	0.04858	0.00442
-12.35	0.07287	0.15973		-12.35	0.07287	0.00631
-12.35	0.09717	0.17594		-12.35	0.09717	0.00816
-12.35	0.12146	0.18395		-12.35	0.12146	0.00972
-12.35	0.14575	0.1844		-12.35	0.14575	0.01073
-12.35	0.17004	0.17834		-12.35	0.17004	0.01101
-12.35	0.19433	0.16744		-12.35	0.19433	0.01048
-12.35	0.21862	0.15374		-12.35	0.21862	0.00919
-12.35	0.24291	0.13928		-12.35	0.24291	0.00731
-12.35	0.26721	0.12549		-12.35	0.26721	0.00511
-12.35	0.2915	0.11284		-12.35	0.2915	0.0029
-12.35	0.31579	0.10087		-12.35	0.31579	0.000986037
-12.35	0.34008	0.08876		-12.35	0.34008	0.000610205
-12.35	0.36437	0.0759		-12.35	0.36437	0.00184
-12.35	0.38866	0.06232		-12.35	0.38866	0.00327
-12.35	0.41296	0.0488		-12.35	0.41296	0.00532
-12.35	0.43725	0.03677		-12.35	0.43725	0.00806
-12.35	0.46154	0.02828		-12.35	0.46154	0.01131
-12.35	0.48583	0.02501		-12.35	0.48583	0.01478
-12.35	0.51012	0.02597		-12.35	0.51012	0.01816
-12.35	0.53441	0.02823		-12.35	0.53441	0.02119
-12.35	0.5587	0.02985		-12.35	0.5587	0.02366
-12.35	0.583	0.03025		-12.35	0.583	0.02545
-12.35	0.60729	0.02958		-12.35	0.60729	0.02653
-12.35	0.63158	0.02822		-12.35	0.63158	0.02691
-12.35	0.65587	0.02662		-12.35	0.65587	0.02668
-12.35	0.68016	0.02506		-12.35	0.68016	0.02594
-12.35	0.70445	0.02368		-12.35	0.70445	0.0248
-12.35	0.72874	0.02242		-12.35	0.72874	0.02338
-12.35	0.75304	0.02121		-12.35	0.75304	0.02176
-12.35	0.77733	0.01993		-12.35	0.77733	0.02004
-12.35	0.80162	0.01854		-12.35	0.80162	0.01826
-12.35	0.82591	0.01704		-12.35	0.82591	0.01648
-12.35	0.8502	0.01545		-12.35	0.8502	0.01474
-12.35	0.87449	0.01384		-12.35	0.87449	0.01305
-12.35	0.89878	0.01224		-12.35	0.89878	0.01145
-12.35	0.92308	0.01069		-12.35	0.92308	0.00994
-12.35	0.94737	0.00924		-12.35	0.94737	0.00855
-12.35	0.97166	0.00789		-12.35	0.97166	0.00728
-12.35	0.99595	0.00667		-12.35	0.99595	0.00614
-12.35	1.02024	0.00558		-12.35	1.02024	0.00512
-12.35	1.04453	0.00462		-12.35	1.04453	0.00423
-12.35	1.06883	0.00378		-12.35	1.06883	0.00346
-12.35	1.09312	0.00306		-12.35	1.09312	0.0028
-12.35	1.11741	0.00246		-12.35	1.11741	0.00224
-12.35	1.1417	0.00195		-12.35	1.1417	0.00178
-12.35	1.16599	0.00153		-12.35	1.16599	0.0014
-12.35	1.19028	0.00119		-12.35	1.19028	0.00109
-12.35	1.21458	0.000914194		-12.35	1.21458	0.000840749
-12.35	1.23887	0.000696231		-12.35	1.23887	0.000642619
-12.35	1.26316	0.000525051		-12.35	1.26316	0.000486871
-12.35	1.28745	0.000392169		-12.35	1.28745	0.000365735
-12.35	1.31174	0.000290185		-12.35	1.31174	0.000272483
-12.35	1.33603	0.000212781		-12.35	1.33603	0.000201407
-12.35	1.36032	0.000154669		-12.35	1.36032	0.000147749
-12.35	1.38461	0.000111502		-12.35	1.38461	0.000107613
-12.35	1.40891	7.97692e-05		-12.35	1.40891	7.78568e-05
-12.35	1.4332	5.6678e-05		-12.35	1.4332	5.59848e-05
-12.35	1.45749	4.00405e-05		-12.35	1.45749	4.00397e-05
-12.35	1.48178	2.81667e-05		-12.35	1.48178	2.85065e-05
-12.35	1.50607	1.97679e-05		-12.35	1.50607	2.0226e-05
-12.35	1.53036	1.38744e-05		-12.35	1.53036	1.43215e-05
-12.35	1.55466	9.76563e-06		-12.35	1.55466	1.01365e-05
-12.35	1.57895	6.91275e-06		-12.35	1.57895	7.1847e-06
-12.35	1.60324	4.93327e-06		-12.35	1.60324	5.10954e-06
-12.35	1.62753	3.5548e-06		-12.35	1.62753	3.65232e-06
-12.35	1.65182	2.58695e-06		-12.35	1.65182	2.62751e-06
-12.35	1.67611	1.89914e-06		-12.35	1.67611	1.90361e-06
-12.35	1.7004	1.40339e-06		-12.35	1.7004	1.38862e-06
-12.35	1.7247	1.04111e-06		-12.35	1.7247	1.01893e-06
-12.35	1.74899	7.73318e-07		-12.35	1.74899	7.50912e-07
-12.35	1.77328	5.73791e-07		-12.35	1.77328	5.54794e-07
-12.35	1.79757	4.24507e-07		-12.35	1.79757	4.10182e-07
-12.35	1.82186	3.12727e-07		-12.35	1.82186	3.02972e-07
-12.35	1.84615	2.29188e-07		-12.35	1.84615	2.23259e-07
-12.35	1.87044	1.66996e-07		-12.35	1.87044	1.63954e-07
-12.35	1.89474	1.20937e-07		-12.35	1.89474	1.19892e-07
-12.35	1.91903	8.70317e-08		-12.35	1.91903	8.72489e-08
-12.35	1.94332	6.22366e-08		-12.35	1.94332	6.31637e-08
-12.35	1.96761	4.42265e-08		-12.35	1.96761	4.54788e-08
-12.35	1.9919	3.12341e-08		-12.35	1.9919	3.25632e-08
-12.35	2.01619	2.19252e-08		-12.35	2.01619	2.31846e-08
-12.35	2.04049	1.52999e-08		-12.35	2.04049	1.64146e-08
-12.35	2.06478	1.06153e-08		-12.35	2.06478	1.15568e-08
-12.35	2.08907	7.32395e-09		-12.35	2.08907	8.09201e-09
-12.35	2.11336	5.02567e-09		-12.35	2.11336	5.63535e-09
-12.35	2.13765	3.43038e-09		-12.35	2.13765	3.90369e-09
-12.35	2.16194	2.32946e-09		-12.35	2.16194	2.69008e-09
-12.35	2.18623	1.57395e-09		-12.35	2.18623	1.84432e-09
-12.35	2.21053	1.05829e-09		-12.35	2.21053	1.25815e-09
-12.35	2.23482	7.08189e-10		-12.35	2.23482	8.54079e-10
-12.35	2.25911	4.71713e-10		-12.35	2.25911	5.77004e-10
-12.35	2.2834	3.12779e-10		-12.35	2.2834	3.87985e-10
-12.35	2.30769	2.06478e-10		-12.35	2.30769	2.59686e-10
-12.35	2.33198	1.35717e-10		-12.35	2.33198	1.73028e-10
-12.35	2.35628	8.88293e-11		-12.35	2.35628	1.14778e-10
-12.35	2.38057	5.79009e-11		-12.35	2.38057	7.58066e-11
-12.35	2.40486	3.7589e-11		-12.35	2.40486	4.98539e-11
-12.35	2.42915	2.43064e-11		-12.35	2.42915	3.26487e-11
-12.35	2.45344	1.56569e-11		-12.35	2.45344	2.12933e-11
-12.35	2.47773	1.00473e-11		-12.35	2.47773	1.38311e-11
-12.35	2.50202	6.42375e-12		-12.35	2.50202	8.94828e-12
-12.35	2.52632	4.0922e-12		-12.35	2.52632	5.76661e-12
-12.35	2.55061	2.59769e-12		-12.35	2.55061	3.70192e-12
-12.35	2.5749	1.64328e-12		-12.35	2.5749	2.36749e-12
-12.35	2.59919	1.03599e-12		-12.35	2.59919	1.50844e-12
-12.35	2.62348	6.50948e-13		-12.35	2.62348	9.5758e-13
-12.35	2.64777	4.0767e-13		-12.35	2.64777	6.05694e-13
-12.35	2.67206	2.54487e-13		-12.35	2.67206	3.81758e-13
-12.35	2.69636	1.58356e-13		-12.35	2.69636	2.39774e-13
-12.35	2.72065	9.8228e-14		-12.35	2.72065	1.50079e-13
-12.35	2.74494	6.07408e-14		-12.35	2.74494	9.36187e-14
-12.35	2.76923	3.74442e-14		-12.35	2.76923	5.82038e-14
-12.35	2.79352	2.30122e-14		-12.35	2.79352	3.60668e-14
-12.35	2.81781	1.40997e-14		-12.35	2.81781	2.22766e-14
-12.35	2.84211	8.61284e-15		-12.35	2.84211	1.3715e-14
-12.35	2.8664	5.24537e-15		-12.35	2.8664	8.4171e-15
-12.35	2.89069	3.18495e-15		-12.35	2.89069	5.14953e-15
-12.35	2.91498	1.92811e-15		-12.35	2.91498	3.14068e-15
-12.35	2.93927	1.16377e-15		-12.35	2.93927	1.90961e-15
-12.35	2.96356	7.0035e-16		-12.35	2.96356	1.15755e-15
-12.35	2.98785	4.20219e-16		-12.35	2.98785	6.99557e-16
-12.35	3.01215	2.51394e-16		-12.35	3.01215	4.21502e-16
-12.35	3.03644	1.49953e-16		-12.35	3.03644	2.53208e-16
-12.35	3.06073	8.91829e-17		-12.35	3.06073	1.51657e-16
-12.35	3.08502	5.28859e-17		-12.35	3.08502	9.0564e-17
-12.35	3.10931	3.12704e-17		-12.35	3.10931	5.39214e-17
-12.35	3.1336	1.8436e-17		-12.35	3.1336	3.20095e-17
-12.35	3.15789	1.0838e-17		-12.35	3.15789	1.89456e-17
-12.35	3.18219	6.35303e-18		-12.35	3.18219	1.11801e-17
-12.35	3.20648	3.71338e-18		-12.35	3.20648	6.5779e-18
-12.35	3.23077	2.16432e-18		-12.35	3.23077	3.85859e-18
-12.35	3.25506	1.25788e-18		-12.35	3.25506	2.25665e-18
-12.35	3.27935	7.29e-19		-12.35	3.27935	1.31579e-18
-12.35	3.30364	4.213e-19		-12.35	3.30364	7.64867e-19
-12.35	3.32794	2.42792e-19		-12.35	3.32794	4.43258e-19
-12.35	3.35223	1.39526e-19		-12.35	3.35223	2.56086e-19
-12.35	3.37652	7.99577e-20		-12.35	3.37652	1.47492e-19
-12.35	3.40081	4.56926e-20		-12.35	3.40081	8.46817e-20
-12.35	3.4251	2.60383e-20		-12.35	3.4251	4.84665e-20
-12.35	3.44939	1.47965e-20		-12.35	3.44939	2.76512e-20
-12.35	3.47368	8.38461e-21		-12.35	3.47368	1.57252e-20
-12.35	3.49798	4.73782e-21		-12.35	3.49798	8.91407e-21
-12.35	3.52227	2.66957e-21		-12.35	3.52227	5.03669e-21
-12.35	3.54656	1.49992e-21		-12.35	3.54656	2.83657e-21
-12.35	3.57085	8.40327e-22		-12.35	3.57085	1.59225e-21
-12.35	3.59514	4.69436e-22		-12.35	3.59514	8.90815e-22
-12.35	3.61943	2.61484e-22		-12.35	3.61943	4.96724e-22
-12.35	3.64372	1.45226e-22		-12.35	3.64372	2.76048e-22
-12.35	3.66802	8.04199e-23		-12.35	3.66802	1.52893e-22
-12.35	3.69231	4.44013e-23		-12.35	3.69231	8.43953e-23
-12.35	3.7166	2.44416e-23		-12.35	3.7166	4.64266e-23
-12.35	3.74089	1.34139e-23		-12.35	3.74089	2.54523e-23
-12.35	3.76518	7.33947e-24		-12.35	3.76518	1.39057e-23
-12.35	3.78947	4.00355e-24		-12.35	3.78947	7.57113e-24
-12.35	3.81377	2.17714e-24		-12.35	3.81377	4.10791e-24
-12.35	3.83806	1.18027e-24		-12.35	3.83806	2.22112e-24
-12.35	3.86235	6.37848e-25		-12.35	3.86235	1.19676e-24
-12.35	3.88664	3.43627e-25		-12.35	3.88664	6.42573e-25
-12.35	3.91093	1.84536e-25		-12.35	3.91093	3.43807e-25
-12.35	3.93522	9.87849e-26		-12.35	3.93522	1.83308e-25
-12.35	3.95951	5.27117e-26		-12.35	3.95951	9.73908e-26
-12.35	3.98381	2.80364e-26		-12.35	3.98381	5.15611e-26
-12.35	4.0081	1.48638e-26		-12.35	4.0081	2.72015e-26
-12.35	4.03239	7.85457e-27		-12.35	4.03239	1.42997e-26
-12.35	4.05668	4.13706e-27		-12.35	4.05668	7.49068e-27
-12.35	4.08097	2.17187e-27		-12.35	4.08097	3.91e-27
-12.35	4.10526	1.13643e-27		-12.35	4.10526	2.03372e-27
-12.35	4.12955	5.92663e-28		-12.35	4.12955	1.05406e-27
-12.35	4.15385	3.08056e-28		-12.35	4.15385	5.4437e-28
-12.35	4.17814	1.59589e-28		-12.35	4.17814	2.80144e-28
-12.35	4.20243	8.23984e-29		-12.35	4.20243	1.43656e-28
-12.35	4.22672	4.24011e-29		-12.35	4.22672	7.34047e-29
-12.35	4.25101	2.17457e-29		-12.35	4.25101	3.73749e-29
-12.35	4.2753	1.11148e-29		-12.35	4.2753	1.89624e-29
-12.35	4.2996	5.66188e-30		-12.35	4.2996	9.58656e-30
-12.35	4.32389	2.8744e-30		-12.35	4.32389	4.82937e-30
-12.35	4.34818	1.45431e-30		-12.35	4.34818	2.42425e-30
-12.35	4.37247	7.33312e-31		-12.35	4.37247	1.21261e-30
-12.35	4.39676	3.68501e-31		-12.35	4.39676	6.04404e-31
-12.35	4.42105	1.84547e-31		-12.35	4.42105	3.00188e-31
-12.35	4.44534	9.21059e-32		-12.35	4.44534	1.48567e-31
-12.35	4.46964	4.58122e-32		-12.35	4.46964	7.32682e-32
-12.35	4.49393	2.27084e-32		-12.35	4.49393	3.60059e-32
-12.35	4.51822	1.12176e-32		-12.35	4.51822	1.76318e-32
-12.35	4.54251	5.52231e-33		-12.35	4.54251	8.6038e-33
-12.35	4.5668	2.70924e-33		-12.35	4.5668	4.18362e-33
-12.35	4.59109	1.32458e-33		-12.35	4.59109	2.02715e-33
-12.35	4.61538	6.45376e-34		-12.35	4.61538	9.78798e-34
-12.35	4.63968	3.13364e-34		-12.35	4.63968	4.70951e-34
-12.35	4.66397	1.51631e-34		-12.35	4.66397	2.25805e-34
-12.35	4.68826	7.31181e-35		-12.35	4.68826	1.07888e-34
-12.35	4.71255	3.51367e-35		-12.35	4.71255	5.13678e-35
-12.35	4.73684	1.68266e-35		-12.35	4.73684	2.43721e-35
-12.35	4.76113	8.03024e-36		-12.35	4.76113	1.15234e-35
-12.35	4.78543	3.81907e-36		-12.35	4.78543	5.42942e-36
-12.35	4.80972	1.81001e-36		-12.35	4.80972	2.54927e-36
-12.35	4.83401	8.54872e-37		-12.35	4.83401	1.19281e-36
-12.35	4.8583	4.02361e-37		-12.35	4.8583	5.56182e-37
-12.35	4.88259	1.88722e-37		-12.35	4.88259	2.5844e-37
-12.35	4.90688	8.82115e-38		-12.35	4.90688	1.19674e-37
-12.35	4.93117	4.10884e-38		-12.35	4.93117	5.52252e-38
-12.35	4.95547	1.90724e-38		-12.35	4.95547	2.53967e-38
-12.35	4.97976	8.82236e-39		-12.35	4.97976	1.16391e-38
-12.35	5.00405	4.06681e-39		-12.35	5.00405	5.3158e-39
-12.35	5.02834	1.86816e-39		-12.35	5.02834	2.41949e-39
-12.35	5.05263	8.55198e-40		-12.35	5.05263	1.09746e-39
-12.35	5.07692	3.90129e-40		-12.35	5.07692	4.96091e-40
-12.35	5.10121	1.77353e-40		-12.35	5.10121	2.23485e-40
-12.35	5.12551	8.03451e-41		-12.35	5.12551	1.00334e-40
-12.35	5.1498	3.62718e-41		-12.35	5.1498	4.48914e-41
-12.35	5.17409	1.6318e-41		-12.35	5.17409	2.00168e-41
-12.35	5.19838	7.31566e-42		-12.35	5.19838	8.89499e-42
-12.35	5.22267	3.26835e-42		-12.35	5.22267	3.93926e-42
-12.35	5.24696	1.45509e-42		-12.35	5.24696	1.73862e-42
-12.35	5.27126	6.45565e-43		-12.35	5.27126	7.6474e-43
-12.35	5.29555	2.85415e-43		-12.35	5.29555	3.35233e-43
-12.35	5.31984	1.25748e-43		-12.35	5.31984	1.46454e-43
-12.35	5.34413	5.5209e-44		-12.35	5.34413	6.37649e-44
-12.35	5.36842	2.4155e-44		-12.35	5.36842	2.76685e-44
-12.35	5.39271	1.05315e-44		-12.35	5.39271	1.1965e-44
-12.35	5.417	4.57569e-45		-12.35	5.417	5.15664e-45
-12.35	5.4413	1.98112e-45		-12.35	5.4413	2.21486e-45
-12.35	5.46559	8.54769e-46		-12.35	5.46559	9.4809e-46
-12.35	5.48988	3.67512e-46		-12.35	5.48988	4.04463e-46
-12.35	5.51417	1.57464e-46		-12.35	5.51417	1.71962e-46
-12.35	5.53846	6.72314e-47		-12.35	5.53846	7.28641e-47
-12.35	5.56275	2.86055e-47		-12.35	5.56275	3.07693e-47
-12.35	5.58704	1.21286e-47		-12.35	5.58704	1.29493e-47
-12.35	5.61134	5.12452e-48		-12.35	5.61134	5.43125e-48
-12.35	5.63563	2.15765e-48		-12.35	5.63563	2.27026e-48
-12.35	5.65992	9.05298e-49		-12.35	5.65992	9.45745e-49
-12.35	5.68421	3.78517e-49		-12.35	5.68421	3.9264e-49
-12.35	5.7085	1.57711e-49		-12.35	5.7085	1.62456e-49
-12.35	5.73279	6.54817e-50		-12.35	5.73279	6.69879e-50
-12.35	5.75709	2.70932e-50		-12.35	5.75709	2.75281e-50
-12.35	5.78138	1.11708e-50		-12.35	5.78138	1.12739e-50
-12.35	5.80567	4.58974e-51		-12.35	5.80567	4.60138e-51
-12.35	5.82996	1.8792e-51		-12.35	5.82996	1.87162e-51
-12.35	5.85425	7.66727e-52		-12.35	5.85425	7.58685e-52
-12.35	5.87854	3.11737e-52		-12.35	5.87854	3.06492e-52
-12.35	5.90283	1.26304e-52		-12.35	5.90283	1.23392e-52
-12.35	5.92713	5.0995e-53		-12.35	5.92713	4.95069e-53
-12.35	5.95142	2.05171e-53		-12.35	5.95142	1.97949e-53
-12.35	5.97571	8.22596e-54		-12.35	5.97571	7.88768e-54
-12.35	6	3.28652e-54		-12.35	6	3.13221e-54
-12.3	0	0.04406		-12.3	0	0.00114
-12.3	0.02429	0.09663		-12.3	0.02429	0.00269
-12.3	0.04858	0.13444		-12.3	0.04858	0.00442
-12.3	0.07287	0.15977		-12.3	0.07287	0.00631
-12.3	0.09717	0.17602		-12.3	0.09717	0.00817
-12.3	0.12146	0.18408		-12.3	0.12146	0.00973
-12.3	0.14575	0.18459		-12.3	0.14575	0.01074
-12.3	0.17004	0.1786		-12.3	0.17004	0.01103
-12.3	0.19433	0.16775		-12.3	0.19433	0.0105
-12.3	0.21862	0.15411		-12.3	0.21862	0.00921
-12.3	0.24291	0.13969		-12.3	0.24291	0.00733
-12.3	0.26721	0.12594		-12.3	0.26721	0.00513
-12.3	0.2915	0.11332		-12.3	0.2915	0.00292
-12.3	0.31579	0.10137		-12.3	0.31579	0.000993987
-12.3	0.34008	0.08926		-12.3	0.34008	0.000614063
-12.3	0.36437	0.07639		-12.3	0.36437	0.00185
-12.3	0.38866	0.06279		-12.3	0.38866	0.0033
-12.3	0.41296	0.04922		-12.3	0.41296	0.00536
-12.3	0.43725	0.03715		-12.3	0.43725	0.00812
-12.3	0.46154	0.02863		-12.3	0.46154	0.0114
-12.3	0.48583	0.02533		-12.3	0.48583	0.0149
-12.3	0.51012	0.02629		-12.3	0.51012	0.01833
-12.3	0.53441	0.02856		-12.3	0.53441	0.0214
-12.3	0.5587	0.0302		-12.3	0.5587	0.02391
-12.3	0.583	0.03062		-12.3	0.583	0.02574
-12.3	0.60729	0.02995		-12.3	0.60729	0.02685
-12.3	0.63158	0.02859		-12.3	0.63158	0.02726
-12.3	0.65587	0.02698		-12.3	0.65587	0.02705
-12.3	0.68016	0.02542		-12.3	0.68016	0.02632
-12.3	0.70445	0.02403		-12.3	0.70445	0.02519
-12.3	0.72874	0.02278		-12.3	0.72874	0.02377
-12.3	0.75304	0.02156		-12.3	0.75304	0.02215
-12.3	0.77733	0.02029		-12.3	0.77733	0.02042
-12.3	0.80162	0.0189		-12.3	0.80162	0.01863
-12.3	0.82591	0.01739		-12.3	0.82591	0.01683
-12.3	0.8502	0.01579		-12.3	0.8502	0.01507
-12.3	0.87449	0.01416		-12.3	0.87449	0.01336
-12.3	0.89878	0.01254		-12.3	0.89878	0.01173
-12.3	0.92308	0.01097		-12.3	0.92308	0.01021
-12.3	0.94737	0.00949		-12.3	0.94737	0.00879
-12.3	0.97166	0.00812		-12.3	0.97166	0.0075
-12.3	0.99595	0.00687		-12.3	0.99595	0.00633
-12.3	1.02024	0.00576		-12.3	1.02024	0.00529
-12.3	1.04453	0.00477		-12.3	1.04453	0.00437
-12.3	1.06883	0.00391		-12.3	1.06883	0.00358
-12.3	1.09312	0.00317		-12.3	1.09312	0.00291
-12.3	1.11741	0.00255		-12.3	1.11741	0.00233
-12.3	1.1417	0.00203		-12.3	1.1417	0.00185
-12.3	1.16599	0.00159		-12.3	1.16599	0.00146
-12.3	1.19028	0.00124		-12.3	1.19028	0.00114
-12.3	1.21458	0.000955551		-12.3	1.21458	0.0008793
-12.3	1.23887	0.00072898		-12.3	1.23887	0.000673229
-12.3	1.26316	0.000550699		-12.3	1.26316	0.000510935
-12.3	1.28745	0.000412041		-12.3	1.28745	0.000384473
-12.3	1.31174	0.000305419		-12.3	1.31174	0.000286938
-12.3	1.33603	0.00022434		-12.3	1.33603	0.000212458
-12.3	1.36032	0.000163351		-12.3	1.36032	0.000156125
-12.3	1.38461	0.00011796		-12.3	1.38461	0.000113908
-12.3	1.40891	8.45283e-05		-12.3	1.40891	8.25511e-05
-12.3	1.4332	6.01547e-05		-12.3	1.4332	5.94593e-05
-12.3	1.45749	4.25605e-05		-12.3	1.45749	4.25937e-05
-12.3	1.48178	2.99812e-05		-12.3	1.48178	3.03724e-05
-12.3	1.50607	2.10682e-05		-12.3	1.50607	2.15824e-05
-12.3	1.53036	1.4804e-05		-12.3	1.53036	1.53037e-05
-12.3	1.55466	1.04308e-05		-12.3	1.55466	1.08463e-05
-12.3	1.57895	7.39093e-06		-12.3	1.57895	7.69764e-06
-12.3	1.60324	5.2799e-06		-12.3	1.60324	5.48112e-06
-12.3	1.62753	3.80899e-06		-12.3	1.62753	3.92281e-06
-12.3	1.65182	2.77576e-06		-12.3	1.65182	2.82579e-06
-12.3	1.67611	2.04114e-06		-12.3	1.67611	2.05021e-06
-12.3	1.7004	1.51126e-06		-12.3	1.7004	1.49798e-06
-12.3	1.7247	1.12359e-06		-12.3	1.7247	1.10117e-06
-12.3	1.74899	8.36579e-07		-12.3	1.74899	8.13165e-07
-12.3	1.77328	6.22301e-07		-12.3	1.77328	6.02117e-07
-12.3	1.79757	4.61605e-07		-12.3	1.79757	4.46223e-07
-12.3	1.82186	3.40969e-07		-12.3	1.82186	3.30414e-07
-12.3	1.84615	2.50564e-07		-12.3	1.84615	2.44108e-07
-12.3	1.87044	1.8307e-07		-12.3	1.87044	1.79738e-07
-12.3	1.89474	1.32941e-07		-12.3	1.89474	1.31787e-07
-12.3	1.91903	9.59326e-08		-12.3	1.91903	9.61659e-08
-12.3	1.94332	6.87898e-08		-12.3	1.94332	6.98097e-08
-12.3	1.96761	4.90174e-08		-12.3	1.96761	5.04023e-08
-12.3	1.9919	3.47126e-08		-12.3	1.9919	3.61881e-08
-12.3	2.01619	2.44339e-08		-12.3	2.01619	2.58369e-08
-12.3	2.04049	1.70974e-08		-12.3	2.04049	1.83433e-08
-12.3	2.06478	1.18952e-08		-12.3	2.06478	1.29508e-08
-12.3	2.08907	8.22968e-09		-12.3	2.08907	9.09343e-09
-12.3	2.11336	5.66284e-09		-12.3	2.11336	6.35054e-09
-12.3	2.13765	3.87607e-09		-12.3	2.13765	4.41152e-09
-12.3	2.16194	2.63948e-09		-12.3	2.16194	3.04864e-09
-12.3	2.18623	1.78843e-09		-12.3	2.18623	2.09609e-09
-12.3	2.21053	1.2059e-09		-12.3	2.21053	1.43399e-09
-12.3	2.23482	8.09265e-10		-12.3	2.23482	9.76249e-10
-12.3	2.25911	5.40579e-10		-12.3	2.25911	6.61447e-10
-12.3	2.2834	3.59472e-10		-12.3	2.2834	4.46059e-10
-12.3	2.30769	2.37989e-10		-12.3	2.30769	2.99429e-10
-12.3	2.33198	1.56883e-10		-12.3	2.33198	2.00096e-10
-12.3	2.35628	1.02984e-10		-12.3	2.35628	1.33126e-10
-12.3	2.38057	6.73249e-11		-12.3	2.38057	8.81867e-11
-12.3	2.40486	4.38365e-11		-12.3	2.40486	5.81694e-11
-12.3	2.42915	2.84308e-11		-12.3	2.42915	3.82094e-11
-12.3	2.45344	1.83685e-11		-12.3	2.45344	2.49955e-11
-12.3	2.47773	1.1823e-11		-12.3	2.47773	1.62855e-11
-12.3	2.50202	7.58203e-12		-12.3	2.50202	1.05686e-11
-12.3	2.52632	4.84485e-12		-12.3	2.52632	6.8319e-12
-12.3	2.55061	3.08494e-12		-12.3	2.55061	4.39946e-12
-12.3	2.5749	1.95755e-12		-12.3	2.5749	2.82241e-12
-12.3	2.59919	1.23797e-12		-12.3	2.59919	1.80397e-12
-12.3	2.62348	7.80307e-13		-12.3	2.62348	1.14883e-12
-12.3	2.64777	4.90232e-13		-12.3	2.64777	7.28986e-13
-12.3	2.67206	3.07003e-13		-12.3	2.67206	4.60946e-13
-12.3	2.69636	1.91649e-13		-12.3	2.69636	2.90449e-13
-12.3	2.72065	1.19264e-13		-12.3	2.72065	1.8239e-13
-12.3	2.74494	7.39899e-14		-12.3	2.74494	1.14148e-13
-12.3	2.76923	4.57618e-14		-12.3	2.76923	7.12019e-14
-12.3	2.79352	2.82173e-14		-12.3	2.79352	4.42681e-14
-12.3	2.81781	1.73467e-14		-12.3	2.81781	2.74338e-14
-12.3	2.84211	1.0632e-14		-12.3	2.84211	1.69471e-14
-12.3	2.8664	6.4971e-15		-12.3	2.8664	1.04361e-14
-12.3	2.89069	3.95852e-15		-12.3	2.89069	6.40661e-15
-12.3	2.91498	2.40469e-15		-12.3	2.91498	3.92085e-15
-12.3	2.93927	1.45648e-15		-12.3	2.93927	2.39226e-15
-12.3	2.96356	8.79575e-16		-12.3	2.96356	1.4552e-15
-12.3	2.98785	5.29622e-16		-12.3	2.98785	8.82543e-16
-12.3	3.01215	3.17972e-16		-12.3	3.01215	5.33648e-16
-12.3	3.03644	1.90347e-16		-12.3	3.03644	3.21727e-16
-12.3	3.06073	1.13616e-16		-12.3	3.06073	1.93392e-16
-12.3	3.08502	6.76202e-17		-12.3	3.08502	1.15908e-16
-12.3	3.10931	4.01292e-17		-12.3	3.10931	6.92648e-17
-12.3	3.1336	2.37463e-17		-12.3	3.1336	4.12702e-17
-12.3	3.15789	1.40117e-17		-12.3	3.15789	2.45181e-17
-12.3	3.18219	8.24414e-18		-12.3	3.18219	1.45231e-17
-12.3	3.20648	4.83693e-18		-12.3	3.20648	8.57726e-18
-12.3	3.23077	2.82988e-18		-12.3	3.23077	5.05072e-18
-12.3	3.25506	1.65099e-18		-12.3	3.25506	2.96528e-18
-12.3	3.27935	9.60513e-19		-12.3	3.27935	1.73572e-18
-12.3	3.30364	5.57249e-19		-12.3	3.30364	1.01294e-18
-12.3	3.32794	3.22393e-19		-12.3	3.32794	5.89355e-19
-12.3	3.35223	1.86001e-19		-12.3	3.35223	3.41856e-19
-12.3	3.37652	1.07013e-19		-12.3	3.37652	1.97686e-19
-12.3	3.40081	6.13983e-20		-12.3	3.40081	1.13963e-19
-12.3	3.4251	3.51292e-20		-12.3	3.4251	6.54931e-20
-12.3	3.44939	2.00435e-20		-12.3	3.44939	3.752e-20
-12.3	3.47368	1.14043e-20		-12.3	3.47368	2.14267e-20
-12.3	3.49798	6.47068e-21		-12.3	3.49798	1.21972e-20
-12.3	3.52227	3.66112e-21		-12.3	3.52227	6.92101e-21
-12.3	3.54656	2.06563e-21		-12.3	3.54656	3.91446e-21
-12.3	3.57085	1.16215e-21		-12.3	3.57085	2.20677e-21
-12.3	3.59514	6.51979e-22		-12.3	3.59514	1.23999e-21
-12.3	3.61943	3.64719e-22		-12.3	3.61943	6.94453e-22
-12.3	3.64372	2.03437e-22		-12.3	3.64372	3.87636e-22
-12.3	3.66802	1.13145e-22		-12.3	3.66802	2.15652e-22
-12.3	3.69231	6.27438e-23		-12.3	3.69231	1.1957e-22
-12.3	3.7166	3.46913e-23		-12.3	3.7166	6.60732e-23
-12.3	3.74089	1.9124e-23		-12.3	3.74089	3.63876e-23
-12.3	3.76518	1.05107e-23		-12.3	3.76518	1.9971e-23
-12.3	3.78947	5.75935e-24		-12.3	3.78947	1.09235e-23
-12.3	3.81377	3.14623e-24		-12.3	3.81377	5.95429e-24
-12.3	3.83806	1.71346e-24		-12.3	3.83806	3.23446e-24
-12.3	3.86235	9.30282e-25		-12.3	3.86235	1.75094e-24
-12.3	3.88664	5.03504e-25		-12.3	3.88664	9.44571e-25
-12.3	3.91093	2.71663e-25		-12.3	3.91093	5.07795e-25
-12.3	3.93522	1.46112e-25		-12.3	3.93522	2.72037e-25
-12.3	3.95951	7.83365e-26		-12.3	3.95951	1.45228e-25
-12.3	3.98381	4.18654e-26		-12.3	3.98381	7.72602e-26
-12.3	4.0081	2.23024e-26		-12.3	4.0081	4.0958e-26
-12.3	4.03239	1.18426e-26		-12.3	4.03239	2.1637e-26
-12.3	4.05668	6.26806e-27		-12.3	4.05668	1.13902e-26
-12.3	4.08097	3.30678e-27		-12.3	4.08097	5.97497e-27
-12.3	4.10526	1.73883e-27		-12.3	4.10526	3.1233e-27
-12.3	4.12955	9.1134e-28		-12.3	4.12955	1.6269e-27
-12.3	4.15385	4.76072e-28		-12.3	4.15385	8.44459e-28
-12.3	4.17814	2.47873e-28		-12.3	4.17814	4.36783e-28
-12.3	4.20243	1.2863e-28		-12.3	4.20243	2.25124e-28
-12.3	4.22672	6.6529e-29		-12.3	4.22672	1.15623e-28
-12.3	4.25101	3.42949e-29		-12.3	4.25101	5.91751e-29
-12.3	4.2753	1.76196e-29		-12.3	4.2753	3.01787e-29
-12.3	4.2996	9.02202e-30		-12.3	4.2996	1.53367e-29
-12.3	4.32389	4.60418e-30		-12.3	4.32389	7.76665e-30
-12.3	4.34818	2.34173e-30		-12.3	4.34818	3.91927e-30
-12.3	4.37247	1.18702e-30		-12.3	4.37247	1.97083e-30
-12.3	4.39676	5.99665e-31		-12.3	4.39676	9.87559e-31
-12.3	4.42105	3.01918e-31		-12.3	4.42105	4.93119e-31
-12.3	4.44534	1.51494e-31		-12.3	4.44534	2.45366e-31
-12.3	4.46964	7.57582e-32		-12.3	4.46964	1.21661e-31
-12.3	4.49393	3.7756e-32		-12.3	4.49393	6.01129e-32
-12.3	4.51822	1.87527e-32		-12.3	4.51822	2.95979e-32
-12.3	4.54251	9.28242e-33		-12.3	4.54251	1.45223e-32
-12.3	4.5668	4.57907e-33		-12.3	4.5668	7.10053e-33
-12.3	4.59109	2.25118e-33		-12.3	4.59109	3.45963e-33
-12.3	4.61538	1.10296e-33		-12.3	4.61538	1.67978e-33
-12.3	4.63968	5.38547e-34		-12.3	4.63968	8.12763e-34
-12.3	4.66397	2.6206e-34		-12.3	4.66397	3.9189e-34
-12.3	4.68826	1.27084e-34		-12.3	4.68826	1.88302e-34
-12.3	4.71255	6.14175e-35		-12.3	4.71255	9.01648e-35
-12.3	4.73684	2.95804e-35		-12.3	4.73684	4.30244e-35
-12.3	4.76113	1.4198e-35		-12.3	4.76113	2.04592e-35
-12.3	4.78543	6.79137e-36		-12.3	4.78543	9.69531e-36
-12.3	4.80972	3.2374e-36		-12.3	4.80972	4.57863e-36
-12.3	4.83401	1.53795e-36		-12.3	4.83401	2.15482e-36
-12.3	4.8583	7.2811e-37		-12.3	4.8583	1.01063e-36
-12.3	4.88259	3.43524e-37		-12.3	4.88259	4.7237e-37
-12.3	4.90688	1.61519e-37		-12.3	4.90688	2.20029e-37
-12.3	4.93117	7.56825e-38		-12.3	4.93117	1.02138e-37
-12.3	4.95547	3.53404e-38		-12.3	4.95547	4.72509e-38
-12.3	4.97976	1.64457e-38		-12.3	4.97976	2.17844e-38
-12.3	5.00405	7.6267e-39		-12.3	5.00405	1.00092e-38
-12.3	5.02834	3.52472e-39		-12.3	5.02834	4.58324e-39
-12.3	5.05263	1.62336e-39		-12.3	5.05263	2.09154e-39
-12.3	5.07692	7.45089e-40		-12.3	5.07692	9.5122e-40
-12.3	5.10121	3.40803e-40		-12.3	5.10121	4.31142e-40
-12.3	5.12551	1.55346e-40		-12.3	5.12551	1.94754e-40
-12.3	5.1498	7.05667e-41		-12.3	5.1498	8.76754e-41
-12.3	5.17409	3.19448e-41		-12.3	5.17409	3.93368e-41
-12.3	5.19838	1.44112e-41		-12.3	5.19838	1.75893e-41
-12.3	5.22267	6.47891e-42		-12.3	5.22267	7.83848e-42
-12.3	5.24696	2.90271e-42		-12.3	5.24696	3.48134e-42
-12.3	5.27126	1.296e-42		-12.3	5.27126	1.54097e-42
-12.3	5.29555	5.76641e-43		-12.3	5.29555	6.79794e-43
-12.3	5.31984	2.55685e-43		-12.3	5.31984	2.98879e-43
-12.3	5.34413	1.12981e-43		-12.3	5.34413	1.30963e-43
-12.3	5.36842	4.97511e-44		-12.3	5.36842	5.71925e-44
-12.3	5.39271	2.18323e-44		-12.3	5.39271	2.48924e-44
-12.3	5.417	9.54758e-45		-12.3	5.417	1.07977e-44
-12.3	5.4413	4.16088e-45		-12.3	5.4413	4.66804e-45
-12.3	5.46559	1.80707e-45		-12.3	5.46559	2.01129e-45
-12.3	5.48988	7.82101e-46		-12.3	5.48988	8.63683e-46
-12.3	5.51417	3.37324e-46		-12.3	5.51417	3.69633e-46
-12.3	5.53846	1.44987e-46		-12.3	5.53846	1.57661e-46
-12.3	5.56275	6.21022e-47		-12.3	5.56275	6.7022e-47
-12.3	5.58704	2.65083e-47		-12.3	5.58704	2.83953e-47
-12.3	5.61134	1.12759e-47		-12.3	5.61134	1.19898e-47
-12.3	5.63563	4.77989e-48		-12.3	5.63563	5.04561e-48
-12.3	5.65992	2.0192e-48		-12.3	5.65992	2.11617e-48
-12.3	5.68421	8.50036e-49		-12.3	5.68421	8.84551e-49
-12.3	5.7085	3.56607e-49		-12.3	5.7085	3.68492e-49
-12.3	5.73279	1.49086e-49		-12.3	5.73279	1.52991e-49
-12.3	5.75709	6.21126e-50		-12.3	5.75709	6.33048e-50
-12.3	5.78138	2.57879e-50		-12.3	5.78138	2.61058e-50
-12.3	5.80567	1.06696e-50		-12.3	5.80567	1.07292e-50
-12.3	5.82996	4.39918e-51		-12.3	5.82996	4.39468e-51
-12.3	5.85425	1.80755e-51		-12.3	5.85425	1.79397e-51
-12.3	5.87854	7.40121e-52		-12.3	5.87854	7.29838e-52
-12.3	5.90283	3.02001e-52		-12.3	5.90283	2.95913e-52
-12.3	5.92713	1.22802e-52		-12.3	5.92713	1.19571e-52
-12.3	5.95142	4.97619e-53		-12.3	5.95142	4.81512e-53
-12.3	5.97571	2.00947e-53		-12.3	5.97571	1.93246e-53
-12.3	6	8.08643e-54		-12.3	6	7.72917e-54
-12.25	0	0.04406		-12.25	0	0.00114
-12.25	0.02429	0.09664		-12.25	0.02429	0.00269
-12.25	0.04858	0.13445		-12.25	0.04858	0.00442
-12.25	0.07287	0.15981		-12.25	0.07287	0.00631
-12.25	0.09717	0.1761		-12.25	0.09717	0.00817
-12.25	0.12146	0.18421		-12.25	0.12146	0.00973
-12.25	0.14575	0.18478		-12.25	0.14575	0.01075
-12.25	0.17004	0.17885		-12.25	0.17004	0.01104
-12.25	0.19433	0.16807		-12.25	0.19433	0.01052
-12.25	0.21862	0.15448		-12.25	0.21862	0.00923
-12.25	0.24291	0.14011		-12.25	0.24291	0.00735
-12.25	0.26721	0.1264		-12.25	0.26721	0.00514
-12.25	0.2915	0.1138		-12.25	0.2915	0.00293
-12.25	0.31579	0.10187		-12.25	0.31579	0.001
-12.25	0.34008	0.08977		-12.25	0.34008	0.000618003
-12.25	0.36437	0.07688		-12.25	0.36437	0.00186
-12.25	0.38866	0.06325		-12.25	0.38866	0.00332
-12.25	0.41296	0.04964		-12.25	0.41296	0.0054
-12.25	0.43725	0.03753		-12.25	0.43725	0.00818
-12.25	0.46154	0.02897		-12.25	0.46154	0.01149
-12.25	0.48583	0.02565		-12.25	0.48583	0.01503
-12.25	0.51012	0.02661		-12.25	0.51012	0.01849
-12.25	0.53441	0.0289		-12.25	0.53441	0.02161
-12.25	0.5587	0.03056		-12.25	0.5587	0.02416
-12.25	0.583	0.03099		-12.25	0.583	0.02603
-12.25	0.60729	0.03032		-12.25	0.60729	0.02718
-12.25	0.63158	0.02896		-12.25	0.63158	0.02762
-12.25	0.65587	0.02734		-12.25	0.65587	0.02743
-12.25	0.68016	0.02577		-12.25	0.68016	0.02672
-12.25	0.70445	0.02438		-12.25	0.70445	0.02559
-12.25	0.72874	0.02313		-12.25	0.72874	0.02417
-12.25	0.75304	0.02192		-12.25	0.75304	0.02255
-12.25	0.77733	0.02065		-12.25	0.77733	0.02081
-12.25	0.80162	0.01926		-12.25	0.80162	0.019
-12.25	0.82591	0.01774		-12.25	0.82591	0.01719
-12.25	0.8502	0.01614		-12.25	0.8502	0.01541
-12.25	0.87449	0.01449		-12.25	0.87449	0.01368
-12.25	0.89878	0.01284		-12.25	0.89878	0.01203
-12.25	0.92308	0.01125		-12.25	0.92308	0.01048
-12.25	0.94737	0.00975		-12.25	0.94737	0.00903
-12.25	0.97166	0.00835		-12.25	0.97166	0.00771
-12.25	0.99595	0.00708		-12.25	0.99595	0.00652
-12.25	1.02024	0.00594		-12.25	1.02024	0.00546
-12.25	1.04453	0.00493		-12.25	1.04453	0.00452
-12.25	1.06883	0.00405		-12.25	1.06883	0.00371
-12.25	1.09312	0.00329		-12.25	1.09312	0.00301
-12.25	1.11741	0.00265		-12.25	1.11741	0.00242
-12.25	1.1417	0.00211		-12.25	1.1417	0.00193
-12.25	1.16599	0.00166		-12.25	1.16599	0.00152
-12.25	1.19028	0.00129		-12.25	1.19028	0.00119
-12.25	1.21458	0.000998646		-12.25	1.21458	0.000919496
-12.25	1.23887	0.000763163		-12.25	1.23887	0.000705198
-12.25	1.26316	0.000577518		-12.25	1.26316	0.000536112
-12.25	1.28745	0.000432856		-12.25	1.28745	0.000404111
-12.25	1.31174	0.000321405		-12.25	1.31174	0.000302114
-12.25	1.33603	0.00023649		-12.25	1.33603	0.00022408
-12.25	1.36032	0.000172493		-12.25	1.36032	0.000164949
-12.25	1.38461	0.000124772		-12.25	1.38461	0.000120552
-12.25	1.40891	8.9557e-05		-12.25	1.40891	8.75137e-05
-12.25	1.4332	6.38343e-05		-12.25	1.4332	6.31385e-05
-12.25	1.45749	4.52317e-05		-12.25	1.45749	4.53027e-05
-12.25	1.48178	3.19073e-05		-12.25	1.48178	3.23548e-05
-12.25	1.50607	2.24502e-05		-12.25	1.50607	2.30255e-05
-12.25	1.53036	1.57932e-05		-12.25	1.53036	1.63502e-05
-12.25	1.55466	1.11392e-05		-12.25	1.55466	1.16035e-05
-12.25	1.57895	7.90053e-06		-12.25	1.57895	8.24553e-06
-12.25	1.60324	5.64957e-06		-12.25	1.60324	5.87843e-06
-12.25	1.62753	4.08026e-06		-12.25	1.62753	4.21233e-06
-12.25	1.65182	2.97747e-06		-12.25	1.65182	3.03826e-06
-12.25	1.67611	2.19304e-06		-12.25	1.67611	2.20747e-06
-12.25	1.7004	1.62685e-06		-12.25	1.7004	1.61545e-06
-12.25	1.7247	1.21218e-06		-12.25	1.7247	1.18966e-06
-12.25	1.74899	9.04684e-07		-12.25	1.74899	8.80274e-07
-12.25	1.77328	6.74662e-07		-12.25	1.77328	6.53241e-07
-12.25	1.79757	5.01758e-07		-12.25	1.79757	4.85252e-07
-12.25	1.82186	3.71621e-07		-12.25	1.82186	3.60204e-07
-12.25	1.84615	2.7383e-07		-12.25	1.84615	2.66802e-07
-12.25	1.87044	2.00615e-07		-12.25	1.87044	1.96966e-07
-12.25	1.89474	1.4608e-07		-12.25	1.89474	1.44806e-07
-12.25	1.91903	1.05703e-07		-12.25	1.91903	1.05952e-07
-12.25	1.94332	7.60031e-08		-12.25	1.94332	7.7124e-08
-12.25	1.96761	5.43057e-08		-12.25	1.96761	5.5836e-08
-12.25	1.9919	3.85629e-08		-12.25	1.9919	4.02e-08
-12.25	2.01619	2.72185e-08		-12.25	2.01619	2.87807e-08
-12.25	2.04049	1.90982e-08		-12.25	2.04049	2.049e-08
-12.25	2.06478	1.33237e-08		-12.25	2.06478	1.45066e-08
-12.25	2.08907	9.24343e-09		-12.25	2.08907	1.02143e-08
-12.25	2.11336	6.378e-09		-12.25	2.11336	7.15332e-09
-12.25	2.13765	4.37771e-09		-12.25	2.13765	4.98316e-09
-12.25	2.16194	2.98939e-09		-12.25	2.16194	3.45341e-09
-12.25	2.18623	2.0312e-09		-12.25	2.18623	2.38113e-09
-12.25	2.21053	1.37346e-09		-12.25	2.21053	1.63364e-09
-12.25	2.23482	9.2432e-10		-12.25	2.23482	1.11535e-09
-12.25	2.25911	6.19193e-10		-12.25	2.25911	7.57872e-10
-12.25	2.2834	4.12929e-10		-12.25	2.2834	5.12567e-10
-12.25	2.30769	2.74168e-10		-12.25	2.30769	3.45077e-10
-12.25	2.33198	1.81257e-10		-12.25	2.33198	2.31276e-10
-12.25	2.35628	1.19331e-10		-12.25	2.35628	1.54325e-10
-12.25	2.38057	7.82404e-11		-12.25	2.38057	1.02533e-10
-12.25	2.40486	5.10942e-11		-12.25	2.40486	6.78344e-11
-12.25	2.42915	3.32364e-11		-12.25	2.42915	4.4692e-11
-12.25	2.45344	2.15375e-11		-12.25	2.45344	2.93247e-11
-12.25	2.47773	1.39044e-11		-12.25	2.47773	1.91643e-11
-12.25	2.50202	8.94383e-12		-12.25	2.50202	1.24749e-11
-12.25	2.52632	5.73245e-12		-12.25	2.52632	8.08908e-12
-12.25	2.55061	3.66131e-12		-12.25	2.55061	5.22521e-12
-12.25	2.5749	2.33046e-12		-12.25	2.5749	3.36263e-12
-12.25	2.59919	1.47839e-12		-12.25	2.59919	2.15602e-12
-12.25	2.62348	9.34762e-13		-12.25	2.62348	1.37737e-12
-12.25	2.64777	5.89122e-13		-12.25	2.64777	8.76792e-13
-12.25	2.67206	3.70103e-13		-12.25	2.67206	5.56183e-13
-12.25	2.69636	2.3178e-13		-12.25	2.69636	3.51591e-13
-12.25	2.72065	1.44704e-13		-12.25	2.72065	2.21503e-13
-12.25	2.74494	9.00639e-14		-12.25	2.74494	1.3908e-13
-12.25	2.76923	5.58861e-14		-12.25	2.76923	8.70394e-14
-12.25	2.79352	3.45739e-14		-12.25	2.79352	5.42942e-14
-12.25	2.81781	2.13252e-14		-12.25	2.81781	3.37596e-14
-12.25	2.84211	1.31144e-14		-12.25	2.84211	2.0925e-14
-12.25	2.8664	8.0412e-15		-12.25	2.8664	1.29293e-14
-12.25	2.89069	4.91602e-15		-12.25	2.89069	7.96424e-15
-12.25	2.91498	2.99662e-15		-12.25	2.91498	4.89087e-15
-12.25	2.93927	1.8213e-15		-12.25	2.93927	2.99443e-15
-12.25	2.96356	1.10373e-15		-12.25	2.96356	1.82786e-15
-12.25	2.98785	6.66935e-16		-12.25	2.98785	1.11245e-15
-12.25	3.01215	4.01832e-16		-12.25	3.01215	6.75047e-16
-12.25	3.03644	2.41407e-16		-12.25	3.03644	4.08428e-16
-12.25	3.06073	1.44612e-16		-12.25	3.06073	2.46392e-16
-12.25	3.08502	8.63803e-17		-12.25	3.08502	1.48209e-16
-12.25	3.10931	5.14496e-17		-12.25	3.10931	8.88915e-17
-12.25	3.1336	3.05571e-17		-12.25	3.1336	5.31599e-17
-12.25	3.15789	1.80972e-17		-12.25	3.15789	3.16991e-17
-12.25	3.18219	1.06877e-17		-12.25	3.18219	1.88472e-17
-12.25	3.20648	6.29417e-18		-12.25	3.20648	1.11732e-17
-12.25	3.23077	3.69638e-18		-12.25	3.23077	6.60446e-18
-12.25	3.25506	2.16473e-18		-12.25	3.25506	3.89242e-18
-12.25	3.27935	1.26423e-18		-12.25	3.27935	2.28727e-18
-12.25	3.30364	7.36288e-19		-12.25	3.30364	1.34006e-18
-12.25	3.32794	4.27633e-19		-12.25	3.32794	7.82758e-19
-12.25	3.35223	2.47685e-19		-12.25	3.35223	4.55851e-19
-12.25	3.37652	1.43065e-19		-12.25	3.37652	2.64666e-19
-12.25	3.40081	8.24094e-20		-12.25	3.40081	1.53195e-19
-12.25	3.4251	4.73398e-20		-12.25	3.4251	8.83994e-20
-12.25	3.44939	2.71196e-20		-12.25	3.44939	5.08516e-20
-12.25	3.47368	1.54932e-20		-12.25	3.47368	2.91608e-20
-12.25	3.49798	8.82677e-21		-12.25	3.49798	1.66695e-20
-12.25	3.52227	5.01484e-21		-12.25	3.52227	9.49867e-21
-12.25	3.54656	2.8412e-21		-12.25	3.54656	5.39525e-21
-12.25	3.57085	1.60521e-21		-12.25	3.57085	3.05463e-21
-12.25	3.59514	9.04352e-22		-12.25	3.59514	1.72383e-21
-12.25	3.61943	5.08057e-22		-12.25	3.61943	9.69636e-22
-12.25	3.64372	2.84608e-22		-12.25	3.64372	5.43618e-22
-12.25	3.66802	1.58976e-22		-12.25	3.66802	3.03767e-22
-12.25	3.69231	8.8544e-23		-12.25	3.69231	1.69177e-22
-12.25	3.7166	4.9172e-23		-12.25	3.7166	9.39053e-23
-12.25	3.74089	2.72269e-23		-12.25	3.74089	5.1949e-23
-12.25	3.76518	1.5031e-23		-12.25	3.76518	2.86416e-23
-12.25	3.78947	8.27336e-24		-12.25	3.78947	1.57378e-23
-12.25	3.81377	4.5401e-24		-12.25	3.81377	8.61814e-24
-12.25	3.83806	2.48388e-24		-12.25	3.83806	4.70325e-24
-12.25	3.86235	1.35477e-24		-12.25	3.86235	2.55796e-24
-12.25	3.88664	7.36657e-25		-12.25	3.88664	1.38643e-24
-12.25	3.91093	3.99316e-25		-12.25	3.91093	7.48865e-25
-12.25	3.93522	2.1578e-25		-12.25	3.93522	4.03097e-25
-12.25	3.95951	1.16236e-25		-12.25	3.95951	2.16228e-25
-12.25	3.98381	6.24165e-26		-12.25	3.98381	1.15586e-25
-12.25	4.0081	3.341e-26		-12.25	4.0081	6.15734e-26
-12.25	4.03239	1.78265e-26		-12.25	4.03239	3.26865e-26
-12.25	4.05668	9.48114e-27		-12.25	4.05668	1.72914e-26
-12.25	4.08097	5.02636e-27		-12.25	4.08097	9.11546e-27
-12.25	4.10526	2.65607e-27		-12.25	4.10526	4.78862e-27
-12.25	4.12955	1.39898e-27		-12.25	4.12955	2.50683e-27
-12.25	4.15385	7.34458e-28		-12.25	4.15385	1.30774e-27
-12.25	4.17814	3.84324e-28		-12.25	4.17814	6.79831e-28
-12.25	4.20243	2.00447e-28		-12.25	4.20243	3.52176e-28
-12.25	4.22672	1.04201e-28		-12.25	4.22672	1.81803e-28
-12.25	4.25101	5.39888e-29		-12.25	4.25101	9.35238e-29
-12.25	4.2753	2.78802e-29		-12.25	4.2753	4.7943e-29
-12.25	4.2996	1.43498e-29		-12.25	4.2996	2.44911e-29
-12.25	4.32389	7.36117e-30		-12.25	4.32389	1.24674e-29
-12.25	4.34818	3.76355e-30		-12.25	4.34818	6.32445e-30
-12.25	4.37247	1.91777e-30		-12.25	4.37247	3.19709e-30
-12.25	4.39676	9.73956e-31		-12.25	4.39676	1.61054e-30
-12.25	4.42105	4.92974e-31		-12.25	4.42105	8.08484e-31
-12.25	4.44534	2.48685e-31		-12.25	4.44534	4.04444e-31
-12.25	4.46964	1.25029e-31		-12.25	4.46964	2.0162e-31
-12.25	4.49393	6.26484e-32		-12.25	4.49393	1.00161e-31
-12.25	4.51822	3.12855e-32		-12.25	4.51822	4.95851e-32
-12.25	4.54251	1.55707e-32		-12.25	4.54251	2.44623e-32
-12.25	4.5668	7.72332e-33		-12.25	4.5668	1.20264e-32
-12.25	4.59109	3.81795e-33		-12.25	4.59109	5.89211e-33
-12.25	4.61538	1.88098e-33		-12.25	4.61538	2.87675e-33
-12.25	4.63968	9.2356e-34		-12.25	4.63968	1.39969e-33
-12.25	4.66397	4.51931e-34		-12.25	4.66397	6.78676e-34
-12.25	4.68826	2.20397e-34		-12.25	4.68826	3.27941e-34
-12.25	4.71255	1.07118e-34		-12.25	4.71255	1.57918e-34
-12.25	4.73684	5.18849e-35		-12.25	4.73684	7.57838e-35
-12.25	4.76113	2.50462e-35		-12.25	4.76113	3.62434e-35
-12.25	4.78543	1.20494e-35		-12.25	4.78543	1.72739e-35
-12.25	4.80972	5.7771e-36		-12.25	4.80972	8.20476e-36
-12.25	4.83401	2.76041e-36		-12.25	4.83401	3.88379e-36
-12.25	4.8583	1.31449e-36		-12.25	4.8583	1.83215e-36
-12.25	4.88259	6.23821e-37		-12.25	4.88259	8.61363e-37
-12.25	4.90688	2.9504e-37		-12.25	4.90688	4.03582e-37
-12.25	4.93117	1.39065e-37		-12.25	4.93117	1.88452e-37
-12.25	4.95547	6.53243e-38		-12.25	4.95547	8.76988e-38
-12.25	4.97976	3.05807e-38		-12.25	4.97976	4.06737e-38
-12.25	5.00405	1.42671e-38		-12.25	5.00405	1.88002e-38
-12.25	5.02834	6.63345e-39		-12.25	5.02834	8.66047e-39
-12.25	5.05263	3.07369e-39		-12.25	5.05263	3.97606e-39
-12.25	5.07692	1.41937e-39		-12.25	5.07692	1.81928e-39
-12.25	5.10121	6.53196e-40		-12.25	5.10121	8.29624e-40
-12.25	5.12551	2.99576e-40		-12.25	5.12551	3.77052e-40
-12.25	5.1498	1.36926e-40		-12.25	5.1498	1.70789e-40
-12.25	5.17409	6.237e-41		-12.25	5.17409	7.71007e-41
-12.25	5.19838	2.83126e-41		-12.25	5.19838	3.46896e-41
-12.25	5.22267	1.28085e-41		-12.25	5.22267	1.55555e-41
-12.25	5.24696	5.77466e-42		-12.25	5.24696	6.95206e-42
-12.25	5.27126	2.59459e-42		-12.25	5.27126	3.09662e-42
-12.25	5.29555	1.16178e-42		-12.25	5.29555	1.37471e-42
-12.25	5.31984	5.18428e-43		-12.25	5.31984	6.08245e-43
-12.25	5.34413	2.3055e-43		-12.25	5.34413	2.68223e-43
-12.25	5.36842	1.02177e-43		-12.25	5.36842	1.17886e-43
-12.25	5.39271	4.51287e-44		-12.25	5.39271	5.16389e-44
-12.25	5.417	1.98638e-44		-12.25	5.417	2.25446e-44
-12.25	5.4413	8.71329e-45		-12.25	5.4413	9.80975e-45
-12.25	5.46559	3.80901e-45		-12.25	5.46559	4.25426e-45
-12.25	5.48988	1.6594e-45		-12.25	5.48988	1.83882e-45
-12.25	5.51417	7.20446e-46		-12.25	5.51417	7.9215e-46
-12.25	5.53846	3.11717e-46		-12.25	5.53846	3.40114e-46
-12.25	5.56275	1.34409e-46		-12.25	5.56275	1.45543e-46
-12.25	5.58704	5.7757e-47		-12.25	5.58704	6.2074e-47
-12.25	5.61134	2.47337e-47		-12.25	5.61134	2.63862e-47
-12.25	5.63563	1.05556e-47		-12.25	5.63563	1.11787e-47
-12.25	5.65992	4.48937e-48		-12.25	5.65992	4.72015e-48
-12.25	5.68421	1.90281e-48		-12.25	5.68421	1.9864e-48
-12.25	5.7085	8.03733e-49		-12.25	5.7085	8.33152e-49
-12.25	5.73279	3.38326e-49		-12.25	5.73279	3.48279e-49
-12.25	5.75709	1.41928e-49		-12.25	5.75709	1.45103e-49
-12.25	5.78138	5.93343e-50		-12.25	5.78138	6.02515e-50
-12.25	5.80567	2.47202e-50		-12.25	5.80567	2.49346e-50
-12.25	5.82996	1.02637e-50		-12.25	5.82996	1.02844e-50
-12.25	5.85425	4.24679e-51		-12.25	5.85425	4.22761e-51
-12.25	5.87854	1.75115e-51		-12.25	5.87854	1.73201e-51
-12.25	5.90283	7.19604e-52		-12.25	5.90283	7.07203e-52
-12.25	5.92713	2.94692e-52		-12.25	5.92713	2.87789e-52
-12.25	5.95142	1.20268e-52		-12.25	5.95142	1.16718e-52
-12.25	5.97571	4.89141e-53		-12.25	5.97571	4.71777e-53
-12.25	6	1.98255e-53		-12.25	6	1.9005e-53
-12.2	0	0.04406		-12.2	0	0.00114
-12.2	0.02429	0.09664		-12.2	0.02429	0.00269
-12.2	0.04858	0.13447		-12.2	0.04858	0.00442
-12.2	0.07287	0.15985		-12.2	0.07287	0.00631
-12.2	0.09717	0.17618		-12.2	0.09717	0.00817
-12.2	0.12146	0.18434		-12.2	0.12146	0.00974
-12.2	0.14575	0.18497		-12.2	0.14575	0.01076
-12.2	0.17004	0.1791		-12.2	0.17004	0.01105
-12.2	0.19433	0.16838		-12.2	0.19433	0.01053
-12.2	0.21862	0.15485		-12.2	0.21862	0.00925
-12.2	0.24291	0.14052		-12.2	0.24291	0.00737
-12.2	0.26721	0.12685		-12.2	0.26721	0.00516
-12.2	0.2915	0.11428		-12.2	0.2915	0.00294
-12.2	0.31579	0.10237		-12.2	0.31579	0.00101
-12.2	0.34008	0.09027		-12.2	0.34008	0.000622029
-12.2	0.36437	0.07737		-12.2	0.36437	0.00187
-12.2	0.38866	0.06372		-12.2	0.38866	0.00334
-12.2	0.41296	0.05007		-12.2	0.41296	0.00543
-12.2	0.43725	0.03792		-12.2	0.43725	0.00824
-12.2	0.46154	0.02932		-12.2	0.46154	0.01158
-12.2	0.48583	0.02598		-12.2	0.48583	0.01516
-12.2	0.51012	0.02693		-12.2	0.51012	0.01866
-12.2	0.53441	0.02924		-12.2	0.53441	0.02182
-12.2	0.5587	0.03092		-12.2	0.5587	0.02442
-12.2	0.583	0.03137		-12.2	0.583	0.02633
-12.2	0.60729	0.0307		-12.2	0.60729	0.02751
-12.2	0.63158	0.02933		-12.2	0.63158	0.02798
-12.2	0.65587	0.0277		-12.2	0.65587	0.02781
-12.2	0.68016	0.02613		-12.2	0.68016	0.02712
-12.2	0.70445	0.02474		-12.2	0.70445	0.026
-12.2	0.72874	0.02349		-12.2	0.72874	0.02458
-12.2	0.75304	0.02229		-12.2	0.75304	0.02295
-12.2	0.77733	0.02102		-12.2	0.77733	0.0212
-12.2	0.80162	0.01963		-12.2	0.80162	0.01939
-12.2	0.82591	0.0181		-12.2	0.82591	0.01756
-12.2	0.8502	0.01649		-12.2	0.8502	0.01575
-12.2	0.87449	0.01482		-12.2	0.87449	0.014
-12.2	0.89878	0.01316		-12.2	0.89878	0.01233
-12.2	0.92308	0.01154		-12.2	0.92308	0.01075
-12.2	0.94737	0.01001		-12.2	0.94737	0.00929
-12.2	0.97166	0.00859		-12.2	0.97166	0.00794
-12.2	0.99595	0.00729		-12.2	0.99595	0.00672
-12.2	1.02024	0.00612		-12.2	1.02024	0.00564
-12.2	1.04453	0.00509		-12.2	1.04453	0.00468
-12.2	1.06883	0.00419		-12.2	1.06883	0.00384
-12.2	1.09312	0.00341		-12.2	1.09312	0.00312
-12.2	1.11741	0.00275		-12.2	1.11741	0.00252
-12.2	1.1417	0.00219		-12.2	1.1417	0.00201
-12.2	1.16599	0.00173		-12.2	1.16599	0.00159
-12.2	1.19028	0.00135		-12.2	1.19028	0.00124
-12.2	1.21458	0.00104		-12.2	1.21458	0.000961401
-12.2	1.23887	0.000798839		-12.2	1.23887	0.000738584
-12.2	1.26316	0.000605556		-12.2	1.26316	0.000562449
-12.2	1.28745	0.000454656		-12.2	1.28745	0.000424689
-12.2	1.31174	0.000338177		-12.2	1.31174	0.000318044
-12.2	1.33603	0.000249261		-12.2	1.33603	0.000236302
-12.2	1.36032	0.000182119		-12.2	1.36032	0.000174243
-12.2	1.38461	0.000131957		-12.2	1.38461	0.000127562
-12.2	1.40891	9.48696e-05		-12.2	1.40891	9.27591e-05
-12.2	1.4332	6.7728e-05		-12.2	1.4332	6.70339e-05
-12.2	1.45749	4.80627e-05		-12.2	1.45749	4.81755e-05
-12.2	1.48178	3.39516e-05		-12.2	1.48178	3.44603e-05
-12.2	1.50607	2.39188e-05		-12.2	1.50607	2.45606e-05
-12.2	1.53036	1.68454e-05		-12.2	1.53036	1.7465e-05
-12.2	1.55466	1.18935e-05		-12.2	1.55466	1.24113e-05
-12.2	1.57895	8.4435e-06		-12.2	1.57895	8.8306e-06
-12.2	1.60324	6.04371e-06		-12.2	1.60324	6.30317e-06
-12.2	1.62753	4.3697e-06		-12.2	1.62753	4.52214e-06
-12.2	1.65182	3.1929e-06		-12.2	1.65182	3.26585e-06
-12.2	1.67611	2.3555e-06		-12.2	1.67611	2.37613e-06
-12.2	1.7004	1.75069e-06		-12.2	1.7004	1.7416e-06
-12.2	1.7247	1.30727e-06		-12.2	1.7247	1.28484e-06
-12.2	1.74899	9.77974e-07		-12.2	1.74899	9.5259e-07
-12.2	1.77328	7.31157e-07		-12.2	1.77328	7.08449e-07
-12.2	1.79757	5.45197e-07		-12.2	1.79757	5.27497e-07
-12.2	1.82186	4.04876e-07		-12.2	1.82186	3.92532e-07
-12.2	1.84615	2.99143e-07		-12.2	1.84615	2.91493e-07
-12.2	1.87044	2.19757e-07		-12.2	1.87044	2.1576e-07
-12.2	1.89474	1.60456e-07		-12.2	1.89474	1.59047e-07
-12.2	1.91903	1.16423e-07		-12.2	1.91903	1.16688e-07
-12.2	1.94332	8.39399e-08		-12.2	1.94332	8.51703e-08
-12.2	1.96761	6.01405e-08		-12.2	1.96761	6.18304e-08
-12.2	1.9919	4.2823e-08		-12.2	1.9919	4.46383e-08
-12.2	2.01619	3.0308e-08		-12.2	2.01619	3.20464e-08
-12.2	2.04049	2.13242e-08		-12.2	2.04049	2.28781e-08
-12.2	2.06478	1.49175e-08		-12.2	2.06478	1.62424e-08
-12.2	2.08907	1.03776e-08		-12.2	2.08907	1.14683e-08
-12.2	2.11336	7.18033e-09		-12.2	2.11336	8.05399e-09
-12.2	2.13765	4.94206e-09		-12.2	2.13765	5.62633e-09
-12.2	2.16194	3.38416e-09		-12.2	2.16194	3.91012e-09
-12.2	2.18623	2.30586e-09		-12.2	2.18623	2.70366e-09
-12.2	2.21053	1.56355e-09		-12.2	2.21053	1.86019e-09
-12.2	2.23482	1.05522e-09		-12.2	2.23482	1.27366e-09
-12.2	2.25911	7.08892e-10		-12.2	2.25911	8.67926e-10
-12.2	2.2834	4.74098e-10		-12.2	2.2834	5.88694e-10
-12.2	2.30769	3.15686e-10		-12.2	2.30769	3.97479e-10
-12.2	2.33198	2.09308e-10		-12.2	2.33198	2.67176e-10
-12.2	2.35628	1.38199e-10		-12.2	2.35628	1.78804e-10
-12.2	2.38057	9.08764e-11		-12.2	2.38057	1.19148e-10
-12.2	2.40486	5.95207e-11		-12.2	2.40486	7.90616e-11
-12.2	2.42915	3.88324e-11		-12.2	2.42915	5.22449e-11
-12.2	2.45344	2.52387e-11		-12.2	2.45344	3.43839e-11
-12.2	2.47773	1.63427e-11		-12.2	2.47773	2.25388e-11
-12.2	2.50202	1.05439e-11		-12.2	2.50202	1.47163e-11
-12.2	2.52632	6.77854e-12		-12.2	2.52632	9.57179e-12
-12.2	2.55061	4.34267e-12		-12.2	2.55061	6.2021e-12
-12.2	2.5749	2.77266e-12		-12.2	2.5749	4.00372e-12
-12.2	2.59919	1.76436e-12		-12.2	2.59919	2.57511e-12
-12.2	2.62348	1.11906e-12		-12.2	2.62348	1.65029e-12
-12.2	2.64777	7.07486e-13		-12.2	2.64777	1.05386e-12
-12.2	2.67206	4.4587e-13		-12.2	2.67206	6.70644e-13
-12.2	2.69636	2.8012e-13		-12.2	2.69636	4.25311e-13
-12.2	2.72065	1.75445e-13		-12.2	2.72065	2.68814e-13
-12.2	2.74494	1.09551e-13		-12.2	2.74494	1.69336e-13
-12.2	2.76923	6.82001e-14		-12.2	2.76923	1.06322e-13
-12.2	2.79352	4.23308e-14		-12.2	2.79352	6.65418e-14
-12.2	2.81781	2.61964e-14		-12.2	2.81781	4.15126e-14
-12.2	2.84211	1.61639e-14		-12.2	2.84211	2.58167e-14
-12.2	2.8664	9.94443e-15		-12.2	2.8664	1.60057e-14
-12.2	2.89069	6.10023e-15		-12.2	2.89069	9.89272e-15
-12.2	2.91498	3.73121e-15		-12.2	2.91498	6.09595e-15
-12.2	2.93927	2.2756e-15		-12.2	2.93927	3.74511e-15
-12.2	2.96356	1.38384e-15		-12.2	2.96356	2.29403e-15
-12.2	2.98785	8.39126e-16		-12.2	2.98785	1.40105e-15
-12.2	3.01215	5.07365e-16		-12.2	3.01215	8.53173e-16
-12.2	3.03644	3.05893e-16		-12.2	3.03644	5.18035e-16
-12.2	3.06073	1.83899e-16		-12.2	3.06073	3.13635e-16
-12.2	3.08502	1.10244e-16		-12.2	3.08502	1.89338e-16
-12.2	3.10931	6.5902e-17		-12.2	3.10931	1.13974e-16
-12.2	3.1336	3.92842e-17		-12.2	3.1336	6.84102e-17
-12.2	3.15789	2.33516e-17		-12.2	3.15789	4.0944e-17
-12.2	3.18219	1.38421e-17		-12.2	3.18219	2.44348e-17
-12.2	3.20648	8.1823e-18		-12.2	3.20648	1.45403e-17
-12.2	3.23077	4.82332e-18		-12.2	3.23077	8.62744e-18
-12.2	3.25506	2.83543e-18		-12.2	3.25506	5.10419e-18
-12.2	3.27935	1.66225e-18		-12.2	3.27935	3.01094e-18
-12.2	3.30364	9.71821e-19		-12.2	3.30364	1.77092e-18
-12.2	3.32794	5.66617e-19		-12.2	3.32794	1.03851e-18
-12.2	3.35223	3.29465e-19		-12.2	3.35223	6.07191e-19
-12.2	3.37652	1.91051e-19		-12.2	3.37652	3.53945e-19
-12.2	3.40081	1.10486e-19		-12.2	3.40081	2.05699e-19
-12.2	3.4251	6.37219e-20		-12.2	3.4251	1.1918e-19
-12.2	3.44939	3.66511e-20		-12.2	3.44939	6.88397e-20
-12.2	3.47368	2.10234e-20		-12.2	3.47368	3.96395e-20
-12.2	3.49798	1.20263e-20		-12.2	3.49798	2.27541e-20
-12.2	3.52227	6.86076e-21		-12.2	3.52227	1.30204e-20
-12.2	3.54656	3.90315e-21		-12.2	3.54656	7.42699e-21
-12.2	3.57085	2.2144e-21		-12.2	3.57085	4.22292e-21
-12.2	3.59514	1.25282e-21		-12.2	3.59514	2.3934e-21
-12.2	3.61943	7.06813e-22		-12.2	3.61943	1.35211e-21
-12.2	3.64372	3.97644e-22		-12.2	3.64372	7.61366e-22
-12.2	3.66802	2.23075e-22		-12.2	3.66802	4.27317e-22
-12.2	3.69231	1.24785e-22		-12.2	3.69231	2.39043e-22
-12.2	3.7166	6.96017e-23		-12.2	3.7166	1.33279e-22
-12.2	3.74089	3.87092e-23		-12.2	3.74089	7.40627e-23
-12.2	3.76518	2.14652e-23		-12.2	3.76518	4.1019e-23
-12.2	3.78947	1.18678e-23		-12.2	3.78947	2.26418e-23
-12.2	3.81377	6.54204e-24		-12.2	3.81377	1.24558e-23
-12.2	3.83806	3.59543e-24		-12.2	3.83806	6.82907e-24
-12.2	3.86235	1.97004e-24		-12.2	3.86235	3.73144e-24
-12.2	3.88664	1.07615e-24		-12.2	3.88664	2.03194e-24
-12.2	3.91093	5.86058e-25		-12.2	3.91093	1.10271e-24
-12.2	3.93522	3.18175e-25		-12.2	3.93522	5.96382e-25
-12.2	3.95951	1.72203e-25		-12.2	3.95951	3.21438e-25
-12.2	3.98381	9.29086e-26		-12.2	3.98381	1.72653e-25
-12.2	4.0081	4.99695e-26		-12.2	4.0081	9.24182e-26
-12.2	4.03239	2.67905e-26		-12.2	4.03239	4.92994e-26
-12.2	4.05668	1.43177e-26		-12.2	4.05668	2.62074e-26
-12.2	4.08097	7.62747e-27		-12.2	4.08097	1.38837e-26
-12.2	4.10526	4.05035e-27		-12.2	4.10526	7.32966e-27
-12.2	4.12955	2.1439e-27		-12.2	4.12955	3.85618e-27
-12.2	4.15385	1.13113e-27		-12.2	4.15385	2.02174e-27
-12.2	4.17814	5.94853e-28		-12.2	4.17814	1.0563e-27
-12.2	4.20243	3.11811e-28		-12.2	4.20243	5.49972e-28
-12.2	4.22672	1.62912e-28		-12.2	4.22672	2.85357e-28
-12.2	4.25101	8.48385e-29		-12.2	4.25101	1.47547e-28
-12.2	4.2753	4.40356e-29		-12.2	4.2753	7.60263e-29
-12.2	4.2996	2.27816e-29		-12.2	4.2996	3.90384e-29
-12.2	4.32389	1.17471e-29		-12.2	4.32389	1.99762e-29
-12.2	4.34818	6.03724e-30		-12.2	4.34818	1.01866e-29
-12.2	4.37247	3.09248e-30		-12.2	4.37247	5.17656e-30
-12.2	4.39676	1.57882e-30		-12.2	4.39676	2.62149e-30
-12.2	4.42105	8.03363e-31		-12.2	4.42105	1.32298e-30
-12.2	4.44534	4.07422e-31		-12.2	4.44534	6.65359e-31
-12.2	4.46964	2.05934e-31		-12.2	4.46964	3.33471e-31
-12.2	4.49393	1.03743e-31		-12.2	4.49393	1.66556e-31
-12.2	4.51822	5.20879e-32		-12.2	4.51822	8.29023e-32
-12.2	4.54251	2.60651e-32		-12.2	4.54251	4.11221e-32
-12.2	4.5668	1.29995e-32		-12.2	4.5668	2.03277e-32
-12.2	4.59109	6.46153e-33		-12.2	4.59109	1.00141e-32
-12.2	4.61538	3.20099e-33		-12.2	4.61538	4.91631e-33
-12.2	4.63968	1.58043e-33		-12.2	4.63968	2.40535e-33
-12.2	4.66397	7.77682e-34		-12.2	4.66397	1.17282e-33
-12.2	4.68826	3.81388e-34		-12.2	4.68826	5.69898e-34
-12.2	4.71255	1.8641e-34		-12.2	4.71255	2.75981e-34
-12.2	4.73684	9.08041e-35		-12.2	4.73684	1.33192e-34
-12.2	4.76113	4.40836e-35		-12.2	4.76113	6.40618e-35
-12.2	4.78543	2.13296e-35		-12.2	4.78543	3.07073e-35
-12.2	4.80972	1.02854e-35		-12.2	4.80972	1.46692e-35
-12.2	4.83401	4.94303e-36		-12.2	4.83401	6.98394e-36
-12.2	4.8583	2.36754e-36		-12.2	4.8583	3.31376e-36
-12.2	4.88259	1.13014e-36		-12.2	4.88259	1.56701e-36
-12.2	4.90688	5.37645e-37		-12.2	4.90688	7.3851e-37
-12.2	4.93117	2.54912e-37		-12.2	4.93117	3.46876e-37
-12.2	4.95547	1.20452e-37		-12.2	4.95547	1.62379e-37
-12.2	4.97976	5.67243e-38		-12.2	4.97976	7.57568e-38
-12.2	5.00405	2.66227e-38		-12.2	5.00405	3.52253e-38
-12.2	5.02834	1.24527e-38		-12.2	5.02834	1.63242e-38
-12.2	5.05263	5.80497e-39		-12.2	5.05263	7.53965e-39
-12.2	5.07692	2.69691e-39		-12.2	5.07692	3.4707e-39
-12.2	5.10121	1.2487e-39		-12.2	5.10121	1.59232e-39
-12.2	5.12551	5.76206e-40		-12.2	5.12551	7.28105e-40
-12.2	5.1498	2.64986e-40		-12.2	5.1498	3.31825e-40
-12.2	5.17409	1.21449e-40		-12.2	5.17409	1.50722e-40
-12.2	5.19838	5.54742e-41		-12.2	5.19838	6.82332e-41
-12.2	5.22267	2.5253e-41		-12.2	5.22267	3.07873e-41
-12.2	5.24696	1.14567e-41		-12.2	5.24696	1.38454e-41
-12.2	5.27126	5.18002e-42		-12.2	5.27126	6.20576e-42
-12.2	5.29555	2.33415e-42		-12.2	5.29555	2.77232e-42
-12.2	5.31984	1.04821e-42		-12.2	5.31984	1.23439e-42
-12.2	5.34413	4.69129e-43		-12.2	5.34413	5.47799e-43
-12.2	5.36842	2.09247e-43		-12.2	5.36842	2.42299e-43
-12.2	5.39271	9.30143e-44		-12.2	5.39271	1.06818e-43
-12.2	5.417	4.12063e-44		-12.2	5.417	4.69351e-44
-12.2	5.4413	1.81928e-44		-12.2	5.4413	2.05549e-44
-12.2	5.46559	8.00495e-45		-12.2	5.46559	8.97211e-45
-12.2	5.48988	3.51026e-45		-12.2	5.48988	3.90335e-45
-12.2	5.51417	1.53406e-45		-12.2	5.51417	1.69255e-45
-12.2	5.53846	6.68139e-46		-12.2	5.53846	7.31495e-46
-12.2	5.56275	2.9001e-46		-12.2	5.56275	3.15096e-46
-12.2	5.58704	1.25453e-46		-12.2	5.58704	1.35281e-46
-12.2	5.61134	5.4084e-47		-12.2	5.61134	5.78884e-47
-12.2	5.63563	2.32369e-47		-12.2	5.63563	2.46893e-47
-12.2	5.65992	9.94963e-48		-12.2	5.65992	1.04951e-47
-12.2	5.68421	4.24577e-48		-12.2	5.68421	4.44657e-48
-12.2	5.7085	1.80562e-48		-12.2	5.7085	1.87769e-48
-12.2	5.73279	7.65271e-49		-12.2	5.73279	7.90278e-49
-12.2	5.75709	3.2324e-49		-12.2	5.75709	3.31508e-49
-12.2	5.78138	1.36067e-49		-12.2	5.78138	1.386e-49
-12.2	5.80567	5.70821e-50		-12.2	5.80567	5.77551e-50
-12.2	5.82996	2.38653e-50		-12.2	5.82996	2.39867e-50
-12.2	5.85425	9.94377e-51		-12.2	5.85425	9.92899e-51
-12.2	5.87854	4.12909e-51		-12.2	5.87854	4.09629e-51
-12.2	5.90283	1.70874e-51		-12.2	5.90283	1.68433e-51
-12.2	5.92713	7.04716e-52		-12.2	5.92713	6.90261e-52
-12.2	5.95142	2.89648e-52		-12.2	5.95142	2.81934e-52
-12.2	5.97571	1.18644e-52		-12.2	5.97571	1.1477e-52
-12.2	6	4.84325e-53		-12.2	6	4.65645e-53
-12.15	0	0.04406		-12.15	0	0.00114
-12.15	0.02429	0.09664		-12.15	0.02429	0.00269
-12.15	0.04858	0.13448		-12.15	0.04858	0.00442
-12.15	0.07287	0.15989		-12.15	0.07287	0.00631
-12.15	0.09717	0.17626		-12.15	0.09717	0.00818
-12.15	0.12146	0.18448		-12.15	0.12146	0.00975
-12.15	0.14575	0.18516		-12.15	0.14575	0.01077
-12.15	0.17004	0.17936		-12.15	0.17004	0.01106
-12.15	0.19433	0.16869		-12.15	0.19433	0.01055
-12.15	0.21862	0.15522		-12.15	0.21862	0.00927
-12.15	0.24291	0.14094		-12.15	0.24291	0.00739
-12.15	0.26721	0.1273		-12.15	0.26721	0.00518
-12.15	0.2915	0.11477		-12.15	0.2915	0.00296
-12.15	0.31579	0.10287		-12.15	0.31579	0.00102
-12.15	0.34008	0.09078		-12.15	0.34008	0.000626141
-12.15	0.36437	0.07787		-12.15	0.36437	0.00188
-12.15	0.38866	0.06419		-12.15	0.38866	0.00336
-12.15	0.41296	0.0505		-12.15	0.41296	0.00547
-12.15	0.43725	0.03831		-12.15	0.43725	0.0083
-12.15	0.46154	0.02967		-12.15	0.46154	0.01167
-12.15	0.48583	0.02631		-12.15	0.48583	0.01528
-12.15	0.51012	0.02726		-12.15	0.51012	0.01883
-12.15	0.53441	0.02958		-12.15	0.53441	0.02203
-12.15	0.5587	0.03129		-12.15	0.5587	0.02467
-12.15	0.583	0.03174		-12.15	0.583	0.02663
-12.15	0.60729	0.03108		-12.15	0.60729	0.02785
-12.15	0.63158	0.02971		-12.15	0.63158	0.02835
-12.15	0.65587	0.02807		-12.15	0.65587	0.0282
-12.15	0.68016	0.02649		-12.15	0.68016	0.02752
-12.15	0.70445	0.0251		-12.15	0.70445	0.02641
-12.15	0.72874	0.02386		-12.15	0.72874	0.02499
-12.15	0.75304	0.02266		-12.15	0.75304	0.02336
-12.15	0.77733	0.02139		-12.15	0.77733	0.0216
-12.15	0.80162	0.02		-12.15	0.80162	0.01977
-12.15	0.82591	0.01847		-12.15	0.82591	0.01793
-12.15	0.8502	0.01684		-12.15	0.8502	0.0161
-12.15	0.87449	0.01516		-12.15	0.87449	0.01433
-12.15	0.89878	0.01347		-12.15	0.89878	0.01264
-12.15	0.92308	0.01184		-12.15	0.92308	0.01103
-12.15	0.94737	0.01028		-12.15	0.94737	0.00954
-12.15	0.97166	0.00883		-12.15	0.97166	0.00817
-12.15	0.99595	0.00751		-12.15	0.99595	0.00693
-12.15	1.02024	0.00632		-12.15	1.02024	0.00582
-12.15	1.04453	0.00526		-12.15	1.04453	0.00483
-12.15	1.06883	0.00433		-12.15	1.06883	0.00398
-12.15	1.09312	0.00353		-12.15	1.09312	0.00324
-12.15	1.11741	0.00285		-12.15	1.11741	0.00261
-12.15	1.1417	0.00228		-12.15	1.1417	0.00209
-12.15	1.16599	0.0018		-12.15	1.16599	0.00165
-12.15	1.19028	0.00141		-12.15	1.19028	0.00129
-12.15	1.21458	0.00109		-12.15	1.21458	0.00101
-12.15	1.23887	0.000836068		-12.15	1.23887	0.000773443
-12.15	1.26316	0.000634866		-12.15	1.26316	0.000589996
-12.15	1.28745	0.000477485		-12.15	1.28745	0.00044625
-12.15	1.31174	0.000355771		-12.15	1.31174	0.000334764
-12.15	1.33603	0.000262681		-12.15	1.33603	0.000249151
-12.15	1.36032	0.000192252		-12.15	1.36032	0.000184033
-12.15	1.38461	0.000139533		-12.15	1.38461	0.000134958
-12.15	1.40891	0.000100481		-12.15	1.40891	9.83024e-05
-12.15	1.4332	7.18476e-05		-12.15	1.4332	7.11575e-05
-12.15	1.45749	5.10625e-05		-12.15	1.45749	5.12216e-05
-12.15	1.48178	3.61208e-05		-12.15	1.48178	3.66964e-05
-12.15	1.50607	2.54792e-05		-12.15	1.50607	2.61934e-05
-12.15	1.53036	1.79646e-05		-12.15	1.53036	1.86524e-05
-12.15	1.55466	1.26964e-05		-12.15	1.55466	1.32726e-05
-12.15	1.57895	9.02193e-06		-12.15	1.57895	9.45528e-06
-12.15	1.60324	6.46384e-06		-12.15	1.60324	6.75713e-06
-12.15	1.62753	4.67845e-06		-12.15	1.62753	4.8536e-06
-12.15	1.65182	3.42291e-06		-12.15	1.65182	3.50958e-06
-12.15	1.67611	2.52917e-06		-12.15	1.67611	2.55694e-06
-12.15	1.7004	1.88331e-06		-12.15	1.7004	1.87702e-06
-12.15	1.7247	1.40933e-06		-12.15	1.7247	1.38717e-06
-12.15	1.74899	1.05681e-06		-12.15	1.74899	1.03049e-06
-12.15	1.77328	7.92085e-07		-12.15	1.77328	7.68046e-07
-12.15	1.79757	5.92175e-07		-12.15	1.79757	5.73207e-07
-12.15	1.82186	4.40939e-07		-12.15	1.82186	4.27598e-07
-12.15	1.84615	3.26671e-07		-12.15	1.84615	3.18345e-07
-12.15	1.87044	2.40634e-07		-12.15	1.87044	2.36255e-07
-12.15	1.89474	1.76179e-07		-12.15	1.89474	1.74621e-07
-12.15	1.91903	1.2818e-07		-12.15	1.91903	1.2846e-07
-12.15	1.94332	9.26691e-08		-12.15	1.94332	9.40181e-08
-12.15	1.96761	6.65758e-08		-12.15	1.96761	6.84404e-08
-12.15	1.9919	4.75345e-08		-12.15	1.9919	4.95461e-08
-12.15	2.01619	3.37343e-08		-12.15	2.01619	3.56678e-08
-12.15	2.04049	2.37998e-08		-12.15	2.04049	2.55338e-08
-12.15	2.06478	1.66948e-08		-12.15	2.06478	1.8178e-08
-12.15	2.08907	1.16459e-08		-12.15	2.08907	1.28707e-08
-12.15	2.11336	8.08005e-09		-12.15	2.11336	9.06403e-09
-12.15	2.13765	5.57667e-09		-12.15	2.13765	6.34964e-09
-12.15	2.16194	3.8293e-09		-12.15	2.16194	4.42519e-09
-12.15	2.18623	2.61644e-09		-12.15	2.18623	3.06843e-09
-12.15	2.21053	1.77912e-09		-12.15	2.21053	2.11715e-09
-12.15	2.23482	1.20409e-09		-12.15	2.23482	1.45373e-09
-12.15	2.25911	8.11186e-10		-12.15	2.25911	9.93468e-10
-12.15	2.2834	5.44055e-10		-12.15	2.2834	6.75787e-10
-12.15	2.30769	3.63305e-10		-12.15	2.30769	4.57605e-10
-12.15	2.33198	2.41575e-10		-12.15	2.33198	3.08487e-10
-12.15	2.35628	1.59965e-10		-12.15	2.35628	2.07055e-10
-12.15	2.38057	1.05496e-10		-12.15	2.38057	1.38381e-10
-12.15	2.40486	6.92986e-11		-12.15	2.40486	9.20959e-11
-12.15	2.42915	4.5345e-11		-12.15	2.42915	6.10398e-11
-12.15	2.45344	2.9559e-11		-12.15	2.45344	4.02928e-11
-12.15	2.47773	1.91974e-11		-12.15	2.47773	2.64919e-11
-12.15	2.50202	1.24229e-11		-12.15	2.50202	1.73501e-11
-12.15	2.52632	8.01066e-12		-12.15	2.52632	1.13194e-11
-12.15	2.55061	5.14765e-12		-12.15	2.55061	7.35709e-12
-12.15	2.5749	3.29669e-12		-12.15	2.5749	4.76405e-12
-12.15	2.59919	2.10429e-12		-12.15	2.59919	3.07371e-12
-12.15	2.62348	1.33881e-12		-12.15	2.62348	1.97601e-12
-12.15	2.64777	8.49066e-13		-12.15	2.64777	1.26586e-12
-12.15	2.67206	5.36783e-13		-12.15	2.67206	8.08113e-13
-12.15	2.69636	3.38307e-13		-12.15	2.69636	5.14134e-13
-12.15	2.72065	2.12567e-13		-12.15	2.72065	3.26002e-13
-12.15	2.74494	1.33159e-13		-12.15	2.74494	2.06028e-13
-12.15	2.76923	8.31666e-14		-12.15	2.76923	1.29783e-13
-12.15	2.79352	5.17894e-14		-12.15	2.79352	8.14919e-14
-12.15	2.81781	3.21557e-14		-12.15	2.81781	5.10079e-14
-12.15	2.84211	1.99071e-14		-12.15	2.84211	3.18276e-14
-12.15	2.8664	1.22884e-14		-12.15	2.8664	1.97986e-14
-12.15	2.89069	7.56363e-15		-12.15	2.89069	1.22784e-14
-12.15	2.91498	4.64209e-15		-12.15	2.91498	7.59182e-15
-12.15	2.93927	2.84086e-15		-12.15	2.93927	4.68013e-15
-12.15	2.96356	1.73358e-15		-12.15	2.96356	2.87667e-15
-12.15	2.98785	1.05487e-15		-12.15	2.98785	1.76302e-15
-12.15	3.01215	6.40054e-16		-12.15	3.01215	1.07737e-15
-12.15	3.03644	3.8726e-16		-12.15	3.03644	6.56478e-16
-12.15	3.06073	2.33647e-16		-12.15	3.06073	3.98872e-16
-12.15	3.08502	1.40571e-16		-12.15	3.08502	2.41661e-16
-12.15	3.10931	8.43355e-17		-12.15	3.10931	1.45997e-16
-12.15	3.1336	5.04558e-17		-12.15	3.1336	8.79523e-17
-12.15	3.15789	3.01025e-17		-12.15	3.15789	5.28342e-17
-12.15	3.18219	1.79098e-17		-12.15	3.18219	3.1648e-17
-12.15	3.20648	1.06263e-17		-12.15	3.20648	1.89034e-17
-12.15	3.23077	6.2875e-18		-12.15	3.23077	1.12587e-17
-12.15	3.25506	3.71012e-18		-12.15	3.25506	6.68632e-18
-12.15	3.27935	2.18331e-18		-12.15	3.27935	3.95942e-18
-12.15	3.30364	1.28134e-18		-12.15	3.30364	2.33783e-18
-12.15	3.32794	7.49966e-19		-12.15	3.32794	1.37633e-18
-12.15	3.35223	4.3777e-19		-12.15	3.35223	8.07888e-19
-12.15	3.37652	2.54849e-19		-12.15	3.37652	4.72814e-19
-12.15	3.40081	1.47963e-19		-12.15	3.40081	2.75886e-19
-12.15	3.4251	8.56749e-20		-12.15	3.4251	1.60494e-19
-12.15	3.44939	4.94752e-20		-12.15	3.44939	9.30819e-20
-12.15	3.47368	2.84939e-20		-12.15	3.47368	5.38197e-20
-12.15	3.49798	1.63661e-20		-12.15	3.49798	3.10224e-20
-12.15	3.52227	9.37474e-21		-12.15	3.52227	1.78261e-20
-12.15	3.54656	5.35541e-21		-12.15	3.54656	1.02112e-20
-12.15	3.57085	3.05097e-21		-12.15	3.57085	5.8307e-21
-12.15	3.59514	1.73336e-21		-12.15	3.59514	3.31882e-21
-12.15	3.61943	9.82057e-22		-12.15	3.61943	1.88302e-21
-12.15	3.64372	5.54848e-22		-12.15	3.64372	1.06493e-21
-12.15	3.66802	3.12602e-22		-12.15	3.66802	6.00319e-22
-12.15	3.69231	1.75622e-22		-12.15	3.69231	3.37305e-22
-12.15	3.7166	9.83849e-23		-12.15	3.7166	1.88903e-22
-12.15	3.74089	5.49577e-23		-12.15	3.74089	1.05444e-22
-12.15	3.76518	3.06104e-23		-12.15	3.76518	5.86629e-23
-12.15	3.78947	1.69997e-23		-12.15	3.78947	3.25282e-23
-12.15	3.81377	9.41309e-24		-12.15	3.81377	1.79765e-23
-12.15	3.83806	5.19678e-24		-12.15	3.83806	9.90127e-24
-12.15	3.86235	2.86046e-24		-12.15	3.86235	5.4352e-24
-12.15	3.88664	1.56975e-24		-12.15	3.88664	2.97354e-24
-12.15	3.91093	8.58822e-25		-12.15	3.91093	1.62129e-24
-12.15	3.93522	4.68435e-25		-12.15	3.93522	8.80994e-25
-12.15	3.95951	2.54718e-25		-12.15	3.95951	4.77098e-25
-12.15	3.98381	1.38078e-25		-12.15	3.98381	2.5749e-25
-12.15	4.0081	7.46169e-26		-12.15	4.0081	1.38494e-25
-12.15	4.03239	4.01966e-26		-12.15	4.03239	7.4236e-26
-12.15	4.05668	2.15861e-26		-12.15	4.05668	3.96562e-26
-12.15	4.08097	1.15554e-26		-12.15	4.08097	2.11114e-26
-12.15	4.10526	6.16615e-27		-12.15	4.10526	1.12004e-26
-12.15	4.12955	3.27988e-27		-12.15	4.12955	5.92182e-27
-12.15	4.15385	1.73904e-27		-12.15	4.15385	3.12022e-27
-12.15	4.17814	9.19102e-28		-12.15	4.17814	1.6384e-27
-12.15	4.20243	4.84191e-28		-12.15	4.20243	8.57359e-28
-12.15	4.22672	2.54251e-28		-12.15	4.22672	4.47105e-28
-12.15	4.25101	1.33075e-28		-12.15	4.25101	2.3236e-28
-12.15	4.2753	6.94254e-29		-12.15	4.2753	1.20342e-28
-12.15	4.2996	3.61011e-29		-12.15	4.2996	6.21129e-29
-12.15	4.32389	1.87112e-29		-12.15	4.32389	3.19485e-29
-12.15	4.34818	9.66626e-30		-12.15	4.34818	1.63767e-29
-12.15	4.37247	4.97722e-30		-12.15	4.37247	8.36581e-30
-12.15	4.39676	2.55438e-30		-12.15	4.39676	4.25891e-30
-12.15	4.42105	1.30663e-30		-12.15	4.42105	2.16072e-30
-12.15	4.44534	6.66166e-31		-12.15	4.44534	1.09246e-30
-12.15	4.46964	3.38514e-31		-12.15	4.46964	5.50462e-31
-12.15	4.49393	1.71448e-31		-12.15	4.49393	2.76414e-31
-12.15	4.51822	8.65457e-32		-12.15	4.51822	1.38327e-31
-12.15	4.54251	4.35429e-32		-12.15	4.54251	6.89874e-32
-12.15	4.5668	2.18346e-32		-12.15	4.5668	3.42885e-32
-12.15	4.59109	1.09126e-32		-12.15	4.59109	1.69843e-32
-12.15	4.61538	5.43579e-33		-12.15	4.61538	8.38426e-33
-12.15	4.63968	2.69867e-33		-12.15	4.63968	4.12482e-33
-12.15	4.66397	1.33533e-33		-12.15	4.66397	2.02241e-33
-12.15	4.68826	6.58532e-34		-12.15	4.68826	9.8823e-34
-12.15	4.71255	3.23679e-34		-12.15	4.71255	4.81255e-34
-12.15	4.73684	1.58562e-34		-12.15	4.73684	2.33573e-34
-12.15	4.76113	7.7416e-35		-12.15	4.76113	1.1298e-34
-12.15	4.78543	3.76712e-35		-12.15	4.78543	5.44645e-35
-12.15	4.80972	1.82698e-35		-12.15	4.80972	2.61674e-35
-12.15	4.83401	8.83082e-36		-12.15	4.83401	1.25299e-35
-12.15	4.8583	4.25416e-36		-12.15	4.8583	5.97961e-36
-12.15	4.88259	2.04254e-36		-12.15	4.88259	2.84407e-36
-12.15	4.90688	9.77393e-37		-12.15	4.90688	1.34819e-36
-12.15	4.93117	4.66134e-37		-12.15	4.93117	6.36956e-37
-12.15	4.95547	2.21561e-37		-12.15	4.95547	2.99927e-37
-12.15	4.97976	1.04959e-37		-12.15	4.97976	1.40757e-37
-12.15	5.00405	4.95547e-38		-12.15	5.00405	6.58384e-38
-12.15	5.02834	2.3318e-38		-12.15	5.02834	3.06931e-38
-12.15	5.05263	1.09355e-38		-12.15	5.05263	1.42613e-38
-12.15	5.07692	5.1112e-39		-12.15	5.07692	6.60442e-39
-12.15	5.10121	2.38094e-39		-12.15	5.10121	3.04838e-39
-12.15	5.12551	1.10538e-39		-12.15	5.12551	1.40238e-39
-12.15	5.1498	5.11463e-40		-12.15	5.1498	6.43021e-40
-12.15	5.17409	2.35861e-40		-12.15	5.17409	2.93866e-40
-12.15	5.19838	1.08401e-40		-12.15	5.19838	1.33856e-40
-12.15	5.22267	4.96535e-41		-12.15	5.22267	6.07708e-41
-12.15	5.24696	2.26675e-41		-12.15	5.24696	2.74992e-41
-12.15	5.27126	1.03132e-41		-12.15	5.27126	1.24027e-41
-12.15	5.29555	4.6765e-42		-12.15	5.29555	5.57546e-42
-12.15	5.31984	2.11342e-42		-12.15	5.31984	2.49815e-42
-12.15	5.34413	9.51885e-43		-12.15	5.34413	1.11565e-42
-12.15	5.36842	4.27287e-43		-12.15	5.36842	4.96605e-43
-12.15	5.39271	1.91157e-43		-12.15	5.39271	2.20327e-43
-12.15	5.417	8.52309e-44		-12.15	5.417	9.74315e-44
-12.15	5.4413	3.78738e-44		-12.15	5.4413	4.29443e-44
-12.15	5.46559	1.67731e-44		-12.15	5.46559	1.88663e-44
-12.15	5.48988	7.4033e-45		-12.15	5.48988	8.26123e-45
-12.15	5.51417	3.25664e-45		-12.15	5.51417	3.6056e-45
-12.15	5.53846	1.42774e-45		-12.15	5.53846	1.5685e-45
-12.15	5.56275	6.23823e-46		-12.15	5.56275	6.80093e-46
-12.15	5.58704	2.71649e-46		-12.15	5.58704	2.93918e-46
-12.15	5.61134	1.17893e-46		-12.15	5.61134	1.26607e-46
-12.15	5.63563	5.09917e-47		-12.15	5.63563	5.43583e-47
-12.15	5.65992	2.19809e-47		-12.15	5.65992	2.3262e-47
-12.15	5.68421	9.44329e-48		-12.15	5.68421	9.92202e-48
-12.15	5.7085	4.04328e-48		-12.15	5.7085	4.21818e-48
-12.15	5.73279	1.72535e-48		-12.15	5.73279	1.7874e-48
-12.15	5.75709	7.33754e-49		-12.15	5.75709	7.54901e-49
-12.15	5.78138	3.10997e-49		-12.15	5.78138	3.1778e-49
-12.15	5.80567	1.31369e-49		-12.15	5.80567	1.33331e-49
-12.15	5.82996	5.53047e-50		-12.15	5.82996	5.57577e-50
-12.15	5.85425	2.32039e-50		-12.15	5.85425	2.32404e-50
-12.15	5.87854	9.70269e-51		-12.15	5.87854	9.65488e-51
-12.15	5.90283	4.04346e-51		-12.15	5.90283	3.99774e-51
-12.15	5.92713	1.67936e-51		-12.15	5.92713	1.64985e-51
-12.15	5.95142	6.95128e-52		-12.15	5.95142	6.78633e-52
-12.15	5.97571	2.86758e-52		-12.15	5.97571	2.78218e-52
-12.15	6	1.17895e-52		-12.15	6	1.13683e-52
-12.1	0	0.04406		-12.1	0	0.00114
-12.1	0.02429	0.09664		-12.1	0.02429	0.00269
-12.1	0.04858	0.1345		-12.1	0.04858	0.00442
-12.1	0.07287	0.15993		-12.1	0.07287	0.00631
-12.1	0.09717	0.17634		-12.1	0.09717	0.00818
-12.1	0.12146	0.18461		-12.1	0.12146	0.00975
-12.1	0.14575	0.18535		-12.1	0.14575	0.01078
-12.1	0.17004	0.17961		-12.1	0.17004	0.01108
-12.1	0.19433	0.16901		-12.1	0.19433	0.01056
-12.1	0.21862	0.15558		-12.1	0.21862	0.00928
-12.1	0.24291	0.14136		-12.1	0.24291	0.00741
-12.1	0.26721	0.12776		-12.1	0.26721	0.0052
-12.1	0.2915	0.11525		-12.1	0.2915	0.00297
-12.1	0.31579	0.10337		-12.1	0.31579	0.00103
-12.1	0.34008	0.09128		-12.1	0.34008	0.000630339
-12.1	0.36437	0.07837		-12.1	0.36437	0.00189
-12.1	0.38866	0.06466		-12.1	0.38866	0.00339
-12.1	0.41296	0.05094		-12.1	0.41296	0.00551
-12.1	0.43725	0.0387		-12.1	0.43725	0.00836
-12.1	0.46154	0.03003		-12.1	0.46154	0.01176
-12.1	0.48583	0.02664		-12.1	0.48583	0.01541
-12.1	0.51012	0.02759		-12.1	0.51012	0.019
-12.1	0.53441	0.02993		-12.1	0.53441	0.02224
-12.1	0.5587	0.03165		-12.1	0.5587	0.02493
-12.1	0.583	0.03213		-12.1	0.583	0.02693
-12.1	0.60729	0.03147		-12.1	0.60729	0.02818
-12.1	0.63158	0.03009		-12.1	0.63158	0.02871
-12.1	0.65587	0.02845		-12.1	0.65587	0.02859
-12.1	0.68016	0.02686		-12.1	0.68016	0.02793
-12.1	0.70445	0.02547		-12.1	0.70445	0.02683
-12.1	0.72874	0.02423		-12.1	0.72874	0.02541
-12.1	0.75304	0.02303		-12.1	0.75304	0.02378
-12.1	0.77733	0.02177		-12.1	0.77733	0.02201
-12.1	0.80162	0.02038		-12.1	0.80162	0.02017
-12.1	0.82591	0.01885		-12.1	0.82591	0.01831
-12.1	0.8502	0.01721		-12.1	0.8502	0.01646
-12.1	0.87449	0.01551		-12.1	0.87449	0.01467
-12.1	0.89878	0.0138		-12.1	0.89878	0.01295
-12.1	0.92308	0.01214		-12.1	0.92308	0.01132
-12.1	0.94737	0.01056		-12.1	0.94737	0.00981
-12.1	0.97166	0.00908		-12.1	0.97166	0.00841
-12.1	0.99595	0.00773		-12.1	0.99595	0.00714
-12.1	1.02024	0.00652		-12.1	1.02024	0.006
-12.1	1.04453	0.00543		-12.1	1.04453	0.005
-12.1	1.06883	0.00448		-12.1	1.06883	0.00412
-12.1	1.09312	0.00366		-12.1	1.09312	0.00336
-12.1	1.11741	0.00296		-12.1	1.11741	0.00271
-12.1	1.1417	0.00237		-12.1	1.1417	0.00217
-12.1	1.16599	0.00187		-12.1	1.16599	0.00172
-12.1	1.19028	0.00147		-12.1	1.19028	0.00135
-12.1	1.21458	0.00114		-12.1	1.21458	0.00105
-12.1	1.23887	0.000874911		-12.1	1.23887	0.000809836
-12.1	1.26316	0.000665501		-12.1	1.26316	0.000618804
-12.1	1.28745	0.000501387		-12.1	1.28745	0.000468836
-12.1	1.31174	0.000374224		-12.1	1.31174	0.000352309
-12.1	1.33603	0.00027678		-12.1	1.33603	0.000262657
-12.1	1.36032	0.000202917		-12.1	1.36032	0.00019434
-12.1	1.38461	0.000147521		-12.1	1.38461	0.000142759
-12.1	1.40891	0.000106408		-12.1	1.40891	0.00010416
-12.1	1.4332	7.62054e-05		-12.1	1.4332	7.55219e-05
-12.1	1.45749	5.42406e-05		-12.1	1.45749	5.44509e-05
-12.1	1.48178	3.84223e-05		-12.1	1.48178	3.90707e-05
-12.1	1.50607	2.71368e-05		-12.1	1.50607	2.79296e-05
-12.1	1.53036	1.91548e-05		-12.1	1.53036	1.99168e-05
-12.1	1.55466	1.3551e-05		-12.1	1.55466	1.41911e-05
-12.1	1.57895	9.63801e-06		-12.1	1.57895	1.01221e-05
-12.1	1.60324	6.91158e-06		-12.1	1.60324	7.24223e-06
-12.1	1.62753	5.00769e-06		-12.1	1.62753	5.20812e-06
-12.1	1.65182	3.66841e-06		-12.1	1.65182	3.77053e-06
-12.1	1.67611	2.71477e-06		-12.1	1.67611	2.75074e-06
-12.1	1.7004	2.02527e-06		-12.1	1.7004	2.02235e-06
-12.1	1.7247	1.5188e-06		-12.1	1.7247	1.49716e-06
-12.1	1.74899	1.14158e-06		-12.1	1.74899	1.11437e-06
-12.1	1.77328	8.57769e-07		-12.1	1.77328	8.32353e-07
-12.1	1.79757	6.42956e-07		-12.1	1.79757	6.22645e-07
-12.1	1.82186	4.80032e-07		-12.1	1.82186	4.65618e-07
-12.1	1.84615	3.56595e-07		-12.1	1.84615	3.47537e-07
-12.1	1.87044	2.63393e-07		-12.1	1.87044	2.58596e-07
-12.1	1.89474	1.93368e-07		-12.1	1.89474	1.91644e-07
-12.1	1.91903	1.41069e-07		-12.1	1.91903	1.41363e-07
-12.1	1.94332	1.02266e-07		-12.1	1.94332	1.03743e-07
-12.1	1.96761	7.36704e-08		-12.1	1.96761	7.57262e-08
-12.1	1.9919	5.27432e-08		-12.1	1.9919	5.49708e-08
-12.1	2.01619	3.75327e-08		-12.1	2.01619	3.96818e-08
-12.1	2.04049	2.65517e-08		-12.1	2.04049	2.84857e-08
-12.1	2.06478	1.8676e-08		-12.1	2.06478	2.03356e-08
-12.1	2.08907	1.30636e-08		-12.1	2.08907	1.44382e-08
-12.1	2.11336	9.08851e-09		-12.1	2.11336	1.01962e-08
-12.1	2.13765	6.28996e-09		-12.1	2.13765	7.16269e-09
-12.1	2.16194	4.33104e-09		-12.1	2.16194	5.0058e-09
-12.1	2.18623	2.96747e-09		-12.1	2.18623	3.48079e-09
-12.1	2.21053	2.02345e-09		-12.1	2.21053	2.40846e-09
-12.1	2.23482	1.37329e-09		-12.1	2.23482	1.65845e-09
-12.1	2.25911	9.27785e-10		-12.1	2.25911	1.13661e-09
-12.1	2.2834	6.24022e-10		-12.1	2.2834	7.75373e-10
-12.1	2.30769	4.17894e-10		-12.1	2.30769	5.26555e-10
-12.1	2.33198	2.7867e-10		-12.1	2.33198	3.55999e-10
-12.1	2.35628	1.85062e-10		-12.1	2.35628	2.39643e-10
-12.1	2.38057	1.22401e-10		-12.1	2.38057	1.60631e-10
-12.1	2.40486	8.06384e-11		-12.1	2.40486	1.0722e-10
-12.1	2.42915	5.29202e-11		-12.1	2.42915	7.12751e-11
-12.1	2.45344	3.4599e-11		-12.1	2.45344	4.719e-11
-12.1	2.47773	2.25375e-11		-12.1	2.47773	3.11202e-11
-12.1	2.50202	1.4628e-11		-12.1	2.50202	2.04431e-11
-12.1	2.52632	9.461e-12		-12.1	2.52632	1.3378e-11
-12.1	2.55061	6.09808e-12		-12.1	2.55061	8.72177e-12
-12.1	2.5749	3.91729e-12		-12.1	2.5749	5.6652e-12
-12.1	2.59919	2.50811e-12		-12.1	2.59919	3.66649e-12
-12.1	2.62348	1.60066e-12		-12.1	2.62348	2.36448e-12
-12.1	2.64777	1.0183e-12		-12.1	2.64777	1.51949e-12
-12.1	2.67206	6.45794e-13		-12.1	2.67206	9.73103e-13
-12.1	2.69636	4.08299e-13		-12.1	2.69636	6.21079e-13
-12.1	2.72065	2.57363e-13		-12.1	2.72065	3.95079e-13
-12.1	2.74494	1.61738e-13		-12.1	2.74494	2.50492e-13
-12.1	2.76923	1.01343e-13		-12.1	2.76923	1.58305e-13
-12.1	2.79352	6.33143e-14		-12.1	2.79352	9.97273e-14
-12.1	2.81781	3.94407e-14		-12.1	2.81781	6.26278e-14
-12.1	2.84211	2.44981e-14		-12.1	2.84211	3.9208e-14
-12.1	2.8664	1.5173e-14		-12.1	2.8664	2.44712e-14
-12.1	2.89069	9.37057e-15		-12.1	2.89069	1.52274e-14
-12.1	2.91498	5.77062e-15		-12.1	2.91498	9.44712e-15
-12.1	2.93927	3.54359e-15		-12.1	2.93927	5.84378e-15
-12.1	2.96356	2.16987e-15		-12.1	2.96356	3.60429e-15
-12.1	2.98785	1.32494e-15		-12.1	2.98785	2.21661e-15
-12.1	3.01215	8.0674e-16		-12.1	3.01215	1.35929e-15
-12.1	3.03644	4.89836e-16		-12.1	3.03644	8.31186e-16
-12.1	3.06073	2.96586e-16		-12.1	3.06073	5.06818e-16
-12.1	3.08502	1.79076e-16		-12.1	3.08502	3.08161e-16
-12.1	3.10931	1.07824e-16		-12.1	3.10931	1.86845e-16
-12.1	3.1336	6.47431e-17		-12.1	3.1336	1.1297e-16
-12.1	3.15789	3.87678e-17		-12.1	3.15789	6.81119e-17
-12.1	3.18219	2.31503e-17		-12.1	3.18219	4.09506e-17
-12.1	3.20648	1.37865e-17		-12.1	3.20648	2.45512e-17
-12.1	3.23077	8.18788e-18		-12.1	3.23077	1.46776e-17
-12.1	3.25506	4.84967e-18		-12.1	3.25506	8.74986e-18
-12.1	3.27935	2.86472e-18		-12.1	3.27935	5.20125e-18
-12.1	3.30364	1.68766e-18		-12.1	3.30364	3.08294e-18
-12.1	3.32794	9.91578e-19		-12.1	3.32794	1.82207e-18
-12.1	3.35223	5.81044e-19		-12.1	3.35223	1.07374e-18
-12.1	3.37652	3.39574e-19		-12.1	3.37652	6.30899e-19
-12.1	3.40081	1.97927e-19		-12.1	3.40081	3.69601e-19
-12.1	3.4251	1.1506e-19		-12.1	3.4251	2.1588e-19
-12.1	3.44939	6.6709e-20		-12.1	3.44939	1.25714e-19
-12.1	3.47368	3.85735e-20		-12.1	3.47368	7.29861e-20
-12.1	3.49798	2.22452e-20		-12.1	3.49798	4.22443e-20
-12.1	3.52227	1.27944e-20		-12.1	3.52227	2.43758e-20
-12.1	3.54656	7.33894e-21		-12.1	3.54656	1.40217e-20
-12.1	3.57085	4.19831e-21		-12.1	3.57085	8.04049e-21
-12.1	3.59514	2.39516e-21		-12.1	3.59514	4.59618e-21
-12.1	3.61943	1.36272e-21		-12.1	3.61943	2.61899e-21
-12.1	3.64372	7.73186e-22		-12.1	3.64372	1.48759e-21
-12.1	3.66802	4.37477e-22		-12.1	3.66802	8.4224e-22
-12.1	3.69231	2.46837e-22		-12.1	3.69231	4.75319e-22
-12.1	3.7166	1.38881e-22		-12.1	3.7166	2.67376e-22
-12.1	3.74089	7.79184e-23		-12.1	3.74089	1.49913e-22
-12.1	3.76518	4.35906e-23		-12.1	3.76518	8.37783e-23
-12.1	3.78947	2.43159e-23		-12.1	3.78947	4.66649e-23
-12.1	3.81377	1.35246e-23		-12.1	3.81377	2.59066e-23
-12.1	3.83806	7.50034e-24		-12.1	3.83806	1.43346e-23
-12.1	3.86235	4.14719e-24		-12.1	3.86235	7.90522e-24
-12.1	3.88664	2.28629e-24		-12.1	3.88664	4.34497e-24
-12.1	3.91093	1.25662e-24		-12.1	3.91093	2.38014e-24
-12.1	3.93522	6.88593e-25		-12.1	3.93522	1.29944e-24
-12.1	3.95951	3.76183e-25		-12.1	3.95951	7.0704e-25
-12.1	3.98381	2.04883e-25		-12.1	3.98381	3.83411e-25
-12.1	4.0081	1.11243e-25		-12.1	4.0081	2.07211e-25
-12.1	4.03239	6.02133e-26		-12.1	4.03239	1.11606e-25
-12.1	4.05668	3.24907e-26		-12.1	4.05668	5.99086e-26
-12.1	4.08097	1.74769e-26		-12.1	4.08097	3.20488e-26
-12.1	4.10526	9.37139e-27		-12.1	4.10526	1.70866e-26
-12.1	4.12955	5.00922e-27		-12.1	4.12955	9.07865e-27
-12.1	4.15385	2.66905e-27		-12.1	4.15385	4.80734e-27
-12.1	4.17814	1.41762e-27		-12.1	4.17814	2.53692e-27
-12.1	4.20243	7.50541e-28		-12.1	4.20243	1.33422e-27
-12.1	4.22672	3.96091e-28		-12.1	4.22672	6.99299e-28
-12.1	4.25101	2.08362e-28		-12.1	4.25101	3.65273e-28
-12.1	4.2753	1.09255e-28		-12.1	4.2753	1.90147e-28
-12.1	4.2996	5.71025e-29		-12.1	4.2996	9.86456e-29
-12.1	4.32389	2.97483e-29		-12.1	4.32389	5.10017e-29
-12.1	4.34818	1.54475e-29		-12.1	4.34818	2.62791e-29
-12.1	4.37247	7.99536e-30		-12.1	4.37247	1.34944e-29
-12.1	4.39676	4.12478e-30		-12.1	4.39676	6.90588e-30
-12.1	4.42105	2.12101e-30		-12.1	4.42105	3.52212e-30
-12.1	4.44534	1.08709e-30		-12.1	4.44534	1.79024e-30
-12.1	4.46964	5.5534e-31		-12.1	4.46964	9.0686e-31
-12.1	4.49393	2.82767e-31		-12.1	4.49393	4.5782e-31
-12.1	4.51822	1.43506e-31		-12.1	4.51822	2.30342e-31
-12.1	4.54251	7.25906e-32		-12.1	4.54251	1.155e-31
-12.1	4.5668	3.65982e-32		-12.1	4.5668	5.77186e-32
-12.1	4.59109	1.8391e-32		-12.1	4.59109	2.87463e-32
-12.1	4.61538	9.21123e-33		-12.1	4.61538	1.42685e-32
-12.1	4.63968	4.59826e-33		-12.1	4.63968	7.05845e-33
-12.1	4.66397	2.28788e-33		-12.1	4.66397	3.47997e-33
-12.1	4.68826	1.13458e-33		-12.1	4.68826	1.70993e-33
-12.1	4.71255	5.60786e-34		-12.1	4.71255	8.37379e-34
-12.1	4.73684	2.76262e-34		-12.1	4.73684	4.08702e-34
-12.1	4.76113	1.35645e-34		-12.1	4.76113	1.98808e-34
-12.1	4.78543	6.63809e-35		-12.1	4.78543	9.63843e-35
-12.1	4.80972	3.23774e-35		-12.1	4.80972	4.65721e-35
-12.1	4.83401	1.57397e-35		-12.1	4.83401	2.24282e-35
-12.1	4.8583	7.62623e-36		-12.1	4.8583	1.0765e-35
-12.1	4.88259	3.68279e-36		-12.1	4.88259	5.14979e-36
-12.1	4.90688	1.77256e-36		-12.1	4.90688	2.45538e-36
-12.1	4.93117	8.50312e-37		-12.1	4.93117	1.16683e-36
-12.1	4.95547	4.06546e-37		-12.1	4.95547	5.52653e-37
-12.1	4.97976	1.93729e-37		-12.1	4.97976	2.60892e-37
-12.1	5.00405	9.20098e-38		-12.1	5.00405	1.22753e-37
-12.1	5.02834	4.35538e-38		-12.1	5.02834	5.75667e-38
-12.1	5.05263	2.0548e-38		-12.1	5.05263	2.69077e-38
-12.1	5.07692	9.66195e-39		-12.1	5.07692	1.25358e-38
-12.1	5.10121	4.52806e-39		-12.1	5.10121	5.821e-39
-12.1	5.12551	2.115e-39		-12.1	5.12551	2.69412e-39
-12.1	5.1498	9.84599e-40		-12.1	5.1498	1.24282e-39
-12.1	5.17409	4.56835e-40		-12.1	5.17409	5.71452e-40
-12.1	5.19838	2.11256e-40		-12.1	5.19838	2.61895e-40
-12.1	5.22267	9.73662e-41		-12.1	5.22267	1.19634e-40
-12.1	5.24696	4.47257e-41		-12.1	5.24696	5.44703e-41
-12.1	5.27126	2.04765e-41		-12.1	5.27126	2.472e-41
-12.1	5.29555	9.34336e-42		-12.1	5.29555	1.1182e-41
-12.1	5.31984	4.24912e-42		-12.1	5.31984	5.04166e-42
-12.1	5.34413	1.92594e-42		-12.1	5.34413	2.26576e-42
-12.1	5.36842	8.70032e-43		-12.1	5.36842	1.01493e-42
-12.1	5.39271	3.9172e-43		-12.1	5.39271	4.53157e-43
-12.1	5.417	1.75777e-43		-12.1	5.417	2.01673e-43
-12.1	5.4413	7.86137e-44		-12.1	5.4413	8.94605e-44
-12.1	5.46559	3.50413e-44		-12.1	5.46559	3.95552e-44
-12.1	5.48988	1.55671e-44		-12.1	5.48988	1.74327e-44
-12.1	5.51417	6.89262e-45		-12.1	5.51417	7.65793e-45
-12.1	5.53846	3.04163e-45		-12.1	5.53846	3.3531e-45
-12.1	5.56275	1.33775e-45		-12.1	5.56275	1.46342e-45
-12.1	5.58704	5.86391e-46		-12.1	5.58704	6.36621e-46
-12.1	5.61134	2.56181e-46		-12.1	5.61134	2.76044e-46
-12.1	5.63563	1.11545e-46		-12.1	5.63563	1.19306e-46
-12.1	5.65992	4.84061e-47		-12.1	5.65992	5.13965e-47
-12.1	5.68421	2.09361e-47		-12.1	5.68421	2.20694e-47
-12.1	5.7085	9.02472e-48		-12.1	5.7085	9.44564e-48
-12.1	5.73279	3.87719e-48		-12.1	5.73279	4.02955e-48
-12.1	5.75709	1.66014e-48		-12.1	5.75709	1.71343e-48
-12.1	5.78138	7.08462e-49		-12.1	5.78138	7.26199e-49
-12.1	5.80567	3.01323e-49		-12.1	5.80567	3.06781e-49
-12.1	5.82996	1.27729e-49		-12.1	5.82996	1.29175e-49
-12.1	5.85425	5.39626e-50		-12.1	5.85425	5.42139e-50
-12.1	5.87854	2.27216e-50		-12.1	5.87854	2.26788e-50
-12.1	5.90283	9.53512e-51		-12.1	5.90283	9.45595e-51
-12.1	5.92713	3.98801e-51		-12.1	5.92713	3.92976e-51
-12.1	5.95142	1.66238e-51		-12.1	5.95142	1.6278e-51
-12.1	5.97571	6.90628e-52		-12.1	5.97571	6.72059e-52
-12.1	6	2.85957e-52		-12.1	6	2.76558e-52
-12.05	0	0.04406		-12.05	0	0.00114
-12.05	0.02429	0.09665		-12.05	0.02429	0.00269
-12.05	0.04858	0.13451		-12.05	0.04858	0.00442
-12.05	0.07287	0.15997		-12.05	0.07287	0.00632
-12.05	0.09717	0.17642		-12.05	0.09717	0.00818
-12.05	0.12146	0.18474		-12.05	0.12146	0.00976
-12.05	0.14575	0.18554		-12.05	0.14575	0.01079
-12.05	0.17004	0.17986		-12.05	0.17004	0.01109
-12.05	0.19433	0.16932		-12.05	0.19433	0.01058
-12.05	0.21862	0.15595		-12.05	0.21862	0.0093
-12.05	0.24291	0.14178		-12.05	0.24291	0.00742
-12.05	0.26721	0.12822		-12.05	0.26721	0.00521
-12.05	0.2915	0.11574		-12.05	0.2915	0.00298
-12.05	0.31579	0.10388		-12.05	0.31579	0.00103
-12.05	0.34008	0.09179		-12.05	0.34008	0.000634625
-12.05	0.36437	0.07887		-12.05	0.36437	0.00191
-12.05	0.38866	0.06513		-12.05	0.38866	0.00341
-12.05	0.41296	0.05137		-12.05	0.41296	0.00555
-12.05	0.43725	0.03909		-12.05	0.43725	0.00842
-12.05	0.46154	0.03039		-12.05	0.46154	0.01185
-12.05	0.48583	0.02698		-12.05	0.48583	0.01554
-12.05	0.51012	0.02792		-12.05	0.51012	0.01917
-12.05	0.53441	0.03028		-12.05	0.53441	0.02246
-12.05	0.5587	0.03203		-12.05	0.5587	0.02519
-12.05	0.583	0.03251		-12.05	0.583	0.02723
-12.05	0.60729	0.03186		-12.05	0.60729	0.02852
-12.05	0.63158	0.03047		-12.05	0.63158	0.02909
-12.05	0.65587	0.02882		-12.05	0.65587	0.02899
-12.05	0.68016	0.02723		-12.05	0.68016	0.02834
-12.05	0.70445	0.02584		-12.05	0.70445	0.02725
-12.05	0.72874	0.0246		-12.05	0.72874	0.02583
-12.05	0.75304	0.02342		-12.05	0.75304	0.0242
-12.05	0.77733	0.02216		-12.05	0.77733	0.02242
-12.05	0.80162	0.02077		-12.05	0.80162	0.02057
-12.05	0.82591	0.01923		-12.05	0.82591	0.01869
-12.05	0.8502	0.01758		-12.05	0.8502	0.01683
-12.05	0.87449	0.01586		-12.05	0.87449	0.01501
-12.05	0.89878	0.01413		-12.05	0.89878	0.01327
-12.05	0.92308	0.01245		-12.05	0.92308	0.01162
-12.05	0.94737	0.01084		-12.05	0.94737	0.01008
-12.05	0.97166	0.00934		-12.05	0.97166	0.00865
-12.05	0.99595	0.00796		-12.05	0.99595	0.00736
-12.05	1.02024	0.00672		-12.05	1.02024	0.00619
-12.05	1.04453	0.00561		-12.05	1.04453	0.00516
-12.05	1.06883	0.00464		-12.05	1.06883	0.00426
-12.05	1.09312	0.00379		-12.05	1.09312	0.00348
-12.05	1.11741	0.00307		-12.05	1.11741	0.00282
-12.05	1.1417	0.00246		-12.05	1.1417	0.00226
-12.05	1.16599	0.00195		-12.05	1.16599	0.00179
-12.05	1.19028	0.00153		-12.05	1.19028	0.00141
-12.05	1.21458	0.00119		-12.05	1.21458	0.0011
-12.05	1.23887	0.000915433		-12.05	1.23887	0.000847823
-12.05	1.26316	0.000697514		-12.05	1.26316	0.000648925
-12.05	1.28745	0.000526409		-12.05	1.28745	0.000492493
-12.05	1.31174	0.000393576		-12.05	1.31174	0.000370717
-12.05	1.33603	0.000291593		-12.05	1.33603	0.000276853
-12.05	1.36032	0.000214141		-12.05	1.36032	0.000205193
-12.05	1.38461	0.000155942		-12.05	1.38461	0.000150987
-12.05	1.40891	0.000112666		-12.05	1.40891	0.000110347
-12.05	1.4332	8.08144e-05		-12.05	1.4332	8.01402e-05
-12.05	1.45749	5.76072e-05		-12.05	1.45749	5.78736e-05
-12.05	1.48178	4.08637e-05		-12.05	1.48178	4.15912e-05
-12.05	1.50607	2.88974e-05		-12.05	1.50607	2.97756e-05
-12.05	1.53036	2.04202e-05		-12.05	1.53036	2.12629e-05
-12.05	1.55466	1.44605e-05		-12.05	1.55466	1.51701e-05
-12.05	1.57895	1.02941e-05		-12.05	1.57895	1.08337e-05
-12.05	1.60324	7.38863e-06		-12.05	1.60324	7.76048e-06
-12.05	1.62753	5.35871e-06		-12.05	1.62753	5.58725e-06
-12.05	1.65182	3.93036e-06		-12.05	1.65182	4.04985e-06
-12.05	1.67611	2.91306e-06		-12.05	1.67611	2.9584e-06
-12.05	1.7004	2.17719e-06		-12.05	1.7004	2.17826e-06
-12.05	1.7247	1.63618e-06		-12.05	1.7247	1.61534e-06
-12.05	1.74899	1.2327e-06		-12.05	1.74899	1.20465e-06
-12.05	1.77328	9.2855e-07		-12.05	1.77328	9.01716e-07
-12.05	1.79757	6.97828e-07		-12.05	1.79757	6.76093e-07
-12.05	1.82186	5.22391e-07		-12.05	1.82186	5.06826e-07
-12.05	1.84615	3.89112e-07		-12.05	1.84615	3.79259e-07
-12.05	1.87044	2.88193e-07		-12.05	1.87044	2.82938e-07
-12.05	1.89474	2.12151e-07		-12.05	1.89474	2.10242e-07
-12.05	1.91903	1.55195e-07		-12.05	1.91903	1.555e-07
-12.05	1.94332	1.12812e-07		-12.05	1.94332	1.14428e-07
-12.05	1.96761	8.14884e-08		-12.05	1.96761	8.37532e-08
-12.05	1.9919	5.84988e-08		-12.05	1.9919	6.09642e-08
-12.05	2.01619	4.17416e-08		-12.05	2.01619	4.4129e-08
-12.05	2.04049	2.96094e-08		-12.05	2.04049	3.17652e-08
-12.05	2.06478	2.08835e-08		-12.05	2.06478	2.27393e-08
-12.05	2.08907	1.46475e-08		-12.05	2.08907	1.61895e-08
-12.05	2.11336	1.02184e-08		-12.05	2.11336	1.14647e-08
-12.05	2.13765	7.09131e-09		-12.05	2.13765	8.07619e-09
-12.05	2.16194	4.89628e-09		-12.05	2.16194	5.65998e-09
-12.05	2.18623	3.36405e-09		-12.05	2.18623	3.94672e-09
-12.05	2.21053	2.30024e-09		-12.05	2.21053	2.73854e-09
-12.05	2.23482	1.56551e-09		-12.05	2.23482	1.89107e-09
-12.05	2.25911	1.06062e-09		-12.05	2.25911	1.29973e-09
-12.05	2.2834	7.15384e-10		-12.05	2.2834	8.89187e-10
-12.05	2.30769	4.80439e-10		-12.05	2.30769	6.05583e-10
-12.05	2.33198	3.21294e-10		-12.05	2.33198	4.10614e-10
-12.05	2.35628	2.13982e-10		-12.05	2.35628	2.77212e-10
-12.05	2.38057	1.41939e-10		-12.05	2.38057	1.86357e-10
-12.05	2.40486	9.37819e-11		-12.05	2.40486	1.24758e-10
-12.05	2.42915	6.17261e-11		-12.05	2.42915	8.31797e-11
-12.05	2.45344	4.04752e-11		-12.05	2.45344	5.52361e-11
-12.05	2.47773	2.64434e-11		-12.05	2.47773	3.65357e-11
-12.05	2.50202	1.72143e-11		-12.05	2.50202	2.40731e-11
-12.05	2.52632	1.11672e-11		-12.05	2.52632	1.58014e-11
-12.05	2.55061	7.21953e-12		-12.05	2.55061	1.03332e-11
-12.05	2.5749	4.65179e-12		-12.05	2.5749	6.73257e-12
-12.05	2.59919	2.9875e-12		-12.05	2.59919	4.37079e-12
-12.05	2.62348	1.91249e-12		-12.05	2.62348	2.82747e-12
-12.05	2.64777	1.22045e-12		-12.05	2.64777	1.82272e-12
-12.05	2.67206	7.76416e-13		-12.05	2.67206	1.17099e-12
-12.05	2.69636	4.92429e-13		-12.05	2.69636	7.49754e-13
-12.05	2.72065	3.11378e-13		-12.05	2.72065	4.78458e-13
-12.05	2.74494	1.9631e-13		-12.05	2.74494	3.04334e-13
-12.05	2.76923	1.23402e-13		-12.05	2.76923	1.92956e-13
-12.05	2.79352	7.73461e-14		-12.05	2.79352	1.21953e-13
-12.05	2.81781	4.83395e-14		-12.05	2.81781	7.6837e-14
-12.05	2.84211	3.01246e-14		-12.05	2.84211	4.82629e-14
-12.05	2.8664	1.87199e-14		-12.05	2.8664	3.0223e-14
-12.05	2.89069	1.15999e-14		-12.05	2.89069	1.88696e-14
-12.05	2.91498	7.16765e-15		-12.05	2.91498	1.17464e-14
-12.05	2.93927	4.41648e-15		-12.05	2.93927	7.29076e-15
-12.05	2.96356	2.71367e-15		-12.05	2.96356	4.51218e-15
-12.05	2.98785	1.66273e-15		-12.05	2.98785	2.78455e-15
-12.05	3.01215	1.01595e-15		-12.05	3.01215	1.71351e-15
-12.05	3.03644	6.19031e-16		-12.05	3.03644	1.05146e-15
-12.05	3.06073	3.76139e-16		-12.05	3.06073	6.434e-16
-12.05	3.08502	2.2792e-16		-12.05	3.08502	3.92603e-16
-12.05	3.10931	1.37727e-16		-12.05	3.10931	2.389e-16
-12.05	3.1336	8.29973e-17		-12.05	3.1336	1.44967e-16
-12.05	3.15789	4.98794e-17		-12.05	3.15789	8.7723e-17
-12.05	3.18219	2.98949e-17		-12.05	3.18219	5.29358e-17
-12.05	3.20648	1.78689e-17		-12.05	3.20648	3.18547e-17
-12.05	3.23077	1.06519e-17		-12.05	3.23077	1.91153e-17
-12.05	3.25506	6.33274e-18		-12.05	3.25506	1.14385e-17
-12.05	3.27935	3.75488e-18		-12.05	3.27935	6.82542e-18
-12.05	3.30364	2.22048e-18		-12.05	3.30364	4.06121e-18
-12.05	3.32794	1.30962e-18		-12.05	3.32794	2.40957e-18
-12.05	3.35223	7.70368e-19		-12.05	3.35223	1.42552e-18
-12.05	3.37652	4.51966e-19		-12.05	3.37652	8.40901e-19
-12.05	3.40081	2.64467e-19		-12.05	3.40081	4.94591e-19
-12.05	3.4251	1.54346e-19		-12.05	3.4251	2.90046e-19
-12.05	3.44939	8.98414e-20		-12.05	3.44939	1.69589e-19
-12.05	3.47368	5.21573e-20		-12.05	3.47368	9.88607e-20
-12.05	3.49798	3.02e-20		-12.05	3.49798	5.74563e-20
-12.05	3.52227	1.74401e-20		-12.05	3.52227	3.32911e-20
-12.05	3.54656	1.00447e-20		-12.05	3.54656	1.92303e-20
-12.05	3.57085	5.76989e-21		-12.05	3.57085	1.10738e-20
-12.05	3.59514	3.30545e-21		-12.05	3.59514	6.35706e-21
-12.05	3.61943	1.88851e-21		-12.05	3.61943	3.6379e-21
-12.05	3.64372	1.07603e-21		-12.05	3.64372	2.07526e-21
-12.05	3.66802	6.11422e-22		-12.05	3.66802	1.18008e-21
-12.05	3.69231	3.46463e-22		-12.05	3.69231	6.68901e-22
-12.05	3.7166	1.95778e-22		-12.05	3.7166	3.77931e-22
-12.05	3.74089	1.10319e-22		-12.05	3.74089	2.12842e-22
-12.05	3.76518	6.19877e-23		-12.05	3.76518	1.19479e-22
-12.05	3.78947	3.47314e-23		-12.05	3.78947	6.68504e-23
-12.05	3.81377	1.94038e-23		-12.05	3.81377	3.72814e-23
-12.05	3.83806	1.08092e-23		-12.05	3.83806	2.07228e-23
-12.05	3.86235	6.00379e-24		-12.05	3.86235	1.14808e-23
-12.05	3.88664	3.3249e-24		-12.05	3.88664	6.33944e-24
-12.05	3.91093	1.83587e-24		-12.05	3.91093	3.48888e-24
-12.05	3.93522	1.01066e-24		-12.05	3.93522	1.91369e-24
-12.05	3.95951	5.54702e-25		-12.05	3.95951	1.04618e-24
-12.05	3.98381	3.03527e-25		-12.05	3.98381	5.70013e-25
-12.05	4.0081	1.65581e-25		-12.05	4.0081	3.09531e-25
-12.05	4.03239	9.00515e-26		-12.05	4.03239	1.67519e-25
-12.05	4.05668	4.88237e-26		-12.05	4.05668	9.03566e-26
-12.05	4.08097	2.6389e-26		-12.05	4.08097	4.85726e-26
-12.05	4.10526	1.42188e-26		-12.05	4.10526	2.60229e-26
-12.05	4.12955	7.63733e-27		-12.05	4.12955	1.38949e-26
-12.05	4.15385	4.08936e-27		-12.05	4.15385	7.39405e-27
-12.05	4.17814	2.18272e-27		-12.05	4.17814	3.9214e-27
-12.05	4.20243	1.16136e-27		-12.05	4.20243	2.07267e-27
-12.05	4.22672	6.1596e-28		-12.05	4.22672	1.09182e-27
-12.05	4.25101	3.25652e-28		-12.05	4.25101	5.73188e-28
-12.05	4.2753	1.7162e-28		-12.05	4.2753	2.99898e-28
-12.05	4.2996	9.01545e-29		-12.05	4.2996	1.5638e-28
-12.05	4.32389	4.72076e-29		-12.05	4.32389	8.12675e-29
-12.05	4.34818	2.46398e-29		-12.05	4.34818	4.20905e-29
-12.05	4.37247	1.28192e-29		-12.05	4.37247	2.17261e-29
-12.05	4.39676	6.64778e-30		-12.05	4.39676	1.11766e-29
-12.05	4.42105	3.43627e-30		-12.05	4.42105	5.73023e-30
-12.05	4.44534	1.77047e-30		-12.05	4.44534	2.92797e-30
-12.05	4.46964	9.09234e-31		-12.05	4.46964	1.49107e-30
-12.05	4.49393	4.65425e-31		-12.05	4.49393	7.56769e-31
-12.05	4.51822	2.3747e-31		-12.05	4.51822	3.82795e-31
-12.05	4.54251	1.20767e-31		-12.05	4.54251	1.92978e-31
-12.05	4.5668	6.12167e-32		-12.05	4.5668	9.69594e-32
-12.05	4.59109	3.09293e-32		-12.05	4.59109	4.85527e-32
-12.05	4.61538	1.55758e-32		-12.05	4.61538	2.42315e-32
-12.05	4.63968	7.81816e-33		-12.05	4.63968	1.20529e-32
-12.05	4.66397	3.91143e-33		-12.05	4.66397	5.9752e-33
-12.05	4.68826	1.95047e-33		-12.05	4.68826	2.9523e-33
-12.05	4.71255	9.69436e-34		-12.05	4.71255	1.45385e-33
-12.05	4.73684	4.80253e-34		-12.05	4.73684	7.13561e-34
-12.05	4.76113	2.37133e-34		-12.05	4.76113	3.49058e-34
-12.05	4.78543	1.16704e-34		-12.05	4.78543	1.70185e-34
-12.05	4.80972	5.72466e-35		-12.05	4.80972	8.26993e-35
-12.05	4.83401	2.79887e-35		-12.05	4.83401	4.00539e-35
-12.05	4.8583	1.3639e-35		-12.05	4.8583	1.93353e-35
-12.05	4.88259	6.6245e-36		-12.05	4.88259	9.30294e-36
-12.05	4.90688	3.20693e-36		-12.05	4.90688	4.46126e-36
-12.05	4.93117	1.54737e-36		-12.05	4.93117	2.13238e-36
-12.05	4.95547	7.44155e-37		-12.05	4.95547	1.01588e-36
-12.05	4.97976	3.56697e-37		-12.05	4.97976	4.82384e-37
-12.05	5.00405	1.70412e-37		-12.05	5.00405	2.28307e-37
-12.05	5.02834	8.1146e-38		-12.05	5.02834	1.07702e-37
-12.05	5.05263	3.85121e-38		-12.05	5.05263	5.06413e-38
-12.05	5.07692	1.82177e-38		-12.05	5.07692	2.37338e-38
-12.05	5.10121	8.58917e-39		-12.05	5.10121	1.1087e-38
-12.05	5.12551	4.0362e-39		-12.05	5.12551	5.16232e-39
-12.05	5.1498	1.89042e-39		-12.05	5.1498	2.39586e-39
-12.05	5.17409	8.82482e-40		-12.05	5.17409	1.10833e-39
-12.05	5.19838	4.10597e-40		-12.05	5.19838	5.11048e-40
-12.05	5.22267	1.90409e-40		-12.05	5.22267	2.3488e-40
-12.05	5.24696	8.80078e-41		-12.05	5.24696	1.07603e-40
-12.05	5.27126	4.05431e-41		-12.05	5.27126	4.91354e-41
-12.05	5.29555	1.86154e-41		-12.05	5.29555	2.23646e-41
-12.05	5.31984	8.51902e-42		-12.05	5.31984	1.01466e-41
-12.05	5.34413	3.88568e-42		-12.05	5.34413	4.58859e-42
-12.05	5.36842	1.76647e-42		-12.05	5.36842	2.0684e-42
-12.05	5.39271	8.00393e-43		-12.05	5.39271	9.29368e-43
-12.05	5.417	3.61461e-43		-12.05	5.417	4.16236e-43
-12.05	5.4413	1.62697e-43		-12.05	5.4413	1.8582e-43
-12.05	5.46559	7.29886e-44		-12.05	5.46559	8.2688e-44
-12.05	5.48988	3.26355e-44		-12.05	5.48988	3.6677e-44
-12.05	5.51417	1.4544e-44		-12.05	5.51417	1.6216e-44
-12.05	5.53846	6.46008e-45		-12.05	5.53846	7.14655e-45
-12.05	5.56275	2.85989e-45		-12.05	5.56275	3.13941e-45
-12.05	5.58704	1.26188e-45		-12.05	5.58704	1.37467e-45
-12.05	5.61134	5.54939e-46		-12.05	5.61134	5.99998e-46
-12.05	5.63563	2.43237e-46		-12.05	5.63563	2.61036e-46
-12.05	5.65992	1.06261e-46		-12.05	5.65992	1.13201e-46
-12.05	5.68421	4.6267e-47		-12.05	5.68421	4.89324e-47
-12.05	5.7085	2.00783e-47		-12.05	5.7085	2.10834e-47
-12.05	5.73279	8.6844e-48		-12.05	5.73279	9.05487e-48
-12.05	5.75709	3.74377e-48		-12.05	5.75709	3.87632e-48
-12.05	5.78138	1.60855e-48		-12.05	5.78138	1.65406e-48
-12.05	5.80567	6.88835e-49		-12.05	5.80567	7.03522e-49
-12.05	5.82996	2.94003e-49		-12.05	5.82996	2.98261e-49
-12.05	5.85425	1.25067e-49		-12.05	5.85425	1.2604e-49
-12.05	5.87854	5.30264e-50		-12.05	5.87854	5.30895e-50
-12.05	5.90283	2.24076e-50		-12.05	5.90283	2.22895e-50
-12.05	5.92713	9.4374e-51		-12.05	5.92713	9.32778e-51
-12.05	5.95142	3.96155e-51		-12.05	5.95142	3.89085e-51
-12.05	5.97571	1.65742e-51		-12.05	5.97571	1.61769e-51
-12.05	6	6.91118e-52		-12.05	6	6.70394e-52
-12	0	0.04406		-12	0	0.00114
-12	0.02429	0.09665		-12	0.02429	0.00269
-12	0.04858	0.13453		-12	0.04858	0.00442
-12	0.07287	0.16001		-12	0.07287	0.00632
-12	0.09717	0.1765		-12	0.09717	0.00819
-12	0.12146	0.18487		-12	0.12146	0.00976
-12	0.14575	0.18573		-12	0.14575	0.0108
-12	0.17004	0.18011		-12	0.17004	0.0111
-12	0.19433	0.16963		-12	0.19433	0.0106
-12	0.21862	0.15632		-12	0.21862	0.00932
-12	0.24291	0.14219		-12	0.24291	0.00744
-12	0.26721	0.12867		-12	0.26721	0.00523
-12	0.2915	0.11622		-12	0.2915	0.003
-12	0.31579	0.10439		-12	0.31579	0.00104
-12	0.34008	0.09231		-12	0.34008	0.000638999
-12	0.36437	0.07937		-12	0.36437	0.00192
-12	0.38866	0.06561		-12	0.38866	0.00343
-12	0.41296	0.05181		-12	0.41296	0.00559
-12	0.43725	0.03949		-12	0.43725	0.00849
-12	0.46154	0.03075		-12	0.46154	0.01194
-12	0.48583	0.02732		-12	0.48583	0.01567
-12	0.51012	0.02826		-12	0.51012	0.01934
-12	0.53441	0.03063		-12	0.53441	0.02268
-12	0.5587	0.0324		-12	0.5587	0.02546
-12	0.583	0.0329		-12	0.583	0.02754
-12	0.60729	0.03225		-12	0.60729	0.02887
-12	0.63158	0.03086		-12	0.63158	0.02946
-12	0.65587	0.02921		-12	0.65587	0.02939
-12	0.68016	0.02761		-12	0.68016	0.02875
-12	0.70445	0.02621		-12	0.70445	0.02767
-12	0.72874	0.02498		-12	0.72874	0.02626
-12	0.75304	0.0238		-12	0.75304	0.02462
-12	0.77733	0.02255		-12	0.77733	0.02284
-12	0.80162	0.02116		-12	0.80162	0.02097
-12	0.82591	0.01961		-12	0.82591	0.01908
-12	0.8502	0.01795		-12	0.8502	0.0172
-12	0.87449	0.01622		-12	0.87449	0.01537
-12	0.89878	0.01447		-12	0.89878	0.0136
-12	0.92308	0.01277		-12	0.92308	0.01192
-12	0.94737	0.01113		-12	0.94737	0.01035
-12	0.97166	0.00961		-12	0.97166	0.0089
-12	0.99595	0.0082		-12	0.99595	0.00758
-12	1.02024	0.00693		-12	1.02024	0.00639
-12	1.04453	0.00579		-12	1.04453	0.00534
-12	1.06883	0.0048		-12	1.06883	0.00441
-12	1.09312	0.00393		-12	1.09312	0.00361
-12	1.11741	0.00319		-12	1.11741	0.00293
-12	1.1417	0.00256		-12	1.1417	0.00235
-12	1.16599	0.00203		-12	1.16599	0.00187
-12	1.19028	0.0016		-12	1.19028	0.00147
-12	1.21458	0.00124		-12	1.21458	0.00115
-12	1.23887	0.000957699		-12	1.23887	0.000887469
-12	1.26316	0.000730964		-12	1.26316	0.000680415
-12	1.28745	0.000552599		-12	1.28745	0.000517267
-12	1.31174	0.000413866		-12	1.31174	0.000390027
-12	1.33603	0.000307151		-12	1.33603	0.00029177
-12	1.36032	0.00022595		-12	1.36032	0.000216617
-12	1.38461	0.000164817		-12	1.38461	0.000159662
-12	1.40891	0.000119273		-12	1.40891	0.000116883
-12	1.4332	8.56884e-05		-12	1.4332	8.50264e-05
-12	1.45749	6.11727e-05		-12	1.45749	6.15008e-05
-12	1.48178	4.34531e-05		-12	1.48178	4.42664e-05
-12	1.50607	3.07671e-05		-12	1.50607	3.17378e-05
-12	1.53036	2.17656e-05		-12	1.53036	2.26958e-05
-12	1.55466	1.54281e-05		-12	1.55466	1.62136e-05
-12	1.57895	1.09926e-05		-12	1.57895	1.15931e-05
-12	1.60324	7.89682e-06		-12	1.60324	8.31403e-06
-12	1.62753	5.73285e-06		-12	1.62753	5.99257e-06
-12	1.65182	4.20979e-06		-12	1.65182	4.34875e-06
-12	1.67611	3.12481e-06		-12	1.67611	3.18084e-06
-12	1.7004	2.33969e-06		-12	1.7004	2.34548e-06
-12	1.7247	1.762e-06		-12	1.7247	1.74227e-06
-12	1.74899	1.33058e-06		-12	1.74899	1.3018e-06
-12	1.77328	1.00479e-06		-12	1.77328	9.76502e-07
-12	1.79757	7.57094e-07		-12	1.79757	7.33853e-07
-12	1.82186	5.68271e-07		-12	1.82186	5.51468e-07
-12	1.84615	4.24432e-07		-12	1.84615	4.13714e-07
-12	1.87044	3.15207e-07		-12	1.87044	3.0945e-07
-12	1.89474	2.32669e-07		-12	1.89474	2.30554e-07
-12	1.91903	1.70667e-07		-12	1.91903	1.70982e-07
-12	1.94332	1.24396e-07		-12	1.94332	1.26162e-07
-12	1.96761	9.01001e-08		-12	1.96761	9.25932e-08
-12	1.9919	6.48564e-08		-12	1.9919	6.7583e-08
-12	2.01619	4.64034e-08		-12	2.01619	4.90541e-08
-12	2.04049	3.30056e-08		-12	2.04049	3.54074e-08
-12	2.06478	2.3342e-08		-12	2.06478	2.54163e-08
-12	2.08907	1.64164e-08		-12	2.08907	1.81453e-08
-12	2.11336	1.14836e-08		-12	2.11336	1.28852e-08
-12	2.13765	7.99118e-09		-12	2.13765	9.10207e-09
-12	2.16194	5.53277e-09		-12	2.16194	6.39671e-09
-12	2.18623	3.81184e-09		-12	2.18623	4.47292e-09
-12	2.21053	2.61366e-09		-12	2.21053	3.11237e-09
-12	2.23482	1.78377e-09		-12	2.23482	2.15529e-09
-12	2.25911	1.21188e-09		-12	2.25911	1.48552e-09
-12	2.2834	8.19712e-10		-12	2.2834	1.01919e-09
-12	2.30769	5.52063e-10		-12	2.30769	6.96114e-10
-12	2.33198	3.70245e-10		-12	2.33198	4.73359e-10
-12	2.35628	2.4729e-10		-12	2.35628	3.20499e-10
-12	2.38057	1.64506e-10		-12	2.38057	2.16086e-10
-12	2.40486	1.09008e-10		-12	2.40486	1.45085e-10
-12	2.42915	7.19568e-11		-12	2.42915	9.70181e-11
-12	2.45344	4.73222e-11		-12	2.45344	6.46171e-11
-12	2.47773	3.1008e-11		-12	2.47773	4.28686e-11
-12	2.50202	2.02458e-11		-12	2.50202	2.83308e-11
-12	2.52632	1.3173e-11		-12	2.52632	1.86524e-11
-12	2.55061	8.54193e-12		-12	2.55061	1.22348e-11
-12	2.5749	5.52053e-12		-12	2.5749	7.99602e-12
-12	2.59919	3.55623e-12		-12	2.59919	5.20704e-12
-12	2.62348	2.28356e-12		-12	2.62348	3.37891e-12
-12	2.64777	1.46175e-12		-12	2.64777	2.18502e-12
-12	2.67206	9.32823e-13		-12	2.67206	1.40816e-12
-12	2.69636	5.93485e-13		-12	2.69636	9.04466e-13
-12	2.72065	3.76464e-13		-12	2.72065	5.79028e-13
-12	2.74494	2.381e-13		-12	2.74494	3.69485e-13
-12	2.76923	1.50152e-13		-12	2.76923	2.35021e-13
-12	2.79352	9.44172e-14		-12	2.79352	1.49022e-13
-12	2.81781	5.92011e-14		-12	2.81781	9.41993e-14
-12	2.84211	3.70148e-14		-12	2.84211	5.93635e-14
-12	2.8664	2.30778e-14		-12	2.8664	3.72978e-14
-12	2.89069	1.43481e-14		-12	2.89069	2.33645e-14
-12	2.91498	8.89564e-15		-12	2.91498	1.45934e-14
-12	2.93927	5.49983e-15		-12	2.93927	9.08858e-15
-12	2.96356	3.39089e-15		-12	2.96356	5.64404e-15
-12	2.98785	2.08484e-15		-12	2.98785	3.49502e-15
-12	3.01215	1.27829e-15		-12	3.01215	2.15817e-15
-12	3.03644	7.81609e-16		-12	3.03644	1.32895e-15
-12	3.06073	4.766e-16		-12	3.06073	8.16059e-16
-12	3.08502	2.8982e-16		-12	3.08502	4.99727e-16
-12	3.10931	1.75759e-16		-12	3.10931	3.05173e-16
-12	3.1336	1.06298e-16		-12	3.1336	1.85851e-16
-12	3.15789	6.41142e-17		-12	3.15789	1.12872e-16
-12	3.18219	3.85668e-17		-12	3.18219	6.83619e-17
-12	3.20648	2.31371e-17		-12	3.20648	4.12898e-17
-12	3.23077	1.38434e-17		-12	3.23077	2.48697e-17
-12	3.25506	8.26087e-18		-12	3.25506	1.49379e-17
-12	3.27935	4.91653e-18		-12	3.27935	8.94742e-18
-12	3.30364	2.91842e-18		-12	3.30364	5.34423e-18
-12	3.32794	1.72782e-18		-12	3.32794	3.18306e-18
-12	3.35223	1.02027e-18		-12	3.35223	1.89047e-18
-12	3.37652	6.00892e-19		-12	3.37652	1.11956e-18
-12	3.40081	3.52979e-19		-12	3.40081	6.61101e-19
-12	3.4251	2.0681e-19		-12	3.4251	3.89245e-19
-12	3.44939	1.20855e-19		-12	3.44939	2.28508e-19
-12	3.47368	7.04415e-20		-12	3.47368	1.3375e-19
-12	3.49798	4.09505e-20		-12	3.49798	7.80522e-20
-12	3.52227	2.3744e-20		-12	3.52227	4.54118e-20
-12	3.54656	1.37312e-20		-12	3.54656	2.6341e-20
-12	3.57085	7.91985e-21		-12	3.57085	1.52324e-20
-12	3.59514	4.55589e-21		-12	3.59514	8.78137e-21
-12	3.61943	2.61378e-21		-12	3.61943	5.04669e-21
-12	3.64372	1.49554e-21		-12	3.64372	2.8913e-21
-12	3.66802	8.53397e-22		-12	3.66802	1.65124e-21
-12	3.69231	4.85644e-22		-12	3.69231	9.40053e-22
-12	3.7166	2.75607e-22		-12	3.7166	5.33469e-22
-12	3.74089	1.55976e-22		-12	3.74089	3.01769e-22
-12	3.76518	8.80253e-23		-12	3.76518	1.70153e-22
-12	3.78947	4.95374e-23		-12	3.78947	9.56312e-23
-12	3.81377	2.77986e-23		-12	3.81377	5.35732e-23
-12	3.83806	1.55549e-23		-12	3.83806	2.99142e-23
-12	3.86235	8.67866e-24		-12	3.86235	1.66489e-23
-12	3.88664	4.82807e-24		-12	3.88664	9.23558e-24
-12	3.91093	2.67804e-24		-12	3.91093	5.10636e-24
-12	3.93522	1.48107e-24		-12	3.93522	2.81399e-24
-12	3.95951	8.16659e-25		-12	3.95951	1.54559e-24
-12	3.98381	4.48955e-25		-12	3.98381	8.46102e-25
-12	4.0081	2.46067e-25		-12	4.0081	4.61642e-25
-12	4.03239	1.34457e-25		-12	4.03239	2.51038e-25
-12	4.05668	7.32467e-26		-12	4.05668	1.36058e-25
-12	4.08097	3.97794e-26		-12	4.08097	7.34945e-26
-12	4.10526	2.15372e-26		-12	4.10526	3.95669e-26
-12	4.12955	1.16245e-26		-12	4.12955	2.12302e-26
-12	4.15385	6.25468e-27		-12	4.15385	1.13532e-26
-12	4.17814	3.3549e-27		-12	4.17814	6.051e-27
-12	4.20243	1.79387e-27		-12	4.20243	3.21423e-27
-12	4.22672	9.56167e-28		-12	4.22672	1.70164e-27
-12	4.25101	5.08049e-28		-12	4.25101	8.97844e-28
-12	4.2753	2.69092e-28		-12	4.2753	4.72144e-28
-12	4.2996	1.42075e-28		-12	4.2996	2.47451e-28
-12	4.32389	7.47737e-29		-12	4.32389	1.29255e-28
-12	4.34818	3.92279e-29		-12	4.34818	6.72893e-29
-12	4.37247	2.0514e-29		-12	4.37247	3.4913e-29
-12	4.39676	1.06934e-29		-12	4.39676	1.8054e-29
-12	4.42105	5.55626e-30		-12	4.42105	9.3047e-30
-12	4.44534	2.87775e-30		-12	4.44534	4.77944e-30
-12	4.46964	1.48568e-30		-12	4.46964	2.4468e-30
-12	4.49393	7.64531e-31		-12	4.49393	1.24844e-30
-12	4.51822	3.92158e-31		-12	4.51822	6.34869e-31
-12	4.54251	2.00504e-31		-12	4.54251	3.21774e-31
-12	4.5668	1.02182e-31		-12	4.5668	1.62544e-31
-12	4.59109	5.19065e-32		-12	4.59109	8.18359e-32
-12	4.61538	2.62819e-32		-12	4.61538	4.1065e-32
-12	4.63968	1.32642e-32		-12	4.63968	2.05379e-32
-12	4.66397	6.67259e-33		-12	4.66397	1.02376e-32
-12	4.68826	3.34575e-33		-12	4.68826	5.0863e-33
-12	4.71255	1.67216e-33		-12	4.71255	2.51864e-33
-12	4.73684	8.33005e-34		-12	4.73684	1.24307e-33
-12	4.76113	4.13619e-34		-12	4.76113	6.11494e-34
-12	4.78543	2.04709e-34		-12	4.78543	2.99817e-34
-12	4.80972	1.00985e-34		-12	4.80972	1.46517e-34
-12	4.83401	4.96541e-35		-12	4.83401	7.13667e-35
-12	4.8583	2.43353e-35		-12	4.8583	3.46478e-35
-12	4.88259	1.18877e-35		-12	4.88259	1.67661e-35
-12	4.90688	5.78812e-36		-12	4.90688	8.08664e-36
-12	4.93117	2.80903e-36		-12	4.93117	3.88762e-36
-12	4.95547	1.3588e-36		-12	4.95547	1.86287e-36
-12	4.97976	6.55135e-37		-12	4.97976	8.89745e-37
-12	5.00405	3.14836e-37		-12	5.00405	4.2358e-37
-12	5.02834	1.50805e-37		-12	5.02834	2.00999e-37
-12	5.05263	7.19982e-38		-12	5.05263	9.50698e-38
-12	5.07692	3.42614e-38		-12	5.07692	4.48213e-38
-12	5.10121	1.62504e-38		-12	5.10121	2.1063e-38
-12	5.12551	7.68245e-39		-12	5.12551	9.86626e-39
-12	5.1498	3.62001e-39		-12	5.1498	4.60662e-39
-12	5.17409	1.70018e-39		-12	5.17409	2.14394e-39
-12	5.19838	7.95892e-40		-12	5.19838	9.94587e-40
-12	5.22267	3.71354e-40		-12	5.22267	4.59913e-40
-12	5.24696	1.72701e-40		-12	5.24696	2.11989e-40
-12	5.27126	8.00527e-41		-12	5.27126	9.73992e-41
-12	5.29555	3.69854e-41		-12	5.29555	4.46071e-41
-12	5.31984	1.70317e-41		-12	5.31984	2.03639e-41
-12	5.34413	7.81732e-42		-12	5.34413	9.2667e-42
-12	5.36842	3.57627e-42		-12	5.36842	4.20339e-42
-12	5.39271	1.6307e-42		-12	5.39271	1.90057e-42
-12	5.417	7.41125e-43		-12	5.417	8.56602e-43
-12	5.4413	3.35722e-43		-12	5.4413	3.84845e-43
-12	5.46559	1.51579e-43		-12	5.46559	1.72347e-43
-12	5.48988	6.82135e-44		-12	5.48988	7.6937e-44
-12	5.51417	3.05965e-44		-12	5.51417	3.42356e-44
-12	5.53846	1.36787e-44		-12	5.53846	1.51857e-44
-12	5.56275	6.0952e-45		-12	5.56275	6.71431e-45
-12	5.58704	2.70708e-45		-12	5.58704	2.95925e-45
-12	5.61134	1.19835e-45		-12	5.61134	1.30009e-45
-12	5.63563	5.28735e-46		-12	5.63563	5.69348e-46
-12	5.65992	2.3252e-46		-12	5.65992	2.48538e-46
-12	5.68421	1.01918e-46		-12	5.68421	1.08148e-46
-12	5.7085	4.45259e-47		-12	5.7085	4.69088e-47
-12	5.73279	1.93884e-47		-12	5.73279	2.02815e-47
-12	5.75709	8.41475e-48		-12	5.75709	8.74084e-48
-12	5.78138	3.64005e-48		-12	5.78138	3.75504e-48
-12	5.80567	1.56943e-48		-12	5.80567	1.60799e-48
-12	5.82996	6.74444e-49		-12	5.82996	6.86366e-49
-12	5.85425	2.88879e-49		-12	5.85425	2.92034e-49
-12	5.87854	1.23326e-49		-12	5.87854	1.23855e-49
-12	5.90283	5.24759e-50		-12	5.90283	5.23598e-50
-12	5.92713	2.22552e-50		-12	5.92713	2.20639e-50
-12	5.95142	9.40743e-51		-12	5.95142	9.26758e-51
-12	5.97571	3.96348e-51		-12	5.97571	3.88015e-51
-12	6	1.66437e-51		-12	6	1.6193e-51
-11.95	0	0.04406		-11.95	0	0.00114
-11.95	0.02429	0.09665		-11.95	0.02429	0.00269
-11.95	0.04858	0.13455		-11.95	0.04858	0.00442
-11.95	0.07287	0.16006		-11.95	0.07287	0.00632
-11.95	0.09717	0.17658		-11.95	0.09717	0.00819
-11.95	0.12146	0.185		-11.95	0.12146	0.00977
-11.95	0.14575	0.18592		-11.95	0.14575	0.01081
-11.95	0.17004	0.18037		-11.95	0.17004	0.01112
-11.95	0.19433	0.16995		-11.95	0.19433	0.01061
-11.95	0.21862	0.15669		-11.95	0.21862	0.00934
-11.95	0.24291	0.14261		-11.95	0.24291	0.00746
-11.95	0.26721	0.12913		-11.95	0.26721	0.00525
-11.95	0.2915	0.11671		-11.95	0.2915	0.00301
-11.95	0.31579	0.10489		-11.95	0.31579	0.00105
-11.95	0.34008	0.09282		-11.95	0.34008	0.000643464
[truncated: 182,017 more rows]

## Sheet: Fig.5f
X: k (Å-1)	Y: k (Å)	Z: k (Å)		X: k (Å-1)	Y: k (Å)	Z: k (Å)
-12.35	0	0.0208		-12.35	0	0.00225
-12.35	0.02429	0.04573		-12.35	0.02429	0.00474
-12.35	0.04858	0.06403		-12.35	0.04858	0.00586
-12.35	0.07287	0.07676		-12.35	0.07287	0.00587
-12.35	0.09717	0.08529		-12.35	0.09717	0.00576
-12.35	0.12146	0.08975		-12.35	0.12146	0.00671
-12.35	0.14575	0.09018		-12.35	0.14575	0.00881
-12.35	0.17004	0.08698		-12.35	0.17004	0.01117
-12.35	0.19433	0.08097		-12.35	0.19433	0.01302
-12.35	0.21862	0.07336		-12.35	0.21862	0.01391
-12.35	0.24291	0.06546		-12.35	0.24291	0.01368
-12.35	0.26721	0.05831		-12.35	0.26721	0.01244
-12.35	0.2915	0.05229		-12.35	0.2915	0.01054
-12.35	0.31579	0.04703		-12.35	0.31579	0.00841
-12.35	0.34008	0.0418		-12.35	0.34008	0.00657
-12.35	0.36437	0.036		-12.35	0.36437	0.00544
-12.35	0.38866	0.02955		-12.35	0.38866	0.0052
-12.35	0.41296	0.02304		-12.35	0.41296	0.00588
-12.35	0.43725	0.01784		-12.35	0.43725	0.00746
-12.35	0.46154	0.01594		-12.35	0.46154	0.00985
-12.35	0.48583	0.01775		-12.35	0.48583	0.01281
-12.35	0.51012	0.02124		-12.35	0.51012	0.016
-12.35	0.53441	0.02458		-12.35	0.53441	0.01909
-12.35	0.5587	0.02701		-12.35	0.5587	0.02177
-12.35	0.583	0.02838		-12.35	0.583	0.02385
-12.35	0.60729	0.0288		-12.35	0.60729	0.02519
-12.35	0.63158	0.02849		-12.35	0.63158	0.02579
-12.35	0.65587	0.02771		-12.35	0.65587	0.0257
-12.35	0.68016	0.02665		-12.35	0.68016	0.02502
-12.35	0.70445	0.02541		-12.35	0.70445	0.02388
-12.35	0.72874	0.02404		-12.35	0.72874	0.02242
-12.35	0.75304	0.02257		-12.35	0.75304	0.02076
-12.35	0.77733	0.02099		-12.35	0.77733	0.01899
-12.35	0.80162	0.01932		-12.35	0.80162	0.01719
-12.35	0.82591	0.01757		-12.35	0.82591	0.01542
-12.35	0.8502	0.01579		-12.35	0.8502	0.0137
-12.35	0.87449	0.01402		-12.35	0.87449	0.01206
-12.35	0.89878	0.0123		-12.35	0.89878	0.01052
-12.35	0.92308	0.01066		-12.35	0.92308	0.00909
-12.35	0.94737	0.00913		-12.35	0.94737	0.00777
-12.35	0.97166	0.00773		-12.35	0.97166	0.00658
-12.35	0.99595	0.00648		-12.35	0.99595	0.00551
-12.35	1.02024	0.00537		-12.35	1.02024	0.00456
-12.35	1.04453	0.0044		-12.35	1.04453	0.00373
-12.35	1.06883	0.00357		-12.35	1.06883	0.00302
-12.35	1.09312	0.00286		-12.35	1.09312	0.00242
-12.35	1.11741	0.00227		-12.35	1.11741	0.00192
-12.35	1.1417	0.00178		-12.35	1.1417	0.0015
-12.35	1.16599	0.00138		-12.35	1.16599	0.00117
-12.35	1.19028	0.00106		-12.35	1.19028	0.000893324
-12.35	1.21458	0.000805279		-12.35	1.21458	0.000677719
-12.35	1.23887	0.000604732		-12.35	1.23887	0.000508733
-12.35	1.26316	0.000449204		-12.35	1.26316	0.000377886
-12.35	1.28745	0.000330048		-12.35	1.28745	0.00027777
-12.35	1.31174	0.000239846		-12.35	1.31174	0.000202057
-12.35	1.33603	0.000172364		-12.35	1.33603	0.000145458
-12.35	1.36032	0.000122469		-12.35	1.36032	0.000103628
-12.35	1.38461	8.60067e-05		-12.35	1.38461	7.30649e-05
-12.35	1.40891	5.96745e-05		-12.35	1.40891	5.09913e-05
-12.35	1.4332	4.08872e-05		-12.35	1.4332	3.52356e-05
-12.35	1.45749	2.76516e-05		-12.35	1.45749	2.4126e-05
-12.35	1.48178	1.84524e-05		-12.35	1.48178	1.63919e-05
-12.35	1.50607	1.21532e-05		-12.35	1.50607	1.10802e-05
-12.35	1.53036	7.91251e-06		-12.35	1.53036	7.48398e-06
-12.35	1.55466	5.11504e-06		-12.35	1.55466	5.08447e-06
-12.35	1.57895	3.31526e-06		-12.35	1.57895	3.50416e-06
-12.35	1.60324	2.19188e-06		-12.35	1.60324	2.47094e-06
-12.35	1.62753	1.51148e-06		-12.35	1.62753	1.79204e-06
-12.35	1.65182	1.10346e-06		-12.35	1.65182	1.33555e-06
-12.35	1.67611	8.48611e-07		-12.35	1.67611	1.01629e-06
-12.35	1.7004	6.73655e-07		-12.35	1.7004	7.82714e-07
-12.35	1.7247	5.40663e-07		-12.35	1.7247	6.05267e-07
-12.35	1.74899	4.32814e-07		-12.35	1.74899	4.67209e-07
-12.35	1.77328	3.43247e-07		-12.35	1.77328	3.58671e-07
-12.35	1.79757	2.68946e-07		-12.35	1.79757	2.73281e-07
-12.35	1.82186	2.08062e-07		-12.35	1.82186	2.06451e-07
-12.35	1.84615	1.58969e-07		-12.35	1.84615	1.54585e-07
-12.35	1.87044	1.20035e-07		-12.35	1.87044	1.14726e-07
-12.35	1.89474	8.96427e-08		-12.35	1.89474	8.44096e-08
-12.35	1.91903	6.62616e-08		-12.35	1.91903	6.15873e-08
-12.35	1.94332	4.8513e-08		-12.35	1.94332	4.45769e-08
-12.35	1.96761	3.52031e-08		-12.35	1.96761	3.20187e-08
-12.35	1.9919	2.53324e-08		-12.35	1.9919	2.28309e-08
-12.35	2.01619	1.8087e-08		-12.35	2.01619	1.61664e-08
-12.35	2.04049	1.28185e-08		-12.35	2.04049	1.13711e-08
-12.35	2.06478	9.02125e-09		-12.35	2.06478	7.94731e-09
-12.35	2.08907	6.30665e-09		-12.35	2.08907	5.52045e-09
-12.35	2.11336	4.38095e-09		-12.35	2.11336	3.81215e-09
-12.35	2.13765	3.02477e-09		-12.35	2.13765	2.61758e-09
-12.35	2.16194	2.07623e-09		-12.35	2.16194	1.78751e-09
-12.35	2.18623	1.41712e-09		-12.35	2.18623	1.21421e-09
-12.35	2.21053	9.62e-10		-12.35	2.21053	8.20559e-10
-12.35	2.23482	6.49606e-10		-12.35	2.23482	5.51769e-10
-12.35	2.25911	4.36414e-10		-12.35	2.25911	3.6923e-10
-12.35	2.2834	2.9173e-10		-12.35	2.2834	2.45915e-10
-12.35	2.30769	1.94068e-10		-12.35	2.30769	1.63031e-10
-12.35	2.33198	1.28488e-10		-12.35	2.33198	1.07598e-10
-12.35	2.35628	8.46745e-11		-12.35	2.35628	7.07009e-11
-12.35	2.38057	5.55478e-11		-12.35	2.38057	4.62572e-11
-12.35	2.40486	3.62779e-11		-12.35	2.40486	3.01374e-11
-12.35	2.42915	2.35892e-11		-12.35	2.42915	1.95542e-11
-12.35	2.45344	1.52726e-11		-12.35	2.45344	1.26363e-11
-12.35	2.47773	9.84629e-12		-12.35	2.47773	8.13349e-12
-12.35	2.50202	6.32146e-12		-12.35	2.50202	5.21486e-12
-12.35	2.52632	4.04181e-12		-12.35	2.52632	3.3308e-12
-12.35	2.55061	2.57378e-12		-12.35	2.55061	2.11944e-12
-12.35	2.5749	1.6324e-12		-12.35	2.5749	1.34366e-12
-12.35	2.59919	1.03126e-12		-12.35	2.59919	8.48744e-13
-12.35	2.62348	6.4895e-13		-12.35	2.62348	5.34204e-13
-12.35	2.64777	4.06798e-13		-12.35	2.64777	3.35044e-13
-12.35	2.67206	2.54033e-13		-12.35	2.67206	2.09403e-13
-12.35	2.69636	1.58038e-13		-12.35	2.69636	1.30427e-13
-12.35	2.72065	9.79525e-14		-12.35	2.72065	8.096e-14
-12.35	2.74494	6.04876e-14		-12.35	2.74494	5.00855e-14
-12.35	2.76923	3.72162e-14		-12.35	2.76923	3.08819e-14
-12.35	2.79352	2.28155e-14		-12.35	2.79352	1.89785e-14
-12.35	2.81781	1.39372e-14		-12.35	2.81781	1.16251e-14
-12.35	2.84211	8.4838e-15		-12.35	2.84211	7.09769e-15
-12.35	2.8664	5.14621e-15		-12.35	2.8664	4.31954e-15
-12.35	2.89069	3.1109e-15		-12.35	2.89069	2.62039e-15
-12.35	2.91498	1.87414e-15		-12.35	2.91498	1.58458e-15
-12.35	2.93927	1.12527e-15		-12.35	2.93927	9.55185e-16
-12.35	2.96356	6.73391e-16		-12.35	2.96356	5.73981e-16
-12.35	2.98785	4.01655e-16		-12.35	2.98785	3.43837e-16
-12.35	3.01215	2.38799e-16		-12.35	3.01215	2.05334e-16
-12.35	3.03644	1.41524e-16		-12.35	3.03644	1.22245e-16
-12.35	3.06073	8.36104e-17		-12.35	3.06073	7.2556e-17
-12.35	3.08502	4.92435e-17		-12.35	3.08502	4.29334e-17
-12.35	3.10931	2.89146e-17		-12.35	3.10931	2.53283e-17
-12.35	3.1336	1.69272e-17		-12.35	3.1336	1.48975e-17
-12.35	3.15789	9.88044e-18		-12.35	3.15789	8.73634e-18
-12.35	3.18219	5.75059e-18		-12.35	3.18219	5.10812e-18
-12.35	3.20648	3.33745e-18		-12.35	3.20648	2.97795e-18
-12.35	3.23077	1.93155e-18		-12.35	3.23077	1.73104e-18
-12.35	3.25506	1.11482e-18		-12.35	3.25506	1.00332e-18
-12.35	3.27935	6.41704e-19		-12.35	3.27935	5.79859e-19
-12.35	3.30364	3.68393e-19		-12.35	3.30364	3.34166e-19
-12.35	3.32794	2.10937e-19		-12.35	3.32794	1.92029e-19
-12.35	3.35223	1.20469e-19		-12.35	3.35223	1.10038e-19
-12.35	3.37652	6.86271e-20		-12.35	3.37652	6.28774e-20
-12.35	3.40081	3.89962e-20		-12.35	3.40081	3.58284e-20
-12.35	3.4251	2.21037e-20		-12.35	3.4251	2.03585e-20
-12.35	3.44939	1.24978e-20		-12.35	3.44939	1.15359e-20
-12.35	3.47368	7.0491e-21		-12.35	3.47368	6.51851e-21
-12.35	3.49798	3.96612e-21		-12.35	3.49798	3.67312e-21
-12.35	3.52227	2.22603e-21		-12.35	3.52227	2.06402e-21
-12.35	3.54656	1.24632e-21		-12.35	3.54656	1.1566e-21
-12.35	3.57085	6.96071e-22		-12.35	3.57085	6.46305e-22
-12.35	3.59514	3.87792e-22		-12.35	3.59514	3.60146e-22
-12.35	3.61943	2.15505e-22		-12.35	3.61943	2.00125e-22
-12.35	3.64372	1.19459e-22		-12.35	3.64372	1.10893e-22
-12.35	3.66802	6.60494e-23		-12.35	3.66802	6.12741e-23
-12.35	3.69231	3.64248e-23		-12.35	3.69231	3.37611e-23
-12.35	3.7166	2.0035e-23		-12.35	3.7166	1.85489e-23
-12.35	3.74089	1.09908e-23		-12.35	3.74089	1.01619e-23
-12.35	3.76518	6.01318e-24		-12.35	3.76518	5.55106e-24
-12.35	3.78947	3.28092e-24		-12.35	3.78947	3.02356e-24
-12.35	3.81377	1.7852e-24		-12.35	3.81377	1.64208e-24
-12.35	3.83806	9.68644e-25		-12.35	3.83806	8.89187e-25
-12.35	3.86235	5.24095e-25		-12.35	3.86235	4.80076e-25
-12.35	3.88664	2.82754e-25		-12.35	3.88664	2.58426e-25
-12.35	3.91093	1.52106e-25		-12.35	3.91093	1.38696e-25
-12.35	3.93522	8.15841e-26		-12.35	3.93522	7.42138e-26
-12.35	3.95951	4.36289e-26		-12.35	3.95951	3.95906e-26
-12.35	3.98381	2.32615e-26		-12.35	3.98381	2.10561e-26
-12.35	4.0081	1.23647e-26		-12.35	4.0081	1.11644e-26
-12.35	4.03239	6.55242e-27		-12.35	4.03239	5.90144e-27
-12.35	4.05668	3.4616e-27		-12.35	4.05668	3.10983e-27
-12.35	4.08097	1.82306e-27		-12.35	4.08097	1.63368e-27
-12.35	4.10526	9.57109e-28		-12.35	4.10526	8.55543e-28
-12.35	4.12955	5.009e-28		-12.35	4.12955	4.46636e-28
-12.35	4.15385	2.61312e-28		-12.35	4.15385	2.32433e-28
-12.35	4.17814	1.35887e-28		-12.35	4.17814	1.20578e-28
-12.35	4.20243	7.04372e-29		-12.35	4.20243	6.23535e-29
-12.35	4.22672	3.63934e-29		-12.35	4.22672	3.21416e-29
-12.35	4.25101	1.87427e-29		-12.35	4.25101	1.65152e-29
-12.35	4.2753	9.62111e-30		-12.35	4.2753	8.45877e-30
-12.35	4.2996	4.92263e-30		-12.35	4.2996	4.31847e-30
-12.35	4.32389	2.51039e-30		-12.35	4.32389	2.19761e-30
-12.35	4.34818	1.27601e-30		-12.35	4.34818	1.11471e-30
-12.35	4.37247	6.46443e-31		-12.35	4.37247	5.63587e-31
-12.35	4.39676	3.26412e-31		-12.35	4.39676	2.84017e-31
-12.35	4.42105	1.64269e-31		-12.35	4.42105	1.42662e-31
-12.35	4.44534	8.23947e-32		-12.35	4.44534	7.14247e-32
-12.35	4.46964	4.11898e-32		-12.35	4.46964	3.5642e-32
-12.35	4.49393	2.05223e-32		-12.35	4.49393	1.77274e-32
-12.35	4.51822	1.01907e-32		-12.35	4.51822	8.7881e-33
-12.35	4.54251	5.0434e-33		-12.35	4.54251	4.34218e-33
-12.35	4.5668	2.48759e-33		-12.35	4.5668	2.13836e-33
-12.35	4.59109	1.22283e-33		-12.35	4.59109	1.04957e-33
-12.35	4.61538	5.99085e-34		-12.35	4.61538	5.13451e-34
-12.35	4.63968	2.92509e-34		-12.35	4.63968	2.50344e-34
-12.35	4.66397	1.42337e-34		-12.35	4.66397	1.21654e-34
-12.35	4.68826	6.90275e-35		-12.35	4.68826	5.89197e-35
-12.35	4.71255	3.33619e-35		-12.35	4.71255	2.84407e-35
-12.35	4.73684	1.60694e-35		-12.35	4.73684	1.36824e-35
-12.35	4.76113	7.71383e-36		-12.35	4.76113	6.5603e-36
-12.35	4.78543	3.69027e-36		-12.35	4.78543	3.1349e-36
-12.35	4.80972	1.7594e-36		-12.35	4.80972	1.493e-36
-12.35	4.83401	8.35956e-37		-12.35	4.83401	7.08644e-37
-12.35	4.8583	3.95838e-37		-12.35	4.8583	3.35219e-37
-12.35	4.88259	1.86794e-37		-12.35	4.88259	1.58037e-37
-12.35	4.90688	8.78457e-38		-12.35	4.90688	7.42535e-38
-12.35	4.93117	4.11705e-38		-12.35	4.93117	3.47697e-38
-12.35	4.95547	1.92292e-38		-12.35	4.95547	1.62259e-38
-12.35	4.97976	8.95038e-39		-12.35	4.97976	7.54637e-39
-12.35	5.00405	4.15172e-39		-12.35	5.00405	3.49775e-39
-12.35	5.02834	1.91919e-39		-12.35	5.02834	1.61569e-39
-12.35	5.05263	8.84122e-40		-12.35	5.05263	7.43779e-40
-12.35	5.07692	4.05889e-40		-12.35	5.07692	3.41229e-40
-12.35	5.10121	1.85697e-40		-12.35	5.10121	1.56013e-40
-12.35	5.12551	8.46642e-41		-12.35	5.12551	7.10869e-41
-12.35	5.1498	3.84675e-41		-12.35	5.1498	3.22796e-41
-12.35	5.17409	1.74175e-41		-12.35	5.17409	1.46076e-41
-12.35	5.19838	7.85913e-42		-12.35	5.19838	6.58771e-42
-12.35	5.22267	3.53393e-42		-12.35	5.22267	2.96072e-42
-12.35	5.24696	1.58357e-42		-12.35	5.24696	1.32607e-42
-12.35	5.27126	7.07144e-43		-12.35	5.27126	5.91888e-43
-12.35	5.29555	3.14682e-43		-12.35	5.29555	2.63278e-43
-12.35	5.31984	1.39549e-43		-12.35	5.31984	1.16706e-43
-12.35	5.34413	6.16701e-44		-12.35	5.34413	5.15548e-44
-12.35	5.36842	2.71589e-44		-12.35	5.36842	2.26958e-44
-12.35	5.39271	1.19189e-44		-12.35	5.39271	9.95679e-45
-12.35	5.417	5.21256e-45		-12.35	5.417	4.35302e-45
-12.35	5.4413	2.2717e-45		-12.35	5.4413	1.89652e-45
-12.35	5.46559	9.86596e-46		-12.35	5.46559	8.23413e-46
-12.35	5.48988	4.26985e-46		-12.35	5.48988	3.56264e-46
-12.35	5.51417	1.8415e-46		-12.35	5.51417	1.5361e-46
-12.35	5.53846	7.91433e-47		-12.35	5.53846	6.60019e-47
-12.35	5.56275	3.38954e-47		-12.35	5.56275	2.82608e-47
-12.35	5.58704	1.4466e-47		-12.35	5.58704	1.20588e-47
-12.35	5.61134	6.15235e-48		-12.35	5.61134	5.12755e-48
-12.35	5.63563	2.60744e-48		-12.35	5.63563	2.17272e-48
-12.35	5.65992	1.1012e-48		-12.35	5.65992	9.17454e-49
-12.35	5.68421	4.63448e-49		-12.35	5.68421	3.86056e-49
-12.35	5.7085	1.94363e-49		-12.35	5.7085	1.61883e-49
-12.35	5.73279	8.12281e-50		-12.35	5.73279	6.76453e-50
-12.35	5.75709	3.3828e-50		-12.35	5.75709	2.8168e-50
-12.35	5.78138	1.40386e-50		-12.35	5.78138	1.16885e-50
-12.35	5.80567	5.80564e-51		-12.35	5.80567	4.83327e-51
-12.35	5.82996	2.3925e-51		-12.35	5.82996	1.99162e-51
-12.35	5.85425	9.82495e-52		-12.35	5.85425	8.17806e-52
-12.35	5.87854	4.02053e-52		-12.35	5.87854	3.34637e-52
-12.35	5.90283	1.6395e-52		-12.35	5.90283	1.36451e-52
-12.35	5.92713	6.66215e-53		-12.35	5.92713	5.54446e-53
-12.35	5.95142	2.69769e-53		-12.35	5.95142	2.24501e-53
-12.35	5.97571	1.08853e-53		-12.35	5.97571	9.05845e-54
-12.35	6	4.37688e-54		-12.35	6	3.64222e-54
-12.3	0	0.0208		-12.3	0	0.00225
-12.3	0.02429	0.04573		-12.3	0.02429	0.00474
-12.3	0.04858	0.06404		-12.3	0.04858	0.00586
-12.3	0.07287	0.07678		-12.3	0.07287	0.00588
-12.3	0.09717	0.08533		-12.3	0.09717	0.00577
-12.3	0.12146	0.08981		-12.3	0.12146	0.00672
-12.3	0.14575	0.09028		-12.3	0.14575	0.00881
-12.3	0.17004	0.0871		-12.3	0.17004	0.01119
-12.3	0.19433	0.08112		-12.3	0.19433	0.01304
-12.3	0.21862	0.07354		-12.3	0.21862	0.01394
-12.3	0.24291	0.06566		-12.3	0.24291	0.01371
-12.3	0.26721	0.05852		-12.3	0.26721	0.01248
-12.3	0.2915	0.05251		-12.3	0.2915	0.01058
-12.3	0.31579	0.04726		-12.3	0.31579	0.00845
-12.3	0.34008	0.04203		-12.3	0.34008	0.00661
-12.3	0.36437	0.03623		-12.3	0.36437	0.00547
-12.3	0.38866	0.02978		-12.3	0.38866	0.00523
-12.3	0.41296	0.02325		-12.3	0.41296	0.00591
-12.3	0.43725	0.01804		-12.3	0.43725	0.0075
-12.3	0.46154	0.01613		-12.3	0.46154	0.00991
-12.3	0.48583	0.01796		-12.3	0.48583	0.0129
-12.3	0.51012	0.02147		-12.3	0.51012	0.01614
-12.3	0.53441	0.02485		-12.3	0.53441	0.01926
-12.3	0.5587	0.02732		-12.3	0.5587	0.02199
-12.3	0.583	0.02871		-12.3	0.583	0.02411
-12.3	0.60729	0.02915		-12.3	0.60729	0.02549
-12.3	0.63158	0.02886		-12.3	0.63158	0.02613
-12.3	0.65587	0.02809		-12.3	0.65587	0.02606
-12.3	0.68016	0.02703		-12.3	0.68016	0.02539
-12.3	0.70445	0.0258		-12.3	0.70445	0.02426
-12.3	0.72874	0.02444		-12.3	0.72874	0.0228
-12.3	0.75304	0.02296		-12.3	0.75304	0.02113
-12.3	0.77733	0.02138		-12.3	0.77733	0.01935
-12.3	0.80162	0.0197		-12.3	0.80162	0.01753
-12.3	0.82591	0.01794		-12.3	0.82591	0.01574
-12.3	0.8502	0.01615		-12.3	0.8502	0.01401
-12.3	0.87449	0.01435		-12.3	0.87449	0.01235
-12.3	0.89878	0.0126		-12.3	0.89878	0.01079
-12.3	0.92308	0.01094		-12.3	0.92308	0.00933
-12.3	0.94737	0.00938		-12.3	0.94737	0.00799
-12.3	0.97166	0.00796		-12.3	0.97166	0.00677
-12.3	0.99595	0.00668		-12.3	0.99595	0.00567
-12.3	1.02024	0.00554		-12.3	1.02024	0.00471
-12.3	1.04453	0.00455		-12.3	1.04453	0.00386
-12.3	1.06883	0.0037		-12.3	1.06883	0.00313
-12.3	1.09312	0.00297		-12.3	1.09312	0.00251
-12.3	1.11741	0.00236		-12.3	1.11741	0.00199
-12.3	1.1417	0.00185		-12.3	1.1417	0.00156
-12.3	1.16599	0.00144		-12.3	1.16599	0.00121
-12.3	1.19028	0.00111		-12.3	1.19028	0.000932833
-12.3	1.21458	0.00084257		-12.3	1.21458	0.000708922
-12.3	1.23887	0.000633875		-12.3	1.23887	0.000533091
-12.3	1.26316	0.000471711		-12.3	1.26316	0.000396682
-12.3	1.28745	0.000347227		-12.3	1.28745	0.000292108
-12.3	1.31174	0.000252802		-12.3	1.31174	0.00021287
-12.3	1.33603	0.00018202		-12.3	1.33603	0.000153518
-12.3	1.36032	0.000129577		-12.3	1.36032	0.000109566
-12.3	1.38461	9.11739e-05		-12.3	1.38461	7.73889e-05
-12.3	1.40891	6.33814e-05		-12.3	1.40891	5.4102e-05
-12.3	1.4332	4.35095e-05		-12.3	1.4332	3.74463e-05
-12.3	1.45749	2.9479e-05		-12.3	1.45749	2.56781e-05
-12.3	1.48178	1.97053e-05		-12.3	1.48178	1.74688e-05
-12.3	1.50607	1.29971e-05		-12.3	1.50607	1.18195e-05
-12.3	1.53036	8.47033e-06		-12.3	1.53036	7.98784e-06
-12.3	1.55466	5.47691e-06		-12.3	1.55466	5.42735e-06
-12.3	1.57895	3.5467e-06		-12.3	1.57895	3.73954e-06
-12.3	1.60324	2.34006e-06		-12.3	1.60324	2.63622e-06
-12.3	1.62753	1.60964e-06		-12.3	1.62753	1.91225e-06
-12.3	1.65182	1.17361e-06		-12.3	1.65182	1.42657e-06
-12.3	1.67611	9.03448e-07		-12.3	1.67611	1.08758e-06
-12.3	1.7004	7.19231e-07		-12.3	1.7004	8.39737e-07
-12.3	1.7247	5.79408e-07		-12.3	1.7247	6.51256e-07
-12.3	1.74899	4.65668e-07		-12.3	1.74899	5.04261e-07
-12.3	1.77328	3.70729e-07		-12.3	1.77328	3.88329e-07
-12.3	1.79757	2.91546e-07		-12.3	1.79757	2.96799e-07
-12.3	1.82186	2.26331e-07		-12.3	1.82186	2.24905e-07
-12.3	1.84615	1.73501e-07		-12.3	1.84615	1.68908e-07
-12.3	1.87044	1.31426e-07		-12.3	1.87044	1.25727e-07
-12.3	1.89474	9.84521e-08		-12.3	1.89474	9.27726e-08
-12.3	1.91903	7.29924e-08		-12.3	1.91903	6.78837e-08
-12.3	1.94332	5.35987e-08		-12.3	1.94332	4.92741e-08
-12.3	1.96761	3.90067e-08		-12.3	1.96761	3.54926e-08
-12.3	1.9919	2.81504e-08		-12.3	1.9919	2.53791e-08
-12.3	2.01619	2.01565e-08		-12.3	2.01619	1.80211e-08
-12.3	2.04049	1.43259e-08		-12.3	2.04049	1.27112e-08
-12.3	2.06478	1.01108e-08		-12.3	2.06478	8.90874e-09
-12.3	2.08907	7.0884e-09		-12.3	2.08907	6.20563e-09
-12.3	2.11336	4.93801e-09		-12.3	2.11336	4.29734e-09
-12.3	2.13765	3.41911e-09		-12.3	2.13765	2.95905e-09
-12.3	2.16194	2.35362e-09		-12.3	2.16194	2.02641e-09
-12.3	2.18623	1.61107e-09		-12.3	2.18623	1.38041e-09
-12.3	2.21053	1.09682e-09		-12.3	2.21053	9.35538e-10
-12.3	2.23482	7.42794e-10		-12.3	2.23482	6.30892e-10
-12.3	2.25911	5.00477e-10		-12.3	2.25911	4.23398e-10
-12.3	2.2834	3.35538e-10		-12.3	2.2834	2.82811e-10
-12.3	2.30769	2.2387e-10		-12.3	2.30769	1.88041e-10
-12.3	2.33198	1.4866e-10		-12.3	2.33198	1.24469e-10
-12.3	2.35628	9.82622e-11		-12.3	2.35628	8.20293e-11
-12.3	2.38057	6.46563e-11		-12.3	2.38057	5.38292e-11
-12.3	2.40486	4.2355e-11		-12.3	2.40486	3.5176e-11
-12.3	2.42915	2.76252e-11		-12.3	2.42915	2.28925e-11
-12.3	2.45344	1.79409e-11		-12.3	2.45344	1.48386e-11
-12.3	2.47773	1.16025e-11		-12.3	2.47773	9.58034e-12
-12.3	2.50202	7.47229e-12		-12.3	2.50202	6.1615e-12
-12.3	2.52632	4.7927e-12		-12.3	2.52632	3.94767e-12
-12.3	2.55061	3.06164e-12		-12.3	2.55061	2.51984e-12
-12.3	2.5749	1.94804e-12		-12.3	2.5749	1.60254e-12
-12.3	2.59919	1.23463e-12		-12.3	2.59919	1.01549e-12
-12.3	2.62348	7.79451e-13		-12.3	2.62348	6.412e-13
-12.3	2.64777	4.90202e-13		-12.3	2.64777	4.03448e-13
-12.3	2.67206	3.07125e-13		-12.3	2.67206	2.52974e-13
-12.3	2.69636	1.91702e-13		-12.3	2.69636	1.58081e-13
-12.3	2.72065	1.19214e-13		-12.3	2.72065	9.84498e-14
-12.3	2.74494	7.38649e-14		-12.3	2.74494	6.11079e-14
-12.3	2.76923	4.56008e-14		-12.3	2.76923	3.78044e-14
-12.3	2.79352	2.8051e-14		-12.3	2.79352	2.3311e-14
-12.3	2.81781	1.71943e-14		-12.3	2.81781	1.43275e-14
-12.3	2.84211	1.05025e-14		-12.3	2.84211	8.77761e-15
-12.3	2.8664	6.3929e-15		-12.3	2.8664	5.36034e-15
-12.3	2.89069	3.87803e-15		-12.3	2.89069	3.26308e-15
-12.3	2.91498	2.34452e-15		-12.3	2.91498	1.98013e-15
-12.3	2.93927	1.41267e-15		-12.3	2.93927	1.19783e-15
-12.3	2.96356	8.48388e-16		-12.3	2.96356	7.22348e-16
-12.3	2.98785	5.07845e-16		-12.3	2.98785	4.34262e-16
-12.3	3.01215	3.03019e-16		-12.3	3.01215	2.60269e-16
-12.3	3.03644	1.80233e-16		-12.3	3.03644	1.55512e-16
-12.3	3.06073	1.06866e-16		-12.3	3.06073	9.2638e-17
-12.3	3.08502	6.31704e-17		-12.3	3.08502	5.50179e-17
-12.3	3.10931	3.72283e-17		-12.3	3.10931	3.25776e-17
-12.3	3.1336	2.18747e-17		-12.3	3.1336	1.92328e-17
-12.3	3.15789	1.28156e-17		-12.3	3.15789	1.13209e-17
-12.3	3.18219	7.48672e-18		-12.3	3.18219	6.64431e-18
-12.3	3.20648	4.36132e-18		-12.3	3.20648	3.88824e-18
-12.3	3.23077	2.53362e-18		-12.3	3.23077	2.26882e-18
-12.3	3.25506	1.46785e-18		-12.3	3.25506	1.32008e-18
-12.3	3.27935	8.48126e-19		-12.3	3.27935	7.6588e-19
-12.3	3.30364	4.8876e-19		-12.3	3.30364	4.43088e-19
-12.3	3.32794	2.80935e-19		-12.3	3.32794	2.5562e-19
-12.3	3.35223	1.61067e-19		-12.3	3.35223	1.47056e-19
-12.3	3.37652	9.21113e-20		-12.3	3.37652	8.43641e-20
-12.3	3.40081	5.25458e-20		-12.3	3.40081	4.82643e-20
-12.3	3.4251	2.99014e-20		-12.3	3.4251	2.75354e-20
-12.3	3.44939	1.69739e-20		-12.3	3.44939	1.56659e-20
-12.3	3.47368	9.61204e-21		-12.3	3.47368	8.88838e-21
-12.3	3.49798	5.42994e-21		-12.3	3.49798	5.02913e-21
-12.3	3.52227	3.06e-21		-12.3	3.52227	2.8377e-21
-12.3	3.54656	1.72026e-21		-12.3	3.54656	1.59677e-21
-12.3	3.57085	9.64732e-22		-12.3	3.57085	8.96026e-22
-12.3	3.59514	5.39704e-22		-12.3	3.59514	5.01414e-22
-12.3	3.61943	3.01184e-22		-12.3	3.61943	2.79813e-22
-12.3	3.64372	1.67659e-22		-12.3	3.64372	1.55715e-22
-12.3	3.66802	9.30951e-23		-12.3	3.66802	8.64128e-23
-12.3	3.69231	5.15609e-23		-12.3	3.69231	4.78197e-23
-12.3	3.7166	2.84835e-23		-12.3	3.7166	2.63882e-23
-12.3	3.74089	1.56939e-23		-12.3	3.74089	1.45205e-23
-12.3	3.76518	8.6242e-24		-12.3	3.76518	7.96733e-24
-12.3	3.78947	4.72649e-24		-12.3	3.78947	4.35912e-24
-12.3	3.81377	2.5833e-24		-12.3	3.81377	2.3781e-24
-12.3	3.83806	1.40803e-24		-12.3	3.83806	1.2936e-24
-12.3	3.86235	7.65306e-25		-12.3	3.86235	7.0162e-25
-12.3	3.88664	4.14787e-25		-12.3	3.88664	3.79426e-25
-12.3	3.91093	2.24166e-25		-12.3	3.91093	2.04581e-25
-12.3	3.93522	1.20796e-25		-12.3	3.93522	1.0998e-25
-12.3	3.95951	6.4902e-26		-12.3	3.95951	5.89468e-26
-12.3	3.98381	3.47676e-26		-12.3	3.98381	3.14992e-26
-12.3	4.0081	1.8569e-26		-12.3	4.0081	1.67812e-26
-12.3	4.03239	9.88748e-27		-12.3	4.03239	8.91303e-27
-12.3	4.05668	5.24876e-27		-12.3	4.05668	4.71952e-27
-12.3	4.08097	2.77773e-27		-12.3	4.08097	2.49135e-27
-12.3	4.10526	1.46546e-27		-12.3	4.10526	1.31108e-27
-12.3	4.12955	7.70728e-28		-12.3	4.12955	6.8782e-28
-12.3	4.15385	4.04074e-28		-12.3	4.15385	3.59721e-28
-12.3	4.17814	2.11176e-28		-12.3	4.17814	1.87541e-28
-12.3	4.20243	1.10014e-28		-12.3	4.20243	9.74675e-29
-12.3	4.22672	5.71291e-29		-12.3	4.22672	5.04954e-29
-12.3	4.25101	2.95714e-29		-12.3	4.25101	2.60776e-29
-12.3	4.2753	1.52575e-29		-12.3	4.2753	1.34246e-29
-12.3	4.2996	7.84667e-30		-12.3	4.2996	6.8889e-30
-12.3	4.32389	4.02229e-30		-12.3	4.32389	3.52376e-30
-12.3	4.34818	2.05514e-30		-12.3	4.34818	1.79667e-30
-12.3	4.37247	1.04662e-30		-12.3	4.37247	9.13127e-31
-12.3	4.39676	5.31258e-31		-12.3	4.39676	4.62584e-31
-12.3	4.42105	2.68776e-31		-12.3	4.42105	2.33584e-31
-12.3	4.44534	1.35532e-31		-12.3	4.44534	1.17567e-31
-12.3	4.46964	6.81166e-32		-12.3	4.46964	5.8981e-32
-12.3	4.49393	3.4121e-32		-12.3	4.49393	2.94932e-32
-12.3	4.51822	1.70352e-32		-12.3	4.51822	1.46998e-32
-12.3	4.54251	8.47662e-33		-12.3	4.54251	7.30259e-33
-12.3	4.5668	4.20386e-33		-12.3	4.5668	3.61589e-33
-12.3	4.59109	2.07788e-33		-12.3	4.59109	1.78453e-33
-12.3	4.61538	1.02362e-33		-12.3	4.61538	8.77811e-34
-12.3	4.63968	5.02572e-34		-12.3	4.63968	4.30371e-34
-12.3	4.66397	2.45922e-34		-12.3	4.66397	2.10303e-34
-12.3	4.68826	1.19932e-34		-12.3	4.68826	1.02426e-34
-12.3	4.71255	5.82922e-35		-12.3	4.71255	4.97199e-35
-12.3	4.73684	2.82371e-35		-12.3	4.73684	2.4055e-35
-12.3	4.76113	1.36321e-35		-12.3	4.76113	1.15994e-35
-12.3	4.78543	6.55894e-36		-12.3	4.78543	5.5746e-36
-12.3	4.80972	3.14511e-36		-12.3	4.80972	2.67018e-36
-12.3	4.83401	1.50302e-36		-12.3	4.83401	1.27472e-36
-12.3	4.8583	7.1585e-37		-12.3	4.8583	6.06503e-37
-12.3	4.88259	3.39784e-37		-12.3	4.88259	2.87603e-37
-12.3	4.90688	1.60734e-37		-12.3	4.90688	1.35923e-37
-12.3	4.93117	7.57763e-38		-12.3	4.93117	6.40225e-38
-12.3	4.95547	3.56025e-38		-12.3	4.95547	3.00544e-38
-12.3	4.97976	1.66704e-38		-12.3	4.97976	1.40611e-38
-12.3	5.00405	7.77913e-39		-12.3	5.00405	6.55637e-39
-12.3	5.02834	3.6177e-39		-12.3	5.02834	3.04677e-39
-12.3	5.05263	1.67668e-39		-12.3	5.05263	1.41106e-39
-12.3	5.07692	7.74428e-40		-12.3	5.07692	6.51296e-40
-12.3	5.10121	3.56473e-40		-12.3	5.10121	2.99598e-40
-12.3	5.12551	1.63525e-40		-12.3	5.12551	1.37349e-40
-12.3	5.1498	7.47571e-41		-12.3	5.1498	6.27529e-41
-12.3	5.17409	3.40589e-41		-12.3	5.17409	2.85736e-41
-12.3	5.19838	1.54639e-41		-12.3	5.19838	1.29664e-41
-12.3	5.22267	6.99705e-42		-12.3	5.22267	5.86395e-42
-12.3	5.24696	3.15514e-42		-12.3	5.24696	2.6429e-42
-12.3	5.27126	1.41784e-42		-12.3	5.27126	1.1871e-42
-12.3	5.29555	6.34954e-43		-12.3	5.29555	5.31385e-43
-12.3	5.31984	2.83375e-43		-12.3	5.31984	2.37053e-43
-12.3	5.34413	1.26033e-43		-12.3	5.34413	1.05389e-43
-12.3	5.36842	5.58611e-44		-12.3	5.36842	4.66936e-44
-12.3	5.39271	2.46738e-44		-12.3	5.39271	2.06172e-44
-12.3	5.417	1.08609e-44		-12.3	5.417	9.07217e-45
-12.3	5.4413	4.76422e-45		-12.3	5.4413	3.97833e-45
-12.3	5.46559	2.08266e-45		-12.3	5.46559	1.73859e-45
-12.3	5.48988	9.07288e-46		-12.3	5.48988	7.57185e-46
-12.3	5.51417	3.93884e-46		-12.3	5.51417	3.28633e-46
-12.3	5.53846	1.70408e-46		-12.3	5.53846	1.42142e-46
-12.3	5.56275	7.34693e-47		-12.3	5.56275	6.12688e-47
-12.3	5.58704	3.15659e-47		-12.3	5.58704	2.63183e-47
-12.3	5.61134	1.35153e-47		-12.3	5.61134	1.12662e-47
-12.3	5.63563	5.76669e-48		-12.3	5.63563	4.80615e-48
-12.3	5.65992	2.45201e-48		-12.3	5.65992	2.04323e-48
-12.3	5.68421	1.03899e-48		-12.3	5.68421	8.65635e-49
-12.3	5.7085	4.38722e-49		-12.3	5.7085	3.65469e-49
-12.3	5.73279	1.84613e-49		-12.3	5.73279	1.53767e-49
-12.3	5.75709	7.74148e-50		-12.3	5.75709	6.44721e-50
-12.3	5.78138	3.23502e-50		-12.3	5.78138	2.69387e-50
-12.3	5.80567	1.34716e-50		-12.3	5.80567	1.12169e-50
-12.3	5.82996	5.59053e-51		-12.3	5.82996	4.65444e-51
-12.3	5.85425	2.31193e-51		-12.3	5.85425	1.92465e-51
-12.3	5.87854	9.52759e-52		-12.3	5.87854	7.93105e-52
-12.3	5.90283	3.91273e-52		-12.3	5.90283	3.25687e-52
-12.3	5.92713	1.60127e-52		-12.3	5.92713	1.33279e-52
-12.3	5.95142	6.53033e-53		-12.3	5.95142	5.43515e-53
-12.3	5.97571	2.65395e-53		-12.3	5.97571	2.20878e-53
-12.3	6	1.07482e-53		-12.3	6	8.94504e-54
-12.25	0	0.0208		-12.25	0	0.00225
-12.25	0.02429	0.04573		-12.25	0.02429	0.00474
-12.25	0.04858	0.06405		-12.25	0.04858	0.00586
-12.25	0.07287	0.0768		-12.25	0.07287	0.00588
-12.25	0.09717	0.08537		-12.25	0.09717	0.00577
-12.25	0.12146	0.08987		-12.25	0.12146	0.00672
-12.25	0.14575	0.09037		-12.25	0.14575	0.00882
-12.25	0.17004	0.08723		-12.25	0.17004	0.0112
-12.25	0.19433	0.08127		-12.25	0.19433	0.01307
-12.25	0.21862	0.07371		-12.25	0.21862	0.01396
-12.25	0.24291	0.06586		-12.25	0.24291	0.01375
-12.25	0.26721	0.05874		-12.25	0.26721	0.01252
-12.25	0.2915	0.05274		-12.25	0.2915	0.01062
-12.25	0.31579	0.0475		-12.25	0.31579	0.00849
-12.25	0.34008	0.04227		-12.25	0.34008	0.00664
-12.25	0.36437	0.03647		-12.25	0.36437	0.0055
-12.25	0.38866	0.03		-12.25	0.38866	0.00526
-12.25	0.41296	0.02346		-12.25	0.41296	0.00595
-12.25	0.43725	0.01824		-12.25	0.43725	0.00755
-12.25	0.46154	0.01632		-12.25	0.46154	0.00998
-12.25	0.48583	0.01816		-12.25	0.48583	0.013
-12.25	0.51012	0.0217		-12.25	0.51012	0.01627
-12.25	0.53441	0.02512		-12.25	0.53441	0.01944
-12.25	0.5587	0.02762		-12.25	0.5587	0.02221
-12.25	0.583	0.02905		-12.25	0.583	0.02437
-12.25	0.60729	0.02951		-12.25	0.60729	0.0258
-12.25	0.63158	0.02924		-12.25	0.63158	0.02646
-12.25	0.65587	0.02848		-12.25	0.65587	0.02642
-12.25	0.68016	0.02742		-12.25	0.68016	0.02576
-12.25	0.70445	0.02619		-12.25	0.70445	0.02464
-12.25	0.72874	0.02484		-12.25	0.72874	0.02318
-12.25	0.75304	0.02336		-12.25	0.75304	0.0215
-12.25	0.77733	0.02178		-12.25	0.77733	0.01971
-12.25	0.80162	0.02009		-12.25	0.80162	0.01788
-12.25	0.82591	0.01832		-12.25	0.82591	0.01607
-12.25	0.8502	0.01651		-12.25	0.8502	0.01432
-12.25	0.87449	0.01469		-12.25	0.87449	0.01264
-12.25	0.89878	0.01292		-12.25	0.89878	0.01105
-12.25	0.92308	0.01123		-12.25	0.92308	0.00957
-12.25	0.94737	0.00965		-12.25	0.94737	0.00821
-12.25	0.97166	0.00819		-12.25	0.97166	0.00697
-12.25	0.99595	0.00689		-12.25	0.99595	0.00585
-12.25	1.02024	0.00572		-12.25	1.02024	0.00486
-12.25	1.04453	0.00471		-12.25	1.04453	0.00399
-12.25	1.06883	0.00383		-12.25	1.06883	0.00324
-12.25	1.09312	0.00308		-12.25	1.09312	0.0026
-12.25	1.11741	0.00245		-12.25	1.11741	0.00207
-12.25	1.1417	0.00193		-12.25	1.1417	0.00163
-12.25	1.16599	0.0015		-12.25	1.16599	0.00127
-12.25	1.19028	0.00116		-12.25	1.19028	0.000973965
-12.25	1.21458	0.000881469		-12.25	1.21458	0.000741463
-12.25	1.23887	0.00066433		-12.25	1.23887	0.000558539
-12.25	1.26316	0.000495276		-12.25	1.26316	0.000416355
-12.25	1.28745	0.000365246		-12.25	1.28745	0.000307142
-12.25	1.31174	0.000266419		-12.25	1.31174	0.000224228
-12.25	1.33603	0.000192187		-12.25	1.33603	0.000162
-12.25	1.36032	0.000137077		-12.25	1.36032	0.000115827
-12.25	1.38461	9.66363e-05		-12.25	1.38461	8.19562e-05
-12.25	1.40891	6.73079e-05		-12.25	1.40891	5.73937e-05
-12.25	1.4332	4.62929e-05		-12.25	1.4332	3.97899e-05
-12.25	1.45749	3.14226e-05		-12.25	1.45749	2.73261e-05
-12.25	1.48178	2.10405e-05		-12.25	1.48178	1.86139e-05
-12.25	1.50607	1.38981e-05		-12.25	1.50607	1.26067e-05
-12.25	1.53036	9.06681e-06		-12.25	1.53036	8.52462e-06
-12.25	1.55466	5.86419e-06		-12.25	1.55466	5.79262e-06
-12.25	1.57895	3.79426e-06		-12.25	1.57895	3.99009e-06
-12.25	1.60324	2.49811e-06		-12.25	1.60324	2.8119e-06
-12.25	1.62753	1.71382e-06		-12.25	1.62753	2.03989e-06
-12.25	1.65182	1.2477e-06		-12.25	1.65182	1.52322e-06
-12.25	1.67611	9.61289e-07		-12.25	1.67611	1.16337e-06
-12.25	1.7004	7.67444e-07		-12.25	1.7004	9.00521e-07
-12.25	1.7247	6.2059e-07		-12.25	1.7247	7.00437e-07
-12.25	1.74899	5.00766e-07		-12.25	1.74899	5.44023e-07
-12.25	1.77328	4.00227e-07		-12.25	1.77328	4.20267e-07
-12.25	1.79757	3.15908e-07		-12.25	1.79757	3.22212e-07
-12.25	1.82186	2.46102e-07		-12.25	1.82186	2.44911e-07
-12.25	1.84615	1.89285e-07		-12.25	1.84615	1.84488e-07
-12.25	1.87044	1.4384e-07		-12.25	1.87044	1.37729e-07
-12.25	1.89474	1.08085e-07		-12.25	1.89474	1.01925e-07
-12.25	1.91903	8.03754e-08		-12.25	1.91903	7.47947e-08
-12.25	1.94332	5.91943e-08		-12.25	1.94332	5.44449e-08
-12.25	1.96761	4.32041e-08		-12.25	1.96761	3.93278e-08
-12.25	1.9919	3.12693e-08		-12.25	1.9919	2.82004e-08
-12.25	2.01619	2.24536e-08		-12.25	2.01619	2.00804e-08
-12.25	2.04049	1.60039e-08		-12.25	2.04049	1.42033e-08
-12.25	2.06478	1.1327e-08		-12.25	2.06478	9.98226e-09
-12.25	2.08907	7.96362e-09		-12.25	2.08907	6.97286e-09
-12.25	2.11336	5.56345e-09		-12.25	2.11336	4.84216e-09
-12.25	2.13765	3.86312e-09		-12.25	2.13765	3.34357e-09
-12.25	2.16194	2.66685e-09		-12.25	2.16194	2.2962e-09
-12.25	2.18623	1.83071e-09		-12.25	2.18623	1.56862e-09
-12.25	2.21053	1.24994e-09		-12.25	2.21053	1.06612e-09
-12.25	2.23482	8.48939e-10		-12.25	2.23482	7.21012e-10
-12.25	2.25911	5.7366e-10		-12.25	2.25911	4.85272e-10
-12.25	2.2834	3.85728e-10		-12.25	2.2834	3.2508e-10
-12.25	2.30769	2.58115e-10		-12.25	2.30769	2.16775e-10
-12.25	2.33198	1.7191e-10		-12.25	2.33198	1.4391e-10
-12.25	2.35628	1.13969e-10		-12.25	2.35628	9.51219e-11
-12.25	2.38057	7.52171e-11		-12.25	2.38057	6.26065e-11
-12.25	2.40486	4.94226e-11		-12.25	2.40486	4.10343e-11
-12.25	2.42915	3.23333e-11		-12.25	2.42915	2.67856e-11
-12.25	2.45344	2.10631e-11		-12.25	2.45344	1.74147e-11
-12.25	2.47773	1.36638e-11		-12.25	2.47773	1.12779e-11
-12.25	2.50202	8.82731e-12		-12.25	2.50202	7.27561e-12
-12.25	2.52632	5.6796e-12		-12.25	2.52632	4.67593e-12
-12.25	2.55061	3.63969e-12		-12.25	2.55061	2.99401e-12
-12.25	2.5749	2.32323e-12		-12.25	2.5749	1.91009e-12
-12.25	2.59919	1.47715e-12		-12.25	2.59919	1.2142e-12
-12.25	2.62348	9.35577e-13		-12.25	2.62348	7.69119e-13
-12.25	2.64777	5.90309e-13		-12.25	2.64777	4.85491e-13
-12.25	2.67206	3.71059e-13		-12.25	2.67206	3.05403e-13
-12.25	2.69636	2.32374e-13		-12.25	2.69636	1.91466e-13
-12.25	2.72065	1.44989e-13		-12.25	2.72065	1.19633e-13
-12.25	2.74494	9.01356e-14		-12.25	2.74494	7.45022e-14
-12.25	2.76923	5.58334e-14		-12.25	2.76923	4.62444e-14
-12.25	2.79352	3.44622e-14		-12.25	2.79352	2.86112e-14
-12.25	2.81781	2.11963e-14		-12.25	2.81781	1.76446e-14
-12.25	2.84211	1.29916e-14		-12.25	2.84211	1.08467e-14
-12.25	2.8664	7.93538e-15		-12.25	2.8664	6.64668e-15
-12.25	2.89069	4.8305e-15		-12.25	2.89069	4.06014e-15
-12.25	2.91498	2.93058e-15		-12.25	2.91498	2.4724e-15
-12.25	2.93927	1.77202e-15		-12.25	2.93927	1.50087e-15
-12.25	2.96356	1.06797e-15		-12.25	2.96356	9.08298e-16
-12.25	2.98785	6.41565e-16		-12.25	2.98785	5.47997e-16
-12.25	3.01215	3.84179e-16		-12.25	3.01215	3.29612e-16
-12.25	3.03644	2.29329e-16		-12.25	3.03644	1.97657e-16
-12.25	3.06073	1.3647e-16		-12.25	3.06073	1.18172e-16
-12.25	3.08502	8.0963e-17		-12.25	3.08502	7.04394e-17
-12.25	3.10931	4.78886e-17		-12.25	3.10931	4.18628e-17
-12.25	3.1336	2.82419e-17		-12.25	3.1336	2.48062e-17
-12.25	3.15789	1.66071e-17		-12.25	3.15789	1.46561e-17
-12.25	3.18219	9.73768e-18		-12.25	3.18219	8.63407e-18
-12.25	3.20648	5.69377e-18		-12.25	3.20648	5.07175e-18
-12.25	3.23077	3.32008e-18		-12.25	3.23077	2.97068e-18
-12.25	3.25506	1.93074e-18		-12.25	3.25506	1.73507e-18
-12.25	3.27935	1.11981e-18		-12.25	3.27935	1.01053e-18
-12.25	3.30364	6.47784e-19		-12.25	3.30364	5.86896e-19
-12.25	3.32794	3.73767e-19		-12.25	3.32794	3.39907e-19
-12.25	3.35223	2.15116e-19		-12.25	3.35223	1.96314e-19
-12.25	3.37652	1.23498e-19		-12.25	3.37652	1.13069e-19
-12.25	3.40081	7.07256e-20		-12.25	3.40081	6.49439e-20
-12.25	3.4251	4.04048e-20		-12.25	3.4251	3.72e-20
-12.25	3.44939	2.3027e-20		-12.25	3.44939	2.125e-20
-12.25	3.47368	1.30917e-20		-12.25	3.47368	1.21057e-20
-12.25	3.49798	7.42533e-21		-12.25	3.49798	6.87756e-21
-12.25	3.52227	4.20141e-21		-12.25	3.52227	3.8967e-21
-12.25	3.54656	2.37155e-21		-12.25	3.54656	2.20178e-21
-12.25	3.57085	1.33545e-21		-12.25	3.57085	1.24069e-21
-12.25	3.59514	7.50188e-22		-12.25	3.59514	6.97217e-22
-12.25	3.61943	4.20394e-22		-12.25	3.61943	3.90732e-22
-12.25	3.64372	2.35004e-22		-12.25	3.64372	2.18371e-22
-12.25	3.66802	1.31044e-22		-12.25	3.66802	1.21705e-22
-12.25	3.69231	7.28899e-23		-12.25	3.69231	6.76422e-23
-12.25	3.7166	4.04402e-23		-12.25	3.7166	3.74899e-23
-12.25	3.74089	2.23789e-23		-12.25	3.74089	2.07202e-23
-12.25	3.76518	1.23518e-23		-12.25	3.76518	1.14195e-23
-12.25	3.78947	6.79939e-24		-12.25	3.78947	6.27577e-24
-12.25	3.81377	3.73287e-24		-12.25	3.81377	3.43912e-24
-12.25	3.83806	2.04377e-24		-12.25	3.83806	1.87923e-24
-12.25	3.86235	1.11589e-24		-12.25	3.86235	1.0239e-24
-12.25	3.88664	6.07569e-25		-12.25	3.88664	5.56253e-25
-12.25	3.91093	3.29866e-25		-12.25	3.91093	3.01311e-25
-12.25	3.93522	1.7858e-25		-12.25	3.93522	1.62735e-25
-12.25	3.95951	9.63981e-26		-12.25	3.95951	8.7631e-26
-12.25	3.98381	5.18834e-26		-12.25	3.98381	4.7048e-26
-12.25	4.0081	2.7842e-26		-12.25	4.0081	2.51839e-26
-12.25	4.03239	1.4896e-26		-12.25	4.03239	1.34399e-26
-12.25	4.05668	7.94564e-27		-12.25	4.05668	7.15079e-27
-12.25	4.08097	4.22535e-27		-12.25	4.08097	3.79305e-27
-12.25	4.10526	2.24007e-27		-12.25	4.10526	2.00583e-27
-12.25	4.12955	1.18391e-27		-12.25	4.12955	1.05746e-27
-12.25	4.15385	6.23763e-28		-12.25	4.15385	5.55768e-28
-12.25	4.17814	3.27612e-28		-12.25	4.17814	2.91189e-28
-12.25	4.20243	1.71526e-28		-12.25	4.20243	1.52091e-28
-12.25	4.22672	8.95209e-29		-12.25	4.22672	7.91902e-29
-12.25	4.25101	4.6573e-29		-12.25	4.25101	4.11033e-29
-12.25	4.2753	2.41521e-29		-12.25	4.2753	2.12674e-29
-12.25	4.2996	1.24847e-29		-12.25	4.2996	1.09693e-29
-12.25	4.32389	6.43282e-30		-12.25	4.32389	5.63979e-30
-12.25	4.34818	3.30383e-30		-12.25	4.34818	2.89045e-30
-12.25	4.37247	1.69131e-30		-12.25	4.37247	1.47667e-30
-12.25	4.39676	8.63007e-31		-12.25	4.39676	7.51984e-31
-12.25	4.42105	4.3892e-31		-12.25	4.42105	3.81716e-31
-12.25	4.44534	2.22502e-31		-12.25	4.44534	1.93141e-31
-12.25	4.46964	1.12423e-31		-12.25	4.46964	9.74106e-32
-12.25	4.49393	5.66174e-32		-12.25	4.49393	4.89704e-32
-12.25	4.51822	2.84191e-32		-12.25	4.51822	2.45388e-32
-12.25	4.54251	1.42179e-32		-12.25	4.54251	1.22564e-32
-12.25	4.5668	7.08962e-33		-12.25	4.5668	6.10177e-33
-12.25	4.59109	3.52346e-33		-12.25	4.59109	3.02784e-33
-12.25	4.61538	1.74531e-33		-12.25	4.61538	1.49758e-33
-12.25	4.63968	8.61653e-34		-12.25	4.63968	7.38287e-34
-12.25	4.66397	4.23979e-34		-12.25	4.66397	3.62773e-34
-12.25	4.68826	2.07925e-34		-12.25	4.68826	1.77671e-34
-12.25	4.71255	1.01629e-34		-12.25	4.71255	8.673e-35
-12.25	4.73684	4.9508e-35		-12.25	4.73684	4.21977e-35
-12.25	4.76113	2.40369e-35		-12.25	4.76113	2.04632e-35
-12.25	4.78543	1.16312e-35		-12.25	4.78543	9.8906e-36
-12.25	4.80972	5.60938e-36		-12.25	4.80972	4.76466e-36
-12.25	4.83401	2.69615e-36		-12.25	4.83401	2.28771e-36
-12.25	4.8583	1.29155e-36		-12.25	4.8583	1.09478e-36
-12.25	4.88259	6.16621e-37		-12.25	4.88259	5.22162e-37
-12.25	4.90688	2.934e-37		-12.25	4.90688	2.48221e-37
-12.25	4.93117	1.39135e-37		-12.25	4.93117	1.17604e-37
-12.25	4.95547	6.57575e-38		-12.25	4.95547	5.55337e-38
-12.25	4.97976	3.09732e-38		-12.25	4.97976	2.61359e-38
-12.25	5.00405	1.45398e-38		-12.25	5.00405	1.22593e-38
-12.25	5.02834	6.80238e-39		-12.25	5.02834	5.73108e-39
-12.25	5.05263	3.17169e-39		-12.25	5.05263	2.67024e-39
-12.25	5.07692	1.47383e-39		-12.25	5.07692	1.23996e-39
-12.25	5.10121	6.82544e-40		-12.25	5.10121	5.73853e-40
-12.25	5.12551	3.15021e-40		-12.25	5.12551	2.64687e-40
-12.25	5.1498	1.44901e-40		-12.25	5.1498	1.21675e-40
-12.25	5.17409	6.64241e-41		-12.25	5.17409	5.57449e-41
-12.25	5.19838	3.03461e-41		-12.25	5.19838	2.54532e-41
-12.25	5.22267	1.38166e-41		-12.25	5.22267	1.15828e-41
-12.25	5.24696	6.26928e-42		-12.25	5.24696	5.25307e-42
-12.25	5.27126	2.835e-42		-12.25	5.27126	2.37434e-42
-12.25	5.29555	1.27764e-42		-12.25	5.29555	1.06955e-42
-12.25	5.31984	5.73824e-43		-12.25	5.31984	4.8016e-43
-12.25	5.34413	2.56842e-43		-12.25	5.34413	2.14831e-43
-12.25	5.36842	1.14569e-43		-12.25	5.36842	9.57926e-44
-12.25	5.39271	5.09314e-44		-12.25	5.39271	4.25688e-44
-12.25	5.417	2.2564e-44		-12.25	5.417	1.88526e-44
-12.25	5.4413	9.96229e-45		-12.25	5.4413	8.32097e-45
-12.25	5.46559	4.38343e-45		-12.25	5.46559	3.66013e-45
-12.25	5.48988	1.92212e-45		-12.25	5.48988	1.60449e-45
-12.25	5.51417	8.39958e-46		-12.25	5.51417	7.00965e-46
-12.25	5.53846	3.65801e-46		-12.25	5.53846	3.05191e-46
-12.25	5.56275	1.5876e-46		-12.25	5.56275	1.32423e-46
-12.25	5.58704	6.86663e-47		-12.25	5.58704	5.72626e-47
-12.25	5.61134	2.95975e-47		-12.25	5.61134	2.4677e-47
-12.25	5.63563	1.27137e-47		-12.25	5.63563	1.0598e-47
-12.25	5.65992	5.44249e-48		-12.25	5.65992	4.53599e-48
-12.25	5.68421	2.32181e-48		-12.25	5.68421	1.93477e-48
-12.25	5.7085	9.87103e-49		-12.25	5.7085	8.22427e-49
-12.25	5.73279	4.18217e-49		-12.25	5.73279	3.48398e-49
-12.25	5.75709	1.76581e-49		-12.25	5.75709	1.47083e-49
-12.25	5.78138	7.43003e-50		-12.25	5.78138	6.18808e-50
-12.25	5.80567	3.11558e-50		-12.25	5.80567	2.59453e-50
-12.25	5.82996	1.30194e-50		-12.25	5.82996	1.08409e-50
-12.25	5.85425	5.42178e-51		-12.25	5.85425	4.5142e-51
-12.25	5.87854	2.25006e-51		-12.25	5.87854	1.87327e-51
-12.25	5.90283	9.30567e-52		-12.25	5.90283	7.74682e-52
-12.25	5.92713	3.83531e-52		-12.25	5.92713	3.19264e-52
-12.25	5.95142	1.57526e-52		-12.25	5.95142	1.31124e-52
-12.25	5.97571	6.44769e-53		-12.25	5.97571	5.36678e-53
-12.25	6	2.62999e-53		-12.25	6	2.18901e-53
-12.2	0	0.0208		-12.2	0	0.00225
-12.2	0.02429	0.04573		-12.2	0.02429	0.00474
-12.2	0.04858	0.06405		-12.2	0.04858	0.00586
-12.2	0.07287	0.07682		-12.2	0.07287	0.00588
-12.2	0.09717	0.08541		-12.2	0.09717	0.00577
-12.2	0.12146	0.08994		-12.2	0.12146	0.00673
-12.2	0.14575	0.09046		-12.2	0.14575	0.00883
-12.2	0.17004	0.08735		-12.2	0.17004	0.01122
-12.2	0.19433	0.08143		-12.2	0.19433	0.01309
-12.2	0.21862	0.07389		-12.2	0.21862	0.01399
-12.2	0.24291	0.06605		-12.2	0.24291	0.01378
-12.2	0.26721	0.05895		-12.2	0.26721	0.01256
-12.2	0.2915	0.05296		-12.2	0.2915	0.01066
-12.2	0.31579	0.04773		-12.2	0.31579	0.00853
-12.2	0.34008	0.04251		-12.2	0.34008	0.00668
-12.2	0.36437	0.03671		-12.2	0.36437	0.00553
-12.2	0.38866	0.03023		-12.2	0.38866	0.00529
-12.2	0.41296	0.02368		-12.2	0.41296	0.00598
-12.2	0.43725	0.01844		-12.2	0.43725	0.00759
-12.2	0.46154	0.01652		-12.2	0.46154	0.01004
-12.2	0.48583	0.01837		-12.2	0.48583	0.01309
-12.2	0.51012	0.02193		-12.2	0.51012	0.0164
-12.2	0.53441	0.02539		-12.2	0.53441	0.01962
-12.2	0.5587	0.02793		-12.2	0.5587	0.02243
-12.2	0.583	0.02939		-12.2	0.583	0.02464
-12.2	0.60729	0.02987		-12.2	0.60729	0.0261
-12.2	0.63158	0.02962		-12.2	0.63158	0.0268
-12.2	0.65587	0.02887		-12.2	0.65587	0.02678
-12.2	0.68016	0.02782		-12.2	0.68016	0.02614
-12.2	0.70445	0.02659		-12.2	0.70445	0.02503
-12.2	0.72874	0.02524		-12.2	0.72874	0.02356
-12.2	0.75304	0.02377		-12.2	0.75304	0.02188
-12.2	0.77733	0.02218		-12.2	0.77733	0.02008
-12.2	0.80162	0.02049		-12.2	0.80162	0.01824
-12.2	0.82591	0.0187		-12.2	0.82591	0.01641
-12.2	0.8502	0.01687		-12.2	0.8502	0.01464
-12.2	0.87449	0.01504		-12.2	0.87449	0.01294
-12.2	0.89878	0.01324		-12.2	0.89878	0.01133
-12.2	0.92308	0.01152		-12.2	0.92308	0.00982
-12.2	0.94737	0.00991		-12.2	0.94737	0.00844
-12.2	0.97166	0.00843		-12.2	0.97166	0.00717
-12.2	0.99595	0.0071		-12.2	0.99595	0.00603
-12.2	1.02024	0.00591		-12.2	1.02024	0.00501
-12.2	1.04453	0.00486		-12.2	1.04453	0.00412
-12.2	1.06883	0.00396		-12.2	1.06883	0.00336
-12.2	1.09312	0.00319		-12.2	1.09312	0.0027
-12.2	1.11741	0.00255		-12.2	1.11741	0.00215
-12.2	1.1417	0.00201		-12.2	1.1417	0.00169
-12.2	1.16599	0.00157		-12.2	1.16599	0.00132
-12.2	1.19028	0.00121		-12.2	1.19028	0.00102
-12.2	1.21458	0.000922041		-12.2	1.21458	0.000775395
-12.2	1.23887	0.000696153		-12.2	1.23887	0.000585121
-12.2	1.26316	0.000519944		-12.2	1.26316	0.000436941
-12.2	1.28745	0.000384144		-12.2	1.28745	0.000322903
-12.2	1.31174	0.000280727		-12.2	1.31174	0.000236157
-12.2	1.33603	0.000202891		-12.2	1.33603	0.000170925
-12.2	1.36032	0.000144988		-12.2	1.36032	0.000122428
-12.2	1.38461	0.00010241		-12.2	1.38461	8.67799e-05
-12.2	1.40891	7.14665e-05		-12.2	1.40891	6.08766e-05
-12.2	1.4332	4.92467e-05		-12.2	1.4332	4.22739e-05
-12.2	1.45749	3.34894e-05		-12.2	1.45749	2.90759e-05
-12.2	1.48178	2.24632e-05		-12.2	1.48178	1.98316e-05
-12.2	1.50607	1.486e-05		-12.2	1.50607	1.34446e-05
-12.2	1.53036	9.70457e-06		-12.2	1.53036	9.09644e-06
-12.2	1.55466	6.27865e-06		-12.2	1.55466	6.18172e-06
-12.2	1.57895	4.0591e-06		-12.2	1.57895	4.25676e-06
-12.2	1.60324	2.66675e-06		-12.2	1.60324	2.99861e-06
-12.2	1.62753	1.82438e-06		-12.2	1.62753	2.17538e-06
-12.2	1.65182	1.3259e-06		-12.2	1.65182	1.62578e-06
-12.2	1.67611	1.02225e-06		-12.2	1.67611	1.24392e-06
-12.2	1.7004	8.18402e-07		-12.2	1.7004	9.65279e-07
-12.2	1.7247	6.64329e-07		-12.2	1.7247	7.53003e-07
-12.2	1.74899	5.38236e-07		-12.2	1.74899	5.86672e-07
-12.2	1.77328	4.31871e-07		-12.2	1.77328	4.54645e-07
-12.2	1.79757	3.42158e-07		-12.2	1.79757	3.4966e-07
-12.2	1.82186	2.6749e-07		-12.2	1.82186	2.66592e-07
-12.2	1.84615	2.06423e-07		-12.2	1.84615	2.01425e-07
-12.2	1.87044	1.57366e-07		-12.2	1.87044	1.50819e-07
-12.2	1.89474	1.18614e-07		-12.2	1.89474	1.11937e-07
-12.2	1.91903	8.84705e-08		-12.2	1.91903	8.23774e-08
-12.2	1.94332	6.53482e-08		-12.2	1.94332	6.01347e-08
-12.2	1.96761	4.78342e-08		-12.2	1.96761	4.35601e-08
-12.2	1.9919	3.47197e-08		-12.2	1.9919	3.13227e-08
-12.2	2.01619	2.50022e-08		-12.2	2.01619	2.23659e-08
-12.2	2.04049	1.7871e-08		-12.2	2.04049	1.58639e-08
-12.2	2.06478	1.26843e-08		-12.2	2.06478	1.11804e-08
-12.2	2.08907	8.94306e-09		-12.2	2.08907	7.83158e-09
-12.2	2.11336	6.26537e-09		-12.2	2.11336	5.45367e-09
-12.2	2.13765	4.36284e-09		-12.2	2.13765	3.77637e-09
-12.2	2.16194	3.02039e-09		-12.2	2.16194	2.60072e-09
-12.2	2.18623	2.07933e-09		-12.2	2.18623	1.78167e-09
-12.2	2.21053	1.42375e-09		-12.2	2.21053	1.21436e-09
-12.2	2.23482	9.69782e-10		-12.2	2.23482	8.23608e-10
-12.2	2.25911	6.57218e-10		-12.2	2.25911	5.55914e-10
-12.2	2.2834	4.43203e-10		-12.2	2.2834	3.73478e-10
-12.2	2.30769	2.97446e-10		-12.2	2.30769	2.49773e-10
-12.2	2.33198	1.98691e-10		-12.2	2.33198	1.66301e-10
-12.2	2.35628	1.32116e-10		-12.2	2.35628	1.10245e-10
-12.2	2.38057	8.74551e-11		-12.2	2.38057	7.27753e-11
-12.2	2.40486	5.76373e-11		-12.2	2.40486	4.78415e-11
-12.2	2.42915	3.78222e-11		-12.2	2.42915	3.13229e-11
-12.2	2.45344	2.47143e-11		-12.2	2.45344	2.04263e-11
-12.2	2.47773	1.60819e-11		-12.2	2.47773	1.32685e-11
-12.2	2.50202	1.04218e-11		-12.2	2.50202	8.58602e-12
-12.2	2.52632	6.72649e-12		-12.2	2.52632	5.53515e-12
-12.2	2.55061	4.32418e-12		-12.2	2.55061	3.55519e-12
-12.2	2.5749	2.76892e-12		-12.2	2.5749	2.27521e-12
-12.2	2.59919	1.76616e-12		-12.2	2.59919	1.45087e-12
-12.2	2.62348	1.12223e-12		-12.2	2.62348	9.2195e-13
-12.2	2.64777	7.10382e-13		-12.2	2.64777	5.83825e-13
-12.2	2.67206	4.47995e-13		-12.2	2.67206	3.68446e-13
-12.2	2.69636	2.8148e-13		-12.2	2.69636	2.31739e-13
-12.2	2.72065	1.7621e-13		-12.2	2.72065	1.45271e-13
-12.2	2.74494	1.09911e-13		-12.2	2.74494	9.07667e-14
-12.2	2.76923	6.83119e-14		-12.2	2.76923	5.65272e-14
-12.2	2.79352	4.23071e-14		-12.2	2.79352	3.50902e-14
-12.2	2.81781	2.611e-14		-12.2	2.81781	2.17132e-14
-12.2	2.84211	1.60582e-14		-12.2	2.84211	1.33932e-14
-12.2	2.8664	9.8423e-15		-12.2	2.8664	8.23519e-15
-12.2	2.89069	6.01209e-15		-12.2	2.89069	5.04784e-15
-12.2	2.91498	3.66017e-15		-12.2	2.91498	3.08453e-15
-12.2	2.93927	2.22095e-15		-12.2	2.93927	1.87902e-15
-12.2	2.96356	1.34326e-15		-12.2	2.96356	1.14115e-15
-12.2	2.98785	8.09807e-16		-12.2	2.98785	6.90926e-16
-12.2	3.01215	4.86657e-16		-12.2	3.01215	4.17067e-16
-12.2	3.03644	2.91544e-16		-12.2	3.03644	2.51001e-16
-12.2	3.06073	1.74119e-16		-12.2	3.06073	1.50608e-16
-12.2	3.08502	1.03674e-16		-12.2	3.08502	9.01011e-17
-12.2	3.10931	6.15451e-17		-12.2	3.10931	5.37445e-17
-12.2	3.1336	3.64286e-17		-12.2	3.1336	3.19644e-17
-12.2	3.15789	2.15e-17		-12.2	3.15789	1.89556e-17
-12.2	3.18219	1.26533e-17		-12.2	3.18219	1.12088e-17
-12.2	3.20648	7.42607e-18		-12.2	3.20648	6.60897e-18
-12.2	3.23077	4.34637e-18		-12.2	3.23077	3.88575e-18
-12.2	3.25506	2.53705e-18		-12.2	3.25506	2.27819e-18
-12.2	3.27935	1.47702e-18		-12.2	3.27935	1.33195e-18
-12.2	3.30364	8.57665e-19		-12.2	3.30364	7.76559e-19
-12.2	3.32794	4.96755e-19		-12.2	3.32794	4.51502e-19
-12.2	3.35223	2.86997e-19		-12.2	3.35223	2.61788e-19
-12.2	3.37652	1.65401e-19		-12.2	3.37652	1.51374e-19
-12.2	3.40081	9.50908e-20		-12.2	3.40081	8.72903e-20
-12.2	3.4251	5.45368e-20		-12.2	3.4251	5.01998e-20
-12.2	3.44939	3.12033e-20		-12.2	3.44939	2.87913e-20
-12.2	3.47368	1.78106e-20		-12.2	3.47368	1.64683e-20
-12.2	3.49798	1.01421e-20		-12.2	3.49798	9.39423e-21
-12.2	3.52227	5.76171e-21		-12.2	3.52227	5.34446e-21
-12.2	3.54656	3.26548e-21		-12.2	3.54656	3.03231e-21
-12.2	3.57085	1.84635e-21		-12.2	3.57085	1.71582e-21
-12.2	3.59514	1.04146e-21		-12.2	3.59514	9.68261e-22
-12.2	3.61943	5.86045e-22		-12.2	3.61943	5.44923e-22
-12.2	3.64372	3.28978e-22		-12.2	3.64372	3.05841e-22
-12.2	3.66802	1.84221e-22		-12.2	3.66802	1.71186e-22
-12.2	3.69231	1.02905e-22		-12.2	3.69231	9.55542e-23
-12.2	3.7166	5.73386e-23		-12.2	3.7166	5.31903e-23
-12.2	3.74089	3.18678e-23		-12.2	3.74089	2.95264e-23
-12.2	3.76518	1.7666e-23		-12.2	3.76518	1.63447e-23
-12.2	3.78947	9.76765e-24		-12.2	3.78947	9.02243e-24
-12.2	3.81377	5.38629e-24		-12.2	3.81377	4.96643e-24
-12.2	3.83806	2.96225e-24		-12.2	3.83806	2.72604e-24
-12.2	3.86235	1.62469e-24		-12.2	3.86235	1.49203e-24
-12.2	3.88664	8.88625e-25		-12.2	3.88664	8.14279e-25
-12.2	3.91093	4.84675e-25		-12.2	3.91093	4.4311e-25
-12.2	3.93522	2.63604e-25		-12.2	3.93522	2.40428e-25
-12.2	3.95951	1.42957e-25		-12.2	3.95951	1.30072e-25
-12.2	3.98381	7.73038e-26		-12.2	3.98381	7.01624e-26
-12.2	4.0081	4.16795e-26		-12.2	4.0081	3.77343e-26
-12.2	4.03239	2.24056e-26		-12.2	4.03239	2.02335e-26
-12.2	4.05668	1.20086e-26		-12.2	4.05668	1.0817e-26
-12.2	4.08097	6.41681e-27		-12.2	4.08097	5.76541e-27
-12.2	4.10526	3.41842e-27		-12.2	4.10526	3.06364e-27
-12.2	4.12955	1.81552e-27		-12.2	4.12955	1.62302e-27
-12.2	4.15385	9.6125e-28		-12.2	4.15385	8.57199e-28
-12.2	4.17814	5.07369e-28		-12.2	4.17814	4.51341e-28
-12.2	4.20243	2.66965e-28		-12.2	4.20243	2.36912e-28
-12.2	4.22672	1.4003e-28		-12.2	4.22672	1.23972e-28
-12.2	4.25101	7.32183e-29		-12.2	4.25101	6.46713e-29
-12.2	4.2753	3.81627e-29		-12.2	4.2753	3.36312e-29
-12.2	4.2996	1.98279e-29		-12.2	4.2996	1.74346e-29
-12.2	4.32389	1.02689e-29		-12.2	4.32389	9.00984e-30
-12.2	4.34818	5.30127e-30		-12.2	4.34818	4.64143e-30
-12.2	4.37247	2.72795e-30		-12.2	4.37247	2.38349e-30
-12.2	4.39676	1.39924e-30		-12.2	4.39676	1.22011e-30
-12.2	4.42105	7.15385e-31		-12.2	4.42105	6.22586e-31
-12.2	4.44534	3.64568e-31		-12.2	4.44534	3.16677e-31
-12.2	4.46964	1.85184e-31		-12.2	4.46964	1.60563e-31
-12.2	4.49393	9.37584e-32		-12.2	4.49393	8.11485e-32
-12.2	4.51822	4.73149e-32		-12.2	4.51822	4.08809e-32
-12.2	4.54251	2.37992e-32		-12.2	4.54251	2.05288e-32
-12.2	4.5668	1.19317e-32		-12.2	4.5668	1.02755e-32
-12.2	4.59109	5.96229e-33		-12.2	4.59109	5.12671e-33
-12.2	4.61538	2.96957e-33		-12.2	4.61538	2.54957e-33
-12.2	4.63968	1.47415e-33		-12.2	4.63968	1.26382e-33
-12.2	4.66397	7.29383e-34		-12.2	4.66397	6.24442e-34
-12.2	4.68826	3.59693e-34		-12.2	4.68826	3.07527e-34
-12.2	4.71255	1.76795e-34		-12.2	4.71255	1.50958e-34
-12.2	4.73684	8.66101e-35		-12.2	4.73684	7.38603e-35
-12.2	4.76113	4.22887e-35		-12.2	4.76113	3.60199e-35
-12.2	4.78543	2.05795e-35		-12.2	4.78543	1.75086e-35
-12.2	4.80972	9.98163e-36		-12.2	4.80972	8.48265e-36
-12.2	4.83401	4.82525e-36		-12.2	4.83401	4.09623e-36
-12.2	4.8583	2.32482e-36		-12.2	4.8583	1.97154e-36
-12.2	4.88259	1.11638e-36		-12.2	4.88259	9.45793e-37
-12.2	4.90688	5.34292e-37		-12.2	4.90688	4.52222e-37
-12.2	4.93117	2.54856e-37		-12.2	4.93117	2.15512e-37
-12.2	4.95547	1.21159e-37		-12.2	4.95547	1.02365e-37
-12.2	4.97976	5.74066e-38		-12.2	4.97976	4.84612e-38
-12.2	5.00405	2.71089e-38		-12.2	5.00405	2.28662e-38
-12.2	5.02834	1.27586e-38		-12.2	5.02834	1.07535e-38
-12.2	5.05263	5.9846e-39		-12.2	5.05263	5.04037e-39
-12.2	5.07692	2.79774e-39		-12.2	5.07692	2.35466e-39
-12.2	5.10121	1.30352e-39		-12.2	5.10121	1.09634e-39
-12.2	5.12551	6.05294e-40		-12.2	5.12551	5.08762e-40
-12.2	5.1498	2.80124e-40		-12.2	5.1498	2.35306e-40
-12.2	5.17409	1.29202e-40		-12.2	5.17409	1.08467e-40
-12.2	5.19838	5.93916e-41		-12.2	5.19838	4.9832e-41
-12.2	5.22267	2.7209e-41		-12.2	5.22267	2.28173e-41
-12.2	5.24696	1.24232e-41		-12.2	5.24696	1.04127e-41
-12.2	5.27126	5.65308e-42		-12.2	5.27126	4.73594e-42
-12.2	5.29555	2.5637e-42		-12.2	5.29555	2.14679e-42
-12.2	5.31984	1.15872e-42		-12.2	5.31984	9.69865e-43
-12.2	5.34413	5.2194e-43		-12.2	5.34413	4.36689e-43
-12.2	5.36842	2.34309e-43		-12.2	5.36842	1.95961e-43
-12.2	5.39271	1.0483e-43		-12.2	5.39271	8.76403e-44
-12.2	5.417	4.67419e-44		-12.2	5.417	3.90637e-44
-12.2	5.4413	2.07708e-44		-12.2	5.4413	1.73531e-44
-12.2	5.46559	9.19867e-45		-12.2	5.46559	7.68265e-45
-12.2	5.48988	4.05995e-45		-12.2	5.48988	3.38983e-45
-12.2	5.51417	1.78583e-45		-12.2	5.51417	1.49065e-45
-12.2	5.53846	7.82853e-46		-12.2	5.53846	6.53286e-46
-12.2	5.56275	3.42013e-46		-12.2	5.56275	2.85338e-46
-12.2	5.58704	1.48911e-46		-12.2	5.58704	1.24206e-46
-12.2	5.61134	6.46145e-47		-12.2	5.61134	5.38832e-47
-12.2	5.63563	2.79417e-47		-12.2	5.63563	2.32964e-47
-12.2	5.65992	1.20419e-47		-12.2	5.65992	1.00381e-47
-12.2	5.68421	5.17196e-48		-12.2	5.68421	4.31058e-48
-12.2	5.7085	2.21377e-48		-12.2	5.7085	1.84478e-48
-12.2	5.73279	9.44338e-49		-12.2	5.73279	7.86818e-49
-12.2	5.75709	4.01457e-49		-12.2	5.75709	3.34446e-49
-12.2	5.78138	1.70085e-49		-12.2	5.78138	1.41677e-49
-12.2	5.80567	7.18136e-50		-12.2	5.80567	5.98125e-50
-12.2	5.82996	3.02178e-50		-12.2	5.82996	2.51654e-50
-12.2	5.85425	1.26717e-50		-12.2	5.85425	1.0552e-50
-12.2	5.87854	5.29563e-51		-12.2	5.87854	4.40943e-51
-12.2	5.90283	2.20554e-51		-12.2	5.90283	1.83632e-51
-12.2	5.92713	9.15427e-52		-12.2	5.92713	7.6213e-52
-12.2	5.95142	3.78656e-52		-12.2	5.95142	3.15229e-52
-12.2	5.97571	1.56091e-52		-12.2	5.97571	1.29939e-52
-12.2	6	6.41241e-53		-12.2	6	5.33784e-53
-12.15	0	0.0208		-12.15	0	0.00225
-12.15	0.02429	0.04573		-12.15	0.02429	0.00474
-12.15	0.04858	0.06406		-12.15	0.04858	0.00586
-12.15	0.07287	0.07684		-12.15	0.07287	0.00588
-12.15	0.09717	0.08544		-12.15	0.09717	0.00578
-12.15	0.12146	0.09		-12.15	0.12146	0.00673
-12.15	0.14575	0.09055		-12.15	0.14575	0.00884
-12.15	0.17004	0.08747		-12.15	0.17004	0.01123
-12.15	0.19433	0.08158		-12.15	0.19433	0.01311
-12.15	0.21862	0.07406		-12.15	0.21862	0.01402
-12.15	0.24291	0.06625		-12.15	0.24291	0.01381
-12.15	0.26721	0.05916		-12.15	0.26721	0.0126
-12.15	0.2915	0.05319		-12.15	0.2915	0.01069
-12.15	0.31579	0.04797		-12.15	0.31579	0.00857
-12.15	0.34008	0.04275		-12.15	0.34008	0.00672
-12.15	0.36437	0.03694		-12.15	0.36437	0.00557
-12.15	0.38866	0.03046		-12.15	0.38866	0.00533
-12.15	0.41296	0.02389		-12.15	0.41296	0.00601
-12.15	0.43725	0.01864		-12.15	0.43725	0.00764
-12.15	0.46154	0.01672		-12.15	0.46154	0.01011
-12.15	0.48583	0.01857		-12.15	0.48583	0.01319
-12.15	0.51012	0.02217		-12.15	0.51012	0.01653
-12.15	0.53441	0.02566		-12.15	0.53441	0.01979
-12.15	0.5587	0.02824		-12.15	0.5587	0.02266
-12.15	0.583	0.02973		-12.15	0.583	0.02491
-12.15	0.60729	0.03024		-12.15	0.60729	0.02641
-12.15	0.63158	0.03		-12.15	0.63158	0.02714
-12.15	0.65587	0.02926		-12.15	0.65587	0.02715
-12.15	0.68016	0.02822		-12.15	0.68016	0.02653
-12.15	0.70445	0.027		-12.15	0.70445	0.02542
-12.15	0.72874	0.02565		-12.15	0.72874	0.02395
-12.15	0.75304	0.02418		-12.15	0.75304	0.02226
-12.15	0.77733	0.02259		-12.15	0.77733	0.02045
-12.15	0.80162	0.02089		-12.15	0.80162	0.0186
-12.15	0.82591	0.01909		-12.15	0.82591	0.01675
-12.15	0.8502	0.01725		-12.15	0.8502	0.01496
-12.15	0.87449	0.01539		-12.15	0.87449	0.01324
-12.15	0.89878	0.01357		-12.15	0.89878	0.01161
-12.15	0.92308	0.01182		-12.15	0.92308	0.01008
-12.15	0.94737	0.01019		-12.15	0.94737	0.00867
-12.15	0.97166	0.00868		-12.15	0.97166	0.00738
-12.15	0.99595	0.00731		-12.15	0.99595	0.00621
-12.15	1.02024	0.0061		-12.15	1.02024	0.00517
-12.15	1.04453	0.00503		-12.15	1.04453	0.00426
-12.15	1.06883	0.0041		-12.15	1.06883	0.00347
-12.15	1.09312	0.00331		-12.15	1.09312	0.0028
-12.15	1.11741	0.00264		-12.15	1.11741	0.00223
-12.15	1.1417	0.00209		-12.15	1.1417	0.00176
-12.15	1.16599	0.00163		-12.15	1.16599	0.00137
-12.15	1.19028	0.00126		-12.15	1.19028	0.00106
-12.15	1.21458	0.000964351		-12.15	1.21458	0.000810773
-12.15	1.23887	0.000729398		-12.15	1.23887	0.000612885
-12.15	1.26316	0.000545762		-12.15	1.26316	0.00045848
-12.15	1.28745	0.00040396		-12.15	1.28745	0.000339423
-12.15	1.31174	0.000295759		-12.15	1.31174	0.000248684
-12.15	1.33603	0.000214159		-12.15	1.33603	0.000180315
-12.15	1.36032	0.000153331		-12.15	1.36032	0.000129385
-12.15	1.38461	0.000108511		-12.15	1.38461	9.18734e-05
-12.15	1.40891	7.58701e-05		-12.15	1.40891	6.4561e-05
-12.15	1.4332	5.2381e-05		-12.15	1.4332	4.49064e-05
-12.15	1.45749	3.5687e-05		-12.15	1.45749	3.09333e-05
-12.15	1.48178	2.39789e-05		-12.15	1.48178	2.11261e-05
-12.15	1.50607	1.58867e-05		-12.15	1.50607	1.43366e-05
-12.15	1.53036	1.03864e-05		-12.15	1.53036	9.70551e-06
-12.15	1.55466	6.72221e-06		-12.15	1.55466	6.59617e-06
-12.15	1.57895	4.34245e-06		-12.15	1.57895	4.54056e-06
-12.15	1.60324	2.84669e-06		-12.15	1.60324	3.19702e-06
-12.15	1.62753	1.94172e-06		-12.15	1.62753	2.31916e-06
-12.15	1.65182	1.40842e-06		-12.15	1.65182	1.73458e-06
-12.15	1.67611	1.08646e-06		-12.15	1.67611	1.32948e-06
-12.15	1.7004	8.72215e-07		-12.15	1.7004	1.03424e-06
-12.15	1.7247	7.10749e-07		-12.15	1.7247	8.09159e-07
-12.15	1.74899	5.78212e-07		-12.15	1.74899	6.32394e-07
-12.15	1.77328	4.65799e-07		-12.15	1.77328	4.91632e-07
-12.15	1.79757	3.70426e-07		-12.15	1.79757	3.79295e-07
-12.15	1.82186	2.90615e-07		-12.15	1.82186	2.90079e-07
-12.15	1.84615	2.25021e-07		-12.15	1.84615	2.19833e-07
-12.15	1.87044	1.72095e-07		-12.15	1.87044	1.65089e-07
-12.15	1.89474	1.30117e-07		-12.15	1.89474	1.22884e-07
-12.15	1.91903	9.73428e-08		-12.15	1.91903	9.06934e-08
-12.15	1.94332	7.21134e-08		-12.15	1.94332	6.63932e-08
-12.15	1.96761	5.29393e-08		-12.15	1.96761	4.82288e-08
-12.15	1.9919	3.85354e-08		-12.15	1.9919	3.47768e-08
-12.15	2.01619	2.78289e-08		-12.15	2.01619	2.49014e-08
-12.15	2.04049	1.99477e-08		-12.15	2.04049	1.77114e-08
-12.15	2.06478	1.41982e-08		-12.15	2.06478	1.25171e-08
-12.15	2.08907	1.00386e-08		-12.15	2.08907	8.79227e-09
-12.15	2.11336	7.05275e-09		-12.15	2.11336	6.13972e-09
-12.15	2.13765	4.92501e-09		-12.15	2.13765	4.26329e-09
-12.15	2.16194	3.41924e-09		-12.15	2.16194	2.94429e-09
-12.15	2.18623	2.36061e-09		-12.15	2.18623	2.02272e-09
-12.15	2.21053	1.62097e-09		-12.15	2.21053	1.38255e-09
-12.15	2.23482	1.10729e-09		-12.15	2.23482	9.40348e-10
-12.15	2.25911	7.52576e-10		-12.15	2.25911	6.36527e-10
-12.15	2.2834	5.08984e-10		-12.15	2.2834	4.28866e-10
-12.15	2.30769	3.42594e-10		-12.15	2.30769	2.87645e-10
-12.15	2.33198	2.29523e-10		-12.15	2.33198	1.92075e-10
-12.15	2.35628	1.53071e-10		-12.15	2.35628	1.27705e-10
-12.15	2.38057	1.01629e-10		-12.15	2.38057	8.45498e-11
-12.15	2.40486	6.718e-11		-12.15	2.40486	5.57471e-11
-12.15	2.42915	4.42178e-11		-12.15	2.42915	3.66081e-11
-12.15	2.45344	2.89816e-11		-12.15	2.45344	2.39448e-11
-12.15	2.47773	1.89166e-11		-12.15	2.47773	1.56012e-11
-12.15	2.50202	1.22968e-11		-12.15	2.50202	1.01264e-11
-12.15	2.52632	7.96147e-12		-12.15	2.52632	6.54825e-12
-12.15	2.55061	5.13419e-12		-12.15	2.55061	4.21893e-12
-12.15	2.5749	3.298e-12		-12.15	2.5749	2.7084e-12
-12.15	2.59919	2.11035e-12		-12.15	2.59919	1.73254e-12
-12.15	2.62348	1.34524e-12		-12.15	2.62348	1.10442e-12
-12.15	2.64777	8.54302e-13		-12.15	2.64777	7.01604e-13
-12.15	2.67206	5.40513e-13		-12.15	2.67206	4.44198e-13
-12.15	2.69636	3.40724e-13		-12.15	2.69636	2.80289e-13
-12.15	2.72065	2.14003e-13		-12.15	2.72065	1.76278e-13
-12.15	2.74494	1.33928e-13		-12.15	2.74494	1.10502e-13
-12.15	2.76923	8.35181e-14		-12.15	2.76923	6.90456e-14
-12.15	2.79352	5.1899e-14		-12.15	2.79352	4.30041e-14
-12.15	2.81781	3.21384e-14		-12.15	2.81781	2.66996e-14
-12.15	2.84211	1.98333e-14		-12.15	2.84211	1.65246e-14
-12.15	2.8664	1.21979e-14		-12.15	2.8664	1.01953e-14
-12.15	2.89069	7.47676e-15		-12.15	2.89069	6.27077e-15
-12.15	2.91498	4.56769e-15		-12.15	2.91498	3.84507e-15
-12.15	2.93927	2.78133e-15		-12.15	2.93927	2.35049e-15
-12.15	2.96356	1.6881e-15		-12.15	2.96356	1.43249e-15
-12.15	2.98785	1.0213e-15		-12.15	2.98785	8.70387e-16
-12.15	3.01215	6.15939e-16		-12.15	3.01215	5.27266e-16
-12.15	3.03644	3.70314e-16		-12.15	3.03644	3.18458e-16
-12.15	3.06073	2.21957e-16		-12.15	3.06073	1.91773e-16
-12.15	3.08502	1.32635e-16		-12.15	3.08502	1.15145e-16
-12.15	3.10931	7.90237e-17		-12.15	3.10931	6.89343e-17
-12.15	3.1336	4.6945e-17		-12.15	3.1336	4.11494e-17
-12.15	3.15789	2.78083e-17		-12.15	3.15789	2.4493e-17
-12.15	3.18219	1.64262e-17		-12.15	3.18219	1.45371e-17
-12.15	3.20648	9.67602e-18		-12.15	3.20648	8.60358e-18
-12.15	3.23077	5.68431e-18		-12.15	3.23077	5.07759e-18
-12.15	3.25506	3.33043e-18		-12.15	3.25506	2.98827e-18
-12.15	3.27935	1.9462e-18		-12.15	3.27935	1.75378e-18
-12.15	3.30364	1.13438e-18		-12.15	3.30364	1.02644e-18
-12.15	3.32794	6.59521e-19		-12.15	3.32794	5.99096e-19
-12.15	3.35223	3.8249e-19		-12.15	3.35223	3.4872e-19
-12.15	3.37652	2.21282e-19		-12.15	3.37652	2.02432e-19
-12.15	3.40081	1.2771e-19		-12.15	3.40081	1.17195e-19
-12.15	3.4251	7.35296e-20		-12.15	3.4251	6.76657e-20
-12.15	3.44939	4.22349e-20		-12.15	3.44939	3.89641e-20
-12.15	3.47368	2.42025e-20		-12.15	3.47368	2.23768e-20
-12.15	3.49798	1.38367e-20		-12.15	3.49798	1.28166e-20
-12.15	3.52227	7.8921e-21		-12.15	3.52227	7.32129e-21
-12.15	3.54656	4.49094e-21		-12.15	3.54656	4.17103e-21
-12.15	3.57085	2.54957e-21		-12.15	3.57085	2.36995e-21
-12.15	3.59514	1.44403e-21		-12.15	3.59514	1.34298e-21
-12.15	3.61943	8.15935e-22		-12.15	3.61943	7.58993e-22
-12.15	3.64372	4.59938e-22		-12.15	3.64372	4.27795e-22
-12.15	3.66802	2.5864e-22		-12.15	3.66802	2.40469e-22
-12.15	3.69231	1.45088e-22		-12.15	3.69231	1.34804e-22
-12.15	3.7166	8.11888e-23		-12.15	3.7166	7.5364e-23
-12.15	3.74089	4.53181e-23		-12.15	3.74089	4.20177e-23
-12.15	3.76518	2.52316e-23		-12.15	3.76518	2.33616e-23
-12.15	3.78947	1.40119e-23		-12.15	3.78947	1.2953e-23
-12.15	3.81377	7.76099e-24		-12.15	3.81377	7.1618e-24
-12.15	3.83806	4.2873e-24		-12.15	3.83806	3.94871e-24
-12.15	3.86235	2.36201e-24		-12.15	3.86235	2.171e-24
-12.15	3.88664	1.29776e-24		-12.15	3.88664	1.19022e-24
-12.15	3.91093	7.11063e-25		-12.15	3.91093	6.5066e-25
-12.15	3.93522	3.88513e-25		-12.15	3.93522	3.54672e-25
-12.15	3.95951	2.11676e-25		-12.15	3.95951	1.92771e-25
-12.15	3.98381	1.14998e-25		-12.15	3.98381	1.04469e-25
-12.15	4.0081	6.22951e-26		-12.15	4.0081	5.64496e-26
-12.15	4.03239	3.36468e-26		-12.15	4.03239	3.04124e-26
-12.15	4.05668	1.81196e-26		-12.15	4.05668	1.63362e-26
-12.15	4.08097	9.7288e-27		-12.15	4.08097	8.74898e-27
-12.15	4.10526	5.2079e-27		-12.15	4.10526	4.67154e-27
-12.15	4.12955	2.77939e-27		-12.15	4.12955	2.48687e-27
-12.15	4.15385	1.4788e-27		-12.15	4.15385	1.31987e-27
-12.15	4.17814	7.84398e-28		-12.15	4.17814	6.98373e-28
-12.15	4.20243	4.14781e-28		-12.15	4.20243	3.68397e-28
-12.15	4.22672	2.18651e-28		-12.15	4.22672	1.93737e-28
-12.15	4.25101	1.14902e-28		-12.15	4.25101	1.01571e-28
-12.15	4.2753	6.01918e-29		-12.15	4.2753	5.30869e-29
-12.15	4.2996	3.14325e-29		-12.15	4.2996	2.76602e-29
-12.15	4.32389	1.63623e-29		-12.15	4.32389	1.43671e-29
-12.15	4.34818	8.49041e-30		-12.15	4.34818	7.43924e-30
-12.15	4.37247	4.39166e-30		-12.15	4.37247	3.83995e-30
-12.15	4.39676	2.26432e-30		-12.15	4.39676	1.97587e-30
-12.15	4.42105	1.16373e-30		-12.15	4.42105	1.01349e-30
-12.15	4.44534	5.96173e-31		-12.15	4.44534	5.18217e-31
-12.15	4.46964	3.04431e-31		-12.15	4.46964	2.64135e-31
-12.15	4.49393	1.54954e-31		-12.15	4.49393	1.34203e-31
-12.15	4.51822	7.86153e-32		-12.15	4.51822	6.79694e-32
-12.15	4.54251	3.9756e-32		-12.15	4.54251	3.43146e-32
-12.15	4.5668	2.00394e-32		-12.15	4.5668	1.72686e-32
-12.15	4.59109	1.00682e-32		-12.15	4.59109	8.66245e-33
-12.15	4.61538	5.04195e-33		-12.15	4.61538	4.33143e-33
-12.15	4.63968	2.51667e-33		-12.15	4.63968	2.15886e-33
-12.15	4.66397	1.25208e-33		-12.15	4.66397	1.07255e-33
-12.15	4.68826	6.2089e-34		-12.15	4.68826	5.31138e-34
-12.15	4.71255	3.06881e-34		-12.15	4.71255	2.62176e-34
-12.15	4.73684	1.51181e-34		-12.15	4.73684	1.28994e-34
-12.15	4.76113	7.42327e-35		-12.15	4.76113	6.32615e-35
-12.15	4.78543	3.63296e-35		-12.15	4.78543	3.09241e-35
-12.15	4.80972	1.77212e-35		-12.15	4.80972	1.50675e-35
-12.15	4.83401	8.61573e-36		-12.15	4.83401	7.31757e-36
-12.15	4.8583	4.17498e-36		-12.15	4.8583	3.54223e-36
-12.15	4.88259	2.01641e-36		-12.15	4.88259	1.70909e-36
-12.15	4.90688	9.70653e-37		-12.15	4.90688	8.21927e-37
-12.15	4.93117	4.65703e-37		-12.15	4.93117	3.93983e-37
-12.15	4.95547	2.22696e-37		-12.15	4.95547	1.88233e-37
-12.15	4.97976	1.06138e-37		-12.15	4.97976	8.96369e-38
-12.15	5.00405	5.04184e-38		-12.15	5.00405	4.2545e-38
-12.15	5.02834	2.38704e-38		-12.15	5.02834	2.01271e-38
-12.15	5.05263	1.12638e-38		-12.15	5.05263	9.49031e-39
-12.15	5.07692	5.29736e-39		-12.15	5.07692	4.46012e-39
-12.15	5.10121	2.48306e-39		-12.15	5.10121	2.08918e-39
-12.15	5.12551	1.16002e-39		-12.15	5.12551	9.75371e-40
-12.15	5.1498	5.40121e-40		-12.15	5.1498	4.53864e-40
-12.15	5.17409	2.50649e-40		-12.15	5.17409	2.10495e-40
-12.15	5.19838	1.15928e-40		-12.15	5.19838	9.73005e-41
-12.15	5.22267	5.34385e-41		-12.15	5.22267	4.48277e-41
-12.15	5.24696	2.45509e-41		-12.15	5.24696	2.05842e-41
-12.15	5.27126	1.12415e-41		-12.15	5.27126	9.42057e-42
-12.15	5.29555	5.13006e-42		-12.15	5.29555	4.29708e-42
-12.15	5.31984	2.33327e-42		-12.15	5.31984	1.95354e-42
-12.15	5.34413	1.05766e-42		-12.15	5.34413	8.85159e-43
-12.15	5.36842	4.77827e-43		-12.15	5.36842	3.99734e-43
-12.15	5.39271	2.15146e-43		-12.15	5.39271	1.79916e-43
-12.15	5.417	9.65462e-44		-12.15	5.417	8.07076e-44
-12.15	5.4413	4.31792e-44		-12.15	5.4413	3.60833e-44
-12.15	5.46559	1.92465e-44		-12.15	5.46559	1.60784e-44
-12.15	5.48988	8.54997e-45		-12.15	5.48988	7.14045e-45
-12.15	5.51417	3.78542e-45		-12.15	5.51417	3.16046e-45
-12.15	5.53846	1.67031e-45		-12.15	5.53846	1.39417e-45
-12.15	5.56275	7.3454e-46		-12.15	5.56275	6.12951e-46
-12.15	5.58704	3.21934e-46		-12.15	5.58704	2.6858e-46
-12.15	5.61134	1.40621e-46		-12.15	5.61134	1.1729e-46
-12.15	5.63563	6.12163e-47		-12.15	5.63563	5.10491e-47
-12.15	5.65992	2.65592e-47		-12.15	5.65992	2.21438e-47
-12.15	5.68421	1.1484e-47		-12.15	5.68421	9.57311e-48
-12.15	5.7085	4.94881e-48		-12.15	5.7085	4.12467e-48
-12.15	5.73279	2.12539e-48		-12.15	5.73279	1.77117e-48
-12.15	5.75709	9.09716e-49		-12.15	5.75709	7.57994e-49
-12.15	5.78138	3.88062e-49		-12.15	5.78138	3.23299e-49
-12.15	5.80567	1.64977e-49		-12.15	5.80567	1.37428e-49
-12.15	5.82996	6.98995e-50		-12.15	5.82996	5.82209e-50
-12.15	5.85425	2.95155e-50		-12.15	5.85425	2.45818e-50
-12.15	5.87854	1.24209e-50		-12.15	5.87854	1.03437e-50
-12.15	5.90283	5.20932e-51		-12.15	5.90283	4.33783e-51
-12.15	5.92713	2.17738e-51		-12.15	5.92713	1.81299e-51
-12.15	5.95142	9.0701e-52		-12.15	5.95142	7.55174e-52
-12.15	5.97571	3.76542e-52		-12.15	5.97571	3.13492e-52
-12.15	6	1.5579e-52		-12.15	6	1.29698e-52
-12.1	0	0.0208		-12.1	0	0.00225
-12.1	0.02429	0.04573		-12.1	0.02429	0.00474
-12.1	0.04858	0.06407		-12.1	0.04858	0.00586
-12.1	0.07287	0.07686		-12.1	0.07287	0.00588
-12.1	0.09717	0.08548		-12.1	0.09717	0.00578
-12.1	0.12146	0.09006		-12.1	0.12146	0.00674
-12.1	0.14575	0.09064		-12.1	0.14575	0.00885
-12.1	0.17004	0.08759		-12.1	0.17004	0.01125
-12.1	0.19433	0.08173		-12.1	0.19433	0.01313
-12.1	0.21862	0.07424		-12.1	0.21862	0.01405
-12.1	0.24291	0.06645		-12.1	0.24291	0.01385
-12.1	0.26721	0.05938		-12.1	0.26721	0.01264
-12.1	0.2915	0.05342		-12.1	0.2915	0.01073
-12.1	0.31579	0.0482		-12.1	0.31579	0.00861
-12.1	0.34008	0.04299		-12.1	0.34008	0.00675
-12.1	0.36437	0.03718		-12.1	0.36437	0.0056
-12.1	0.38866	0.03069		-12.1	0.38866	0.00536
-12.1	0.41296	0.02411		-12.1	0.41296	0.00605
-12.1	0.43725	0.01885		-12.1	0.43725	0.00768
-12.1	0.46154	0.01692		-12.1	0.46154	0.01017
-12.1	0.48583	0.01878		-12.1	0.48583	0.01328
-12.1	0.51012	0.02241		-12.1	0.51012	0.01667
-12.1	0.53441	0.02594		-12.1	0.53441	0.01997
-12.1	0.5587	0.02856		-12.1	0.5587	0.02288
-12.1	0.583	0.03008		-12.1	0.583	0.02518
-12.1	0.60729	0.03061		-12.1	0.60729	0.02672
-12.1	0.63158	0.03039		-12.1	0.63158	0.02749
-12.1	0.65587	0.02966		-12.1	0.65587	0.02752
-12.1	0.68016	0.02863		-12.1	0.68016	0.02691
-12.1	0.70445	0.02741		-12.1	0.70445	0.02581
-12.1	0.72874	0.02606		-12.1	0.72874	0.02435
-12.1	0.75304	0.0246		-12.1	0.75304	0.02266
-12.1	0.77733	0.02301		-12.1	0.77733	0.02083
-12.1	0.80162	0.0213		-12.1	0.80162	0.01896
-12.1	0.82591	0.01949		-12.1	0.82591	0.0171
-12.1	0.8502	0.01763		-12.1	0.8502	0.01529
-12.1	0.87449	0.01575		-12.1	0.87449	0.01355
-12.1	0.89878	0.0139		-12.1	0.89878	0.01189
-12.1	0.92308	0.01213		-12.1	0.92308	0.01034
-12.1	0.94737	0.01047		-12.1	0.94737	0.00891
-12.1	0.97166	0.00893		-12.1	0.97166	0.00759
-12.1	0.99595	0.00754		-12.1	0.99595	0.0064
-12.1	1.02024	0.00629		-12.1	1.02024	0.00534
-12.1	1.04453	0.0052		-12.1	1.04453	0.00441
-12.1	1.06883	0.00425		-12.1	1.06883	0.0036
-12.1	1.09312	0.00343		-12.1	1.09312	0.0029
-12.1	1.11741	0.00275		-12.1	1.11741	0.00232
-12.1	1.1417	0.00217		-12.1	1.1417	0.00183
-12.1	1.16599	0.0017		-12.1	1.16599	0.00143
-12.1	1.19028	0.00132		-12.1	1.19028	0.00111
-12.1	1.21458	0.00101		-12.1	1.21458	0.000847651
-12.1	1.23887	0.000764126		-12.1	1.23887	0.000641878
-12.1	1.26316	0.000572781		-12.1	1.26316	0.000481014
-12.1	1.28745	0.000424737		-12.1	1.28745	0.000356738
-12.1	1.31174	0.000311548		-12.1	1.31174	0.000261836
-12.1	1.33603	0.000226017		-12.1	1.33603	0.000190192
-12.1	1.36032	0.000162129		-12.1	1.36032	0.000136716
-12.1	1.38461	0.000114958		-12.1	1.38461	9.7251e-05
-12.1	1.40891	8.05323e-05		-12.1	1.40891	6.84581e-05
-12.1	1.4332	5.57061e-05		-12.1	1.4332	4.76957e-05
-12.1	1.45749	3.80231e-05		-12.1	1.45749	3.29048e-05
-12.1	1.48178	2.55935e-05		-12.1	1.48178	2.25021e-05
-12.1	1.50607	1.69825e-05		-12.1	1.50607	1.52858e-05
-12.1	1.53036	1.11153e-05		-12.1	1.53036	1.03542e-05
-12.1	1.55466	7.1969e-06		-12.1	1.55466	7.03759e-06
-12.1	1.57895	4.64562e-06		-12.1	1.57895	4.84256e-06
-12.1	1.60324	3.03874e-06		-12.1	1.60324	3.40783e-06
-12.1	1.62753	2.06626e-06		-12.1	1.62753	2.47168e-06
-12.1	1.65182	1.49545e-06		-12.1	1.65182	1.84995e-06
-12.1	1.67611	1.15402e-06		-12.1	1.67611	1.4203e-06
-12.1	1.7004	9.28994e-07		-12.1	1.7004	1.10762e-06
-12.1	1.7247	7.59974e-07		-12.1	1.7247	8.69117e-07
-12.1	1.74899	6.20836e-07		-12.1	1.74899	6.81387e-07
-12.1	1.77328	5.02154e-07		-12.1	1.77328	5.31408e-07
-12.1	1.79757	4.00854e-07		-12.1	1.79757	4.11275e-07
-12.1	1.82186	3.15608e-07		-12.1	1.82186	3.15509e-07
-12.1	1.84615	2.45197e-07		-12.1	1.84615	2.39829e-07
-12.1	1.87044	1.88127e-07		-12.1	1.87044	1.80639e-07
-12.1	1.89474	1.4268e-07		-12.1	1.89474	1.3485e-07
-12.1	1.91903	1.07063e-07		-12.1	1.91903	9.98102e-08
-12.1	1.94332	7.95477e-08		-12.1	1.94332	7.32742e-08
-12.1	1.96761	5.8566e-08		-12.1	1.96761	5.33767e-08
-12.1	1.9919	4.27531e-08		-12.1	1.9919	3.85962e-08
-12.1	2.01619	3.09624e-08		-12.1	2.01619	2.7713e-08
-12.1	2.04049	2.22564e-08		-12.1	2.04049	1.97658e-08
-12.1	2.06478	1.5886e-08		-12.1	2.06478	1.40077e-08
-12.1	2.08907	1.12636e-08		-12.1	2.08907	9.86656e-09
-12.1	2.11336	7.9356e-09		-12.1	2.11336	6.90904e-09
-12.1	2.13765	5.55712e-09		-12.1	2.13765	4.81085e-09
-12.1	2.16194	3.869e-09		-12.1	2.16194	3.33172e-09
-12.1	2.18623	2.67869e-09		-12.1	2.18623	2.29531e-09
-12.1	2.21053	1.84463e-09		-12.1	2.21053	1.5733e-09
-12.1	2.23482	1.26368e-09		-12.1	2.23482	1.07312e-09
-12.1	2.25911	8.61343e-10		-12.1	2.25911	7.28469e-10
-12.1	2.2834	5.84235e-10		-12.1	2.2834	4.92221e-10
-12.1	2.30769	3.94391e-10		-12.1	2.30769	3.31091e-10
-12.1	2.33198	2.65001e-10		-12.1	2.33198	2.21728e-10
-12.1	2.35628	1.77253e-10		-12.1	2.35628	1.47851e-10
-12.1	2.38057	1.18035e-10		-12.1	2.38057	9.81758e-11
-12.1	2.40486	7.82589e-11		-12.1	2.40486	6.4923e-11
-12.1	2.42915	5.16655e-11		-12.1	2.42915	4.27608e-11
-12.1	2.45344	3.3966e-11		-12.1	2.45344	2.80532e-11
-12.1	2.47773	2.2238e-11		-12.1	2.47773	1.83333e-11
-12.1	2.50202	1.45005e-11		-12.1	2.50202	1.19359e-11
-12.1	2.52632	9.4174e-12		-12.1	2.52632	7.74204e-12
-12.1	2.55061	6.09211e-12		-12.1	2.55061	5.00346e-12
-12.1	2.5749	3.92568e-12		-12.1	2.5749	3.22203e-12
-12.1	2.59919	2.51997e-12		-12.1	2.59919	2.06755e-12
-12.1	2.62348	1.6115e-12		-12.1	2.62348	1.32213e-12
-12.1	2.64777	1.02669e-12		-12.1	2.64777	8.42579e-13
-12.1	2.67206	6.51691e-13		-12.1	2.67206	5.35158e-13
-12.1	2.69636	4.12151e-13		-12.1	2.69636	3.38773e-13
-12.1	2.72065	2.59717e-13		-12.1	2.72065	2.13751e-13
-12.1	2.74494	1.63076e-13		-12.1	2.74494	1.34431e-13
-12.1	2.76923	1.02034e-13		-12.1	2.76923	8.42743e-14
-12.1	2.79352	6.36181e-14		-12.1	2.79352	5.26634e-14
-12.1	2.81781	3.95287e-14		-12.1	2.81781	3.28061e-14
-12.1	2.84211	2.4477e-14		-12.1	2.84211	2.03724e-14
-12.1	2.8664	1.51054e-14		-12.1	2.8664	1.2612e-14
-12.1	2.89069	9.29085e-15		-12.1	2.89069	7.78373e-15
-12.1	2.91498	5.69563e-15		-12.1	2.91498	4.78922e-15
-12.1	2.93927	3.48024e-15		-12.1	2.93927	2.93781e-15
-12.1	2.96356	2.1197e-15		-12.1	2.96356	1.79669e-15
-12.1	2.98785	1.28694e-15		-12.1	2.98785	1.09552e-15
-12.1	3.01215	7.78895e-16		-12.1	3.01215	6.66e-16
-12.1	3.03644	4.69954e-16		-12.1	3.03644	4.03687e-16
-12.1	3.06073	2.82688e-16		-12.1	3.06073	2.43971e-16
-12.1	3.08502	1.69534e-16		-12.1	3.08502	1.47016e-16
-12.1	3.10931	1.01374e-16		-12.1	3.10931	8.8335e-17
-12.1	3.1336	6.0441e-17		-12.1	3.1336	5.29237e-17
-12.1	3.15789	3.59336e-17		-12.1	3.15789	3.16175e-17
-12.1	3.18219	2.13036e-17		-12.1	3.18219	1.88353e-17
-12.1	3.20648	1.25954e-17		-12.1	3.20648	1.11891e-17
-12.1	3.23077	7.42678e-18		-12.1	3.23077	6.62832e-18
-12.1	3.25506	4.36755e-18		-12.1	3.25506	3.91568e-18
-12.1	3.27935	2.56181e-18		-12.1	3.27935	2.30682e-18
-12.1	3.30364	1.49882e-18		-12.1	3.30364	1.35529e-18
-12.1	3.32794	8.74702e-19		-12.1	3.32794	7.9409e-19
-12.1	3.35223	5.09214e-19		-12.1	3.35223	4.64017e-19
-12.1	3.37652	2.95724e-19		-12.1	3.37652	2.70414e-19
-12.1	3.40081	1.7133e-19		-12.1	3.40081	1.57168e-19
-12.1	3.4251	9.90263e-20		-12.1	3.4251	9.11051e-20
-12.1	3.44939	5.7102e-20		-12.1	3.44939	5.26705e-20
-12.1	3.47368	3.28506e-20		-12.1	3.47368	3.03698e-20
-12.1	3.49798	1.88552e-20		-12.1	3.49798	1.7465e-20
-12.1	3.52227	1.07974e-20		-12.1	3.52227	1.00173e-20
-12.1	3.54656	6.16884e-21		-12.1	3.54656	5.73037e-21
-12.1	3.57085	3.51632e-21		-12.1	3.57085	3.2694e-21
-12.1	3.59514	1.9997e-21		-12.1	3.59514	1.86039e-21
-12.1	3.61943	1.13457e-21		-12.1	3.61943	1.05581e-21
-12.1	3.64372	6.42204e-22		-12.1	3.64372	5.97603e-22
-12.1	3.66802	3.62647e-22		-12.1	3.66802	3.37348e-22
-12.1	3.69231	2.04292e-22		-12.1	3.69231	1.89924e-22
-12.1	3.7166	1.14805e-22		-12.1	3.7166	1.06637e-22
-12.1	3.74089	6.43573e-23		-12.1	3.74089	5.97118e-23
-12.1	3.76518	3.59872e-23		-12.1	3.76518	3.33447e-23
-12.1	3.78947	2.00722e-23		-12.1	3.78947	1.85696e-23
-12.1	3.81377	1.11667e-23		-12.1	3.81377	1.03129e-23
-12.1	3.83806	6.19606e-24		-12.1	3.83806	5.7115e-24
-12.1	3.86235	3.4289e-24		-12.1	3.86235	3.15432e-24
-12.1	3.88664	1.89245e-24		-12.1	3.88664	1.73716e-24
-12.1	3.91093	1.04162e-24		-12.1	3.91093	9.53988e-25
-12.1	3.93522	5.71735e-25		-12.1	3.93522	5.22406e-25
-12.1	3.95951	3.12941e-25		-12.1	3.95951	2.85251e-25
-12.1	3.98381	1.70805e-25		-12.1	3.98381	1.55308e-25
-12.1	4.0081	9.29598e-26		-12.1	4.0081	8.43137e-26
-12.1	4.03239	5.04465e-26		-12.1	4.03239	4.56388e-26
-12.1	4.05668	2.72959e-26		-12.1	4.05668	2.46317e-26
-12.1	4.08097	1.47259e-26		-12.1	4.08097	1.32548e-26
-12.1	4.10526	7.92091e-27		-12.1	4.10526	7.11147e-27
-12.1	4.12955	4.24781e-27		-12.1	4.12955	3.80409e-27
-12.1	4.15385	2.27113e-27		-12.1	4.15385	2.02881e-27
-12.1	4.17814	1.21059e-27		-12.1	4.17814	1.07875e-27
-12.1	4.20243	6.43314e-28		-12.1	4.20243	5.71858e-28
-12.1	4.22672	3.4081e-28		-12.1	4.22672	3.02228e-28
-12.1	4.25101	1.79993e-28		-12.1	4.25101	1.59242e-28
-12.1	4.2753	9.47653e-29		-12.1	4.2753	8.36466e-29
-12.1	4.2996	4.97377e-29		-12.1	4.2996	4.38031e-29
-12.1	4.32389	2.60231e-29		-12.1	4.32389	2.28677e-29
-12.1	4.34818	1.35726e-29		-12.1	4.34818	1.19013e-29
-12.1	4.37247	7.05663e-30		-12.1	4.37247	6.17474e-30
-12.1	4.39676	3.65723e-30		-12.1	4.39676	3.19367e-30
-12.1	4.42105	1.88941e-30		-12.1	4.42105	1.64667e-30
-12.1	4.44534	9.73008e-31		-12.1	4.44534	8.46371e-31
-12.1	4.46964	4.99479e-31		-12.1	4.46964	4.33663e-31
-12.1	4.49393	2.55579e-31		-12.1	4.49393	2.21501e-31
-12.1	4.51822	1.30359e-31		-12.1	4.51822	1.1278e-31
-12.1	4.54251	6.62758e-32		-12.1	4.54251	5.72415e-32
-12.1	4.5668	3.35869e-32		-12.1	4.5668	2.89611e-32
-12.1	4.59109	1.69661e-32		-12.1	4.59109	1.46063e-32
-12.1	4.61538	8.54258e-33		-12.1	4.61538	7.34315e-33
-12.1	4.63968	4.28734e-33		-12.1	4.63968	3.67993e-33
-12.1	4.66397	2.14475e-33		-12.1	4.66397	1.83827e-33
-12.1	4.68826	1.06943e-33		-12.1	4.68826	9.15355e-34
-12.1	4.71255	5.31516e-34		-12.1	4.71255	4.54336e-34
-12.1	4.73684	2.63307e-34		-12.1	4.73684	2.24786e-34
-12.1	4.76113	1.30015e-34		-12.1	4.76113	1.10858e-34
-12.1	4.78543	6.39887e-35		-12.1	4.78543	5.44957e-35
-12.1	4.80972	3.13902e-35		-12.1	4.80972	2.67028e-35
-12.1	4.83401	1.53483e-35		-12.1	4.83401	1.30421e-35
-12.1	4.8583	7.48006e-36		-12.1	4.8583	6.34943e-36
-12.1	4.88259	3.63349e-36		-12.1	4.88259	3.08115e-36
-12.1	4.90688	1.7592e-36		-12.1	4.90688	1.49033e-36
-12.1	4.93117	8.48945e-37		-12.1	4.93117	7.18523e-37
-12.1	4.95547	4.08333e-37		-12.1	4.95547	3.45292e-37
-12.1	4.97976	1.95758e-37		-12.1	4.97976	1.65393e-37
-12.1	5.00405	9.35386e-38		-12.1	5.00405	7.89643e-38
-12.1	5.02834	4.45482e-38		-12.1	5.02834	3.75774e-38
-12.1	5.05263	2.11464e-38		-12.1	5.05263	1.78239e-38
-12.1	5.07692	1.00047e-38		-12.1	5.07692	8.42672e-39
-12.1	5.10121	4.7178e-39		-12.1	5.10121	3.97092e-39
-12.1	5.12551	2.21735e-39		-12.1	5.12551	1.86509e-39
-12.1	5.1498	1.03871e-39		-12.1	5.1498	8.73135e-40
-12.1	5.17409	4.84965e-40		-12.1	5.17409	4.07414e-40
-12.1	5.19838	2.25677e-40		-12.1	5.19838	1.8948e-40
-12.1	5.22267	1.0467e-40		-12.1	5.22267	8.78333e-41
-12.1	5.24696	4.83857e-41		-12.1	5.24696	4.05811e-41
-12.1	5.27126	2.22929e-41		-12.1	5.27126	1.86877e-41
-12.1	5.29555	1.0237e-41		-12.1	5.29555	8.57739e-42
-12.1	5.31984	4.68525e-42		-12.1	5.31984	3.9239e-42
-12.1	5.34413	2.13721e-42		-12.1	5.34413	1.78914e-42
-12.1	5.36842	9.71657e-43		-12.1	5.36842	8.13082e-43
-12.1	5.39271	4.40283e-43		-12.1	5.39271	3.68286e-43
-12.1	5.417	1.98839e-43		-12.1	5.417	1.66263e-43
-12.1	5.4413	8.95e-44		-12.1	5.4413	7.4811e-44
-12.1	5.46559	4.01507e-44		-12.1	5.46559	3.35501e-44
-12.1	5.48988	1.7952e-44		-12.1	5.48988	1.49961e-44
-12.1	5.51417	7.99982e-45		-12.1	5.51417	6.68064e-45
-12.1	5.53846	3.553e-45		-12.1	5.53846	2.96629e-45
-12.1	5.56275	1.57274e-45		-12.1	5.56275	1.31269e-45
-12.1	5.58704	6.93847e-46		-12.1	5.58704	5.78981e-46
-12.1	5.61134	3.05082e-46		-12.1	5.61134	2.54518e-46
-12.1	5.63563	1.33695e-46		-12.1	5.63563	1.11512e-46
-12.1	5.65992	5.83922e-47		-12.1	5.65992	4.86942e-47
-12.1	5.68421	2.54179e-47		-12.1	5.68421	2.11925e-47
-12.1	5.7085	1.10272e-47		-12.1	5.7085	9.1925e-48
-12.1	5.73279	4.768e-48		-12.1	5.73279	3.97405e-48
-12.1	5.75709	2.05469e-48		-12.1	5.75709	1.7123e-48
-12.1	5.78138	8.82466e-49		-12.1	5.78138	7.35314e-49
-12.1	5.80567	3.77737e-49		-12.1	5.80567	3.1471e-49
-12.1	5.82996	1.61147e-49		-12.1	5.82996	1.34243e-49
-12.1	5.85425	6.85159e-50		-12.1	5.85425	5.70714e-50
-12.1	5.87854	2.90336e-50		-12.1	5.87854	2.41817e-50
-12.1	5.90283	1.22616e-50		-12.1	5.90283	1.02117e-50
-12.1	5.92713	5.16098e-51		-12.1	5.92713	4.29784e-51
-12.1	5.95142	2.16498e-51		-12.1	5.95142	1.80279e-51
-12.1	5.97571	9.05131e-52		-12.1	5.97571	7.53664e-52
-12.1	6	3.77143e-52		-12.1	6	3.14015e-52
-12.05	0	0.0208		-12.05	0	0.00225
-12.05	0.02429	0.04573		-12.05	0.02429	0.00474
-12.05	0.04858	0.06408		-12.05	0.04858	0.00586
-12.05	0.07287	0.07688		-12.05	0.07287	0.00589
-12.05	0.09717	0.08552		-12.05	0.09717	0.00579
-12.05	0.12146	0.09013		-12.05	0.12146	0.00674
-12.05	0.14575	0.09073		-12.05	0.14575	0.00886
-12.05	0.17004	0.08771		-12.05	0.17004	0.01126
-12.05	0.19433	0.08188		-12.05	0.19433	0.01315
-12.05	0.21862	0.07442		-12.05	0.21862	0.01408
-12.05	0.24291	0.06664		-12.05	0.24291	0.01388
-12.05	0.26721	0.05959		-12.05	0.26721	0.01267
-12.05	0.2915	0.05365		-12.05	0.2915	0.01077
-12.05	0.31579	0.04844		-12.05	0.31579	0.00864
-12.05	0.34008	0.04323		-12.05	0.34008	0.00679
-12.05	0.36437	0.03742		-12.05	0.36437	0.00563
-12.05	0.38866	0.03092		-12.05	0.38866	0.00539
-12.05	0.41296	0.02432		-12.05	0.41296	0.00608
-12.05	0.43725	0.01905		-12.05	0.43725	0.00772
-12.05	0.46154	0.01712		-12.05	0.46154	0.01024
-12.05	0.48583	0.019		-12.05	0.48583	0.01338
-12.05	0.51012	0.02265		-12.05	0.51012	0.0168
-12.05	0.53441	0.02622		-12.05	0.53441	0.02015
-12.05	0.5587	0.02887		-12.05	0.5587	0.02311
-12.05	0.583	0.03043		-12.05	0.583	0.02545
-12.05	0.60729	0.03098		-12.05	0.60729	0.02704
-12.05	0.63158	0.03078		-12.05	0.63158	0.02783
-12.05	0.65587	0.03006		-12.05	0.65587	0.02789
-12.05	0.68016	0.02903		-12.05	0.68016	0.0273
-12.05	0.70445	0.02783		-12.05	0.70445	0.02621
-12.05	0.72874	0.02648		-12.05	0.72874	0.02475
-12.05	0.75304	0.02502		-12.05	0.75304	0.02305
-12.05	0.77733	0.02343		-12.05	0.77733	0.02122
-12.05	0.80162	0.02171		-12.05	0.80162	0.01934
-12.05	0.82591	0.01989		-12.05	0.82591	0.01746
-12.05	0.8502	0.01801		-12.05	0.8502	0.01563
-12.05	0.87449	0.01612		-12.05	0.87449	0.01386
-12.05	0.89878	0.01425		-12.05	0.89878	0.01218
-12.05	0.92308	0.01245		-12.05	0.92308	0.01061
-12.05	0.94737	0.01076		-12.05	0.94737	0.00915
-12.05	0.97166	0.00919		-12.05	0.97166	0.00781
-12.05	0.99595	0.00777		-12.05	0.99595	0.00659
-12.05	1.02024	0.00649		-12.05	1.02024	0.00551
-12.05	1.04453	0.00537		-12.05	1.04453	0.00455
-12.05	1.06883	0.0044		-12.05	1.06883	0.00372
-12.05	1.09312	0.00356		-12.05	1.09312	0.00301
-12.05	1.11741	0.00285		-12.05	1.11741	0.00241
-12.05	1.1417	0.00226		-12.05	1.1417	0.00191
-12.05	1.16599	0.00177		-12.05	1.16599	0.00149
-12.05	1.19028	0.00137		-12.05	1.19028	0.00116
-12.05	1.21458	0.00105		-12.05	1.21458	0.00088609
-12.05	1.23887	0.000800396		-12.05	1.23887	0.00067215
-12.05	1.26316	0.000601051		-12.05	1.26316	0.000504584
-12.05	1.28745	0.000446516		-12.05	1.28745	0.000374881
-12.05	1.31174	0.000328131		-12.05	1.31174	0.000275644
-12.05	1.33603	0.000238494		-12.05	1.33603	0.00020058
-12.05	1.36032	0.000171405		-12.05	1.36032	0.00014444
-12.05	1.38461	0.000121768		-12.05	1.38461	0.000102928
-12.05	1.40891	8.54674e-05		-12.05	1.40891	7.25794e-05
-12.05	1.4332	5.92331e-05		-12.05	1.4332	5.06508e-05
-12.05	1.45749	4.05062e-05		-12.05	1.45749	3.49969e-05
-12.05	1.48178	2.73131e-05		-12.05	1.48178	2.39647e-05
-12.05	1.50607	1.81518e-05		-12.05	1.50607	1.6296e-05
-12.05	1.53036	1.18945e-05		-12.05	1.53036	1.10451e-05
-12.05	1.55466	7.70491e-06		-12.05	1.55466	7.50772e-06
-12.05	1.57895	4.97005e-06		-12.05	1.57895	5.16392e-06
-12.05	1.60324	3.24376e-06		-12.05	1.60324	3.63178e-06
-12.05	1.62753	2.19846e-06		-12.05	1.62753	2.63345e-06
-12.05	1.65182	1.58722e-06		-12.05	1.65182	1.97223e-06
-12.05	1.67611	1.22506e-06		-12.05	1.67611	1.51666e-06
-12.05	1.7004	9.88846e-07		-12.05	1.7004	1.18567e-06
-12.05	1.7247	8.12133e-07		-12.05	1.7247	9.33101e-07
-12.05	1.74899	6.66251e-07		-12.05	1.74899	7.33857e-07
-12.05	1.77328	5.41089e-07		-12.05	1.77328	5.74161e-07
-12.05	1.79757	4.3359e-07		-12.05	1.79757	4.4577e-07
-12.05	1.82186	3.42606e-07		-12.05	1.82186	3.43033e-07
-12.05	1.84615	2.67073e-07		-12.05	1.84615	2.61541e-07
-12.05	1.87044	2.05573e-07		-12.05	1.87044	1.97577e-07
-12.05	1.89474	1.56395e-07		-12.05	1.89474	1.47924e-07
-12.05	1.91903	1.17707e-07		-12.05	1.91903	1.09801e-07
-12.05	1.94332	8.77138e-08		-12.05	1.94332	8.08366e-08
-12.05	1.96761	6.4765e-08		-12.05	1.96761	5.90507e-08
-12.05	1.9919	4.74134e-08		-12.05	1.9919	4.28178e-08
-12.05	2.01619	3.44347e-08		-12.05	2.01619	3.08295e-08
-12.05	2.04049	2.48221e-08		-12.05	2.04049	2.20493e-08
-12.05	2.06478	1.77671e-08		-12.05	2.06478	1.56692e-08
-12.05	2.08907	1.26326e-08		-12.05	2.08907	1.10674e-08
-12.05	2.11336	8.92505e-09		-12.05	2.11336	7.77135e-09
-12.05	2.13765	6.26757e-09		-12.05	2.13765	5.42631e-09
-12.05	2.16194	4.37592e-09		-12.05	2.16194	3.76843e-09
-12.05	2.18623	3.03822e-09		-12.05	2.18623	2.60342e-09
-12.05	2.21053	2.09816e-09		-12.05	2.21053	1.78951e-09
-12.05	2.23482	1.44147e-09		-12.05	2.23482	1.22404e-09
-12.05	2.25911	9.85343e-10		-12.05	2.25911	8.33281e-10
-12.05	2.2834	6.70272e-10		-12.05	2.2834	5.64651e-10
-12.05	2.30769	4.53786e-10		-12.05	2.30769	3.80903e-10
-12.05	2.33198	3.05802e-10		-12.05	2.33198	2.55824e-10
-12.05	2.35628	2.05147e-10		-12.05	2.35628	1.71084e-10
-12.05	2.38057	1.37015e-10		-12.05	2.38057	1.13936e-10
-12.05	2.40486	9.11142e-11		-12.05	2.40486	7.55673e-11
-12.05	2.42915	6.03334e-11		-12.05	2.42915	4.99194e-11
-12.05	2.45344	3.97846e-11		-12.05	2.45344	3.28475e-11
-12.05	2.47773	2.6127e-11		-12.05	2.47773	2.15311e-11
-12.05	2.50202	1.70887e-11		-12.05	2.50202	1.40603e-11
-12.05	2.52632	1.11327e-11		-12.05	2.52632	9.14787e-12
-12.05	2.55061	7.22424e-12		-12.05	2.55061	5.93019e-12
-12.05	2.5749	4.66984e-12		-12.05	2.5749	3.83063e-12
-12.05	2.59919	3.00715e-12		-12.05	2.59919	2.46575e-12
-12.05	2.62348	1.92918e-12		-12.05	2.62348	1.58172e-12
-12.05	2.64777	1.23303e-12		-12.05	2.64777	1.0112e-12
-12.05	2.67206	7.852e-13		-12.05	2.67206	6.44303e-13
-12.05	2.69636	4.98204e-13		-12.05	2.69636	4.09175e-13
-12.05	2.72065	3.14973e-13		-12.05	2.72065	2.59007e-13
-12.05	2.74494	1.98425e-13		-12.05	2.74494	1.63424e-13
-12.05	2.76923	1.24564e-13		-12.05	2.76923	1.02786e-13
-12.05	2.79352	7.79253e-14		-12.05	2.79352	6.4444e-14
-12.05	2.81781	4.85815e-14		-12.05	2.81781	4.02784e-14
-12.05	2.84211	3.01847e-14		-12.05	2.84211	2.50967e-14
-12.05	2.8664	1.86914e-14		-12.05	2.8664	1.55892e-14
-12.05	2.89069	1.15359e-14		-12.05	2.89069	9.65397e-15
-12.05	2.91498	7.09635e-15		-12.05	2.91498	5.96034e-15
-12.05	2.93927	4.35119e-15		-12.05	2.93927	3.66884e-15
-12.05	2.96356	2.65943e-15		-12.05	2.96356	2.25158e-15
-12.05	2.98785	1.6203e-15		-12.05	2.98785	1.3777e-15
-12.05	3.01215	9.84116e-16		-12.05	3.01215	8.40505e-16
-12.05	3.03644	5.95884e-16		-12.05	3.03644	5.11272e-16
-12.05	3.06073	3.59717e-16		-12.05	3.06073	3.10097e-16
-12.05	3.08502	2.16503e-16		-12.05	3.08502	1.87537e-16
-12.05	3.10931	1.29926e-16		-12.05	3.10931	1.13091e-16
-12.05	3.1336	7.77449e-17		-12.05	3.1336	6.80028e-17
-12.05	3.15789	4.63893e-17		-12.05	3.15789	4.07753e-17
-12.05	3.18219	2.7603e-17		-12.05	3.18219	2.43807e-17
-12.05	3.20648	1.63798e-17		-12.05	3.20648	1.45372e-17
-12.05	3.23077	9.69384e-18		-12.05	3.23077	8.64398e-18
-12.05	3.25506	5.72192e-18		-12.05	3.25506	5.12568e-18
-12.05	3.27935	3.36873e-18		-12.05	3.27935	3.03112e-18
-12.05	3.30364	1.9783e-18		-12.05	3.30364	1.78762e-18
-12.05	3.32794	1.15888e-18		-12.05	3.32794	1.05143e-18
-12.05	3.35223	6.77205e-19		-12.05	3.35223	6.16765e-19
-12.05	3.37652	3.94782e-19		-12.05	3.37652	3.60831e-19
-12.05	3.40081	2.29597e-19		-12.05	3.40081	2.10541e-19
-12.05	3.4251	1.33216e-19		-12.05	3.4251	1.22525e-19
-12.05	3.44939	7.71152e-20		-12.05	3.44939	7.11166e-20
-12.05	3.47368	4.45375e-20		-12.05	3.47368	4.11698e-20
-12.05	3.49798	2.56638e-20		-12.05	3.49798	2.37712e-20
-12.05	3.52227	1.47546e-20		-12.05	3.52227	1.36895e-20
-12.05	3.54656	8.46343e-21		-12.05	3.54656	7.86305e-21
-12.05	3.57085	4.8437e-21		-12.05	3.57085	4.50463e-21
-12.05	3.59514	2.76577e-21		-12.05	3.59514	2.57389e-21
-12.05	3.61943	1.57563e-21		-12.05	3.61943	1.46683e-21
-12.05	3.64372	8.95547e-22		-12.05	3.64372	8.33735e-22
-12.05	3.66802	5.07814e-22		-12.05	3.66802	4.72638e-22
-12.05	3.69231	2.87272e-22		-12.05	3.69231	2.67225e-22
-12.05	3.7166	1.62121e-22		-12.05	3.7166	1.50684e-22
-12.05	3.74089	9.12704e-23		-12.05	3.74089	8.47408e-23
-12.05	3.76518	5.12565e-23		-12.05	3.76518	4.75278e-23
-12.05	3.78947	2.87132e-23		-12.05	3.78947	2.65843e-23
-12.05	3.81377	1.60439e-23		-12.05	3.81377	1.48292e-23
-12.05	3.83806	8.94166e-24		-12.05	3.83806	8.24929e-24
-12.05	3.86235	4.97038e-24		-12.05	3.86235	4.57631e-24
-12.05	3.88664	2.75555e-24		-12.05	3.88664	2.53166e-24
-12.05	3.91093	1.52355e-24		-12.05	3.91093	1.39662e-24
-12.05	3.93522	8.40078e-25		-12.05	3.93522	7.68293e-25
-12.05	3.95951	4.61936e-25		-12.05	3.95951	4.21447e-25
-12.05	3.98381	2.53296e-25		-12.05	3.98381	2.30526e-25
-12.05	4.0081	1.38499e-25		-12.05	4.0081	1.25733e-25
-12.05	4.03239	7.55127e-26		-12.05	4.03239	6.83787e-26
-12.05	4.05668	4.10524e-26		-12.05	4.05668	3.70793e-26
-12.05	4.08097	2.22531e-26		-12.05	4.08097	2.00481e-26
-12.05	4.10526	1.20271e-26		-12.05	4.10526	1.08078e-26
-12.05	4.12955	6.48105e-27		-12.05	4.12955	5.80923e-27
-12.05	4.15385	3.48201e-27		-12.05	4.15385	3.11323e-27
-12.05	4.17814	1.86512e-27		-12.05	4.17814	1.66344e-27
-12.05	4.20243	9.96017e-28		-12.05	4.20243	8.86141e-28
-12.05	4.22672	5.30277e-28		-12.05	4.22672	4.70643e-28
-12.05	4.25101	2.81454e-28		-12.05	4.25101	2.49211e-28
-12.05	4.2753	1.48927e-28		-12.05	4.2753	1.31561e-28
-12.05	4.2996	7.85591e-29		-12.05	4.2996	6.92408e-29
-12.05	4.32389	4.13113e-29		-12.05	4.32389	3.63305e-29
-12.05	4.34818	2.16564e-29		-12.05	4.34818	1.90042e-29
-12.05	4.37247	1.13173e-29		-12.05	4.37247	9.9104e-30
-12.05	4.39676	5.89571e-30		-12.05	4.39676	5.15221e-30
-12.05	4.42105	3.06168e-30		-12.05	4.42105	2.67025e-30
-12.05	4.44534	1.58493e-30		-12.05	4.44534	1.37963e-30
-12.05	4.46964	8.17873e-31		-12.05	4.46964	7.10594e-31
-12.05	4.49393	4.20709e-31		-12.05	4.49393	3.6486e-31
-12.05	4.51822	2.15722e-31		-12.05	4.51822	1.86755e-31
-12.05	4.54251	1.10261e-31		-12.05	4.54251	9.52926e-32
-12.05	4.5668	5.61773e-32		-12.05	4.5668	4.84709e-32
-12.05	4.59109	2.85305e-32		-12.05	4.59109	2.45774e-32
-12.05	4.61538	1.44432e-32		-12.05	4.61538	1.24228e-32
-12.05	4.63968	7.28825e-33		-12.05	4.63968	6.25941e-33
-12.05	4.66397	3.66594e-33		-12.05	4.66397	3.14391e-33
-12.05	4.68826	1.83801e-33		-12.05	4.68826	1.57409e-33
-12.05	4.71255	9.18561e-34		-12.05	4.71255	7.85615e-34
-12.05	4.73684	4.57578e-34		-12.05	4.73684	3.90847e-34
-12.05	4.76113	2.27205e-34		-12.05	4.76113	1.9383e-34
-12.05	4.78543	1.12451e-34		-12.05	4.78543	9.58177e-35
-12.05	4.80972	5.54753e-35		-12.05	4.80972	4.72153e-35
-12.05	4.83401	2.72789e-35		-12.05	4.83401	2.31915e-35
-12.05	4.8583	1.33703e-35		-12.05	4.8583	1.13549e-35
-12.05	4.88259	6.53198e-36		-12.05	4.88259	5.54165e-36
-12.05	4.90688	3.18078e-36		-12.05	4.90688	2.69588e-36
-12.05	4.93117	1.54385e-36		-12.05	4.93117	1.30726e-36
-12.05	4.95547	7.46899e-37		-12.05	4.95547	6.31865e-37
-12.05	4.97976	3.60163e-37		-12.05	4.97976	3.04427e-37
-12.05	5.00405	1.73108e-37		-12.05	5.00405	1.46197e-37
-12.05	5.02834	8.29307e-38		-12.05	5.02834	6.99825e-38
-12.05	5.05263	3.95996e-38		-12.05	5.05263	3.33912e-38
-12.05	5.07692	1.88471e-38		-12.05	5.07692	1.58806e-38
-12.05	5.10121	8.94074e-39		-12.05	5.10121	7.52817e-39
-12.05	5.12551	4.22744e-39		-12.05	5.12551	3.55714e-39
-12.05	5.1498	1.9923e-39		-12.05	5.1498	1.67533e-39
-12.05	5.17409	9.35849e-40		-12.05	5.17409	7.86472e-40
-12.05	5.19838	4.38155e-40		-12.05	5.19838	3.68003e-40
-12.05	5.22267	2.04466e-40		-12.05	5.22267	1.71633e-40
-12.05	5.24696	9.51009e-41		-12.05	5.24696	7.97871e-41
-12.05	5.27126	4.40877e-41		-12.05	5.27126	3.69695e-41
-12.05	5.29555	2.03712e-41		-12.05	5.29555	1.70739e-41
-12.05	5.31984	9.38177e-42		-12.05	5.31984	7.8596e-42
-12.05	5.34413	4.30644e-42		-12.05	5.34413	3.60615e-42
-12.05	5.36842	1.97023e-42		-12.05	5.36842	1.64916e-42
-12.05	5.39271	8.98423e-43		-12.05	5.39271	7.51715e-43
-12.05	5.417	4.08327e-43		-12.05	5.417	3.41521e-43
-12.05	5.4413	1.84969e-43		-12.05	5.4413	1.54651e-43
-12.05	5.46559	8.35124e-44		-12.05	5.46559	6.98008e-44
-12.05	5.48988	3.75807e-44		-12.05	5.48988	3.14005e-44
-12.05	5.51417	1.68554e-44		-12.05	5.51417	1.40793e-44
-12.05	5.53846	7.53483e-45		-12.05	5.53846	6.29205e-45
-12.05	5.56275	3.35712e-45		-12.05	5.56275	2.80266e-45
-12.05	5.58704	1.4908e-45		-12.05	5.58704	1.24427e-45
-12.05	5.61134	6.59824e-46		-12.05	5.61134	5.5058e-46
-12.05	5.63563	2.91068e-46		-12.05	5.63563	2.42824e-46
-12.05	5.65992	1.27973e-46		-12.05	5.65992	1.0674e-46
-12.05	5.68421	5.60785e-47		-12.05	5.68421	4.6765e-47
-12.05	5.7085	2.44924e-47		-12.05	5.7085	2.0421e-47
-12.05	5.73279	1.06615e-47		-12.05	5.73279	8.8878e-48
-12.05	5.75709	4.62553e-48		-12.05	5.75709	3.85541e-48
-12.05	5.78138	2.00012e-48		-12.05	5.78138	1.66688e-48
-12.05	5.80567	8.61995e-49		-12.05	5.80567	7.18284e-49
-12.05	5.82996	3.70259e-49		-12.05	5.82996	3.08493e-49
-12.05	5.85425	1.5851e-49		-12.05	5.85425	1.32053e-49
-12.05	5.87854	6.76332e-50		-12.05	5.87854	5.63391e-50
-12.05	5.90283	2.87616e-50		-12.05	5.90283	2.39566e-50
-12.05	5.92713	1.21904e-50		-12.05	5.92713	1.0153e-50
-12.05	5.95142	5.14956e-51		-12.05	5.95142	4.28861e-51
-12.05	5.97571	2.16806e-51		-12.05	5.97571	1.80548e-51
-12.05	6	9.0975e-52		-12.05	6	7.57564e-52
-12	0	0.0208		-12	0	0.00225
-12	0.02429	0.04574		-12	0.02429	0.00474
-12	0.04858	0.06408		-12	0.04858	0.00586
-12	0.07287	0.0769		-12	0.07287	0.00589
-12	0.09717	0.08556		-12	0.09717	0.00579
-12	0.12146	0.09019		-12	0.12146	0.00675
-12	0.14575	0.09083		-12	0.14575	0.00887
-12	0.17004	0.08783		-12	0.17004	0.01128
-12	0.19433	0.08203		-12	0.19433	0.01317
-12	0.21862	0.07459		-12	0.21862	0.01411
-12	0.24291	0.06684		-12	0.24291	0.01392
-12	0.26721	0.05981		-12	0.26721	0.01271
-12	0.2915	0.05387		-12	0.2915	0.01081
-12	0.31579	0.04868		-12	0.31579	0.00868
-12	0.34008	0.04348		-12	0.34008	0.00682
-12	0.36437	0.03766		-12	0.36437	0.00567
-12	0.38866	0.03115		-12	0.38866	0.00542
-12	0.41296	0.02454		-12	0.41296	0.00612
-12	0.43725	0.01926		-12	0.43725	0.00777
-12	0.46154	0.01732		-12	0.46154	0.0103
-12	0.48583	0.01921		-12	0.48583	0.01348
-12	0.51012	0.02289		-12	0.51012	0.01694
-12	0.53441	0.0265		-12	0.53441	0.02033
-12	0.5587	0.02919		-12	0.5587	0.02334
-12	0.583	0.03078		-12	0.583	0.02572
-12	0.60729	0.03136		-12	0.60729	0.02735
-12	0.63158	0.03117		-12	0.63158	0.02819
-12	0.65587	0.03046		-12	0.65587	0.02827
-12	0.68016	0.02945		-12	0.68016	0.0277
-12	0.70445	0.02825		-12	0.70445	0.02662
-12	0.72874	0.02691		-12	0.72874	0.02516
-12	0.75304	0.02545		-12	0.75304	0.02345
-12	0.77733	0.02385		-12	0.77733	0.02161
-12	0.80162	0.02213		-12	0.80162	0.01972
-12	0.82591	0.02031		-12	0.82591	0.01782
-12	0.8502	0.01841		-12	0.8502	0.01597
-12	0.87449	0.01649		-12	0.87449	0.01418
-12	0.89878	0.0146		-12	0.89878	0.01248
-12	0.92308	0.01277		-12	0.92308	0.01088
-12	0.94737	0.01105		-12	0.94737	0.0094
-12	0.97166	0.00945		-12	0.97166	0.00803
-12	0.99595	0.008		-12	0.99595	0.00679
-12	1.02024	0.0067		-12	1.02024	0.00568
-12	1.04453	0.00555		-12	1.04453	0.00471
-12	1.06883	0.00455		-12	1.06883	0.00385
-12	1.09312	0.00369		-12	1.09312	0.00312
-12	1.11741	0.00296		-12	1.11741	0.0025
-12	1.1417	0.00235		-12	1.1417	0.00198
-12	1.16599	0.00185		-12	1.16599	0.00155
-12	1.19028	0.00143		-12	1.19028	0.00121
-12	1.21458	0.0011		-12	1.21458	0.000926148
-12	1.23887	0.000838272		-12	1.23887	0.000703754
-12	1.26316	0.000630627		-12	1.26316	0.000529234
-12	1.28745	0.000469343		-12	1.28745	0.00039389
-12	1.31174	0.000345545		-12	1.31174	0.000290136
-12	1.33603	0.000251622		-12	1.33603	0.000211503
-12	1.36032	0.000181184		-12	1.36032	0.000152578
-12	1.38461	0.000128962		-12	1.38461	0.000108919
-12	1.40891	9.06907e-05		-12	1.40891	7.69371e-05
-12	1.4332	6.29735e-05		-12	1.4332	5.3781e-05
-12	1.45749	4.3145e-05		-12	1.45749	3.72169e-05
-12	1.48178	2.91443e-05		-12	1.48178	2.55189e-05
-12	1.50607	1.93995e-05		-12	1.50607	1.73709e-05
-12	1.53036	1.27274e-05		-12	1.53036	1.17808e-05
-12	1.55466	8.24856e-06		-12	1.55466	8.00838e-06
-12	1.57895	5.31726e-06		-12	1.57895	5.50586e-06
-12	1.60324	3.46266e-06		-12	1.60324	3.86966e-06
-12	1.62753	2.33881e-06		-12	1.62753	2.80496e-06
-12	1.65182	1.68395e-06		-12	1.65182	2.10178e-06
-12	1.67611	1.29969e-06		-12	1.67611	1.61884e-06
-12	1.7004	1.05188e-06		-12	1.7004	1.26865e-06
-12	1.7247	8.67354e-07		-12	1.7247	1.00134e-06
-12	1.74899	7.14606e-07		-12	1.74899	7.90023e-07
-12	1.77328	5.82761e-07		-12	1.77328	6.20092e-07
-12	1.79757	4.6879e-07		-12	1.79757	4.82962e-07
-12	1.82186	3.71758e-07		-12	1.82186	3.7281e-07
-12	1.84615	2.90782e-07		-12	1.84615	2.85107e-07
-12	1.87044	2.24546e-07		-12	1.87044	2.16019e-07
-12	1.89474	1.7136e-07		-12	1.89474	1.62202e-07
-12	1.91903	1.29359e-07		-12	1.91903	1.20744e-07
-12	1.94332	9.668e-08		-12	1.94332	8.91445e-08
-12	1.96761	7.15917e-08		-12	1.96761	6.53019e-08
-12	1.9919	5.25606e-08		-12	1.9919	4.74822e-08
-12	2.01619	3.82807e-08		-12	2.01619	3.42824e-08
-12	2.04049	2.7672e-08		-12	2.04049	2.45865e-08
-12	2.06478	1.98624e-08		-12	2.06478	1.75204e-08
-12	2.08907	1.41619e-08		-12	2.08907	1.2409e-08
-12	2.11336	1.00335e-08		-12	2.11336	8.73747e-09
-12	2.13765	7.06568e-09		-12	2.13765	6.11778e-09
-12	2.16194	4.947e-09		-12	2.16194	4.26043e-09
-12	2.18623	3.4444e-09		-12	2.18623	2.95153e-09
-12	2.21053	2.3854e-09		-12	2.21053	2.03447e-09
-12	2.23482	1.64346e-09		-12	2.23482	1.39551e-09
-12	2.25911	1.12664e-09		-12	2.25911	9.52705e-10
-12	2.2834	7.68592e-10		-12	2.2834	6.47414e-10
-12	2.30769	5.21858e-10		-12	2.30769	4.37984e-10
-12	2.33198	3.527e-10		-12	2.33198	2.9501e-10
-12	2.35628	2.37303e-10		-12	2.35628	1.97862e-10
-12	2.38057	1.58959e-10		-12	2.38057	1.32154e-10
-12	2.40486	1.06022e-10		-12	2.40486	8.7908e-11
-12	2.42915	7.04154e-11		-12	2.42915	5.82435e-11
-12	2.45344	4.6573e-11		-12	2.45344	3.8439e-11
-12	2.47773	3.06781e-11		-12	2.47773	2.52719e-11
-12	2.50202	2.01269e-11		-12	2.50202	1.6553e-11
-12	2.52632	1.31525e-11		-12	2.52632	1.08024e-11
-12	2.55061	8.5614e-12		-12	2.55061	7.02419e-12
-12	2.5749	5.55153e-12		-12	2.5749	4.55129e-12
-12	2.59919	3.5862e-12		-12	2.59919	2.93874e-12
-12	2.62348	2.30797e-12		-12	2.62348	1.89103e-12
-12	2.64777	1.47985e-12		-12	2.64777	1.21275e-12
-12	2.67206	9.45412e-13		-12	2.67206	7.75178e-13
-12	2.69636	6.01804e-13		-12	2.69636	4.93864e-13
-12	2.72065	3.81714e-13		-12	2.72065	3.13622e-13
-12	2.74494	2.41261e-13		-12	2.74494	1.98526e-13
-12	2.76923	1.51957e-13		-12	2.76923	1.25272e-13
-12	2.79352	9.53789e-14		-12	2.79352	7.88009e-14
-12	2.81781	5.96623e-14		-12	2.81781	4.94152e-14
-12	2.84211	3.71946e-14		-12	2.84211	3.08925e-14
-12	2.8664	2.31105e-14		-12	2.8664	1.9254e-14
-12	2.89069	1.4312e-14		-12	2.89069	1.1964e-14
-12	2.91498	8.83439e-15		-12	2.91498	7.41178e-15
-12	2.93927	5.43563e-15		-12	2.93927	4.57797e-15
-12	2.96356	3.3338e-15		-12	2.96356	2.81926e-15
-12	2.98785	2.03828e-15		-12	2.98785	1.73108e-15
-12	3.01215	1.24234e-15		-12	3.01215	1.05981e-15
-12	3.03644	7.54898e-16		-12	3.03644	6.46954e-16
-12	3.06073	4.57329e-16		-12	3.06073	3.9379e-16
-12	3.08502	2.76237e-16		-12	3.08502	2.39006e-16
-12	3.10931	1.66367e-16		-12	3.10931	1.44649e-16
-12	3.1336	9.99099e-17		-12	3.1336	8.72958e-17
-12	3.15789	5.9831e-17		-12	3.15789	5.25351e-17
-12	3.18219	3.57308e-17		-12	3.18219	3.15279e-17
-12	3.20648	2.12805e-17		-12	3.20648	1.88685e-17
-12	3.23077	1.26405e-17		-12	3.23077	1.12613e-17
-12	3.25506	7.48877e-18		-12	3.25506	6.70274e-18
-12	3.27935	4.42533e-18		-12	3.27935	3.9787e-18
-12	3.30364	2.60849e-18		-12	3.30364	2.35539e-18
-12	3.32794	1.53377e-18		-12	3.32794	1.39067e-18
-12	3.35223	8.99659e-19		-12	3.35223	8.18908e-19
-12	3.37652	5.26454e-19		-12	3.37652	4.80949e-19
-12	3.40081	3.07342e-19		-12	3.40081	2.81724e-19
-12	3.4251	1.7901e-19		-12	3.4251	1.64594e-19
-12	3.44939	1.04025e-19		-12	3.44939	9.59124e-20
-12	3.47368	6.03129e-20		-12	3.47368	5.57453e-20
-12	3.49798	3.48902e-20		-12	3.49798	3.23161e-20
-12	3.52227	2.01382e-20		-12	3.52227	1.86855e-20
-12	3.54656	1.15975e-20		-12	3.54656	1.07763e-20
-12	3.57085	6.66399e-21		-12	3.57085	6.19886e-21
-12	3.59514	3.82054e-21		-12	3.59514	3.55656e-21
-12	3.61943	2.1854e-21		-12	3.61943	2.03526e-21
-12	3.64372	1.24723e-21		-12	3.64372	1.16167e-21
-12	3.66802	7.10166e-22		-12	3.66802	6.61314e-22
-12	3.69231	4.03423e-22		-12	3.69231	3.75487e-22
-12	3.7166	2.28631e-22		-12	3.7166	2.12637e-22
-12	3.74089	1.29261e-22		-12	3.74089	1.20097e-22
-12	3.76518	7.29035e-23		-12	3.76518	6.76497e-23
-12	3.78947	4.10163e-23		-12	3.78947	3.80046e-23
-12	3.81377	2.30185e-23		-12	3.81377	2.12929e-23
-12	3.83806	1.28852e-23		-12	3.83806	1.18975e-23
-12	3.86235	7.19428e-24		-12	3.86235	6.62961e-24
-12	3.88664	4.00631e-24		-12	3.88664	3.68405e-24
-12	3.91093	2.22509e-24		-12	3.91093	2.04155e-24
-12	3.93522	1.23248e-24		-12	3.93522	1.12819e-24
-12	3.95951	6.80812e-25		-12	3.95951	6.21711e-25
-12	3.98381	3.75037e-25		-12	3.98381	3.41638e-25
-12	4.0081	2.06018e-25		-12	4.0081	1.87202e-25
-12	4.03239	1.12852e-25		-12	4.03239	1.02285e-25
-12	4.05668	6.16412e-26		-12	4.05668	5.57268e-26
-12	4.08097	3.35722e-26		-12	4.08097	3.02733e-26
-12	4.10526	1.82315e-26		-12	4.10526	1.63981e-26
-12	4.12955	9.87171e-27		-12	4.12955	8.85636e-27
-12	4.15385	5.32937e-27		-12	4.15385	4.76915e-27
-12	4.17814	2.86856e-27		-12	4.17814	2.56062e-27
-12	4.20243	1.53939e-27		-12	4.20243	1.37076e-27
-12	4.22672	8.23616e-28		-12	4.22672	7.31613e-28
-12	4.25101	4.3932e-28		-12	4.25101	3.89317e-28
-12	4.2753	2.33621e-28		-12	4.2753	2.06548e-28
-12	4.2996	1.23855e-28		-12	4.2996	1.09251e-28
-12	4.32389	6.54598e-29		-12	4.32389	5.76129e-29
-12	4.34818	3.44901e-29		-12	4.34818	3.02896e-29
-12	4.37247	1.81162e-29		-12	4.37247	1.58761e-29
-12	4.39676	9.4861e-30		-12	4.39676	8.29598e-30
-12	4.42105	4.95167e-30		-12	4.42105	4.32175e-30
-12	4.44534	2.57665e-30		-12	4.44534	2.24448e-30
-12	4.46964	1.33658e-30		-12	4.46964	1.16208e-30
-12	4.49393	6.91145e-31		-12	4.49393	5.99805e-31
-12	4.51822	3.56264e-31		-12	4.51822	3.08632e-31
-12	4.54251	1.83063e-31		-12	4.54251	1.58315e-31
-12	4.5668	9.37679e-32		-12	4.5668	8.09566e-32
-12	4.59109	4.78773e-32		-12	4.59109	4.12694e-32
-12	4.61538	2.43682e-32		-12	4.61538	2.09723e-32
-12	4.63968	1.23633e-32		-12	4.63968	1.06244e-32
-12	4.66397	6.25258e-33		-12	4.66397	5.36536e-33
-12	4.68826	3.15208e-33		-12	4.68826	2.70103e-33
-12	4.71255	1.58397e-33		-12	4.71255	1.35547e-33
-12	4.73684	7.93421e-34		-12	4.73684	6.78083e-34
-12	4.76113	3.96158e-34		-12	4.76113	3.38145e-34
-12	4.78543	1.97169e-34		-12	4.78543	1.68093e-34
-12	4.80972	9.78165e-35		-12	4.80972	8.32947e-35
-12	4.83401	4.83714e-35		-12	4.83401	4.11441e-35
-12	4.8583	2.38433e-35		-12	4.8583	2.02589e-35
-12	4.88259	1.1715e-35		-12	4.88259	9.9436e-36
-12	4.90688	5.73742e-36		-12	4.90688	4.86504e-36
-12	4.93117	2.80084e-36		-12	4.93117	2.3727e-36
-12	4.95547	1.36287e-36		-12	4.95547	1.15348e-36
-12	4.97976	6.61021e-37		-12	4.97976	5.58969e-37
-12	5.00405	3.19572e-37		-12	5.00405	2.70007e-37
-12	5.02834	1.53998e-37		-12	5.02834	1.30007e-37
-12	5.05263	7.39691e-38		-12	5.05263	6.23974e-38
-12	5.07692	3.54141e-38		-12	5.07692	2.98517e-38
-12	5.10121	1.69001e-38		-12	5.10121	1.42355e-38
-12	5.12551	8.03879e-39		-12	5.12551	6.76671e-39
-12	5.1498	3.81134e-39		-12	5.1498	3.20613e-39
-12	5.17409	1.80115e-39		-12	5.17409	1.5142e-39
-12	5.19838	8.48413e-40		-12	5.19838	7.12821e-40
-12	5.22267	3.98334e-40		-12	5.22267	3.34483e-40
-12	5.24696	1.8641e-40		-12	5.24696	1.56444e-40
-12	5.27126	8.69507e-41		-12	5.27126	7.29354e-41
-12	5.29555	4.04257e-41		-12	5.29555	3.38929e-41
-12	5.31984	1.87336e-41		-12	5.31984	1.56989e-41
-12	5.34413	8.65292e-42		-12	5.34413	7.24796e-42
-12	5.36842	3.98367e-42		-12	5.36842	3.33543e-42
-12	5.39271	1.82802e-42		-12	5.39271	1.52994e-42
-12	5.417	8.3609e-43		-12	5.417	6.99488e-43
-12	5.4413	3.81155e-43		-12	5.4413	3.18765e-43
-12	5.46559	1.73191e-43		-12	5.46559	1.44792e-43
-12	5.48988	7.8437e-44		-12	5.48988	6.55542e-44
-12	5.51417	3.54071e-44		-12	5.51417	2.95826e-44
-12	5.53846	1.59306e-44		-12	5.53846	1.33062e-44
-12	5.56275	7.14408e-45		-12	5.56275	5.96552e-45
-12	5.58704	3.19323e-45		-12	5.58704	2.66576e-45
-12	5.61134	1.42261e-45		-12	5.61134	1.18733e-45
-12	5.63563	6.31698e-46		-12	5.63563	5.27105e-46
-12	5.65992	2.79578e-46		-12	5.65992	2.33237e-46
-12	5.68421	1.23328e-46		-12	5.68421	1.02866e-46
-12	5.7085	5.4224e-47		-12	5.7085	4.5219e-47
-12	5.73279	2.37622e-47		-12	5.73279	1.98126e-47
-12	5.75709	1.03788e-47		-12	5.75709	8.65237e-48
-12	5.78138	4.51832e-48		-12	5.78138	3.76616e-48
-12	5.80567	1.96051e-48		-12	5.80567	1.63393e-48
-12	5.82996	8.47864e-49		-12	5.82996	7.06538e-49
-12	5.85425	3.65466e-49		-12	5.85425	3.04514e-49
-12	5.87854	1.57012e-49		-12	5.87854	1.30812e-49
-12	5.90283	6.72325e-50		-12	5.90283	5.60084e-50
-12	5.92713	2.86939e-50		-12	5.92713	2.39016e-50
-12	5.95142	1.22056e-50		-12	5.95142	1.01664e-50
-12	5.97571	5.1748e-51		-12	5.97571	4.30993e-51
-12	6	2.18669e-51		-12	6	1.82112e-51
-11.95	0	0.0208		-11.95	0	0.00225
-11.95	0.02429	0.04574		-11.95	0.02429	0.00474
-11.95	0.04858	0.06409		-11.95	0.04858	0.00587
-11.95	0.07287	0.07692		-11.95	0.07287	0.00589
-11.95	0.09717	0.0856		-11.95	0.09717	0.00579
-11.95	0.12146	0.09025		-11.95	0.12146	0.00676
-11.95	0.14575	0.09092		-11.95	0.14575	0.00888
-11.95	0.17004	0.08795		-11.95	0.17004	0.01129
-11.95	0.19433	0.08218		-11.95	0.19433	0.0132
-11.95	0.21862	0.07477		-11.95	0.21862	0.01414
-11.95	0.24291	0.06704		-11.95	0.24291	0.01395
-11.95	0.26721	0.06002		-11.95	0.26721	0.01275
-11.95	0.2915	0.0541		-11.95	0.2915	0.01085
-11.95	0.31579	0.04892		-11.95	0.31579	0.00872
-11.95	0.34008	0.04372		-11.95	0.34008	0.00686
[truncated: 182,017 more rows]
