# Supplementary material for: Defective oxygen inert phase stabilized high-voltage nickel-rich cathode for high-energy lithium-ion batteries
Source: Nat Commun. 2023 Dec 6;14:8087. doi: 10.1038/s41467-023-43792-0 (PMC10700321; doi:10.1038/s41467-023-43792-0)
Supplement: Supplementary file 3 — Source Data [file 41467_2023_43792_MOESM3_ESM.zip › Source Data - SI.xlsx]

## Sheet: Fig.S1
X: 2-Theta (degree)	Y: Intensity (a.u.)
10.582	427
10.5826	436
10.5831	395
10.5837	470
10.5843	425
10.5848	448
10.5854	436
10.586	455
10.5866	412
10.5871	454
10.5877	470
10.5883	425
10.5888	422
10.5894	447
10.59	415
10.5905	452
10.5911	430
10.5917	489
10.5922	450
10.5928	454
10.5934	434
10.5939	439
10.5945	503
10.5951	437
10.5956	462
10.5962	423
10.5968	474
10.5974	422
10.5979	450
10.5985	457
10.5991	453
10.5996	460
10.6002	532
10.6008	472
10.6013	509
10.6019	535
10.6025	522
10.603	550
10.6036	548
10.6042	569
10.6047	553
10.6053	567
10.6059	625
10.6064	657
10.607	641
10.6076	611
10.6081	632
10.6087	624
10.6093	645
10.6098	683
10.6104	697
10.611	672
10.6115	726
10.6121	726
10.6127	790
10.6133	806
10.6138	885
10.6144	929
10.615	922
10.6155	971
10.6161	1153
10.6167	1093
10.6172	1287
10.6178	1266
10.6184	1285
10.6189	1315
10.6195	1392
10.6201	1370
10.6206	1381
10.6212	1364
10.6218	1306
10.6224	1239
10.6229	1253
10.6235	1159
10.6241	1173
10.6246	1118
10.6252	1115
10.6258	1040
10.6263	1086
10.6269	977
10.6275	1001
10.628	947
10.6286	896
10.6292	874
10.6297	753
10.6303	742
10.6309	426
10.6314	383
10.632	437
10.6326	448
10.6332	419
10.6337	446
10.6343	417
10.6349	409
10.6354	406
10.636	432
10.6366	442
10.6371	436
10.6377	405
10.6383	438
10.6388	430
10.6394	393
10.64	427
10.6405	436
10.6411	447
10.6417	422
10.6423	389
10.6428	420
10.6434	433
10.644	461
10.6445	439
10.6451	443
10.6457	441
10.6462	391
10.6468	454
10.6474	426
10.6479	414
10.6485	425
10.6491	435
10.6496	459
10.6502	454
10.6508	464
10.6513	449
10.6519	477
10.6525	494
10.653	508
10.6536	467
10.6542	508
10.6547	491
10.6553	469
10.6559	512
10.6564	499
10.657	508
10.6576	557
10.6582	569
10.6587	584
10.6593	544
10.6599	592
10.6604	600
10.661	608
10.6616	672
10.6621	701
10.6627	726
10.6633	784
10.6638	848
10.6644	886
10.665	1000
10.6655	982
10.6661	1139
10.6667	1260
10.6672	1350
10.6678	1468
10.6684	1528
10.669	1615
10.6695	1704
10.6701	1880
10.6707	1831
10.6712	1825
10.6718	1960
10.6724	1811
10.6729	1776
10.6735	1722
10.6741	1688
10.6746	1619
10.6752	1561
10.6758	1573
10.6763	1486
10.6769	1573
10.6775	1480
10.6781	1390
10.6786	1419
10.6792	1353
10.6798	1309
10.6803	1232
10.6809	1264
10.6815	1149
10.682	1090
10.6826	1075
10.6832	1060
10.6837	958
10.6843	963
10.6849	955
10.6854	945
10.686	976
10.6866	958
10.6871	1045
10.6877	1011
10.6883	1094
10.6889	1190
10.6894	1271
10.69	1320
10.6905	1432
10.6911	1527
10.6917	1561
10.6923	1719
10.6928	1858
10.6934	1942
10.694	1998
10.6945	2033
10.6951	2026
10.6957	1939
10.6962	1905
10.6968	1829
10.6974	1695
10.6979	1751
10.6985	1565
10.6991	1567
10.6997	1542
10.7002	1462
10.7008	1465
10.7013	1409
10.7019	1351
10.7025	1356
10.7031	1252
10.7036	1219
10.7042	1140
10.7048	1089
10.7053	1026
10.7059	919
10.7065	901
10.707	801
10.7076	725
10.7082	672
10.7087	643
10.7093	610
10.7099	583
10.7104	604
10.711	539
10.7116	523
10.7121	492
10.7127	533
10.7133	505
10.7139	473
10.7144	493
10.715	474
10.7156	471
10.7161	453
10.7167	447
10.7173	460
10.7178	457
10.7184	425
10.719	411
10.7195	407
10.7201	453
10.7207	442
10.7212	411
10.7218	443
10.7224	441
10.723	449
10.7235	433
10.7241	392
10.7247	451
10.7252	411
10.7258	445
10.7264	446
10.7269	427
10.7275	399
10.7281	428
10.7286	417
10.7292	438
10.7298	405
10.7303	391
10.7309	450
10.7315	434
10.732	446
10.7326	436
10.7332	448
10.7338	417
10.7343	430
10.7349	450
10.7355	430
10.736	436
10.7366	411
10.7372	439
10.7377	430
10.7383	436
10.7389	442
10.7394	400
10.74	418

## Sheet: Fig.S2
X: 2-Theta (degree)	Y: Intensity (a.u.)	X: 2-Theta (degree)	Y: Intensity (a.u.)
10	116	10	180
10.0194	134	10.0235	187
10.0388	139	10.047	183
10.0583	149	10.0705	210
10.0777	167	10.094	201
10.0971	164	10.1175	172
10.1165	147	10.141	187
10.1359	140	10.1645	206
10.1553	151	10.188	208
10.1748	155	10.2115	179
10.1942	138	10.2351	219
10.2136	149	10.2586	216
10.233	162	10.2821	202
10.2524	148	10.3056	211
10.2718	153	10.3291	206
10.2913	154	10.3526	177
10.3107	179	10.3761	179
10.3301	154	10.3996	212
10.3495	177	10.4231	205
10.3689	185	10.4466	223
10.3883	169	10.4701	223
10.4078	171	10.4936	211
10.4272	175	10.5171	250
10.4466	172	10.5406	238
10.466	195	10.5641	239
10.4854	157	10.5876	210
10.5048	151	10.6111	237
10.5243	172	10.6346	211
10.5437	193	10.6581	203
10.5631	176	10.6816	220
10.5825	195	10.7052	230
10.6019	182	10.7287	236
10.6213	228	10.7522	253
10.6408	180	10.7757	254
10.6602	196	10.7992	234
10.6796	175	10.8227	227
10.699	214	10.8462	246
10.7184	214	10.8697	229
10.7379	173	10.8932	227
10.7573	181	10.9167	254
10.7767	199	10.9402	253
10.7961	202	10.9637	258
10.8155	184	10.9872	268
10.8349	200	11.0107	254
10.8544	222	11.0342	268
10.8738	191	11.0577	275
10.8932	194	11.0812	254
10.9126	187	11.1047	264
10.932	215	11.1282	290
10.9514	192	11.1517	251
10.9709	202	11.1753	290
10.9903	219	11.1988	277
11.0097	221	11.2223	261
11.0291	204	11.2458	309
11.0485	198	11.2693	258
11.0679	195	11.2928	297
11.0874	199	11.3163	261
11.1068	229	11.3398	292
11.1262	200	11.3633	284
11.1456	206	11.3868	255
11.165	220	11.4103	277
11.1844	213	11.4338	283
11.2039	233	11.4573	311
11.2233	205	11.4808	295
11.2427	206	11.5043	263
11.2621	226	11.5278	270
11.2815	213	11.5513	322
11.301	204	11.5748	299
11.3204	243	11.5983	295
11.3398	237	11.6218	299
11.3592	216	11.6454	281
11.3786	228	11.6689	300
11.398	218	11.6924	326
11.4175	235	11.7159	287
11.4369	234	11.7394	303
11.4563	240	11.7629	312
11.4757	234	11.7864	311
11.4951	233	11.8099	308
11.5145	226	11.8334	274
11.534	229	11.8569	303
11.5534	240	11.8804	301
11.5728	218	11.9039	342
11.5922	228	11.9274	342
11.6116	236	11.9509	314
11.631	244	11.9744	288
11.6505	236	11.9979	305
11.6699	205	12.0214	329
11.6893	247	12.0449	341
11.7087	207	12.0684	282
11.7281	228	12.0919	322
11.7475	245	12.1155	338
11.767	280	12.139	349
11.7864	234	12.1625	295
11.8058	242	12.186	310
11.8252	224	12.2095	318
11.8446	247	12.233	333
11.864	222	12.2565	333
11.8835	255	12.28	290
11.9029	256	12.3035	331
11.9223	214	12.327	334
11.9417	243	12.3505	342
11.9611	247	12.374	315
11.9806	243	12.3975	280
12	263	12.421	338
12.0194	234	12.4445	337
12.0388	259	12.468	344
12.0582	269	12.4915	320
12.0776	270	12.515	339
12.0971	264	12.5385	365
12.1165	246	12.562	336
12.1359	266	12.5856	346
12.1553	268	12.6091	320
12.1747	246	12.6326	347
12.1941	248	12.6561	343
12.2136	287	12.6796	341
12.233	236	12.7031	390
12.2524	253	12.7266	335
12.2718	254	12.7501	374
12.2912	279	12.7736	352
12.3106	253	12.7971	336
12.3301	250	12.8206	339
12.3495	280	12.8441	393
12.3689	235	12.8676	310
12.3883	290	12.8911	364
12.4077	284	12.9146	359
12.4271	261	12.9381	359
12.4466	240	12.9616	336
12.466	288	12.9851	352
12.4854	271	13.0086	324
12.5048	246	13.0321	366
12.5242	246	13.0557	363
12.5436	231	13.0792	368
12.5631	297	13.1027	361
12.5825	242	13.1262	333
12.6019	287	13.1497	345
12.6213	249	13.1732	384
12.6407	290	13.1967	342
12.6602	247	13.2202	388
12.6796	277	13.2437	391
12.699	250	13.2672	366
12.7184	285	13.2907	371
12.7378	244	13.3142	345
12.7572	237	13.3377	364
12.7767	264	13.3612	351
12.7961	288	13.3847	393
12.8155	245	13.4082	366
12.8349	244	13.4317	348
12.8543	271	13.4552	352
12.8737	257	13.4787	381
12.8932	266	13.5022	331
12.9126	268	13.5258	373
12.932	277	13.5493	367
12.9514	263	13.5728	391
12.9708	297	13.5963	377
12.9902	264	13.6198	333
13.0097	276	13.6433	371
13.0291	267	13.6668	367
13.0485	287	13.6903	367
13.0679	273	13.7138	356
13.0873	255	13.7373	361
13.1067	287	13.7608	370
13.1262	268	13.7843	341
13.1456	281	13.8078	342
13.165	265	13.8313	357
13.1844	289	13.8548	398
13.2038	296	13.8783	369
13.2233	259	13.9018	370
13.2427	259	13.9253	370
13.2621	276	13.9488	359
13.2815	256	13.9723	372
13.3009	260	13.9959	379
13.3203	250	14.0194	360
13.3398	293	14.0429	362
13.3592	276	14.0664	344
13.3786	271	14.0899	361
13.398	294	14.1134	387
13.4174	291	14.1369	368
13.4368	265	14.1604	373
13.4563	270	14.1839	370
13.4757	290	14.2074	349
13.4951	262	14.2309	386
13.5145	292	14.2544	371
13.5339	253	14.2779	331
13.5533	256	14.3014	352
13.5728	310	14.3249	352
13.5922	271	14.3484	366
13.6116	293	14.3719	357
13.631	290	14.3954	404
13.6504	289	14.4189	385
13.6698	288	14.4424	360
13.6893	251	14.466	363
13.7087	310	14.4895	400
13.7281	329	14.513	358
13.7475	300	14.5365	369
13.7669	284	14.56	410
13.7863	313	14.5835	376
13.8058	284	14.607	358
13.8252	283	14.6305	352
13.8446	288	14.654	341
13.864	280	14.6775	385
13.8834	313	14.701	366
13.9029	347	14.7245	381
13.9223	300	14.748	365
13.9417	275	14.7715	369
13.9611	284	14.795	392
13.9805	322	14.8185	378
13.9999	303	14.842	377
14.0194	267	14.8655	388
14.0388	292	14.889	367
14.0582	336	14.9125	395
14.0776	305	14.9361	359
14.097	277	14.9596	359
14.1164	300	14.9831	385
14.1359	308	15.0066	364
14.1553	293	15.0301	382
14.1747	299	15.0536	368
14.1941	307	15.0771	334
14.2135	300	15.1006	373
14.2329	293	15.1241	347
14.2524	303	15.1476	381
14.2718	296	15.1711	388
14.2912	295	15.1946	381
14.3106	320	15.2181	374
14.33	252	15.2416	366
14.3494	308	15.2651	408
14.3689	302	15.2886	386
14.3883	282	15.3121	419
14.4077	291	15.3356	362
14.4271	299	15.3591	384
14.4465	283	15.3826	373
14.466	272	15.4062	359
14.4854	303	15.4297	350
14.5048	279	15.4532	385
14.5242	320	15.4767	369
14.5436	291	15.5002	350
14.563	318	15.5237	367
14.5825	288	15.5472	352
14.6019	314	15.5707	394
14.6213	296	15.5942	364
14.6407	312	15.6177	369
14.6601	298	15.6412	355
14.6795	269	15.6647	392
14.699	303	15.6882	391
14.7184	339	15.7117	399
14.7378	315	15.7352	367
14.7572	290	15.7587	386
14.7766	290	15.7822	374
14.796	283	15.8057	363
14.8155	309	15.8292	369
14.8349	321	15.8527	362
14.8543	309	15.8763	353
14.8737	293	15.8998	376
14.8931	290	15.9233	394
14.9125	310	15.9468	378
14.932	285	15.9703	339
14.9514	299	15.9938	361
14.9708	286	16.0173	406
14.9902	310	16.0408	379
15.0096	323	16.0643	344
15.029	317	16.0878	373
15.0485	310	16.1113	418
15.0679	289	16.1348	344
15.0873	281	16.1583	361
15.1067	308	16.1818	350
15.1261	265	16.2053	427
15.1456	291	16.2288	371
15.165	299	16.2523	348
15.1844	287	16.2758	355
15.2038	317	16.2993	380
15.2232	276	16.3228	345
15.2426	324	16.3464	387
15.2621	301	16.3699	358
15.2815	303	16.3934	405
15.3009	296	16.4169	361
15.3203	269	16.4404	363
15.3397	299	16.4639	380
15.3591	323	16.4874	387
15.3786	289	16.5109	399
15.398	310	16.5344	382
15.4174	291	16.5579	394
15.4368	310	16.5814	378
15.4562	302	16.6049	389
15.4756	324	16.6284	388
15.4951	322	16.6519	384
15.5145	327	16.6754	357
15.5339	312	16.6989	407
15.5533	296	16.7224	382
15.5727	277	16.7459	370
15.5921	290	16.7694	393
15.6116	326	16.7929	408
15.631	273	16.8165	353
15.6504	336	16.84	376
15.6698	280	16.8635	378
15.6892	291	16.887	362
15.7086	309	16.9105	397
15.7281	320	16.934	376
15.7475	302	16.9575	413
15.7669	306	16.981	355
15.7863	288	17.0045	392
15.8057	283	17.028	374
15.8252	291	17.0515	387
15.8446	322	17.075	388
15.864	301	17.0985	426
15.8834	301	17.122	420
15.9028	314	17.1455	390
15.9222	310	17.169	373
15.9417	281	17.1925	375
15.9611	324	17.216	376
15.9805	312	17.2395	383
15.9999	292	17.263	353
16.0193	296	17.2866	373
16.0387	325	17.3101	374
16.0582	291	17.3336	380
16.0776	275	17.3571	359
16.097	329	17.3806	399
16.1164	272	17.4041	386
16.1358	283	17.4276	386
16.1552	325	17.4511	389
16.1747	311	17.4746	400
16.1941	290	17.4981	380
16.2135	315	17.5216	372
16.2329	306	17.5451	378
16.2523	302	17.5686	401
16.2717	315	17.5921	386
16.2912	320	17.6156	373
16.3106	321	17.6391	364
16.33	283	17.6626	384
16.3494	317	17.6861	368
16.3688	335	17.7096	351
16.3883	323	17.7331	352
16.4077	323	17.7567	377
16.4271	283	17.7802	386
16.4465	305	17.8037	394
16.4659	312	17.8272	396
16.4853	283	17.8507	432
16.5048	310	17.8742	395
16.5242	291	17.8977	397
16.5436	273	17.9212	412
16.563	305	17.9447	406
16.5824	357	17.9682	438
16.6018	305	17.9917	435
16.6213	329	18.0152	419
16.6407	310	18.0387	471
16.6601	272	18.0622	470
16.6795	311	18.0857	467
16.6989	303	18.1092	444
16.7183	310	18.1327	411
16.7378	295	18.1562	424
16.7572	325	18.1797	434
16.7766	298	18.2032	480
16.796	304	18.2268	467
16.8154	315	18.2503	436
16.8348	302	18.2738	440
16.8543	321	18.2973	467
16.8737	313	18.3208	406
16.8931	306	18.3443	494
16.9125	307	18.3678	472
16.9319	321	18.3913	501
16.9513	308	18.4148	532
16.9708	318	18.4383	547
16.9902	339	18.4618	565
17.0096	283	18.4853	586
17.029	307	18.5088	552
17.0484	353	18.5323	665
17.0679	318	18.5558	668
17.0873	331	18.5793	718
17.1067	360	18.6028	775
17.1261	316	18.6263	845
17.1455	355	18.6498	964
17.1649	338	18.6733	1185
17.1844	293	18.6969	1451
17.2038	314	18.7204	1963
17.2232	304	18.7439	2699
17.2426	289	18.7674	4210
17.262	340	18.7909	6873
17.2814	277	18.8144	11621
17.3009	320	18.8379	17589
17.3203	306	18.8614	19869
17.3397	298	18.8849	15688
17.3591	345	18.9084	10842
17.3785	289	18.9319	5933
17.3979	289	18.9554	2699
17.4174	314	18.9789	1694
17.4368	305	19.0024	1231
17.4562	298	19.0259	1013
17.4756	310	19.0494	817
17.495	347	19.0729	714
17.5144	333	19.0964	643
17.5339	320	19.1199	599
17.5533	308	19.1434	595
17.5727	298	19.167	520
17.5921	292	19.1905	542
17.6115	315	19.214	575
17.6309	329	19.2375	507
17.6504	315	19.261	505
17.6698	294	19.2845	485
17.6892	340	19.308	496
17.7086	341	19.3315	510
17.728	316	19.355	468
17.7475	308	19.3785	472
17.7669	322	19.402	523
17.7863	353	19.4255	471
17.8057	296	19.449	423
17.8251	328	19.4725	470
17.8445	326	19.496	475
17.864	319	19.5195	460
17.8834	307	19.543	457
17.9028	324	19.5665	434
17.9222	349	19.59	450
17.9416	318	19.6135	421
17.961	352	19.6371	448
17.9805	362	19.6606	472
17.9999	364	19.6841	475
18.0193	394	19.7076	480
18.0387	396	19.7311	444
18.0581	346	19.7546	451
18.0775	354	19.7781	432
18.097	348	19.8016	425
18.1164	387	19.8251	411
18.1358	361	19.8486	398
18.1552	398	19.8721	412
18.1746	430	19.8956	416
18.194	350	19.9191	411
18.2135	353	19.9426	393
18.2329	429	19.9661	364
18.2523	399	19.9896	424
18.2717	352	20.0131	377
18.2911	379	20.0366	425
18.3106	402	20.0601	387
18.33	408	20.0836	442
18.3494	417	20.1072	385
18.3688	420	20.1307	415
18.3882	419	20.1542	408
18.4076	416	20.1777	417
18.4271	436	20.2012	387
18.4465	440	20.2247	385
18.4659	428	20.2482	368
18.4853	462	20.2717	383
18.5047	465	20.2952	425
18.5241	471	20.3187	373
18.5436	499	20.3422	402
18.563	517	20.3657	399
18.5824	570	20.3892	431
18.6018	632	20.4127	396
18.6212	723	20.4362	364
18.6406	859	20.4597	421
18.6601	1119	20.4832	375
18.6795	1376	20.5067	392
18.6989	1944	20.5302	366
18.7183	2730	20.5537	382
18.7377	3986	20.5773	390
18.7571	6057	20.6008	402
18.7766	9479	20.6243	358
18.796	13828	20.6478	385
18.8154	16598	20.6713	380
18.8348	15640	20.6948	359
18.8542	12423	20.7183	388
18.8736	9095	20.7418	358
18.8931	5716	20.7653	399
18.9125	3246	20.7888	408
18.9319	1903	20.8123	385
18.9513	1382	20.8358	379
18.9707	1145	20.8593	391
18.9902	894	20.8828	359
19.0096	760	20.9063	419
19.029	692	20.9298	382
19.0484	562	20.9533	411
19.0678	575	20.9768	406
19.0872	519	21.0003	363
19.1067	513	21.0238	426
19.1261	491	21.0474	373
19.1455	455	21.0709	402
19.1649	426	21.0944	366
19.1843	463	21.1179	401
19.2037	479	21.1414	389
19.2232	377	21.1649	393
19.2426	444	21.1884	400
19.262	433	21.2119	409
19.2814	407	21.2354	367
19.3008	418	21.2589	400
19.3202	417	21.2824	421
19.3397	379	21.3059	395
19.3591	376	21.3294	449
19.3785	387	21.3529	384
19.3979	431	21.3764	389
19.4173	382	21.3999	383
19.4367	391	21.4234	389
19.4562	384	21.4469	398
19.4756	383	21.4704	373
19.495	372	21.4939	440
19.5144	402	21.5175	428
19.5338	337	21.541	398
19.5533	389	21.5645	367
19.5727	380	21.588	402
19.5921	372	21.6115	391
19.6115	334	21.635	402
19.6309	358	21.6585	360
19.6503	389	21.682	395
19.6698	363	21.7055	397
19.6892	387	21.729	381
19.7086	396	21.7525	392
19.728	353	21.776	359
19.7474	371	21.7995	391
19.7668	371	21.823	395
19.7863	354	21.8465	382
19.8057	349	21.87	392
19.8251	386	21.8935	378
19.8445	348	21.917	386
19.8639	351	21.9405	375
19.8833	337	21.964	400
19.9028	361	21.9876	401
19.9222	319	22.0111	390
19.9416	357	22.0346	372
19.961	362	22.0581	386
19.9804	367	22.0816	429
19.9998	362	22.1051	373
20.0193	343	22.1286	356
20.0387	348	22.1521	379
20.0581	325	22.1756	407
20.0775	339	22.1991	392
20.0969	345	22.2226	396
20.1163	351	22.2461	351
20.1358	337	22.2696	379
20.1552	349	22.2931	398
20.1746	332	22.3166	347
20.194	348	22.3401	366
20.2134	339	22.3636	374
20.2329	377	22.3871	403
20.2523	343	22.4106	372
20.2717	355	22.4341	411
20.2911	332	22.4577	414
20.3105	289	22.4812	395
20.3299	327	22.5047	343
20.3494	317	22.5282	385
20.3688	329	22.5517	372
20.3882	308	22.5752	372
20.4076	340	22.5987	382
20.427	333	22.6222	359
20.4464	343	22.6457	366
20.4659	318	22.6692	414
20.4853	336	22.6927	410
20.5047	327	22.7162	425
20.5241	334	22.7397	381
20.5435	324	22.7632	424
20.5629	316	22.7867	410
20.5824	349	22.8102	374
20.6018	358	22.8337	390
20.6212	320	22.8572	383
20.6406	330	22.8807	356
20.66	386	22.9042	370
20.6794	324	22.9278	382
20.6989	319	22.9513	390
20.7183	334	22.9748	374
20.7377	362	22.9983	351
20.7571	355	23.0218	383
20.7765	325	23.0453	375
20.7959	299	23.0688	393
20.8154	327	23.0923	432
20.8348	317	23.1158	374
20.8542	310	23.1393	372
20.8736	321	23.1628	422
20.893	319	23.1863	390
20.9125	332	23.2098	358
20.9319	333	23.2333	392
20.9513	373	23.2568	363
20.9707	323	23.2803	391
20.9901	352	23.3038	395
21.0095	316	23.3273	364
21.029	325	23.3508	390
21.0484	310	23.3743	402
21.0678	316	23.3979	414
21.0872	325	23.4214	367
21.1066	353	23.4449	403
21.126	317	23.4684	369
21.1455	330	23.4919	402
21.1649	364	23.5154	388
21.1843	339	23.5389	357
21.2037	339	23.5624	406
21.2231	332	23.5859	387
21.2425	329	23.6094	379
21.262	330	23.6329	410
21.2814	334	23.6564	351
21.3008	330	23.6799	434
21.3202	331	23.7034	366
21.3396	338	23.7269	348
21.359	360	23.7504	372
21.3785	341	23.7739	379
21.3979	319	23.7974	439
21.4173	328	23.8209	384
21.4367	301	23.8444	417
21.4561	344	23.868	367
21.4756	310	23.8915	426
21.495	331	23.915	380
21.5144	333	23.9385	343
21.5338	327	23.962	389
21.5532	313	23.9855	379
21.5726	331	24.009	386
21.5921	317	24.0325	417
21.6115	373	24.056	385
21.6309	352	24.0795	402
21.6503	349	24.103	381
21.6697	349	24.1265	361
21.6891	346	24.15	431
21.7086	352	24.1735	427
21.728	325	24.197	389
21.7474	318	24.2205	401
21.7668	302	24.244	360
21.7862	348	24.2675	378
21.8056	317	24.291	380
21.8251	336	24.3145	363
21.8445	342	24.3381	381
21.8639	290	24.3616	381
21.8833	318	24.3851	381
21.9027	343	24.4086	408
21.9221	328	24.4321	416
21.9416	314	24.4556	395
21.961	341	24.4791	414
21.9804	350	24.5026	368
21.9998	331	24.5261	362
22.0192	317	24.5496	376
22.0386	353	24.5731	384
22.0581	336	24.5966	390
22.0775	319	24.6201	371
22.0969	309	24.6436	391
22.1163	316	24.6671	398
22.1357	334	24.6906	384
22.1552	329	24.7141	403
22.1746	344	24.7376	392
22.194	327	24.7611	393
22.2134	303	24.7846	455
22.2328	330	24.8082	408
22.2522	338	24.8317	384
22.2717	330	24.8552	371
22.2911	349	24.8787	390
22.3105	334	24.9022	411
22.3299	330	24.9257	394
22.3493	351	24.9492	421
22.3687	354	24.9727	351
22.3882	349	24.9962	393
22.4076	310	25.0197	406
22.427	317	25.0432	416
22.4464	312	25.0667	391
22.4658	331	25.0902	350
22.4852	311	25.1137	414
22.5047	328	25.1372	404
22.5241	346	25.1607	369
22.5435	354	25.1842	399
22.5629	318	25.2077	410
22.5823	313	25.2312	406
22.6017	322	25.2547	377
22.6212	304	25.2783	384
22.6406	307	25.3018	371
22.66	307	25.3253	382
22.6794	329	25.3488	368
22.6988	353	25.3723	398
22.7182	330	25.3958	380
22.7377	329	25.4193	397
22.7571	325	25.4428	377
22.7765	316	25.4663	352
22.7959	307	25.4898	394
22.8153	340	25.5133	388
22.8348	327	25.5368	395
22.8542	328	25.5603	415
22.8736	313	25.5838	339
22.893	343	25.6073	416
22.9124	314	25.6308	370
22.9318	365	25.6543	380
22.9513	342	25.6778	419
22.9707	322	25.7013	441
22.9901	319	25.7248	366
23.0095	304	25.7484	371
23.0289	337	25.7719	385
23.0483	336	25.7954	343
23.0678	334	25.8189	389
23.0872	326	25.8424	386
23.1066	329	25.8659	416
23.126	329	25.8894	401
23.1454	320	25.9129	393
23.1648	332	25.9364	403
23.1843	290	25.9599	392
23.2037	370	25.9834	383
23.2231	354	26.0069	395
23.2425	332	26.0304	405
23.2619	323	26.0539	409
23.2813	349	26.0774	412
23.3008	316	26.1009	401
23.3202	309	26.1244	403
23.3396	346	26.1479	378
23.359	329	26.1714	406
23.3784	314	26.1949	373
23.3979	340	26.2185	361
23.4173	354	26.242	376
23.4367	329	26.2655	351
23.4561	341	26.289	391
23.4755	333	26.3125	358
23.4949	327	26.336	420
23.5144	304	26.3595	421
23.5338	327	26.383	402
23.5532	339	26.4065	407
23.5726	328	26.43	379
23.592	310	26.4535	387
23.6114	330	26.477	350
23.6309	355	26.5005	361
23.6503	347	26.524	401
23.6697	343	26.5475	386
23.6891	308	26.571	399
23.7085	344	26.5945	394
23.7279	321	26.618	415
23.7474	355	26.6415	421
23.7668	339	26.665	397
23.7862	321	26.6886	380
23.8056	348	26.7121	396
23.825	334	26.7356	414
23.8444	356	26.7591	381
23.8639	323	26.7826	388
23.8833	348	26.8061	395
23.9027	315	26.8296	396
23.9221	338	26.8531	387
23.9415	350	26.8766	378
23.9609	346	26.9001	416
23.9804	350	26.9236	423
23.9998	358	26.9471	430
24.0192	316	26.9706	405
24.0386	336	26.9941	400
24.058	351	27.0176	379
24.0775	362	27.0411	388
24.0969	352	27.0646	429
24.1163	316	27.0881	388
24.1357	347	27.1116	373
24.1551	322	27.1351	423
24.1745	308	27.1587	357
24.194	317	27.1822	402
24.2134	316	27.2057	383
24.2328	303	27.2292	414
24.2522	322	27.2527	389
24.2716	353	27.2762	399
24.291	327	27.2997	414
24.3105	348	27.3232	425
24.3299	340	27.3467	367
24.3493	356	27.3702	406
24.3687	338	27.3937	377
24.3881	314	27.4172	389
24.4075	336	27.4407	399
24.427	338	27.4642	419
24.4464	340	27.4877	379
24.4658	312	27.5112	402
24.4852	348	27.5347	379
24.5046	347	27.5582	387
24.524	308	27.5817	393
24.5435	337	27.6052	397
24.5629	326	27.6288	396
24.5823	336	27.6523	413
24.6017	313	27.6758	413
24.6211	354	27.6993	369
24.6406	337	27.7228	388
24.66	328	27.7463	393
24.6794	330	27.7698	375
24.6988	332	27.7933	366
24.7182	310	27.8168	396
24.7376	351	27.8403	356
24.7571	364	27.8638	411
24.7765	286	27.8873	382
24.7959	338	27.9108	375
24.8153	340	27.9343	398
24.8347	335	27.9578	391
24.8541	323	27.9813	368
24.8736	294	28.0048	377
24.893	289	28.0283	401
24.9124	320	28.0518	374
24.9318	313	28.0753	398
24.9512	348	28.0989	398
24.9706	332	28.1224	400
24.9901	336	28.1459	379
25.0095	324	28.1694	381
25.0289	353	28.1929	400
25.0483	341	28.2164	399
25.0677	344	28.2399	370
25.0871	316	28.2634	378
25.1066	322	28.2869	373
25.126	347	28.3104	406
25.1454	331	28.3339	371
25.1648	349	28.3574	395
25.1842	322	28.3809	408
25.2036	298	28.4044	423
25.2231	324	28.4279	418
25.2425	326	28.4514	367
25.2619	291	28.4749	383
25.2813	325	28.4984	407
25.3007	305	28.5219	370
25.3202	322	28.5454	375
25.3396	313	28.569	380
25.359	323	28.5925	384
25.3784	368	28.616	390
25.3978	302	28.6395	381
25.4172	319	28.663	427
25.4367	290	28.6865	367
25.4561	320	28.71	435
25.4755	315	28.7335	384
25.4949	357	28.757	393
25.5143	312	28.7805	395
25.5337	338	28.804	406
25.5532	318	28.8275	420
25.5726	366	28.851	373
25.592	353	28.8745	417
25.6114	343	28.898	393
25.6308	344	28.9215	407
25.6502	347	28.945	405
25.6697	330	28.9685	422
25.6891	368	28.992	406
25.7085	385	29.0155	411
25.7279	301	29.0391	363
25.7473	347	29.0626	405
25.7667	322	29.0861	395
25.7862	340	29.1096	382
25.8056	330	29.1331	418
25.825	331	29.1566	403
25.8444	309	29.1801	388
25.8638	311	29.2036	403
25.8832	327	29.2271	406
25.9027	328	29.2506	367
25.9221	313	29.2741	368
25.9415	317	29.2976	444
25.9609	321	29.3211	389
25.9803	307	29.3446	419
25.9998	342	29.3681	387
26.0192	329	29.3916	395
26.0386	313	29.4151	387
26.058	339	29.4386	373
26.0774	330	29.4621	399
26.0968	305	29.4856	401
26.1163	322	29.5092	400
26.1357	301	29.5327	414
26.1551	321	29.5562	388
26.1745	339	29.5797	412
26.1939	336	29.6032	385
26.2133	325	29.6267	375
26.2328	348	29.6502	374
26.2522	311	29.6737	432
26.2716	297	29.6972	410
26.291	311	29.7207	379
26.3104	308	29.7442	374
26.3298	342	29.7677	443
26.3493	344	29.7912	431
26.3687	323	29.8147	434
26.3881	344	29.8382	391
26.4075	332	29.8617	352
26.4269	318	29.8852	416
26.4463	347	29.9087	362
26.4658	347	29.9322	401
26.4852	319	29.9557	384
26.5046	340	29.9793	363
26.524	317	30.0028	389
26.5434	323	30.0263	434
26.5629	344	30.0498	389
26.5823	360	30.0733	405
26.6017	350	30.0968	380
26.6211	328	30.1203	369
26.6405	332	30.1438	398
26.6599	327	30.1673	396
26.6794	343	30.1908	403
26.6988	339	30.2143	380
26.7182	312	30.2378	371
26.7376	337	30.2613	398
26.757	339	30.2848	367
26.7764	316	30.3083	437
26.7959	338	30.3318	403
26.8153	316	30.3553	414
26.8347	359	30.3788	371
26.8541	373	30.4023	427
26.8735	294	30.4258	377
26.8929	328	30.4494	395
26.9124	314	30.4729	392
26.9318	329	30.4964	396
26.9512	363	30.5199	421
26.9706	351	30.5434	383
26.99	327	30.5669	388
27.0094	319	30.5904	419
27.0289	296	30.6139	384
27.0483	321	30.6374	393
27.0677	359	30.6609	406
27.0871	373	30.6844	416
27.1065	343	30.7079	377
27.1259	324	30.7314	414
27.1454	306	30.7549	396
27.1648	306	30.7784	419
27.1842	319	30.8019	404
27.2036	325	30.8254	391
27.223	307	30.8489	425
27.2425	285	30.8724	426
27.2619	329	30.8959	414
27.2813	312	30.9195	406
27.3007	317	30.943	426
27.3201	342	30.9665	377
27.3395	347	30.99	415
27.359	326	31.0135	343
27.3784	325	31.037	366
27.3978	306	31.0605	373
27.4172	325	31.084	412
27.4366	324	31.1075	397
27.456	348	31.131	403
27.4755	338	31.1545	366
27.4949	308	31.178	423
27.5143	332	31.2015	386
27.5337	315	31.225	363
27.5531	344	31.2485	409
27.5725	320	31.272	379
27.592	363	31.2955	384
27.6114	292	31.319	409
27.6308	307	31.3425	396
27.6502	342	31.366	360
27.6696	314	31.3896	398
27.689	325	31.4131	387
27.7085	330	31.4366	412
27.7279	322	31.4601	380
27.7473	309	31.4836	394
27.7667	324	31.5071	374
27.7861	300	31.5306	412
27.8055	305	31.5541	395
27.825	359	31.5776	401
27.8444	326	31.6011	425
27.8638	318	31.6246	393
27.8832	321	31.6481	392
27.9026	323	31.6716	414
27.9221	325	31.6951	389
27.9415	362	31.7186	443
27.9609	322	31.7421	421
27.9803	338	31.7656	386
27.9997	345	31.7891	377
28.0191	332	31.8126	397
28.0386	324	31.8361	388
28.058	323	31.8597	386
28.0774	328	31.8832	411
28.0968	302	31.9067	384
28.1162	323	31.9302	394
28.1356	335	31.9537	362
28.1551	334	31.9772	396
28.1745	317	32.0007	400
28.1939	322	32.0242	376
28.2133	294	32.0477	403
28.2327	360	32.0712	402
28.2521	341	32.0947	406
28.2716	317	32.1182	388
28.291	328	32.1417	378
28.3104	321	32.1652	389
28.3298	323	32.1887	394
28.3492	357	32.2122	378
28.3686	337	32.2357	388
28.3881	328	32.2592	398
28.4075	323	32.2827	421
28.4269	340	32.3062	419
28.4463	346	32.3298	354
28.4657	344	32.3533	423
28.4852	317	32.3768	383
28.5046	299	32.4003	396
28.524	310	32.4238	393
28.5434	323	32.4473	403
28.5628	315	32.4708	428
28.5822	321	32.4943	388
28.6017	322	32.5178	434
28.6211	344	32.5413	376
28.6405	322	32.5648	380
28.6599	358	32.5883	381
28.6793	342	32.6118	431
28.6987	343	32.6353	390
28.7182	318	32.6588	425
28.7376	313	32.6823	422
28.757	317	32.7058	400
28.7764	326	32.7293	411
28.7958	347	32.7528	366
28.8152	344	32.7763	421
28.8347	327	32.7999	389
28.8541	335	32.8234	451
28.8735	331	32.8469	372
28.8929	334	32.8704	383
28.9123	344	32.8939	409
28.9317	320	32.9174	388
28.9512	333	32.9409	405
28.9706	299	32.9644	398
28.99	311	32.9879	391
29.0094	336	33.0114	361
29.0288	280	33.0349	401
29.0482	332	33.0584	375
29.0677	297	33.0819	439
29.0871	326	33.1054	388
29.1065	347	33.1289	412
29.1259	323	33.1524	388
29.1453	331	33.1759	372
29.1648	337	33.1994	403
29.1842	297	33.2229	400
29.2036	338	33.2464	366
29.223	334	33.27	415
29.2424	301	33.2935	392
29.2618	314	33.317	384
29.2813	310	33.3405	417
29.3007	324	33.364	388
29.3201	321	33.3875	402
29.3395	317	33.411	420
29.3589	331	33.4345	408
29.3783	301	33.458	418
29.3978	301	33.4815	381
29.4172	350	33.505	392
29.4366	301	33.5285	416
29.456	320	33.552	437
29.4754	343	33.5755	402
29.4948	282	33.599	381
29.5143	346	33.6225	389
29.5337	379	33.646	364
29.5531	337	33.6695	407
29.5725	335	33.693	379
29.5919	329	33.7165	387
29.6113	333	33.7401	421
29.6308	323	33.7636	369
29.6502	337	33.7871	396
29.6696	338	33.8106	426
29.689	337	33.8341	418
29.7084	334	33.8576	422
29.7279	348	33.8811	417
29.7473	322	33.9046	407
29.7667	327	33.9281	406
29.7861	337	33.9516	393
29.8055	329	33.9751	399
29.8249	327	33.9986	390
29.8444	315	34.0221	383
29.8638	336	34.0456	405
29.8832	336	34.0691	404
29.9026	331	34.0926	391
29.922	359	34.1161	408
29.9414	306	34.1396	456
29.9609	321	34.1631	391
29.9803	305	34.1866	385
29.9997	316	34.2102	408
30.0191	327	34.2337	406
30.0385	347	34.2572	392
30.0579	329	34.2807	410
30.0774	304	34.3042	439
30.0968	359	34.3277	412
30.1162	300	34.3512	392
30.1356	323	34.3747	421
30.155	342	34.3982	400
30.1744	361	34.4217	409
30.1939	325	34.4452	420
30.2133	332	34.4687	380
30.2327	347	34.4922	398
30.2521	347	34.5157	391
30.2715	336	34.5392	387
30.2909	305	34.5627	368
30.3104	334	34.5862	408
30.3298	352	34.6097	400
30.3492	349	34.6332	414
30.3686	322	34.6567	420
30.388	345	34.6803	396
30.4075	341	34.7038	386
30.4269	287	34.7273	432
30.4463	323	34.7508	386
30.4657	342	34.7743	415
30.4851	303	34.7978	430
30.5045	299	34.8213	436
30.524	316	34.8448	417
30.5434	337	34.8683	431
30.5628	352	34.8918	429
30.5822	344	34.9153	378
30.6016	332	34.9388	427
30.621	349	34.9623	361
30.6405	328	34.9858	390
30.6599	355	35.0093	404
30.6793	322	35.0328	419
30.6987	323	35.0563	403
30.7181	364	35.0798	403
30.7375	382	35.1033	404
30.757	324	35.1268	367
30.7764	331	35.1504	409
30.7958	366	35.1739	385
30.8152	350	35.1974	448
30.8346	370	35.2209	447
30.854	358	35.2444	405
30.8735	354	35.2679	436
30.8929	336	35.2914	453
30.9123	333	35.3149	403
30.9317	307	35.3384	403
30.9511	348	35.3619	412
30.9705	334	35.3854	394
30.99	318	35.4089	364
31.0094	336	35.4324	397
31.0288	370	35.4559	418
31.0482	327	35.4794	420
31.0676	341	35.5029	422
31.0871	355	35.5264	418
31.1065	367	35.5499	431
31.1259	316	35.5734	396
31.1453	296	35.5969	411
31.1647	342	35.6205	438
31.1841	315	35.644	436
31.2036	354	35.6675	419
31.223	343	35.691	413
31.2424	369	35.7145	396
31.2618	321	35.738	426
31.2812	309	35.7615	418
31.3006	314	35.785	430
31.3201	301	35.8085	419
31.3395	333	35.832	406
31.3589	331	35.8555	414
31.3783	330	35.879	435
31.3977	319	35.9025	427
31.4171	335	35.926	425
31.4366	360	35.9495	412
31.456	314	35.973	430
31.4754	336	35.9965	433
31.4948	332	36.02	399
31.5142	325	36.0435	422
31.5336	331	36.067	420
31.5531	318	36.0906	444
31.5725	365	36.1141	403
31.5919	358	36.1376	417
31.6113	335	36.1611	427
31.6307	328	36.1846	439
31.6502	367	36.2081	416
31.6696	333	36.2316	433
31.689	328	36.2551	437
31.7084	351	36.2786	470
31.7278	298	36.3021	471
31.7472	346	36.3256	502
31.7667	306	36.3491	444
31.7861	322	36.3726	488
31.8055	354	36.3961	464
31.8249	319	36.4196	498
31.8443	335	36.4431	486
31.8637	323	36.4666	533
31.8832	353	36.4901	589
31.9026	303	36.5136	613
31.922	324	36.5371	629
31.9414	326	36.5607	658
31.9608	340	36.5842	715
31.9802	304	36.6077	774
31.9997	333	36.6312	888
32.0191	322	36.6547	1047
32.0385	309	36.6782	1237
32.0579	325	36.7017	1663
32.0773	357	36.7252	2451
32.0967	334	36.7487	3712
32.1162	333	36.7722	5200
32.1356	312	36.7957	6227
32.155	342	36.8192	5915
32.1744	335	36.8427	4611
32.1938	381	36.8662	4063
32.2132	378	36.8897	3823
32.2327	337	36.9132	3070
32.2521	332	36.9367	2208
32.2715	348	36.9602	1467
32.2909	341	36.9837	1014
32.3103	343	37.0072	830
32.3298	335	37.0308	714
32.3492	353	37.0543	689
32.3686	312	37.0778	622
32.388	331	37.1013	503
32.4074	334	37.1248	531
32.4268	331	37.1483	465
32.4463	319	37.1718	481
32.4657	348	37.1953	510
32.4851	353	37.2188	466
32.5045	336	37.2423	478
32.5239	357	37.2658	446
32.5433	341	37.2893	427
32.5628	340	37.3128	433
32.5822	374	37.3363	423
32.6016	322	37.3598	416
32.621	323	37.3833	444
32.6404	346	37.4068	415
32.6598	351	37.4303	417
32.6793	338	37.4538	465
32.6987	347	37.4773	443
32.7181	339	37.5009	444
32.7375	314	37.5244	461
32.7569	360	37.5479	420
32.7763	320	37.5714	413
32.7958	360	37.5949	454
32.8152	339	37.6184	406
32.8346	343	37.6419	428
32.854	325	37.6654	402
32.8734	332	37.6889	440
32.8928	299	37.7124	425
32.9123	323	37.7359	457
32.9317	308	37.7594	425
32.9511	355	37.7829	413
32.9705	324	37.8064	465
32.9899	331	37.8299	448
33.0094	342	37.8534	455
33.0288	317	37.8769	447
33.0482	346	37.9004	502
33.0676	318	37.9239	474
33.087	322	37.9474	462
33.1064	360	37.971	517
33.1259	342	37.9945	526
33.1453	364	38.018	528
33.1647	340	38.0415	581
33.1841	320	38.065	750
33.2035	322	38.0885	895
33.2229	353	38.112	1050
33.2424	312	38.1355	1052
33.2618	350	38.159	939
33.2812	354	38.1825	879
33.3006	344	38.206	825
33.32	336	38.2295	846
33.3394	324	38.253	708
33.3589	332	38.2765	655
33.3783	351	38.3	624
33.3977	347	38.3235	671
33.4171	353	38.347	706
33.4365	384	38.3705	845
33.4559	362	38.394	1101
33.4754	344	38.4175	1534
33.4948	330	38.4411	1975
33.5142	336	38.4646	2134
33.5336	318	38.4881	1815
33.553	316	38.5116	1503
33.5725	358	38.5351	1400
33.5919	349	38.5586	1354
33.6113	337	38.5821	1188
33.6307	333	38.6056	859
33.6501	341	38.6291	675
33.6695	365	38.6526	612
33.689	332	38.6761	526
33.7084	337	38.6996	471
33.7278	334	38.7231	476
33.7472	356	38.7466	453
33.7666	338	38.7701	506
33.786	325	38.7936	462
33.8055	327	38.8171	470
33.8249	334	38.8406	388
33.8443	387	38.8641	450
33.8637	358	38.8876	457
33.8831	358	38.9112	433
33.9025	327	38.9347	476
33.922	334	38.9582	444
33.9414	341	38.9817	408
33.9608	361	39.0052	430
33.9802	312	39.0287	421
33.9996	309	39.0522	416
34.019	322	39.0757	405
34.0385	328	39.0992	431
34.0579	328	39.1227	439
34.0773	329	39.1462	407
34.0967	347	39.1697	398
34.1161	316	39.1932	410
34.1355	351	39.2167	410
34.155	371	39.2402	421
34.1744	335	39.2637	428
34.1938	364	39.2872	431
34.2132	336	39.3107	450
34.2326	307	39.3342	410
34.2521	331	39.3577	433
34.2715	315	39.3813	403
34.2909	363	39.4048	396
34.3103	355	39.4283	402
34.3297	331	39.4518	445
34.3491	330	39.4753	443
34.3686	331	39.4988	423
34.388	374	39.5223	438
34.4074	330	39.5458	406
34.4268	341	39.5693	442
34.4462	336	39.5928	414
34.4656	290	39.6163	397
34.4851	346	39.6398	447
34.5045	353	39.6633	427
34.5239	346	39.6868	419
34.5433	276	39.7103	411
34.5627	335	39.7338	399
34.5821	386	39.7573	396
34.6016	336	39.7808	377
34.621	396	39.8043	417
34.6404	347	39.8278	421
34.6598	354	39.8514	427
34.6792	346	39.8749	440
34.6986	353	39.8984	399
34.7181	296	39.9219	407
34.7375	315	39.9454	374
34.7569	319	39.9689	420
34.7763	327	39.9924	410
34.7957	327	40.0159	402
34.8152	341	40.0394	434
34.8346	334	40.0629	453
34.854	341	40.0864	446
34.8734	351	40.1099	430
34.8928	329	40.1334	412
34.9122	310	40.1569	415
34.9317	365	40.1804	397
34.9511	340	40.2039	418
34.9705	326	40.2274	419
34.9899	363	40.2509	410
35.0093	348	40.2744	391
35.0287	350	40.2979	440
35.0482	327	40.3215	397
35.0676	336	40.345	420
35.087	363	40.3685	396
35.1064	341	40.392	399
35.1258	345	40.4155	381
35.1452	374	40.439	392
35.1647	331	40.4625	408
35.1841	353	40.486	410
35.2035	348	40.5095	422
35.2229	326	40.533	421
35.2423	340	40.5565	397
35.2617	368	40.58	424
35.2812	329	40.6035	430
35.3006	362	40.627	413
35.32	337	40.6505	380
35.3394	318	40.674	433
35.3588	343	40.6975	403
35.3782	362	40.721	440
35.3977	340	40.7445	416
35.4171	330	40.768	404
35.4365	356	40.7916	400
35.4559	362	40.8151	418
35.4753	373	40.8386	404
35.4948	369	40.8621	411
35.5142	357	40.8856	382
35.5336	357	40.9091	432
35.553	312	40.9326	414
35.5724	349	40.9561	416
35.5918	349	40.9796	412
35.6113	349	41.0031	422
35.6307	350	41.0266	398
35.6501	356	41.0501	421
35.6695	361	41.0736	382
35.6889	329	41.0971	443
35.7083	337	41.1206	422
35.7278	357	41.1441	451
35.7472	333	41.1676	417
35.7666	329	41.1911	374
35.786	317	41.2146	437
35.8054	301	41.2381	404
35.8248	366	41.2617	417
35.8443	384	41.2852	411
35.8637	311	41.3087	409
35.8831	351	41.3322	359
35.9025	358	41.3557	383
35.9219	351	41.3792	412
35.9413	344	41.4027	382
35.9608	395	41.4262	432
35.9802	362	41.4497	383
35.9996	350	41.4732	389
36.019	361	41.4967	451
36.0384	372	41.5202	413
36.0578	357	41.5437	365
36.0773	366	41.5672	438
36.0967	363	41.5907	410
36.1161	390	41.6142	429
36.1355	346	41.6377	403
36.1549	383	41.6612	423
36.1744	346	41.6847	395
36.1938	331	41.7082	392
36.2132	402	41.7318	413
36.2326	395	41.7553	400
36.252	370	41.7788	426
36.2714	368	41.8023	410
36.2909	347	41.8258	400
36.3103	412	41.8493	416
36.3297	380	41.8728	402
36.3491	389	41.8963	440
36.3685	379	41.9198	429
36.3879	436	41.9433	423
36.4074	372	41.9668	450
36.4268	372	41.9903	415
36.4462	422	42.0138	456
36.4656	430	42.0373	429
36.485	508	42.0608	403
36.5044	484	42.0843	416
36.5239	478	42.1078	386
36.5433	527	42.1313	439
36.5627	627	42.1548	385
36.5821	628	42.1783	396
36.6015	746	42.2019	404
36.6209	803	42.2254	419
36.6404	1019	42.2489	423
36.6598	1233	42.2724	442
36.6792	1732	42.2959	425
36.6986	2468	42.3194	459
36.718	3592	42.3429	422
36.7375	4626	42.3664	388
36.7569	5325	42.3899	386
36.7763	5057	42.4134	426
36.7957	4340	42.4369	420
36.8151	3739	42.4604	409
36.8345	3485	42.4839	431
36.854	3398	42.5074	406
36.8734	2800	42.5309	383
36.8928	2091	42.5544	457
36.9122	1507	42.5779	420
36.9316	1111	42.6014	398
36.951	846	42.6249	463
36.9705	748	42.6484	413
36.9899	651	42.672	449
37.0093	581	42.6955	482
37.0287	542	42.719	430
37.0481	489	42.7425	388
37.0675	506	42.766	432
37.087	464	42.7895	418
37.1064	433	42.813	391
37.1258	404	42.8365	407
37.1452	379	42.86	383
37.1646	409	42.8835	425
37.184	390	42.907	443
37.2035	391	42.9305	427
37.2229	390	42.954	435
37.2423	376	42.9775	413
37.2617	374	43.001	409
37.2811	366	43.0245	434
37.3005	374	43.048	430
37.32	373	43.0715	460
37.3394	378	43.095	435
37.3588	385	43.1185	425
37.3782	371	43.1421	482
37.3976	353	43.1656	444
37.4171	373	43.1891	430
37.4365	340	43.2126	472
37.4559	353	43.2361	447
37.4753	372	43.2596	423
37.4947	352	43.2831	476
37.5141	373	43.3066	456
37.5336	400	43.3301	434
37.553	385	43.3536	422
37.5724	358	43.3771	417
37.5918	375	43.4006	451
37.6112	345	43.4241	429
37.6306	377	43.4476	440
37.6501	347	43.4711	441
37.6695	354	43.4946	449
37.6889	334	43.5181	416
37.7083	326	43.5416	440
37.7277	391	43.5651	466
37.7471	378	43.5886	443
37.7666	365	43.6122	459
37.786	388	43.6357	461
37.8054	408	43.6592	408
37.8248	350	43.6827	482
37.8442	386	43.7062	435
37.8636	384	43.7297	456
37.8831	382	43.7532	496
37.9025	402	43.7767	468
37.9219	418	43.8002	471
37.9413	385	43.8237	450
37.9607	407	43.8472	474
37.9801	442	43.8707	430
37.9996	511	43.8942	481
38.019	578	43.9177	450
38.0384	629	43.9412	460
38.0578	805	43.9647	488
38.0772	954	43.9882	463
38.0967	873	44.0117	476
38.1161	817	44.0352	502
38.1355	731	44.0587	510
38.1549	721	44.0823	534
38.1743	718	44.1058	507
38.1937	706	44.1293	526
38.2132	629	44.1528	517
38.2326	588	44.1763	589
38.252	551	44.1998	574
38.2714	536	44.2233	694
38.2908	543	44.2468	697
38.3102	617	44.2703	799
38.3297	653	44.2938	760
38.3491	740	44.3173	876
38.3685	1070	44.3408	950
38.3879	1440	44.3643	999
38.4073	1716	44.3878	1172
38.4267	1870	44.4113	1404
38.4462	1671	44.4348	1601
38.4656	1359	44.4583	2090
38.485	1296	44.4818	2834
38.5044	1216	44.5053	4233
38.5238	1119	44.5288	6046
38.5432	1051	44.5524	8298
38.5627	794	44.5759	9751
38.5821	646	44.5994	10034
38.6015	504	44.6229	8971
38.6209	496	44.6464	7478
38.6403	447	44.6699	6763
38.6598	437	44.6934	6523
38.6792	431	44.7169	5623
38.6986	410	44.7404	4325
38.718	399	44.7639	3171
38.7374	371	44.7874	2209
38.7568	374	44.8109	1578
38.7763	366	44.8344	1239
38.7957	358	44.8579	1052
38.8151	372	44.8814	885
38.8345	384	44.9049	786
38.8539	374	44.9284	736
38.8733	391	44.9519	666
38.8928	336	44.9754	580
38.9122	373	44.9989	579
38.9316	342	45.0225	526
38.951	350	45.046	509
38.9704	360	45.0695	547
38.9898	352	45.093	517
39.0093	345	45.1165	513
39.0287	352	45.14	499
39.0481	337	45.1635	488
39.0675	354	45.187	476
39.0869	354	45.2105	494
39.1063	361	45.234	470
39.1258	356	45.2575	463
39.1452	349	45.281	473
39.1646	342	45.3045	451
39.184	331	45.328	460
39.2034	342	45.3515	477
39.2228	361	45.375	444
39.2423	395	45.3985	461
39.2617	336	45.422	423
39.2811	369	45.4455	441
39.3005	371	45.469	475
39.3199	330	45.4926	427
39.3394	319	45.5161	447
39.3588	360	45.5396	455
39.3782	342	45.5631	444
39.3976	321	45.5866	444
39.417	342	45.6101	459
39.4364	355	45.6336	433
39.4559	328	45.6571	439
39.4753	370	45.6806	453
39.4947	366	45.7041	432
39.5141	352	45.7276	459
39.5335	321	45.7511	455
39.5529	314	45.7746	456
39.5724	337	45.7981	404
39.5918	355	45.8216	457
39.6112	349	45.8451	505
39.6306	322	45.8686	476
39.65	315	45.8921	452
39.6694	358	45.9156	473
39.6889	354	45.9391	419
39.7083	362	45.9627	406
39.7277	329	45.9862	437
39.7471	339	46.0097	404
39.7665	348	46.0332	450
39.7859	354	46.0567	429
39.8054	373	46.0802	446
39.8248	342	46.1037	435
39.8442	342	46.1272	433
39.8636	371	46.1507	419
39.883	337	46.1742	407
39.9025	311	46.1977	421
39.9219	343	46.2212	432
39.9413	336	46.2447	385
39.9607	356	46.2682	433
39.9801	349	46.2917	445
39.9995	373	46.3152	441
40.019	320	46.3387	411
40.0384	352	46.3622	448
40.0578	363	46.3857	422
40.0772	323	46.4092	435
40.0966	349	46.4328	398
40.116	352	46.4563	451
40.1355	334	46.4798	402
40.1549	338	46.5033	443
40.1743	369	46.5268	451
40.1937	290	46.5503	407
40.2131	341	46.5738	417
40.2325	366	46.5973	406
40.252	374	46.6208	418
40.2714	343	46.6443	438
40.2908	364	46.6678	422
40.3102	346	46.6913	436
40.3296	324	46.7148	431
40.349	333	46.7383	416
40.3685	341	46.7618	448
40.3879	377	46.7853	431
40.4073	336	46.8088	460
40.4267	324	46.8323	409
40.4461	368	46.8558	394
40.4655	361	46.8793	420
40.485	342	46.9029	414
40.5044	347	46.9264	448
40.5238	349	46.9499	438
40.5432	372	46.9734	458
40.5626	329	46.9969	446
40.5821	328	47.0204	450
40.6015	359	47.0439	452
40.6209	335	47.0674	449
40.6403	343	47.0909	410
40.6597	335	47.1144	424
40.6791	328	47.1379	431
40.6986	316	47.1614	414
40.718	360	47.1849	443
40.7374	322	47.2084	430
40.7568	328	47.2319	405
40.7762	357	47.2554	411
40.7956	361	47.2789	416
40.8151	338	47.3024	437
40.8345	396	47.3259	403
40.8539	331	47.3494	421
40.8733	393	47.373	418
40.8927	342	47.3965	443
40.9121	326	47.42	446
40.9316	322	47.4435	428
40.951	345	47.467	434
40.9704	334	47.4905	454
40.9898	340	47.514	418
41.0092	347	47.5375	378
41.0286	354	47.561	443
41.0481	367	47.5845	448
41.0675	362	47.608	444
41.0869	323	47.6315	395
41.1063	330	47.655	414
41.1257	335	47.6785	441
41.1451	356	47.702	424
41.1646	358	47.7255	444
41.184	343	47.749	462
41.2034	350	47.7725	406
41.2228	333	47.796	435
41.2422	341	47.8195	430
41.2617	345	47.8431	394
41.2811	346	47.8666	448
41.3005	385	47.8901	395
41.3199	335	47.9136	444
41.3393	362	47.9371	427
41.3587	365	47.9606	443
41.3782	328	47.9841	426
41.3976	349	48.0076	406
41.417	325	48.0311	435
41.4364	363	48.0546	423
41.4558	341	48.0781	389
41.4752	335	48.1016	422
41.4947	338	48.1251	423
41.5141	335	48.1486	402
41.5335	353	48.1721	420
41.5529	380	48.1956	431
41.5723	346	48.2191	421
41.5917	349	48.2426	458
41.6112	353	48.2661	411
41.6306	345	48.2896	445
41.65	363	48.3132	418
41.6694	361	48.3367	457
41.6888	349	48.3602	447
41.7082	354	48.3837	407
41.7277	366	48.4072	427
41.7471	347	48.4307	460
41.7665	365	48.4542	421
41.7859	344	48.4777	470
41.8053	338	48.5012	477
41.8248	332	48.5247	509
41.8442	349	48.5482	510
41.8636	367	48.5717	444
41.883	344	48.5952	568
41.9024	359	48.6187	618
41.9218	316	48.6422	698
41.9413	383	48.6657	754
41.9607	360	48.6892	929
41.9801	323	48.7127	1217
41.9995	366	48.7362	1570
42.0189	371	48.7597	1874
42.0383	340	48.7833	1861
42.0578	326	48.8068	1602
42.0772	360	48.8303	1312
42.0966	312	48.8538	1211
42.116	333	48.8773	1298
42.1354	355	48.9008	1253
42.1548	348	48.9243	1160
42.1743	367	48.9478	893
42.1937	379	48.9713	784
42.2131	342	48.9948	601
42.2325	374	49.0183	581
42.2519	349	49.0418	510
42.2713	381	49.0653	490
42.2908	381	49.0888	452
42.3102	345	49.1123	425
42.3296	345	49.1358	469
42.349	350	49.1593	474
42.3684	341	49.1828	429
42.3878	338	49.2063	452
42.4073	335	49.2298	447
42.4267	363	49.2534	409
42.4461	345	49.2769	425
42.4655	355	49.3004	436
42.4849	384	49.3239	456
42.5044	370	49.3474	413
42.5238	368	49.3709	430
42.5432	350	49.3944	399
42.5626	422	49.4179	430
42.582	374	49.4414	439
42.6014	398	49.4649	418
42.6209	367	49.4884	402
42.6403	361	49.5119	409
42.6597	359	49.5354	421
42.6791	341	49.5589	411
42.6985	342	49.5824	405
42.7179	361	49.6059	400
42.7374	361	49.6294	409
42.7568	360	49.6529	435
42.7762	387	49.6764	447
42.7956	371	49.6999	415
42.815	344	49.7235	418
42.8344	362	49.747	398
42.8539	376	49.7705	448
42.8733	368	49.794	463
42.8927	351	49.8175	383
42.9121	344	49.841	451
42.9315	384	49.8645	390
42.9509	340	49.888	442
42.9704	408	49.9115	410
42.9898	365	49.935	421
43.0092	404	49.9585	466
43.0286	373	49.982	423
43.048	351	50.0055	429
43.0674	357	50.029	429
43.0869	363	50.0525	393
43.1063	408	50.076	437
43.1257	366	50.0995	450
43.1451	351	50.123	369
43.1645	383	50.1465	435
43.184	356	50.17	405
43.2034	338	50.1936	425
43.2228	391	50.2171	376
43.2422	370	50.2406	404
43.2616	336	50.2641	421
43.281	391	50.2876	463
43.3005	371	50.3111	428
43.3199	393	50.3346	395
43.3393	385	50.3581	446
43.3587	340	50.3816	435
43.3781	379	50.4051	430
43.3975	388	50.4286	404
43.417	340	50.4521	453
43.4364	350	50.4756	437
43.4558	362	50.4991	418
43.4752	406	50.5226	388
43.4946	384	50.5461	423
43.514	419	50.5696	398
43.5335	379	50.5931	428
43.5529	396	50.6166	412
43.5723	369	50.6401	403
43.5917	380	50.6637	422
43.6111	388	50.6872	406
43.6305	398	50.7107	437
43.65	357	50.7342	412
43.6694	341	50.7577	431
43.6888	327	50.7812	420
43.7082	391	50.8047	444
43.7276	356	50.8282	394
43.7471	401	50.8517	427
43.7665	398	50.8752	430
43.7859	387	50.8987	405
43.8053	383	50.9222	405
43.8247	401	50.9457	406
43.8441	378	50.9692	425
43.8636	410	50.9927	418
43.883	404	51.0162	420
43.9024	387	51.0397	429
43.9218	423	51.0632	402
43.9412	397	51.0867	379
43.9606	394	51.1102	449
43.9801	377	51.1338	411
43.9995	422	51.1573	408
44.0189	405	51.1808	420
44.0383	373	51.2043	384
44.0577	431	51.2278	431
44.0771	388	51.2513	418
44.0966	450	51.2748	417
44.116	464	51.2983	434
44.1354	483	51.3218	433
44.1548	448	51.3453	454
44.1742	476	51.3688	410
44.1936	527	51.3923	423
44.2131	634	51.4158	440
44.2325	562	51.4393	403
44.2519	570	51.4628	427
44.2713	649	51.4863	414
44.2907	665	51.5098	417
44.3101	756	51.5333	392
44.3296	858	51.5568	392
44.349	940	51.5803	424
44.3684	1054	51.6039	431
44.3878	1238	51.6274	437
44.4072	1485	51.6509	406
44.4267	1783	51.6744	426
44.4461	2444	51.6979	424
44.4655	3257	51.7214	388
44.4849	4461	51.7449	412
44.5043	6134	51.7684	382
44.5237	7558	51.7919	418
44.5432	8535	51.8154	411
44.5626	8795	51.8389	431
44.582	7747	51.8624	408
44.6014	6716	51.8859	430
44.6208	6030	51.9094	386
44.6402	5777	51.9329	438
44.6597	5551	51.9564	424
44.6791	5086	51.9799	413
44.6985	4077	52.0034	443
44.7179	3174	52.0269	399
44.7373	2334	52.0504	396
44.7567	1704	52.074	399
44.7762	1312	52.0975	434
44.7956	1086	52.121	421
44.815	985	52.1445	424
44.8344	812	52.168	433
44.8538	750	52.1915	400
44.8732	663	52.215	393
44.8927	601	52.2385	442
44.9121	583	52.262	423
44.9315	519	52.2855	407
44.9509	525	52.309	404
44.9703	516	52.3325	362
44.9898	463	52.356	438
45.0092	473	52.3795	398
45.0286	456	52.403	426
45.048	413	52.4265	401
45.0674	451	52.45	401
45.0868	425	52.4735	452
45.1063	390	52.497	423
45.1257	392	52.5205	417
45.1451	405	52.5441	412
45.1645	412	52.5676	457
45.1839	413	52.5911	415
45.2033	371	52.6146	441
45.2228	412	52.6381	408
45.2422	377	52.6616	414
45.2616	370	52.6851	424
45.281	379	52.7086	439
45.3004	362	52.7321	405
45.3198	407	52.7556	405
45.3393	390	52.7791	436
45.3587	392	52.8026	392
45.3781	408	52.8261	426
45.3975	355	52.8496	423
45.4169	394	52.8731	392
45.4363	384	52.8966	389
45.4558	394	52.9201	414
45.4752	384	52.9436	431
45.4946	390	52.9671	423
45.514	388	52.9906	408
45.5334	370	53.0142	395
45.5528	363	53.0377	419
45.5723	385	53.0612	409
45.5917	378	53.0847	403
45.6111	407	53.1082	403
45.6305	369	53.1317	446
45.6499	369	53.1552	418
45.6694	387	53.1787	418
45.6888	355	53.2022	429
45.7082	351	53.2257	384
45.7276	380	53.2492	405
45.747	355	53.2727	382
45.7664	375	53.2962	385
45.7859	379	53.3197	426
45.8053	383	53.3432	440
45.8247	380	53.3667	395
45.8441	376	53.3902	396
45.8635	367	53.4137	384
45.8829	393	53.4372	384
45.9024	346	53.4607	425
45.9218	330	53.4843	449
45.9412	365	53.5078	413
45.9606	384	53.5313	401
45.98	353	53.5548	397
45.9994	359	53.5783	413
46.0189	306	53.6018	409
46.0383	368	53.6253	457
46.0577	367	53.6488	441
46.0771	345	53.6723	413
46.0965	402	53.6958	417
46.1159	372	53.7193	438
46.1354	360	53.7428	441
46.1548	370	53.7663	414
46.1742	381	53.7898	389
46.1936	373	53.8133	429
46.213	372	53.8368	408
46.2324	361	53.8603	440
46.2519	364	53.8838	415
46.2713	350	53.9073	428
46.2907	335	53.9308	455
46.3101	352	53.9544	425
46.3295	361	53.9779	405
46.349	382	54.0014	396
46.3684	361	54.0249	405
46.3878	361	54.0484	403
46.4072	345	54.0719	418
46.4266	395	54.0954	405
46.446	351	54.1189	467
46.4655	386	54.1424	403
46.4849	340	54.1659	395
46.5043	368	54.1894	400
46.5237	376	54.2129	441
46.5431	350	54.2364	415
46.5625	357	54.2599	437
46.582	366	54.2834	419
46.6014	363	54.3069	432
46.6208	387	54.3304	405
46.6402	334	54.3539	404
46.6596	371	54.3774	433
46.679	410	54.4009	397
46.6985	353	54.4245	418
46.7179	368	54.448	466
46.7373	338	54.4715	412
46.7567	394	54.495	401
46.7761	371	54.5185	432
46.7955	370	54.542	417
46.815	327	54.5655	425
46.8344	335	54.589	428
46.8538	383	54.6125	400
46.8732	352	54.636	414
46.8926	357	54.6595	403
46.9121	340	54.683	423
46.9315	347	54.7065	394
46.9509	339	54.73	411
46.9703	348	54.7535	413
46.9897	336	54.777	409
47.0091	353	54.8005	400
47.0286	316	54.824	413
47.048	367	54.8475	415
47.0674	370	54.871	419
47.0868	350	54.8946	430
47.1062	354	54.9181	414
47.1256	324	54.9416	455
47.1451	335	54.9651	409
47.1645	375	54.9886	404
47.1839	390	55.0121	404
47.2033	355	55.0356	401
47.2227	348	55.0591	376
47.2421	327	55.0826	439
47.2616	381	55.1061	418
47.281	373	55.1296	433
47.3004	381	55.1531	410
47.3198	359	55.1766	394
47.3392	388	55.2001	435
47.3586	359	55.2236	450
47.3781	380	55.2471	409
47.3975	346	55.2706	436
47.4169	351	55.2941	459
47.4363	384	55.3176	432
47.4557	345	55.3411	386
47.4751	342	55.3647	410
47.4946	354	55.3882	409
47.514	354	55.4117	408
47.5334	366	55.4352	429
47.5528	353	55.4587	416
47.5722	334	55.4822	385
47.5917	368	55.5057	397
47.6111	365	55.5292	450
47.6305	363	55.5527	452
47.6499	366	55.5762	410
47.6693	385	55.5997	425
47.6887	352	55.6232	430
47.7082	365	55.6467	393
47.7276	349	55.6702	386
47.747	379	55.6937	421
47.7664	352	55.7172	425
47.7858	341	55.7407	393
47.8052	377	55.7642	408
47.8247	349	55.7877	408
47.8441	354	55.8112	386
47.8635	363	55.8348	393
47.8829	364	55.8583	415
47.9023	373	55.8818	423
47.9217	353	55.9053	441
47.9412	351	55.9288	405
47.9606	378	55.9523	418
47.98	351	55.9758	459
47.9994	361	55.9993	403
48.0188	383	56.0228	434
48.0382	386	56.0463	408
48.0577	357	56.0698	416
48.0771	356	56.0933	421
48.0965	386	56.1168	450
48.1159	392	56.1403	408
48.1353	353	56.1638	412
48.1547	349	56.1873	408
48.1742	353	56.2108	430
48.1936	364	56.2343	418
48.213	369	56.2578	395
48.2324	347	56.2813	382
48.2518	356	56.3049	433
48.2713	357	56.3284	381
48.2907	374	56.3519	429
48.3101	378	56.3754	415
48.3295	344	56.3989	378
48.3489	408	56.4224	408
48.3683	418	56.4459	434
48.3878	365	56.4694	451
48.4072	412	56.4929	429
48.4266	428	56.5164	465
48.446	363	56.5399	399
48.4654	400	56.5634	393
48.4848	418	56.5869	438
48.5043	430	56.6104	456
48.5237	478	56.6339	424
48.5431	431	56.6574	445
48.5625	453	56.6809	424
48.5819	472	56.7044	392
48.6013	522	56.7279	401
48.6208	584	56.7514	449
48.6402	686	56.775	406
48.6596	821	56.7985	434
48.679	1048	56.822	401
48.6984	1359	56.8455	406
48.7178	1477	56.869	410
48.7373	1572	56.8925	411
48.7567	1564	56.916	381
48.7761	1296	56.9395	445
48.7955	1150	56.963	418
[truncated: 3,671 more rows]

## Sheet: Fig.S3
X: 2-Theta (degree)	Y: Measured (a.u.)	Y: Calculated	Y: Difference	R-3m
10.0533	147	--	--	--
10.0727	140	--	--	--
10.0921	151	--	--	--
10.1116	155	--	--	--
10.131	138	--	--	--
10.1504	149	--	--	--
10.1698	162	--	--	--
10.1892	148	--	--	--
10.2086	153	--	--	--
10.2281	154	--	--	--
10.2475	179	--	--	--
10.2669	154	--	--	--
10.2863	177	--	--	--
10.3057	185	--	--	--
10.3251	169	--	--	--
10.3446	171	--	--	--
10.364	175	--	--	--
10.3834	172	--	--	--
10.4028	195	--	--	--
10.4222	157	--	--	--
10.4416	151	--	--	--
10.4611	172	--	--	--
10.4805	193	--	--	--
10.4999	176	--	--	--
10.5193	195	--	--	--
10.5387	182	--	--	--
10.5581	228	--	--	--
10.5776	180	--	--	--
10.597	196	--	--	--
10.6164	175	--	--	--
10.6358	214	--	--	--
10.6552	214	--	--	--
10.6747	173	--	--	--
10.6941	181	--	--	--
10.7135	199	--	--	--
10.7329	202	--	--	--
10.7523	184	--	--	--
10.7717	200	--	--	--
10.7912	222	--	--	--
10.8106	191	--	--	--
10.83	194	--	--	--
10.8494	187	--	--	--
10.8688	215	--	--	--
10.8882	192	--	--	--
10.9077	202	--	--	--
10.9271	219	--	--	--
10.9465	221	--	--	--
10.9659	204	--	--	--
10.9853	198	--	--	--
11.0047	195	--	--	--
11.0242	199	--	--	--
11.0436	229	--	--	--
11.063	200	--	--	--
11.0824	206	--	--	--
11.1018	220	--	--	--
11.1212	213	--	--	--
11.1407	233	--	--	--
11.1601	205	--	--	--
11.1795	206	--	--	--
11.1989	226	--	--	--
11.2183	213	--	--	--
11.2378	204	--	--	--
11.2572	243	--	--	--
11.2766	237	--	--	--
11.296	216	--	--	--
11.3154	228	--	--	--
11.3348	218	--	--	--
11.3543	235	--	--	--
11.3737	234	--	--	--
11.3931	240	--	--	--
11.4125	234	--	--	--
11.4319	233	--	--	--
11.4513	226	--	--	--
11.4708	229	--	--	--
11.4902	240	--	--	--
11.5096	218	--	--	--
11.529	228	--	--	--
11.5484	236	--	--	--
11.5678	244	--	--	--
11.5873	236	--	--	--
11.6067	205	--	--	--
11.6261	247	--	--	--
11.6455	207	--	--	--
11.6649	228	--	--	--
11.6843	245	--	--	--
11.7038	280	--	--	--
11.7232	234	--	--	--
11.7426	242	--	--	--
11.762	224	--	--	--
11.7814	247	--	--	--
11.8008	222	--	--	--
11.8203	255	--	--	--
11.8397	256	--	--	--
11.8591	214	--	--	--
11.8785	243	--	--	--
11.8979	247	--	--	--
11.9174	243	--	--	--
11.9368	263	--	--	--
11.9562	234	--	--	--
11.9756	259	--	--	--
11.995	269	--	--	--
12.0144	270	--	--	--
12.0339	264	--	--	--
12.0533	246	--	--	--
12.0727	266	--	--	--
12.0921	268	--	--	--
12.1115	246	--	--	--
12.1309	248	--	--	--
12.1504	287	--	--	--
12.1698	236	--	--	--
12.1892	253	--	--	--
12.2086	254	--	--	--
12.228	279	--	--	--
12.2474	253	--	--	--
12.2669	250	--	--	--
12.2863	280	--	--	--
12.3057	235	--	--	--
12.3251	290	--	--	--
12.3445	284	--	--	--
12.3639	261	--	--	--
12.3834	240	--	--	--
12.4028	288	--	--	--
12.4222	271	--	--	--
12.4416	246	--	--	--
12.461	246	--	--	--
12.4804	231	--	--	--
12.4999	297	--	--	--
12.5193	242	--	--	--
12.5387	287	--	--	--
12.5581	249	--	--	--
12.5775	290	--	--	--
12.597	247	--	--	--
12.6164	277	--	--	--
12.6358	250	--	--	--
12.6552	285	--	--	--
12.6746	244	--	--	--
12.694	237	--	--	--
12.7135	264	--	--	--
12.7329	288	--	--	--
12.7523	245	--	--	--
12.7717	244	--	--	--
12.7911	271	--	--	--
12.8105	257	--	--	--
12.83	266	--	--	--
12.8494	268	--	--	--
12.8688	277	--	--	--
12.8882	263	--	--	--
12.9076	297	--	--	--
12.927	264	--	--	--
12.9465	276	--	--	--
12.9659	267	--	--	--
12.9853	287	--	--	--
13.0047	273	--	--	--
13.0241	255	--	--	--
13.0435	287	--	--	--
13.063	268	--	--	--
13.0824	281	--	--	--
13.1018	265	--	--	--
13.1212	289	--	--	--
13.1406	296	--	--	--
13.1601	259	--	--	--
13.1795	259	--	--	--
13.1989	276	--	--	--
13.2183	256	--	--	--
13.2377	260	--	--	--
13.2571	250	--	--	--
13.2766	293	--	--	--
13.296	276	--	--	--
13.3154	271	--	--	--
13.3348	294	--	--	--
13.3542	291	--	--	--
13.3736	265	--	--	--
13.3931	270	--	--	--
13.4125	290	--	--	--
13.4319	262	--	--	--
13.4513	292	--	--	--
13.4707	253	--	--	--
13.4901	256	--	--	--
13.5096	310	--	--	--
13.529	271	--	--	--
13.5484	293	--	--	--
13.5678	290	--	--	--
13.5872	289	--	--	--
13.6066	288	--	--	--
13.6261	251	--	--	--
13.6455	310	--	--	--
13.6649	329	--	--	--
13.6843	300	--	--	--
13.7037	284	--	--	--
13.7231	313	--	--	--
13.7426	284	--	--	--
13.762	283	--	--	--
13.7814	288	--	--	--
13.8008	280	--	--	--
13.8202	313	--	--	--
13.8397	347	--	--	--
13.8591	300	--	--	--
13.8785	275	--	--	--
13.8979	284	--	--	--
13.9173	322	--	--	--
13.9367	303	--	--	--
13.9562	267	--	--	--
13.9756	292	--	--	--
13.995	336	--	--	--
14.0144	305	--	--	--
14.0338	277	--	--	--
14.0532	300	--	--	--
14.0727	308	--	--	--
14.0921	293	--	--	--
14.1115	299	--	--	--
14.1309	307	--	--	--
14.1503	300	--	--	--
14.1697	293	--	--	--
14.1892	303	--	--	--
14.2086	296	--	--	--
14.228	295	--	--	--
14.2474	320	--	--	--
14.2668	252	--	--	--
14.2862	308	--	--	--
14.3057	302	--	--	--
14.3251	282	--	--	--
14.3445	291	--	--	--
14.3639	299	--	--	--
14.3833	283	--	--	--
14.4028	272	--	--	--
14.4222	303	--	--	--
14.4416	279	--	--	--
14.461	320	--	--	--
14.4804	291	--	--	--
14.4998	318	--	--	--
14.5193	288	--	--	--
14.5387	314	--	--	--
14.5581	296	--	--	--
14.5775	312	--	--	--
14.5969	298	--	--	--
14.6163	269	--	--	--
14.6358	303	--	--	--
14.6552	339	--	--	--
14.6746	315	--	--	--
14.694	290	--	--	--
14.7134	290	--	--	--
14.7328	283	--	--	--
14.7523	309	--	--	--
14.7717	321	--	--	--
14.7911	309	--	--	--
14.8105	293	--	--	--
14.8299	290	--	--	--
14.8493	310	--	--	--
14.8688	285	--	--	--
14.8882	299	--	--	--
14.9076	286	--	--	--
14.927	310	--	--	--
14.9464	323	--	--	--
14.9658	317	--	--	--
14.9853	310	--	--	--
15.0047	289	--	--	--
15.0241	281	--	--	--
15.0435	308	--	--	--
15.0629	265	--	--	--
15.0824	291	--	--	--
15.1018	299	--	--	--
15.1212	287	--	--	--
15.1406	317	--	--	--
15.16	276	--	--	--
15.1794	324	--	--	--
15.1989	301	--	--	--
15.2183	303	--	--	--
15.2377	296	--	--	--
15.2571	269	--	--	--
15.2765	299	--	--	--
15.2959	323	--	--	--
15.3154	289	--	--	--
15.3348	310	--	--	--
15.3542	291	--	--	--
15.3736	310	--	--	--
15.393	302	--	--	--
15.4124	324	--	--	--
15.4319	322	--	--	--
15.4513	327	--	--	--
15.4707	312	--	--	--
15.4901	296	--	--	--
15.5095	277	--	--	--
15.5289	290	--	--	--
15.5484	326	--	--	--
15.5678	273	--	--	--
15.5872	336	--	--	--
15.6066	280	--	--	--
15.626	291	--	--	--
15.6454	309	--	--	--
15.6649	320	--	--	--
15.6843	302	--	--	--
15.7037	306	--	--	--
15.7231	288	--	--	--
15.7425	283	--	--	--
15.762	291	--	--	--
15.7814	322	--	--	--
15.8008	301	--	--	--
15.8202	301	--	--	--
15.8396	314	--	--	--
15.859	310	--	--	--
15.8785	281	--	--	--
15.8979	324	--	--	--
15.9173	312	--	--	--
15.9367	292	--	--	--
15.9561	296	--	--	--
15.9755	325	--	--	--
15.995	291	--	--	--
16.0144	275	--	--	--
16.0338	329	--	--	--
16.0532	272	--	--	--
16.0726	283	--	--	--
16.092	325	--	--	--
16.1115	311	--	--	--
16.1309	290	--	--	--
16.1503	315	--	--	--
16.1697	306	--	--	--
16.1891	302	--	--	--
16.2085	315	--	--	--
16.228	320	--	--	--
16.2474	321	--	--	--
16.2668	283	--	--	--
16.2862	317	--	--	--
16.3056	335	--	--	--
16.3251	323	--	--	--
16.3445	323	--	--	--
16.3639	283	--	--	--
16.3833	305	--	--	--
16.4027	312	--	--	--
16.4221	283	--	--	--
16.4416	310	--	--	--
16.461	291	--	--	--
16.4804	273	--	--	--
16.4998	305	--	--	--
16.5192	357	--	--	--
16.5386	305	--	--	--
16.5581	329	--	--	--
16.5775	310	--	--	--
16.5969	272	--	--	--
16.6163	311	--	--	--
16.6357	303	--	--	--
16.6551	310	--	--	--
16.6746	295	--	--	--
16.694	325	--	--	--
16.7134	298	--	--	--
16.7328	304	--	--	--
16.7522	315	--	--	--
16.7716	302	--	--	--
16.7911	321	--	--	--
16.8105	313	--	--	--
16.8299	306	--	--	--
16.8493	307	--	--	--
16.8687	321	--	--	--
16.8881	308	--	--	--
16.9076	318	--	--	--
16.927	339	--	--	--
16.9464	283	--	--	--
16.9658	307	--	--	--
16.9852	353	--	--	--
17.0047	318	--	--	--
17.0241	331	--	--	--
17.0435	360	--	--	--
17.0629	316	--	--	--
17.0823	355	--	--	--
17.1017	338	--	--	--
17.1212	293	--	--	--
17.1406	314	--	--	--
17.16	304	--	--	--
17.1794	289	--	--	--
17.1988	340	--	--	--
17.2182	277	--	--	--
17.2377	320	--	--	--
17.2571	306	--	--	--
17.2765	298	--	--	--
17.2959	345	--	--	--
17.3153	289	--	--	--
17.3347	289	--	--	--
17.3542	314	--	--	--
17.3736	305	--	--	--
17.393	298	--	--	--
17.4124	310	--	--	--
17.4318	347	--	--	--
17.4512	333	--	--	--
17.4707	320	--	--	--
17.4901	308	--	--	--
17.5095	298	--	--	--
17.5289	292	--	--	--
17.5483	315	--	--	--
17.5677	329	--	--	--
17.5872	315	--	--	--
17.6066	294	--	--	--
17.626	340	--	--	--
17.6454	341	--	--	--
17.6648	316	--	--	--
17.6843	308	--	--	--
17.7037	322	--	--	--
17.7231	353	--	--	--
17.7425	296	--	--	--
17.7619	328	--	--	--
17.7813	326	--	--	--
17.8008	319	--	--	--
17.8202	307	--	--	--
17.8396	324	--	--	--
17.859	349	--	--	--
17.8784	318	--	--	--
17.8978	352	--	--	--
17.9173	362	--	--	--
17.9367	364	--	--	--
17.9561	394	--	--	--
17.9755	396	--	--	--
17.9949	346	--	--	--
18.0143	354	--	--	--
18.0338	348	--	--	--
18.0532	387	--	--	--
18.0726	361	--	--	--
18.092	398	--	--	--
18.1114	430	--	--	--
18.1308	350	--	--	--
18.1503	353	--	--	--
18.1697	429	--	--	--
18.1891	399	--	--	--
18.2085	352	--	--	--
18.2279	379	--	--	--
18.2474	402	--	--	--
18.2668	408	--	--	--
18.2862	417	--	--	--
18.3056	420	--	--	--
18.325	419	--	--	--
18.3444	416	--	--	--
18.3639	436	--	--	--
18.3833	440	--	--	--
18.4027	428	--	--	--
18.4221	462	--	--	--
18.4415	465	--	--	--
18.4609	471	--	--	--
18.4804	499	--	--	--
18.4998	517	--	--	--
18.5192	570	--	--	--
18.5386	632	--	--	--
18.558	723	--	--	--
18.5774	859	--	--	--
18.5969	1119	--	--	--
18.6163	1376	--	--	--
18.6357	1944	--	--	--
18.6551	2730	--	--	--
18.6745	3986	--	--	--
18.6939	6057	--	--	--
18.7134	9479	--	--	--
18.7328	13828	--	--	--
18.7522	16598	--	--	--
18.7716	15640	--	--	--
18.791	12423	--	--	--
18.8104	9095	--	--	--
18.8299	5716	--	--	--
18.8493	3246	--	--	--
18.8687	1903	--	--	--
18.8881	1382	--	--	--
18.9075	1145	--	--	--
18.927	894	--	--	--
18.9464	760	--	--	--
18.9658	692	--	--	--
18.9852	562	--	--	--
19.0046	575	--	--	--
19.024	519	--	--	--
19.0435	513	--	--	--
19.0629	491	--	--	--
19.0823	455	--	--	--
19.1017	426	--	--	--
19.1211	463	--	--	--
19.1405	479	--	--	--
19.16	377	--	--	--
19.1794	444	--	--	--
19.1988	433	--	--	--
19.2182	407	--	--	--
19.2376	418	--	--	--
19.257	417	--	--	--
19.2765	379	--	--	--
19.2959	376	--	--	--
19.3153	387	--	--	--
19.3347	431	--	--	--
19.3541	382	--	--	--
19.3735	391	--	--	--
19.393	384	--	--	--
19.4124	383	--	--	--
19.4318	372	--	--	--
19.4512	402	--	--	--
19.4706	337	--	--	--
19.4901	389	--	--	--
19.5095	380	--	--	--
19.5289	372	--	--	--
19.5483	334	--	--	--
19.5677	358	--	--	--
19.5871	389	--	--	--
19.6066	363	--	--	--
19.626	387	--	--	--
19.6454	396	--	--	--
19.6648	353	--	--	--
19.6842	371	--	--	--
19.7036	371	--	--	--
19.7231	354	--	--	--
19.7425	349	--	--	--
19.7619	386	--	--	--
19.7813	348	--	--	--
19.8007	351	--	--	--
19.8201	337	--	--	--
19.8396	361	--	--	--
19.859	319	--	--	--
19.8784	357	--	--	--
19.8978	362	--	--	--
19.9172	367	--	--	--
19.9366	362	--	--	--
19.9561	343	--	--	--
19.9755	348	--	--	--
19.9949	325	--	--	--
20.0143	339	--	--	--
20.0337	345	--	--	--
20.0531	351	--	--	--
20.0726	337	--	--	--
20.092	349	--	--	--
20.1114	332	--	--	--
20.1308	348	--	--	--
20.1502	339	--	--	--
20.1697	377	--	--	--
20.1891	343	--	--	--
20.2085	355	--	--	--
20.2279	332	--	--	--
20.2473	289	--	--	--
20.2667	327	--	--	--
20.2862	317	--	--	--
20.3056	329	--	--	--
20.325	308	--	--	--
20.3444	340	--	--	--
20.3638	333	--	--	--
20.3832	343	--	--	--
20.4027	318	--	--	--
20.4221	336	--	--	--
20.4415	327	--	--	--
20.4609	334	--	--	--
20.4803	324	--	--	--
20.4997	316	--	--	--
20.5192	349	--	--	--
20.5386	358	--	--	--
20.558	320	--	--	--
20.5774	330	--	--	--
20.5968	386	--	--	--
20.6162	324	--	--	--
20.6357	319	--	--	--
20.6551	334	--	--	--
20.6745	362	--	--	--
20.6939	355	--	--	--
20.7133	325	--	--	--
20.7327	299	--	--	--
20.7522	327	--	--	--
20.7716	317	--	--	--
20.791	310	--	--	--
20.8104	321	--	--	--
20.8298	319	--	--	--
20.8493	332	--	--	--
20.8687	333	--	--	--
20.8881	373	--	--	--
20.9075	323	--	--	--
20.9269	352	--	--	--
20.9463	316	--	--	--
20.9658	325	--	--	--
20.9852	310	--	--	--
21.0046	316	--	--	--
21.024	325	--	--	--
21.0434	353	--	--	--
21.0628	317	--	--	--
21.0823	330	--	--	--
21.1017	364	--	--	--
21.1211	339	--	--	--
21.1405	339	--	--	--
21.1599	332	--	--	--
21.1793	329	--	--	--
21.1988	330	--	--	--
21.2182	334	--	--	--
21.2376	330	--	--	--
21.257	331	--	--	--
21.2764	338	--	--	--
21.2958	360	--	--	--
21.3153	341	--	--	--
21.3347	319	--	--	--
21.3541	328	--	--	--
21.3735	301	--	--	--
21.3929	344	--	--	--
21.4124	310	--	--	--
21.4318	331	--	--	--
21.4512	333	--	--	--
21.4706	327	--	--	--
21.49	313	--	--	--
21.5094	331	--	--	--
21.5289	317	--	--	--
21.5483	373	--	--	--
21.5677	352	--	--	--
21.5871	349	--	--	--
21.6065	349	--	--	--
21.6259	346	--	--	--
21.6454	352	--	--	--
21.6648	325	--	--	--
21.6842	318	--	--	--
21.7036	302	--	--	--
21.723	348	--	--	--
21.7424	317	--	--	--
21.7619	336	--	--	--
21.7813	342	--	--	--
21.8007	290	--	--	--
21.8201	318	--	--	--
21.8395	343	--	--	--
21.8589	328	--	--	--
21.8784	314	--	--	--
21.8978	341	--	--	--
21.9172	350	--	--	--
21.9366	331	--	--	--
21.956	317	--	--	--
21.9754	353	--	--	--
21.9949	336	--	--	--
22.0143	319	--	--	--
22.0337	309	--	--	--
22.0531	316	--	--	--
22.0725	334	--	--	--
22.092	329	--	--	--
22.1114	344	--	--	--
22.1308	327	--	--	--
22.1502	303	--	--	--
22.1696	330	--	--	--
22.189	338	--	--	--
22.2085	330	--	--	--
22.2279	349	--	--	--
22.2473	334	--	--	--
22.2667	330	--	--	--
22.2861	351	--	--	--
22.3055	354	--	--	--
22.325	349	--	--	--
22.3444	310	--	--	--
22.3638	317	--	--	--
22.3832	312	--	--	--
22.4026	331	--	--	--
22.422	311	--	--	--
22.4415	328	--	--	--
22.4609	346	--	--	--
22.4803	354	--	--	--
22.4997	318	--	--	--
22.5191	313	--	--	--
22.5385	322	--	--	--
22.558	304	--	--	--
22.5774	307	--	--	--
22.5968	307	--	--	--
22.6162	329	--	--	--
22.6356	353	--	--	--
22.655	330	--	--	--
22.6745	329	--	--	--
22.6939	325	--	--	--
22.7133	316	--	--	--
22.7327	307	--	--	--
22.7521	340	--	--	--
22.7716	327	--	--	--
22.791	328	--	--	--
22.8104	313	--	--	--
22.8298	343	--	--	--
22.8492	314	--	--	--
22.8686	365	--	--	--
22.8881	342	--	--	--
22.9075	322	--	--	--
22.9269	319	--	--	--
22.9463	304	--	--	--
22.9657	337	--	--	--
22.9851	336	--	--	--
23.0046	334	--	--	--
23.024	326	--	--	--
23.0434	329	--	--	--
23.0628	329	--	--	--
23.0822	320	--	--	--
23.1016	332	--	--	--
23.1211	290	--	--	--
23.1405	370	--	--	--
23.1599	354	--	--	--
23.1793	332	--	--	--
23.1987	323	--	--	--
23.2181	349	--	--	--
23.2376	316	--	--	--
23.257	309	--	--	--
23.2764	346	--	--	--
23.2958	329	--	--	--
23.3152	314	--	--	--
23.3347	340	--	--	--
23.3541	354	--	--	--
23.3735	329	--	--	--
23.3929	341	--	--	--
23.4123	333	--	--	--
23.4317	327	--	--	--
23.4512	304	--	--	--
23.4706	327	--	--	--
23.49	339	--	--	--
23.5094	328	--	--	--
23.5288	310	--	--	--
23.5482	330	--	--	--
23.5677	355	--	--	--
23.5871	347	--	--	--
23.6065	343	--	--	--
23.6259	308	--	--	--
23.6453	344	--	--	--
23.6647	321	--	--	--
23.6842	355	--	--	--
23.7036	339	--	--	--
23.723	321	--	--	--
23.7424	348	--	--	--
23.7618	334	--	--	--
23.7812	356	--	--	--
23.8007	323	--	--	--
23.8201	348	--	--	--
23.8395	315	--	--	--
23.8589	338	--	--	--
23.8783	350	--	--	--
23.8977	346	--	--	--
23.9172	350	--	--	--
23.9366	358	--	--	--
23.956	316	--	--	--
23.9754	336	--	--	--
23.9948	351	--	--	--
24.0143	362	--	--	--
24.0337	352	--	--	--
24.0531	316	--	--	--
24.0725	347	--	--	--
24.0919	322	--	--	--
24.1113	308	--	--	--
24.1308	317	--	--	--
24.1502	316	--	--	--
24.1696	303	--	--	--
24.189	322	--	--	--
24.2084	353	--	--	--
24.2278	327	--	--	--
24.2473	348	--	--	--
24.2667	340	--	--	--
24.2861	356	--	--	--
24.3055	338	--	--	--
24.3249	314	--	--	--
24.3443	336	--	--	--
24.3638	338	--	--	--
24.3832	340	--	--	--
24.4026	312	--	--	--
24.422	348	--	--	--
24.4414	347	--	--	--
24.4608	308	--	--	--
24.4803	337	--	--	--
24.4997	326	--	--	--
24.5191	336	--	--	--
24.5385	313	--	--	--
24.5579	354	--	--	--
24.5774	337	--	--	--
24.5968	328	--	--	--
24.6162	330	--	--	--
24.6356	332	--	--	--
24.655	310	--	--	--
24.6744	351	--	--	--
24.6939	364	--	--	--
24.7133	286	--	--	--
24.7327	338	--	--	--
24.7521	340	--	--	--
24.7715	335	--	--	--
24.7909	323	--	--	--
24.8104	294	--	--	--
24.8298	289	--	--	--
24.8492	320	--	--	--
24.8686	313	--	--	--
24.888	348	--	--	--
24.9074	332	--	--	--
24.9269	336	--	--	--
24.9463	324	--	--	--
24.9657	353	--	--	--
24.9851	341	--	--	--
25.0045	344	--	--	--
25.0239	316	--	--	--
25.0434	322	--	--	--
25.0628	347	--	--	--
25.0822	331	--	--	--
25.1016	349	--	--	--
25.121	322	--	--	--
25.1404	298	--	--	--
25.1599	324	--	--	--
25.1793	326	--	--	--
25.1987	291	--	--	--
25.2181	325	--	--	--
25.2375	305	--	--	--
25.257	322	--	--	--
25.2764	313	--	--	--
25.2958	323	--	--	--
25.3152	368	--	--	--
25.3346	302	--	--	--
25.354	319	--	--	--
25.3735	290	--	--	--
25.3929	320	--	--	--
25.4123	315	--	--	--
25.4317	357	--	--	--
25.4511	312	--	--	--
25.4705	338	--	--	--
25.49	318	--	--	--
25.5094	366	--	--	--
25.5288	353	--	--	--
25.5482	343	--	--	--
25.5676	344	--	--	--
25.587	347	--	--	--
25.6065	330	--	--	--
25.6259	368	--	--	--
25.6453	385	--	--	--
25.6647	301	--	--	--
25.6841	347	--	--	--
25.7035	322	--	--	--
25.723	340	--	--	--
25.7424	330	--	--	--
25.7618	331	--	--	--
25.7812	309	--	--	--
25.8006	311	--	--	--
25.82	327	--	--	--
25.8395	328	--	--	--
25.8589	313	--	--	--
25.8783	317	--	--	--
25.8977	321	--	--	--
25.9171	307	--	--	--
25.9366	342	--	--	--
25.956	329	--	--	--
25.9754	313	--	--	--
25.9948	339	--	--	--
26.0142	330	--	--	--
26.0336	305	--	--	--
26.0531	322	--	--	--
26.0725	301	--	--	--
26.0919	321	--	--	--
26.1113	339	--	--	--
26.1307	336	--	--	--
26.1501	325	--	--	--
26.1696	348	--	--	--
26.189	311	--	--	--
26.2084	297	--	--	--
26.2278	311	--	--	--
26.2472	308	--	--	--
26.2666	342	--	--	--
26.2861	344	--	--	--
26.3055	323	--	--	--
26.3249	344	--	--	--
26.3443	332	--	--	--
26.3637	318	--	--	--
26.3831	347	--	--	--
26.4026	347	--	--	--
26.422	319	--	--	--
26.4414	340	--	--	--
26.4608	317	--	--	--
26.4802	323	--	--	--
26.4997	344	--	--	--
26.5191	360	--	--	--
26.5385	350	--	--	--
26.5579	328	--	--	--
26.5773	332	--	--	--
26.5967	327	--	--	--
26.6162	343	--	--	--
26.6356	339	--	--	--
26.655	312	--	--	--
26.6744	337	--	--	--
26.6938	339	--	--	--
26.7132	316	--	--	--
26.7327	338	--	--	--
26.7521	316	--	--	--
26.7715	359	--	--	--
26.7909	373	--	--	--
26.8103	294	--	--	--
26.8297	328	--	--	--
26.8492	314	--	--	--
26.8686	329	--	--	--
26.888	363	--	--	--
26.9074	351	--	--	--
26.9268	327	--	--	--
26.9462	319	--	--	--
26.9657	296	--	--	--
26.9851	321	--	--	--
27.0045	359	--	--	--
27.0239	373	--	--	--
27.0433	343	--	--	--
27.0627	324	--	--	--
27.0822	306	--	--	--
27.1016	306	--	--	--
27.121	319	--	--	--
27.1404	325	--	--	--
27.1598	307	--	--	--
27.1793	285	--	--	--
27.1987	329	--	--	--
27.2181	312	--	--	--
27.2375	317	--	--	--
27.2569	342	--	--	--
27.2763	347	--	--	--
27.2958	326	--	--	--
27.3152	325	--	--	--
27.3346	306	--	--	--
27.354	325	--	--	--
27.3734	324	--	--	--
27.3928	348	--	--	--
27.4123	338	--	--	--
27.4317	308	--	--	--
27.4511	332	--	--	--
27.4705	315	--	--	--
27.4899	344	--	--	--
27.5093	320	--	--	--
27.5288	363	--	--	--
27.5482	292	--	--	--
27.5676	307	--	--	--
27.587	342	--	--	--
27.6064	314	--	--	--
27.6258	325	--	--	--
27.6453	330	--	--	--
27.6647	322	--	--	--
27.6841	309	--	--	--
27.7035	324	--	--	--
27.7229	300	--	--	--
27.7423	305	--	--	--
27.7618	359	--	--	--
27.7812	326	--	--	--
27.8006	318	--	--	--
27.82	321	--	--	--
27.8394	323	--	--	--
27.8589	325	--	--	--
27.8783	362	--	--	--
27.8977	322	--	--	--
27.9171	338	--	--	--
27.9365	345	--	--	--
27.9559	332	--	--	--
27.9754	324	--	--	--
27.9948	323	--	--	--
28.0142	328	--	--	--
28.0336	302	--	--	--
28.053	323	--	--	--
28.0724	335	--	--	--
28.0919	334	--	--	--
28.1113	317	--	--	--
28.1307	322	--	--	--
28.1501	294	--	--	--
28.1695	360	--	--	--
28.1889	341	--	--	--
28.2084	317	--	--	--
28.2278	328	--	--	--
28.2472	321	--	--	--
28.2666	323	--	--	--
28.286	357	--	--	--
28.3054	337	--	--	--
28.3249	328	--	--	--
28.3443	323	--	--	--
28.3637	340	--	--	--
28.3831	346	--	--	--
28.4025	344	--	--	--
28.422	317	--	--	--
28.4414	299	--	--	--
28.4608	310	--	--	--
28.4802	323	--	--	--
28.4996	315	--	--	--
28.519	321	--	--	--
28.5385	322	--	--	--
28.5579	344	--	--	--
28.5773	322	--	--	--
28.5967	358	--	--	--
28.6161	342	--	--	--
28.6355	343	--	--	--
28.655	318	--	--	--
28.6744	313	--	--	--
28.6938	317	--	--	--
28.7132	326	--	--	--
28.7326	347	--	--	--
28.752	344	--	--	--
28.7715	327	--	--	--
28.7909	335	--	--	--
28.8103	331	--	--	--
28.8297	334	--	--	--
28.8491	344	--	--	--
28.8685	320	--	--	--
28.888	333	--	--	--
28.9074	299	--	--	--
28.9268	311	--	--	--
28.9462	336	--	--	--
28.9656	280	--	--	--
28.985	332	--	--	--
29.0045	297	--	--	--
29.0239	326	--	--	--
29.0433	347	--	--	--
29.0627	323	--	--	--
29.0821	331	--	--	--
29.1016	337	--	--	--
29.121	297	--	--	--
29.1404	338	--	--	--
29.1598	334	--	--	--
29.1792	301	--	--	--
29.1986	314	--	--	--
29.2181	310	--	--	--
29.2375	324	--	--	--
29.2569	321	--	--	--
29.2763	317	--	--	--
29.2957	331	--	--	--
29.3151	301	--	--	--
29.3346	301	--	--	--
29.354	350	--	--	--
29.3734	301	--	--	--
29.3928	320	--	--	--
29.4122	343	--	--	--
29.4316	282	--	--	--
29.4511	346	--	--	--
29.4705	379	--	--	--
29.4899	337	--	--	--
29.5093	335	--	--	--
29.5287	329	--	--	--
29.5481	333	--	--	--
29.5676	323	--	--	--
29.587	337	--	--	--
29.6064	338	--	--	--
29.6258	337	--	--	--
29.6452	334	--	--	--
29.6647	348	--	--	--
29.6841	322	--	--	--
29.7035	327	--	--	--
29.7229	337	--	--	--
29.7423	329	--	--	--
29.7617	327	--	--	--
29.7812	315	--	--	--
29.8006	336	--	--	--
29.82	336	--	--	--
29.8394	331	--	--	--
29.8588	359	--	--	--
29.8782	306	--	--	--
29.8977	321	--	--	--
29.9171	305	--	--	--
29.9365	316	--	--	--
29.9559	327	--	--	--
29.9753	347	--	--	--
29.9947	329	--	--	--
30.0142	304	--	--	--
30.0336	359	--	--	--
30.053	300	--	--	--
30.0724	323	--	--	--
30.0918	342	--	--	--
30.1112	361	--	--	--
30.1307	325	--	--	--
30.1501	332	--	--	--
30.1695	347	--	--	--
30.1889	347	--	--	--
30.2083	336	--	--	--
30.2277	305	--	--	--
30.2472	334	--	--	--
30.2666	352	--	--	--
30.286	349	--	--	--
30.3054	322	--	--	--
30.3248	345	--	--	--
30.3443	341	--	--	--
30.3637	287	--	--	--
30.3831	323	--	--	--
30.4025	342	--	--	--
30.4219	303	--	--	--
30.4413	299	--	--	--
30.4608	316	--	--	--
30.4802	337	--	--	--
30.4996	352	--	--	--
30.519	344	--	--	--
30.5384	332	--	--	--
30.5578	349	--	--	--
30.5773	328	--	--	--
30.5967	355	--	--	--
30.6161	322	--	--	--
30.6355	323	--	--	--
30.6549	364	--	--	--
30.6743	382	--	--	--
30.6938	324	--	--	--
30.7132	331	--	--	--
30.7326	366	--	--	--
30.752	350	--	--	--
30.7714	370	--	--	--
30.7908	358	--	--	--
30.8103	354	--	--	--
30.8297	336	--	--	--
30.8491	333	--	--	--
30.8685	307	--	--	--
30.8879	348	--	--	--
30.9073	334	--	--	--
30.9268	318	--	--	--
30.9462	336	--	--	--
30.9656	370	--	--	--
30.985	327	--	--	--
31.0044	341	--	--	--
31.0239	355	--	--	--
31.0433	367	--	--	--
31.0627	316	--	--	--
31.0821	296	--	--	--
31.1015	342	--	--	--
31.1209	315	--	--	--
31.1404	354	--	--	--
31.1598	343	--	--	--
31.1792	369	--	--	--
31.1986	321	--	--	--
31.218	309	--	--	--
31.2374	314	--	--	--
31.2569	301	--	--	--
31.2763	333	--	--	--
31.2957	331	--	--	--
31.3151	330	--	--	--
31.3345	319	--	--	--
31.3539	335	--	--	--
31.3734	360	--	--	--
31.3928	314	--	--	--
31.4122	336	--	--	--
31.4316	332	--	--	--
31.451	325	--	--	--
31.4704	331	--	--	--
31.4899	318	--	--	--
31.5093	365	--	--	--
31.5287	358	--	--	--
31.5481	335	--	--	--
31.5675	328	--	--	--
31.587	367	--	--	--
31.6064	333	--	--	--
31.6258	328	--	--	--
31.6452	351	--	--	--
31.6646	298	--	--	--
31.684	346	--	--	--
31.7035	306	--	--	--
31.7229	322	--	--	--
31.7423	354	--	--	--
31.7617	319	--	--	--
31.7811	335	--	--	--
31.8005	323	--	--	--
31.82	353	--	--	--
31.8394	303	--	--	--
31.8588	324	--	--	--
31.8782	326	--	--	--
31.8976	340	--	--	--
31.917	304	--	--	--
31.9365	333	--	--	--
31.9559	322	--	--	--
31.9753	309	--	--	--
31.9947	325	--	--	--
32.0141	357	--	--	--
32.0335	334	--	--	--
32.053	333	--	--	--
32.0724	312	--	--	--
32.0918	342	--	--	--
32.1112	335	--	--	--
32.1306	381	--	--	--
32.15	378	--	--	--
32.1695	337	--	--	--
32.1889	332	--	--	--
32.2083	348	--	--	--
32.2277	341	--	--	--
32.2471	343	--	--	--
32.2666	335	--	--	--
32.286	353	--	--	--
32.3054	312	--	--	--
32.3248	331	--	--	--
32.3442	334	--	--	--
32.3636	331	--	--	--
32.3831	319	--	--	--
32.4025	348	--	--	--
32.4219	353	--	--	--
32.4413	336	--	--	--
32.4607	357	--	--	--
32.4801	341	--	--	--
32.4996	340	--	--	--
32.519	374	--	--	--
32.5384	322	--	--	--
32.5578	323	--	--	--
32.5772	346	--	--	--
32.5966	351	--	--	--
32.6161	338	--	--	--
32.6355	347	--	--	--
32.6549	339	--	--	--
32.6743	314	--	--	--
32.6937	360	--	--	--
32.7131	320	--	--	--
32.7326	360	--	--	--
32.752	339	--	--	--
32.7714	343	--	--	--
32.7908	325	--	--	--
32.8102	332	--	--	--
32.8296	299	--	--	--
32.8491	323	--	--	--
32.8685	308	--	--	--
32.8879	355	--	--	--
32.9073	324	--	--	--
32.9267	331	--	--	--
32.9462	342	--	--	--
32.9656	317	--	--	--
32.985	346	--	--	--
33.0044	318	--	--	--
33.0238	322	--	--	--
33.0432	360	--	--	--
33.0627	342	--	--	--
33.0821	364	--	--	--
33.1015	340	--	--	--
33.1209	320	--	--	--
33.1403	322	--	--	--
33.1597	353	--	--	--
33.1792	312	--	--	--
33.1986	350	--	--	--
33.218	354	--	--	--
33.2374	344	--	--	--
33.2568	336	--	--	--
33.2762	324	--	--	--
33.2957	332	--	--	--
33.3151	351	--	--	--
33.3345	347	--	--	--
33.3539	353	--	--	--
33.3733	384	--	--	--
33.3927	362	--	--	--
33.4122	344	--	--	--
33.4316	330	--	--	--
33.451	336	--	--	--
33.4704	318	--	--	--
33.4898	316	--	--	--
33.5093	358	--	--	--
33.5287	349	--	--	--
33.5481	337	--	--	--
33.5675	333	--	--	--
33.5869	341	--	--	--
33.6063	365	--	--	--
33.6258	332	--	--	--
33.6452	337	--	--	--
33.6646	334	--	--	--
33.684	356	--	--	--
33.7034	338	--	--	--
33.7228	325	--	--	--
33.7423	327	--	--	--
33.7617	334	--	--	--
33.7811	387	--	--	--
33.8005	358	--	--	--
33.8199	358	--	--	--
33.8393	327	--	--	--
33.8588	334	--	--	--
33.8782	341	--	--	--
33.8976	361	--	--	--
33.917	312	--	--	--
33.9364	309	--	--	--
33.9558	322	--	--	--
33.9753	328	--	--	--
33.9947	328	--	--	--
34.0141	329	--	--	--
34.0335	347	--	--	--
34.0529	316	--	--	--
34.0723	351	--	--	--
34.0918	371	--	--	--
34.1112	335	--	--	--
34.1306	364	--	--	--
34.15	336	--	--	--
34.1694	307	--	--	--
34.1889	331	--	--	--
34.2083	315	--	--	--
34.2277	363	--	--	--
34.2471	355	--	--	--
34.2665	331	--	--	--
34.2859	330	--	--	--
34.3054	331	--	--	--
34.3248	374	--	--	--
34.3442	330	--	--	--
34.3636	341	--	--	--
34.383	336	--	--	--
34.4024	290	--	--	--
34.4219	346	--	--	--
34.4413	353	--	--	--
34.4607	346	--	--	--
34.4801	276	--	--	--
34.4995	335	--	--	--
34.5189	386	--	--	--
34.5384	336	--	--	--
34.5578	396	--	--	--
34.5772	347	--	--	--
34.5966	354	--	--	--
34.616	346	--	--	--
34.6354	353	--	--	--
34.6549	296	--	--	--
34.6743	315	--	--	--
34.6937	319	--	--	--
34.7131	327	--	--	--
34.7325	327	--	--	--
34.752	341	--	--	--
34.7714	334	--	--	--
34.7908	341	--	--	--
34.8102	351	--	--	--
34.8296	329	--	--	--
34.849	310	--	--	--
34.8685	365	--	--	--
34.8879	340	--	--	--
34.9073	326	--	--	--
34.9267	363	--	--	--
34.9461	348	--	--	--
34.9655	350	--	--	--
34.985	327	--	--	--
35.0044	336	--	--	--
35.0238	363	--	--	--
35.0432	341	--	--	--
35.0626	345	--	--	--
35.082	374	--	--	--
35.1015	331	--	--	--
35.1209	353	--	--	--
35.1403	348	--	--	--
35.1597	326	--	--	--
35.1791	340	--	--	--
35.1985	368	--	--	--
35.218	329	--	--	--
35.2374	362	--	--	--
35.2568	337	--	--	--
35.2762	318	--	--	--
35.2956	343	--	--	--
35.315	362	--	--	--
35.3345	340	--	--	--
35.3539	330	--	--	--
35.3733	356	--	--	--
35.3927	362	--	--	--
35.4121	373	--	--	--
35.4316	369	--	--	--
35.451	357	--	--	--
35.4704	357	--	--	--
35.4898	312	--	--	--
35.5092	349	--	--	--
35.5286	349	--	--	--
35.5481	349	--	--	--
35.5675	350	--	--	--
35.5869	356	--	--	--
35.6063	361	--	--	--
35.6257	329	--	--	--
35.6451	337	--	--	--
35.6646	357	--	--	--
35.684	333	--	--	--
35.7034	329	--	--	--
35.7228	317	--	--	--
35.7422	301	--	--	--
35.7616	366	--	--	--
35.7811	384	--	--	--
35.8005	311	--	--	--
35.8199	351	--	--	--
35.8393	358	--	--	--
35.8587	351	--	--	--
35.8781	344	--	--	--
35.8976	395	--	--	--
35.917	362	--	--	--
35.9364	350	--	--	--
35.9558	361	--	--	--
35.9752	372	--	--	--
35.9946	357	--	--	--
36.0141	366	--	--	--
36.0335	363	--	--	--
36.0529	390	--	--	--
36.0723	346	--	--	--
36.0917	383	--	--	--
36.1112	346	--	--	--
36.1306	331	--	--	--
36.15	402	--	--	--
36.1694	395	--	--	--
36.1888	370	--	--	--
36.2082	368	--	--	--
36.2277	347	--	--	--
36.2471	412	--	--	--
36.2665	380	--	--	--
36.2859	389	--	--	--
36.3053	379	--	--	--
36.3247	436	--	--	--
36.3442	372	--	--	--
36.3636	372	--	--	--
36.383	422	--	--	--
36.4024	430	--	--	--
36.4218	508	--	--	--
36.4412	484	--	--	--
36.4607	478	--	--	--
36.4801	527	--	--	--
36.4995	627	--	--	--
36.5189	628	--	--	--
36.5383	746	--	--	--
36.5577	803	--	--	--
36.5772	1019	--	--	--
36.5966	1233	--	--	--
36.616	1732	--	--	--
36.6354	2468	--	--	--
36.6548	3592	--	--	--
36.6743	4626	--	--	--
36.6937	5325	--	--	--
36.7131	5057	--	--	--
36.7325	4340	--	--	--
36.7519	3739	--	--	--
36.7713	3485	--	--	--
36.7908	3398	--	--	--
36.8102	2800	--	--	--
36.8296	2091	--	--	--
36.849	1507	--	--	--
36.8684	1111	--	--	--
36.8878	846	--	--	--
36.9073	748	--	--	--
36.9267	651	--	--	--
36.9461	581	--	--	--
36.9655	542	--	--	--
36.9849	489	--	--	--
37.0043	506	--	--	--
37.0238	464	--	--	--
37.0432	433	--	--	--
37.0626	404	--	--	--
37.082	379	--	--	--
37.1014	409	--	--	--
37.1208	390	--	--	--
37.1403	391	--	--	--
37.1597	390	--	--	--
37.1791	376	--	--	--
37.1985	374	--	--	--
37.2179	366	--	--	--
37.2373	374	--	--	--
37.2568	373	--	--	--
37.2762	378	--	--	--
37.2956	385	--	--	--
37.315	371	--	--	--
37.3344	353	--	--	--
37.3539	373	--	--	--
37.3733	340	--	--	--
37.3927	353	--	--	--
37.4121	372	--	--	--
37.4315	352	--	--	--
37.4509	373	--	--	--
37.4704	400	--	--	--
37.4898	385	--	--	--
37.5092	358	--	--	--
37.5286	375	--	--	--
37.548	345	--	--	--
37.5674	377	--	--	--
37.5869	347	--	--	--
37.6063	354	--	--	--
37.6257	334	--	--	--
37.6451	326	--	--	--
37.6645	391	--	--	--
37.6839	378	--	--	--
37.7034	365	--	--	--
37.7228	388	--	--	--
37.7422	408	--	--	--
37.7616	350	--	--	--
37.781	386	--	--	--
37.8004	384	--	--	--
37.8199	382	--	--	--
37.8393	402	--	--	--
37.8587	418	--	--	--
37.8781	385	--	--	--
37.8975	407	--	--	--
37.9169	442	--	--	--
37.9364	511	--	--	--
37.9558	578	--	--	--
37.9752	629	--	--	--
37.9946	805	--	--	--
38.014	954	--	--	--
38.0335	873	--	--	--
38.0529	817	--	--	--
38.0723	731	--	--	--
38.0917	721	--	--	--
38.1111	718	--	--	--
38.1305	706	--	--	--
38.15	629	--	--	--
38.1694	588	--	--	--
38.1888	551	--	--	--
38.2082	536	--	--	--
38.2276	543	--	--	--
38.247	617	--	--	--
38.2665	653	--	--	--
38.2859	740	--	--	--
38.3053	1070	--	--	--
38.3247	1440	--	--	--
38.3441	1716	--	--	--
38.3635	1870	--	--	--
38.383	1671	--	--	--
38.4024	1359	--	--	--
38.4218	1296	--	--	--
38.4412	1216	--	--	--
38.4606	1119	--	--	--
38.48	1051	--	--	--
38.4995	794	--	--	--
38.5189	646	--	--	--
38.5383	504	--	--	--
38.5577	496	--	--	--
38.5771	447	--	--	--
38.5966	437	--	--	--
38.616	431	--	--	--
38.6354	410	--	--	--
38.6548	399	--	--	--
38.6742	371	--	--	--
38.6936	374	--	--	--
38.7131	366	--	--	--
38.7325	358	--	--	--
38.7519	372	--	--	--
38.7713	384	--	--	--
38.7907	374	--	--	--
38.8101	391	--	--	--
38.8296	336	--	--	--
38.849	373	--	--	--
38.8684	342	--	--	--
38.8878	350	--	--	--
38.9072	360	--	--	--
38.9266	352	--	--	--
38.9461	345	--	--	--
38.9655	352	--	--	--
38.9849	337	--	--	--
39.0043	354	--	--	--
39.0237	354	--	--	--
39.0431	361	--	--	--
39.0626	356	--	--	--
39.082	349	--	--	--
39.1014	342	--	--	--
39.1208	331	--	--	--
39.1402	342	--	--	--
39.1596	361	--	--	--
39.1791	395	--	--	--
39.1985	336	--	--	--
39.2179	369	--	--	--
39.2373	371	--	--	--
39.2567	330	--	--	--
39.2762	319	--	--	--
39.2956	360	--	--	--
39.315	342	--	--	--
39.3344	321	--	--	--
39.3538	342	--	--	--
39.3732	355	--	--	--
39.3927	328	--	--	--
39.4121	370	--	--	--
39.4315	366	--	--	--
39.4509	352	--	--	--
39.4703	321	--	--	--
39.4897	314	--	--	--
39.5092	337	--	--	--
39.5286	355	--	--	--
39.548	349	--	--	--
39.5674	322	--	--	--
39.5868	315	--	--	--
39.6062	358	--	--	--
39.6257	354	--	--	--
39.6451	362	--	--	--
39.6645	329	--	--	--
39.6839	339	--	--	--
39.7033	348	--	--	--
39.7227	354	--	--	--
39.7422	373	--	--	--
39.7616	342	--	--	--
39.781	342	--	--	--
39.8004	371	--	--	--
39.8198	337	--	--	--
39.8393	311	--	--	--
39.8587	343	--	--	--
39.8781	336	--	--	--
39.8975	356	--	--	--
39.9169	349	--	--	--
39.9363	373	--	--	--
39.9558	320	--	--	--
39.9752	352	--	--	--
39.9946	363	--	--	--
40.014	323	--	--	--
40.0334	349	--	--	--
40.0528	352	--	--	--
40.0723	334	--	--	--
40.0917	338	--	--	--
40.1111	369	--	--	--
40.1305	290	--	--	--
40.1499	341	--	--	--
40.1693	366	--	--	--
40.1888	374	--	--	--
40.2082	343	--	--	--
40.2276	364	--	--	--
40.247	346	--	--	--
40.2664	324	--	--	--
40.2858	333	--	--	--
40.3053	341	--	--	--
40.3247	377	--	--	--
40.3441	336	--	--	--
40.3635	324	--	--	--
40.3829	368	--	--	--
40.4023	361	--	--	--
40.4218	342	--	--	--
40.4412	347	--	--	--
40.4606	349	--	--	--
40.48	372	--	--	--
40.4994	329	--	--	--
40.5189	328	--	--	--
40.5383	359	--	--	--
40.5577	335	--	--	--
40.5771	343	--	--	--
40.5965	335	--	--	--
40.6159	328	--	--	--
40.6354	316	--	--	--
40.6548	360	--	--	--
40.6742	322	--	--	--
40.6936	328	--	--	--
40.713	357	--	--	--
40.7324	361	--	--	--
40.7519	338	--	--	--
40.7713	396	--	--	--
40.7907	331	--	--	--
40.8101	393	--	--	--
40.8295	342	--	--	--
40.8489	326	--	--	--
40.8684	322	--	--	--
40.8878	345	--	--	--
40.9072	334	--	--	--
40.9266	340	--	--	--
40.946	347	--	--	--
40.9654	354	--	--	--
40.9849	367	--	--	--
41.0043	362	--	--	--
41.0237	323	--	--	--
41.0431	330	--	--	--
41.0625	335	--	--	--
41.0819	356	--	--	--
41.1014	358	--	--	--
41.1208	343	--	--	--
41.1402	350	--	--	--
41.1596	333	--	--	--
41.179	341	--	--	--
41.1985	345	--	--	--
41.2179	346	--	--	--
41.2373	385	--	--	--
41.2567	335	--	--	--
41.2761	362	--	--	--
41.2955	365	--	--	--
41.315	328	--	--	--
41.3344	349	--	--	--
41.3538	325	--	--	--
41.3732	363	--	--	--
41.3926	341	--	--	--
41.412	335	--	--	--
41.4315	338	--	--	--
41.4509	335	--	--	--
41.4703	353	--	--	--
41.4897	380	--	--	--
41.5091	346	--	--	--
41.5285	349	--	--	--
41.548	353	--	--	--
41.5674	345	--	--	--
41.5868	363	--	--	--
41.6062	361	--	--	--
41.6256	349	--	--	--
41.645	354	--	--	--
41.6645	366	--	--	--
41.6839	347	--	--	--
41.7033	365	--	--	--
41.7227	344	--	--	--
41.7421	338	--	--	--
41.7616	332	--	--	--
41.781	349	--	--	--
41.8004	367	--	--	--
41.8198	344	--	--	--
41.8392	359	--	--	--
41.8586	316	--	--	--
41.8781	383	--	--	--
41.8975	360	--	--	--
41.9169	323	--	--	--
41.9363	366	--	--	--
41.9557	371	--	--	--
41.9751	340	--	--	--
41.9946	326	--	--	--
42.014	360	--	--	--
42.0334	312	--	--	--
42.0528	333	--	--	--
42.0722	355	--	--	--
42.0916	348	--	--	--
42.1111	367	--	--	--
42.1305	379	--	--	--
42.1499	342	--	--	--
42.1693	374	--	--	--
42.1887	349	--	--	--
42.2081	381	--	--	--
42.2276	381	--	--	--
42.247	345	--	--	--
42.2664	345	--	--	--
42.2858	350	--	--	--
42.3052	341	--	--	--
42.3246	338	--	--	--
42.3441	335	--	--	--
42.3635	363	--	--	--
42.3829	345	--	--	--
42.4023	355	--	--	--
42.4217	384	--	--	--
42.4412	370	--	--	--
42.4606	368	--	--	--
42.48	350	--	--	--
42.4994	422	--	--	--
42.5188	374	--	--	--
42.5382	398	--	--	--
42.5577	367	--	--	--
42.5771	361	--	--	--
42.5965	359	--	--	--
42.6159	341	--	--	--
42.6353	342	--	--	--
42.6547	361	--	--	--
42.6742	361	--	--	--
42.6936	360	--	--	--
42.713	387	--	--	--
42.7324	371	--	--	--
42.7518	344	--	--	--
42.7712	362	--	--	--
42.7907	376	--	--	--
42.8101	368	--	--	--
42.8295	351	--	--	--
42.8489	344	--	--	--
42.8683	384	--	--	--
42.8877	340	--	--	--
42.9072	408	--	--	--
42.9266	365	--	--	--
42.946	404	--	--	--
42.9654	373	--	--	--
42.9848	351	--	--	--
43.0042	357	--	--	--
43.0237	363	--	--	--
43.0431	408	--	--	--
43.0625	366	--	--	--
43.0819	351	--	--	--
43.1013	383	--	--	--
43.1208	356	--	--	--
43.1402	338	--	--	--
43.1596	391	--	--	--
43.179	370	--	--	--
43.1984	336	--	--	--
43.2178	391	--	--	--
43.2373	371	--	--	--
43.2567	393	--	--	--
43.2761	385	--	--	--
43.2955	340	--	--	--
43.3149	379	--	--	--
43.3343	388	--	--	--
43.3538	340	--	--	--
43.3732	350	--	--	--
43.3926	362	--	--	--
43.412	406	--	--	--
43.4314	384	--	--	--
43.4508	419	--	--	--
43.4703	379	--	--	--
43.4897	396	--	--	--
43.5091	369	--	--	--
43.5285	380	--	--	--
43.5479	388	--	--	--
43.5673	398	--	--	--
43.5868	357	--	--	--
43.6062	341	--	--	--
43.6256	327	--	--	--
43.645	391	--	--	--
43.6644	356	--	--	--
43.6839	401	--	--	--
43.7033	398	--	--	--
43.7227	387	--	--	--
43.7421	383	--	--	--
43.7615	401	--	--	--
43.7809	378	--	--	--
43.8004	410	--	--	--
43.8198	404	--	--	--
43.8392	387	--	--	--
43.8586	423	--	--	--
43.878	397	--	--	--
43.8974	394	--	--	--
43.9169	377	--	--	--
43.9363	422	--	--	--
43.9557	405	--	--	--
43.9751	373	--	--	--
43.9945	431	--	--	--
44.0139	388	--	--	--
44.0334	450	--	--	--
44.0528	464	--	--	--
44.0722	483	--	--	--
44.0916	448	--	--	--
44.111	476	--	--	--
44.1304	527	--	--	--
44.1499	634	--	--	--
44.1693	562	--	--	--
44.1887	570	--	--	--
44.2081	649	--	--	--
44.2275	665	--	--	--
44.2469	756	--	--	--
44.2664	858	--	--	--
44.2858	940	--	--	--
44.3052	1054	--	--	--
44.3246	1238	--	--	--
44.344	1485	--	--	--
44.3635	1783	--	--	--
44.3829	2444	--	--	--
44.4023	3257	--	--	--
44.4217	4461	--	--	--
44.4411	6134	--	--	--
44.4605	7558	--	--	--
44.48	8535	--	--	--
44.4994	8795	--	--	--
44.5188	7747	--	--	--
44.5382	6716	--	--	--
44.5576	6030	--	--	--
44.577	5777	--	--	--
44.5965	5551	--	--	--
44.6159	5086	--	--	--
44.6353	4077	--	--	--
44.6547	3174	--	--	--
44.6741	2334	--	--	--
44.6935	1704	--	--	--
44.713	1312	--	--	--
44.7324	1086	--	--	--
44.7518	985	--	--	--
44.7712	812	--	--	--
44.7906	750	--	--	--
44.81	663	--	--	--
44.8295	601	--	--	--
44.8489	583	--	--	--
44.8683	519	--	--	--
44.8877	525	--	--	--
44.9071	516	--	--	--
44.9266	463	--	--	--
44.946	473	--	--	--
44.9654	456	--	--	--
44.9848	413	--	--	--
45.0042	451	--	--	--
45.0236	425	--	--	--
45.0431	390	--	--	--
45.0625	392	--	--	--
45.0819	405	--	--	--
45.1013	412	--	--	--
45.1207	413	--	--	--
45.1401	371	--	--	--
45.1596	412	--	--	--
45.179	377	--	--	--
45.1984	370	--	--	--
45.2178	379	--	--	--
45.2372	362	--	--	--
45.2566	407	--	--	--
45.2761	390	--	--	--
45.2955	392	--	--	--
45.3149	408	--	--	--
45.3343	355	--	--	--
45.3537	394	--	--	--
45.3731	384	--	--	--
45.3926	394	--	--	--
45.412	384	--	--	--
45.4314	390	--	--	--
45.4508	388	--	--	--
45.4702	370	--	--	--
45.4896	363	--	--	--
45.5091	385	--	--	--
45.5285	378	--	--	--
45.5479	407	--	--	--
45.5673	369	--	--	--
45.5867	369	--	--	--
45.6062	387	--	--	--
45.6256	355	--	--	--
45.645	351	--	--	--
45.6644	380	--	--	--
45.6838	355	--	--	--
45.7032	375	--	--	--
45.7227	379	--	--	--
45.7421	383	--	--	--
45.7615	380	--	--	--
45.7809	376	--	--	--
45.8003	367	--	--	--
45.8197	393	--	--	--
45.8392	346	--	--	--
45.8586	330	--	--	--
45.878	365	--	--	--
45.8974	384	--	--	--
45.9168	353	--	--	--
45.9362	359	--	--	--
45.9557	306	--	--	--
45.9751	368	--	--	--
45.9945	367	--	--	--
46.0139	345	--	--	--
46.0333	402	--	--	--
46.0527	372	--	--	--
46.0722	360	--	--	--
46.0916	370	--	--	--
46.111	381	--	--	--
46.1304	373	--	--	--
46.1498	372	--	--	--
46.1692	361	--	--	--
46.1887	364	--	--	--
46.2081	350	--	--	--
46.2275	335	--	--	--
46.2469	352	--	--	--
46.2663	361	--	--	--
46.2858	382	--	--	--
46.3052	361	--	--	--
46.3246	361	--	--	--
46.344	345	--	--	--
46.3634	395	--	--	--
46.3828	351	--	--	--
46.4023	386	--	--	--
46.4217	340	--	--	--
46.4411	368	--	--	--
46.4605	376	--	--	--
46.4799	350	--	--	--
46.4993	357	--	--	--
46.5188	366	--	--	--
46.5382	363	--	--	--
46.5576	387	--	--	--
46.577	334	--	--	--
46.5964	371	--	--	--
46.6158	410	--	--	--
46.6353	353	--	--	--
46.6547	368	--	--	--
46.6741	338	--	--	--
46.6935	394	--	--	--
46.7129	371	--	--	--
46.7323	370	--	--	--
46.7518	327	--	--	--
46.7712	335	--	--	--
46.7906	383	--	--	--
46.81	352	--	--	--
46.8294	357	--	--	--
46.8489	340	--	--	--
46.8683	347	--	--	--
46.8877	339	--	--	--
46.9071	348	--	--	--
46.9265	336	--	--	--
46.9459	353	--	--	--
46.9654	316	--	--	--
46.9848	367	--	--	--
47.0042	370	--	--	--
47.0236	350	--	--	--
47.043	354	--	--	--
47.0624	324	--	--	--
47.0819	335	--	--	--
47.1013	375	--	--	--
47.1207	390	--	--	--
47.1401	355	--	--	--
47.1595	348	--	--	--
47.1789	327	--	--	--
47.1984	381	--	--	--
47.2178	373	--	--	--
47.2372	381	--	--	--
47.2566	359	--	--	--
47.276	388	--	--	--
47.2954	359	--	--	--
47.3149	380	--	--	--
47.3343	346	--	--	--
47.3537	351	--	--	--
47.3731	384	--	--	--
47.3925	345	--	--	--
47.4119	342	--	--	--
47.4314	354	--	--	--
47.4508	354	--	--	--
47.4702	366	--	--	--
47.4896	353	--	--	--
47.509	334	--	--	--
47.5285	368	--	--	--
47.5479	365	--	--	--
47.5673	363	--	--	--
47.5867	366	--	--	--
47.6061	385	--	--	--
47.6255	352	--	--	--
47.645	365	--	--	--
47.6644	349	--	--	--
47.6838	379	--	--	--
47.7032	352	--	--	--
47.7226	341	--	--	--
47.742	377	--	--	--
47.7615	349	--	--	--
47.7809	354	--	--	--
47.8003	363	--	--	--
47.8197	364	--	--	--
47.8391	373	--	--	--
47.8585	353	--	--	--
47.878	351	--	--	--
47.8974	378	--	--	--
47.9168	351	--	--	--
47.9362	361	--	--	--
47.9556	383	--	--	--
47.975	386	--	--	--
47.9945	357	--	--	--
48.0139	356	--	--	--
48.0333	386	--	--	--
48.0527	392	--	--	--
48.0721	353	--	--	--
48.0915	349	--	--	--
48.111	353	--	--	--
48.1304	364	--	--	--
48.1498	369	--	--	--
48.1692	347	--	--	--
48.1886	356	--	--	--
48.2081	357	--	--	--
48.2275	374	--	--	--
48.2469	378	--	--	--
48.2663	344	--	--	--
48.2857	408	--	--	--
48.3051	418	--	--	--
48.3246	365	--	--	--
48.344	412	--	--	--
48.3634	428	--	--	--
48.3828	363	--	--	--
48.4022	400	--	--	--
48.4216	418	--	--	--
48.4411	430	--	--	--
48.4605	478	--	--	--
48.4799	431	--	--	--
48.4993	453	--	--	--
48.5187	472	--	--	--
48.5381	522	--	--	--
48.5576	584	--	--	--
48.577	686	--	--	--
48.5964	821	--	--	--
48.6158	1048	--	--	--
48.6352	1359	--	--	--
48.6546	1477	--	--	--
48.6741	1572	--	--	--
48.6935	1564	--	--	--
48.7129	1296	--	--	--
48.7323	1150	--	--	--
48.7517	1093	--	--	--
48.7712	1042	--	--	--
48.7906	1111	--	--	--
48.81	1051	--	--	--
48.8294	949	--	--	--
48.8488	815	--	--	--
[truncated: 15,057 more rows]

## Sheet: Fig.S7a-d
Fig.S7a	X: Binding energgy (eV)	Y: Intensity (a.u.)	Y: Intensity (a.u.)	Y: Intensity (a.u.)	Y: Intensity (a.u.)	Y: Intensity (a.u.)	Fig.S7b	X: Binding energgy (eV)	Y: Intensity (a.u.)	Y: Intensity (a.u.)	Y: Intensity (a.u.)	Y: Intensity (a.u.)	Y: Intensity (a.u.)	Fig.S7c	X: Binding energgy (eV)	Y: Intensity (a.u.)	Y: Intensity (a.u.)	Y: Intensity (a.u.)	Y: Intensity (a.u.)	Y: Intensity (a.u.)	Y: Intensity (a.u.)		X: Binding energgy (eV)	Y: Intensity (a.u.)	Y: Intensity (a.u.)	Y: Intensity (a.u.)	Y: Intensity (a.u.)	Y: Intensity (a.u.)	Y: Intensity (a.u.)	Fig.S7d	X: Binding energgy (eV)	Y: Intensity (a.u.)	Y: Intensity (a.u.)	Y: Intensity (a.u.)	Y: Intensity (a.u.)	Y: Intensity (a.u.)	Y: Intensity (a.u.)		X: Binding energgy (eV)	Y: Intensity (a.u.)	Y: Intensity (a.u.)	Y: Intensity (a.u.)	Y: Intensity (a.u.)	Y: Intensity (a.u.)	Y: Intensity (a.u.)
	841.5	2925.23	2933.12	2925.23	2933.02	2925.33		238.2	493.459	506.691	493.459	503.796	496.355		536.7	1477.52	1583.67	1477.52	1582.94	1477.52	1478.25		537	847.797	902.936	847.797	902.936	847.797	847.797		869.48	1.1056	1.11647	1.1056	1.1056	1.10633	1.11574		868.98	1.1959	1.21177	1.1959	1.19628	1.19718	1.21011
	841.4	2930.1	2933.37	2925.23	2933.22	2925.38		238.1	496.052	507.716	493.459	504.715	496.46		536.6	1499.06	1588.93	1477.52	1588.18	1477.52	1478.27		536.9	934.876	905.243	847.797	905.243	847.797	847.797		869.38	1.10565	1.11673	1.1056	1.1056	1.10634	1.11598		868.88	1.19458	1.21221	1.1959	1.19629	1.1972	1.21052
	841.3	2895.56	2933.61	2925.18	2933.38	2925.41		238	484.33	508.914	493.451	505.801	496.564		536.5	1532.21	1594.63	1477.47	1593.86	1477.47	1478.25		536.8	890.862	907.694	847.792	907.694	847.792	847.792		869.28	1.10694	1.117	1.1056	1.1056	1.10635	1.11624		868.78	1.19439	1.21268	1.19591	1.1963	1.19723	1.21097
	841.2	2916.02	2934.27	2925.51	2933.93	2925.85		237.9	489.914	510.39	493.479	507.16	496.709		536.4	1515.28	1600.81	1477.35	1600.01	1477.35	1478.15		536.7	862.385	910.305	847.79	910.305	847.79	847.79		869.18	1.10852	1.11727	1.10559	1.10559	1.10636	1.11651		868.68	1.19644	1.21318	1.19591	1.19631	1.19726	1.21144
	841.1	2815.55	2934.77	2925.61	2934.26	2926.12		237.8	477.195	512.182	493.489	508.827	496.844		536.3	1572.34	1607.66	1477.27	1606.84	1477.27	1478.09		536.6	823.207	913.096	847.789	913.096	847.789	847.789		869.08	1.10913	1.11755	1.10558	1.10558	1.10636	1.11677		868.58	1.19838	1.2137	1.19591	1.19631	1.19728	1.21193
	841	2830.86	2936.48	2926.85	2935.74	2927.59		237.7	532.793	514.468	493.538	510.982	497.025		536.2	1646.88	1615.12	1477.06	1614.28	1477.06	1477.9		536.5	884.632	916.081	847.79	916.081	847.79	847.79		868.98	1.11091	1.11784	1.10556	1.10556	1.10636	1.11705		868.48	1.19966	1.21424	1.1959	1.19631	1.19729	1.21244
	840.9	2892.97	2938.13	2927.93	2937.07	2928.99		237.6	532.269	517.21	493.42	513.583	497.047		536.1	1602.21	1623.27	1476.69	1622.4	1476.69	1477.55		536.4	910.342	919.278	847.788	919.278	847.788	847.788		868.88	1.11232	1.11814	1.10554	1.10554	1.10634	1.11734		868.38	1.20112	1.2148	1.19588	1.1963	1.19729	1.21298
	840.8	3035.5	2939.22	2928.32	2937.73	2929.82		237.5	520.192	520.791	493.304	517.016	497.079		536	1617.49	1632.5	1476.41	1631.6	1476.41	1477.3		536.3	815.536	922.718	847.785	922.718	847.785	847.785		868.78	1.11466	1.11845	1.10551	1.10551	1.10633	1.11763		868.28	1.20628	1.2154	1.19586	1.19628	1.19729	1.21354
	840.7	2941.21	2938.89	2927.12	2936.8	2929.21		237.4	511.811	525.519	493.223	521.587	497.155		535.9	1678.03	1642.82	1476.1	1641.9	1476.1	1477.02		536.2	826.843	926.438	847.787	926.438	847.787	847.787		868.68	1.11649	1.11876	1.10547	1.10547	1.1063	1.11793		868.18	1.20938	1.21602	1.19581	1.19624	1.19727	1.21413
	840.6	2978.61	2939.82	2926.96	2936.93	2929.85		237.3	522.249	531.709	493.167	527.609	497.267		535.8	1754.34	1654.33	1475.65	1653.38	1475.65	1476.6		536.1	891.941	930.478	847.788	930.478	847.788	847.788		868.58	1.1188	1.11909	1.10542	1.10542	1.10627	1.11824		868.08	1.21218	1.21666	1.19575	1.19618	1.19723	1.21474
	840.5	2948.17	2940.6	2926.38	2936.66	2930.32		237.2	528.794	539.679	493.08	535.402	497.358		535.7	1733.89	1667.15	1475.04	1666.17	1475.04	1476.02		536	850.2	934.887	847.785	934.887	847.785	847.785		868.48	1.12095	1.11942	1.10536	1.10536	1.10622	1.11856		867.98	1.21486	1.21734	1.19567	1.19611	1.19718	1.21538
	840.4	2876.82	2942.04	2926.14	2936.73	2931.44		237.1	538.992	549.841	492.973	545.374	497.441		535.6	1731.58	1681.73	1474.47	1680.72	1474.47	1475.48		535.9	898.643	939.747	847.785	939.747	847.785	847.785		868.38	1.12244	1.11976	1.1053	1.1053	1.10617	1.11889		867.88	1.21605	1.21805	1.19558	1.19602	1.19712	1.21607
	840.3	2927.71	2944.68	2926.69	2937.63	2933.74		237	560.628	562.587	492.835	557.916	497.506		535.5	1716.39	1698.28	1473.91	1697.23	1473.91	1474.95		535.8	876.423	945.155	847.783	945.155	847.783	847.783		868.28	1.12175	1.12012	1.10522	1.10522	1.10611	1.11923		867.78	1.21927	1.21882	1.19548	1.19594	1.19705	1.2168
	840.2	2922.9	2947.24	2926.68	2937.98	2935.94		236.9	577.201	578.231	492.632	573.344	497.519		535.4	1799.19	1717.04	1473.37	1715.96	1473.37	1474.45		535.7	842.367	951.24	847.781	951.24	847.781	847.781		868.18	1.12136	1.1205	1.10515	1.10515	1.10605	1.1196		867.68	1.22143	1.21963	1.19537	1.19583	1.19697	1.21757
	840.1	2944.95	2950.41	2926.72	2938.41	2938.73		236.8	556.893	597.041	492.378	591.921	497.498		535.3	1838.68	1738.11	1472.66	1737	1472.66	1473.77		535.6	943.822	958.184	847.781	958.184	847.781	847.781		868.08	1.12184	1.12091	1.10508	1.10508	1.10599	1.12		867.58	1.22268	1.22049	1.19525	1.19572	1.19687	1.2184
	840	2910.85	2953.98	2926.51	2938.61	2941.89		236.7	590.624	619.227	492.184	613.859	497.553		535.2	1909.01	1761.84	1471.85	1760.68	1471.85	1473		535.5	891.959	966.207	847.776	966.207	847.776	847.776		867.98	1.12243	1.12135	1.105	1.105	1.10593	1.12042		867.48	1.22559	1.22141	1.19512	1.1956	1.19677	1.21929
	839.9	2969.59	2958.65	2926.69	2939.22	2946.12		236.6	632.673	644.497	491.889	638.861	497.525		535.1	1890.69	1788.46	1470.89	1787.27	1470.89	1472.08		535.4	941.931	975.63	847.774	975.63	847.774	847.774		867.88	1.1217	1.12181	1.10493	1.10493	1.10587	1.12086		867.38	1.22721	1.2224	1.19498	1.19546	1.19666	1.22024
	839.8	3020.99	2963.46	2926.21	2939.2	2950.47		236.5	689.406	672.436	491.467	666.512	497.391		535	1985.04	1818.5	1469.97	1817.26	1469.97	1471.2		535.3	1004.73	986.86	847.769	986.86	847.769	847.769		867.78	1.11967	1.1223	1.10485	1.10485	1.10582	1.12134		867.28	1.2296	1.22346	1.19483	1.19532	1.19654	1.22126
	839.7	3138.34	2968.54	2925.14	2938.64	2955.05		236.4	736.785	702.273	490.873	696.039	497.107		534.9	1968.67	1851.96	1468.83	1850.67	1468.85	1470.11		535.2	1001.09	1000.41	847.76	1000.41	847.76	847.76		867.68	1.12004	1.12284	1.10479	1.10479	1.10577	1.12186		867.18	1.23062	1.2246	1.19467	1.19516	1.19641	1.22235
	839.6	3086.65	2973.18	2922.75	2936.78	2959.15		236.3	775.538	732.943	490.135	726.374	496.704		534.8	2036.49	1889.43	1467.73	1888.07	1467.76	1469.06		535.1	1027.49	1016.96	847.751	1016.96	847.752	847.751		867.58	1.12075	1.12341	1.10472	1.10472	1.10572	1.12241		867.08	1.23229	1.22582	1.1945	1.195	1.19628	1.22353
	839.5	2977.18	2979.26	2920.91	2935.52	2964.65		236.2	775.848	762.996	489.279	756.064	496.211		534.7	1932.67	1930.94	1466.48	1929.5	1466.54	1467.86		535	1049.62	1037.35	847.742	1037.35	847.742	847.742		867.48	1.12452	1.12401	1.10465	1.10465	1.10567	1.123		866.98	1.23223	1.22713	1.19432	1.19484	1.19613	1.2248
	839.4	3019.1	2987.43	2920.28	2935.51	2972.19		236.1	774.372	790.646	488.42	783.322	495.743		534.6	1975.13	1977.14	1465.46	1975.59	1465.58	1466.88		534.9	1123.45	1062.61	847.731	1062.6	847.731	847.731		867.38	1.12556	1.12464	1.10456	1.10456	1.1056	1.1236		866.88	1.23203	1.22855	1.19414	1.19467	1.19599	1.22617
	839.3	2998.51	2995.92	2919.17	2935.07	2980.02		236	812.687	813.692	487.562	805.942	495.312		534.5	2076.61	2027.96	1464.33	2026.24	1464.57	1465.82		534.8	1244.25	1094.02	847.716	1094.02	847.717	847.716		867.28	1.12808	1.1253	1.10447	1.10447	1.10552	1.12424		866.78	1.23423	1.23007	1.19397	1.1945	1.19585	1.22766
	839.2	2986.68	3005.33	2918.27	2934.91	2988.69		235.9	856.919	829.712	486.587	821.497	494.801		534.4	2138.25	2083.4	1462.99	2081.41	1463.44	1464.53		534.7	1266.36	1133.05	847.694	1133.04	847.697	847.694		867.18	1.12894	1.126	1.10437	1.10437	1.10544	1.12492		866.68	1.23556	1.23171	1.19378	1.19432	1.1957	1.22925
	839.1	2965.66	3015.41	2917.51	2934.93	2997.98		235.8	808.97	836.769	485.476	828.048	494.197		534.3	2114.36	2143.74	1461.5	2141.31	1462.34	1463.11		534.6	1241.23	1181.49	847.671	1181.48	847.679	847.671		867.08	1.12864	1.12674	1.10426	1.10426	1.10535	1.12564		866.58	1.23648	1.23347	1.19358	1.19413	1.19554	1.23096
	839	2999.91	3026.07	2916.97	2935.25	3007.78		235.7	846.961	834.16	484.505	824.884	493.781		534.2	2109.7	2209.24	1460.07	2206.05	1461.58	1461.73		534.5	1327.64	1241.25	847.649	1241.23	847.668	847.649		866.98	1.13036	1.12753	1.10415	1.10415	1.10526	1.12641		866.48	1.23828	1.23535	1.19338	1.19394	1.19538	1.2328
	838.9	3012	3036.45	2916.03	2935.26	3017.23		235.6	844.558	821.923	483.418	812.039	493.302		534.1	2145.62	2279.96	1458.64	2275.52	1461.34	1460.38		534.4	1416.94	1314.54	847.623	1314.5	847.663	847.623		866.88	1.13186	1.12836	1.10404	1.10404	1.10517	1.12722		866.38	1.24057	1.23737	1.19317	1.19374	1.19521	1.23476
	838.8	3013.72	3046.55	2914.95	2935.2	3026.31		235.5	759.13	801.645	482.335	791.092	492.888		534	2296.79	2355.99	1457.12	2349.45	1461.85	1458.94		534.3	1584.29	1403.75	847.592	1403.67	847.678	847.592		866.78	1.13472	1.12924	1.10391	1.10391	1.10507	1.12809		866.28	1.24207	1.23952	1.19295	1.19353	1.19503	1.23686
	838.7	3040.98	3056.19	2913.85	2935.2	3034.84		235.4	787.841	775.742	481.504	764.45	492.796		533.9	2399.38	2437.12	1455.28	2427.14	1463.36	1457.17		534.2	1630.6	1511.18	847.552	1511	847.729	847.552		866.68	1.13577	1.13017	1.10378	1.10378	1.10496	1.129		866.18	1.24107	1.24182	1.19272	1.19331	1.19484	1.23911
	838.6	3030.03	3064.8	2912.42	2934.98	3042.24		235.3	724.716	746.199	480.585	734.088	492.696		533.8	2436.35	2523.83	1453.2	2508.27	1466.78	1455.18		534.1	1801.95	1639.35	847.509	1638.99	847.869	847.509		866.58	1.1372	1.13116	1.10364	1.10364	1.10484	1.12996		866.08	1.24293	1.24429	1.1925	1.19309	1.19466	1.24152
	838.5	2997.57	3072.52	2911.1	2934.98	3048.64		235.2	717.497	715.388	479.853	702.365	492.876		533.7	2549.92	2616.6	1451.04	2592.18	1473.39	1453.11		534	1859.54	1790.34	847.457	1789.63	848.167	847.457		866.48	1.13677	1.13221	1.10349	1.10349	1.10471	1.13098		865.98	1.24557	1.24692	1.19226	1.19287	1.19447	1.2441
	838.4	3144.25	3079.34	2910.12	2935.45	3054.02		235.1	667.301	684.887	479.14	670.842	493.185		533.6	2673.43	2716.06	1448.62	2677.83	1484.69	1450.78		533.9	2034.15	1966.18	847.401	1964.81	848.771	847.401		866.38	1.13764	1.13332	1.10334	1.10334	1.10459	1.13207		865.88	1.24518	1.24971	1.19201	1.19263	1.19427	1.24683
	838.3	3091.63	3083.05	2907.49	2934.39	3056.16		235	649.938	656.149	478.576	640.947	493.777		533.5	2784.52	2823.42	1445.92	2764.07	1503.01	1448.19		533.8	2221.69	2168.52	847.337	2165.95	849.915	847.337		866.28	1.1374	1.1345	1.10319	1.10319	1.10447	1.13322		865.78	1.24856	1.25268	1.19176	1.19239	1.19407	1.24974
	838.2	3107.35	3085.68	2905.43	2934.03	3057.08		234.9	600.568	630.038	478.062	613.513	494.587		533.4	2938.17	2940.29	1442.98	2849.36	1531.53	1445.36		533.7	2426.33	2398.1	847.261	2393.36	851.996	847.261		866.18	1.13837	1.13576	1.10304	1.10304	1.10434	1.13446		865.68	1.25038	1.25583	1.1915	1.19214	1.19386	1.25282
	838.1	3125.71	3086.39	2903.16	2933.62	3055.93		234.8	623.507	607.276	477.694	589.212	495.757		533.3	2997.45	3069.17	1439.69	2931.97	1574.39	1442.19		533.6	2508.52	2655.51	847.175	2647.01	855.665	847.175		866.08	1.14099	1.13708	1.10289	1.10289	1.10421	1.13576		865.58	1.25606	1.25916	1.19122	1.19188	1.19363	1.25609
	838	3034.03	3085.11	2900.66	2933.14	3052.63		234.7	624.014	587.984	477.257	568.096	497.144		533.2	3142.33	3213.43	1436.26	3009.96	1637.11	1438.89		533.5	2896.69	2940.05	847.084	2925.2	861.935	847.084		865.98	1.14467	1.13848	1.10272	1.10272	1.10407	1.13713		865.48	1.26152	1.26266	1.19092	1.19158	1.19338	1.25953
	837.9	3078.84	3083.12	2899.16	2933.84	3048.44		234.6	581.845	572.361	476.817	550.258	498.92		533.1	3402.01	3377.27	1432.51	3080.89	1726.12	1435.28		533.4	3063.66	3250.79	846.972	3225.43	872.327	846.973		865.88	1.14726	1.13995	1.10253	1.10253	1.10392	1.13856		865.38	1.26754	1.26634	1.19059	1.19127	1.19311	1.26314
	837.8	3097.98	3079	2897.14	2934.21	3041.93		234.5	575.8	560.516	476.501	535.65	501.367		533	3596.78	3565.92	1428.18	3142.11	1849.07	1431.09		533.3	3423.82	3586.27	846.851	3544	889.114	846.852		865.78	1.14896	1.14148	1.10234	1.10234	1.10375	1.14007		865.28	1.27405	1.2702	1.19023	1.19092	1.19281	1.26693
	837.7	3118.94	3073.22	2894.89	2934.53	3033.57		234.4	551.671	552.264	476.204	523.865	504.602		532.9	3751.58	3785.72	1423.4	3191.21	2014.84	1426.48		533.2	3898.14	3943.93	846.71	3875.2	915.44	846.713		865.68	1.1505	1.1431	1.10213	1.10213	1.10358	1.14166		865.18	1.27815	1.27425	1.18984	1.19054	1.19247	1.27091
	837.6	3013.42	3065.97	2892.37	2934.81	3023.53		234.3	577.821	547.593	475.977	514.579	508.991		532.8	4077.4	4044.3	1418.28	3226.1	2233.23	1421.54		533.1	4180.21	4321.82	846.543	4212.7	955.661	846.55		865.58	1.15192	1.1448	1.10192	1.10192	1.10339	1.14332		865.08	1.28449	1.27848	1.18942	1.19014	1.19212	1.27506
	837.5	3060.08	3058.96	2891.01	2936.46	3013.51		234.2	597.361	546.369	475.672	507.236	514.805		532.7	4523.48	4348.71	1412.43	3244.54	2513.16	1415.88		533	4628.7	4717.07	846.361	4548.02	1015.39	846.375		865.48	1.15391	1.14659	1.1017	1.1017	1.10321	1.14508		864.98	1.29048	1.28291	1.18898	1.18971	1.19174	1.27941
	837.4	3058.7	3050.78	2889.11	2937.8	3002.09		234.1	599.036	548.764	475.307	501.465	522.605		532.6	4994.03	4706.39	1405.59	3245.11	2863.21	1409.25		532.9	5043.64	5127.6	846.154	4872.03	1101.7	846.183		865.38	1.15295	1.14847	1.10147	1.10147	1.10301	1.14692		864.88	1.29693	1.28751	1.1885	1.18925	1.19133	1.28394
	837.3	3076.02	3042.26	2887.2	2939.38	2990.09		234	551.485	555.143	474.935	496.965	533.113		532.5	5256.91	5124.01	1397.69	3227.38	3290.44	1401.58		532.8	5467.68	5551.66	845.924	5174.44	1223.09	845.981		865.28	1.1546	1.15044	1.10124	1.10124	1.10282	1.14887		864.78	1.30476	1.2923	1.188	1.18876	1.19089	1.28865
	837.2	3069.59	3033.51	2885.08	2940.99	2977.61		233.9	543.858	566.117	474.706	493.582	547.241		532.4	5621.56	5605.68	1389.2	3192.3	3798.45	1393.34		532.7	5901.04	5986.97	845.671	5443.71	1388.82	845.78		865.18	1.15693	1.15251	1.10101	1.10101	1.10262	1.1509		864.68	1.30881	1.29727	1.18745	1.18823	1.19042	1.29353
	837.1	3064.35	3025.06	2883.01	2942.9	2965.17		233.8	597.973	582.131	474.498	490.949	565.68		532.3	6154.19	6152.35	1379.89	3140.89	4386.94	1384.3		532.6	6411.05	6432.51	845.395	5668.75	1608.95	845.6		865.08	1.15941	1.15467	1.10076	1.10076	1.10241	1.15302		864.58	1.31538	1.30243	1.18688	1.18768	1.18992	1.2986
	837	3068.38	3017.16	2880.97	2945.11	2953.01		233.7	630.28	603.594	474.128	488.689	589.033		532.2	6854.95	6758.64	1369.39	3074.73	5048.58	1374.1		532.5	6727.74	6886.34	845.091	5838.57	1892.49	845.468		864.98	1.1613	1.15692	1.1005	1.1005	1.10219	1.15523		864.48	1.32172	1.30777	1.18628	1.18709	1.1894	1.30384
	836.9	3026.01	3009.91	2878.87	2947.53	2941.25		233.6	641.693	631.051	473.66	486.72	617.99		532.1	7223.16	7414.23	1357.32	2995.71	5770.78	1362.37		532.4	7242.47	7347.3	844.769	5944.36	2247.02	845.45		864.88	1.16283	1.15926	1.10024	1.10024	1.10196	1.15754		864.38	1.32666	1.31327	1.18565	1.18647	1.18884	1.30925
	836.8	2956.8	3004	2877.21	2950.66	2930.55		233.5	642.271	664.812	473.156	484.999	652.969		532	7988.22	8103.52	1344.41	2906.98	6535.53	1349.83		532.3	7800.72	7813.85	844.419	5980.12	2676.95	845.621		864.78	1.16458	1.1617	1.09996	1.09996	1.10173	1.15994		864.28	1.32936	1.31894	1.18499	1.18583	1.18826	1.31482
	836.7	3022.12	2999.86	2876.32	2954.83	2921.35		233.4	674.88	704.741	472.648	483.481	693.909		531.9	8724.07	8801.68	1329.8	2810.19	7315.45	1335.63		532.2	8457.58	8282.68	844.039	5943.67	3180.97	846.116		864.68	1.16453	1.16424	1.09968	1.09968	1.10149	1.16243		864.18	1.33289	1.32478	1.18432	1.18518	1.18768	1.32056
	836.6	2967.77	2996.07	2874.68	2958.52	2912.22		233.3	776.323	750.011	472.042	482.016	740.037		531.8	9400.11	9481.02	1313.53	2707.57	8080.68	1319.83		532.1	9081.9	8749.58	843.623	5837.1	3752.58	847.139		864.58	1.16463	1.16688	1.09939	1.09939	1.10124	1.16503		864.08	1.33921	1.33078	1.18362	1.1845	1.18707	1.32645
	836.5	2895.47	2993.98	2873.64	2963.07	2904.55		233.2	801.517	799	471.129	480.362	789.767		531.7	9979.26	10108.5	1295.74	2601.35	8796.05	1302.56		532	9295.67	9205.91	843.171	5666.53	4376.73	848.998		864.48	1.1669	1.16962	1.09911	1.09911	1.101	1.16772		863.98	1.34301	1.33691	1.18289	1.18379	1.18643	1.33247
	836.4	2954.74	2993.81	2873.39	2968.68	2898.52		233.1	880.224	849.651	470.138	478.719	841.069		531.6	10456.2	10651	1276.63	2493.4	9426.82	1284.04		531.9	9751.37	9639.53	842.71	5440.9	5031.89	852.16		864.38	1.17141	1.17245	1.09881	1.09881	1.10075	1.17051		863.88	1.34643	1.34316	1.18214	1.18306	1.18578	1.33861
	836.3	2989.13	2994.05	2872.48	2973.88	2892.65		233	858.585	898.582	468.908	476.91	890.58		531.5	10828.5	11076.7	1256.43	2385.3	9939.72	1264.53		531.8	10084.7	10033.3	842.222	5170.74	5689.8	857.237		864.28	1.17428	1.17536	1.09849	1.09849	1.10048	1.17337		863.78	1.35061	1.34953	1.18138	1.18231	1.18511	1.34486
	836.2	2942.5	2994.9	2871.17	2978.91	2887.16		232.9	901.331	941.862	467.739	475.222	934.379		531.4	11324.2	11357.2	1235.38	2278.53	10305.1	1244.27		531.7	10552.1	10365.4	841.717	4867.78	6315.93	865.065		864.18	1.17803	1.17835	1.09815	1.09815	1.1002	1.17631		863.68	1.35464	1.35599	1.18059	1.18154	1.18442	1.3512
	836.1	2932.11	2997.19	2870.36	2984.67	2882.88		232.8	989.918	974.377	466.438	473.452	967.363		531.3	11701.5	11471.5	1213.18	2173.59	10501.2	1223.04		531.6	10727.8	10612.1	841.186	4542.85	6874.9	876.743		864.08	1.18308	1.18142	1.0978	1.0978	1.0999	1.17932		863.58	1.35957	1.36252	1.17977	1.18075	1.18372	1.3576
	836	3063.22	3000.42	2869.67	2990.74	2879.35		232.7	995.438	991.301	464.868	471.456	984.713		531.2	11581.8	11407.9	1190.1	2071.54	10515.4	1201.18		531.5	10954.6	10750.1	840.645	4206.8	7330.9	893.65		863.98	1.18612	1.18456	1.09743	1.09743	1.09958	1.1824		863.48	1.36271	1.3691	1.17893	1.17993	1.18299	1.36404
	835.9	2971.24	3002.89	2867.5	2995.5	2874.88		232.6	1010.85	989.858	463.276	469.476	983.658		531.1	11530	11165.9	1167.24	1973.89	10346.5	1179.91		531.4	10723.8	10759.8	840.092	3868.78	7653.77	917.457		863.88	1.18826	1.18776	1.09704	1.09704	1.09925	1.18555		863.38	1.36769	1.3757	1.17807	1.1791	1.18224	1.37051
	835.8	2886.85	3006.99	2866.33	3001.42	2871.9		232.5	944.17	969.923	461.633	467.478	964.079		531	10903.7	10754.2	1144.44	1880.8	10003	1159.3		531.3	10561.6	10628.8	839.551	3536.7	7821.05	950.132		863.78	1.18999	1.19103	1.09664	1.09664	1.0989	1.18876		863.28	1.37172	1.38229	1.17718	1.17823	1.18148	1.37695
	835.7	3064.59	3012.52	2866.1	3008.38	2870.24		232.4	914.368	934.612	460.186	465.704	929.094		530.9	10152	10193.5	1122.97	1793.83	9504.7	1140.95		531.2	10152.2	10353.9	839.02	3217.67	7820.51	993.742		863.68	1.19352	1.19436	1.09623	1.09623	1.09855	1.19204		863.18	1.37594	1.38886	1.17628	1.17735	1.1807	1.38336
	835.6	3033.04	3016.46	2863.87	3013.41	2866.92		232.3	932.157	888.458	458.824	464.042	883.239		530.8	9423.35	9510.75	1103.11	1713.26	8878.07	1125.63		531.1	9611.2	9942.3	838.51	2916.62	7652.19	1050.51		863.58	1.196	1.19775	1.0958	1.0958	1.09819	1.19535		863.08	1.3832	1.39534	1.17534	1.17644	1.1799	1.38969
	835.5	2950.61	3021	2861.97	3018.8	2864.18		232.2	905.106	836.226	457.404	462.346	831.284		530.7	8970.56	8739.54	1084.8	1639.12	8156.02	1113.99		531	9146.46	9412.48	838.031	2637.87	7328.29	1122.38		863.48	1.19698	1.20117	1.09536	1.09536	1.09782	1.19871		862.98	1.38849	1.40172	1.17437	1.17549	1.17906	1.3959
	835.4	3103.18	3026.63	2860.98	3025.05	2862.56		232.1	766.2	782.328	456.061	460.748	777.641		530.6	7914.94	7914.88	1067.45	1570.69	7372.74	1106.34		530.9	8664.57	8790.97	837.576	2383.83	6871.29	1211		863.38	1.19892	1.20464	1.09491	1.09491	1.09744	1.20211		862.88	1.39428	1.40794	1.17337	1.17452	1.17821	1.40195
	835.3	3001.71	3030.62	2858.26	3029.5	2859.38		232	725.56	730.356	455.13	459.581	725.905		530.5	6969.35	7073.66	1052.38	1509.12	6564.16	1105.15		530.8	8066.91	8110.2	837.149	2155.76	6311.36	1317.37		863.28	1.20376	1.20812	1.09445	1.09445	1.09705	1.20552		862.78	1.39951	1.41397	1.17234	1.17351	1.17733	1.4078
	835.2	3031.75	3035.67	2856.64	3034.89	2857.43		231.9	685.232	682.319	454.319	458.551	678.087		530.4	6167.47	6250.22	1039.37	1454.03	5763.54	1111.38		530.7	7566.01	7406.42	836.753	1954.28	5684.33	1441.32		863.18	1.20771	1.21161	1.09397	1.09397	1.09665	1.20894		862.68	1.4043	1.41977	1.17127	1.17248	1.17642	1.41341
	835.1	3008.6	3040.25	2854.68	3039.71	2855.22		231.8	620.484	639.659	453.626	457.655	635.63		530.3	5306.43	5472.11	1028.08	1404.82	4997.49	1125.97		530.6	6831.42	6713.03	836.385	1778.56	5025.57	1581.67		863.08	1.21108	1.21509	1.09347	1.09347	1.09623	1.21233		862.58	1.41267	1.42529	1.17018	1.17142	1.1755	1.41874
	835	3021.73	3044.82	2852.95	3044.45	2853.32		231.7	576.098	603.141	453.126	456.965	599.302		530.2	4670.97	4762.91	1018.67	1361.39	4288.94	1149.93		530.5	6345.11	6060.54	836.057	1627.54	4369.61	1735.5		862.98	1.21355	1.21854	1.09295	1.09295	1.09579	1.21571		862.48	1.4189	1.43048	1.16905	1.17032	1.17454	1.42372
	834.9	3213.48	3048.89	2851.05	3048.65	2851.3		231.6	535.838	572.834	452.757	456.42	569.171		530.1	4147.39	4136.97	1010.64	1322.95	3652.16	1183.13		530.4	5833.43	5471.05	835.756	1499.28	3744.72	1898.56		862.88	1.21771	1.22196	1.09242	1.09242	1.09535	1.21904		862.38	1.4259	1.43528	1.16788	1.16918	1.17355	1.42831
	834.8	3085.18	3050.36	2846.98	3050.19	2847.14		231.5	556.445	548.389	452.508	456.006	544.89		530	3610.75	3601.66	1003.74	1288.93	3095.32	1224.87		530.3	5099.77	4958.18	835.482	1391.56	3172.41	2065.18		862.78	1.22172	1.22531	1.09187	1.09187	1.09488	1.2223		862.28	1.43214	1.43967	1.16667	1.16801	1.17254	1.43246
	834.7	3155.38	3052.68	2844.3	3052.57	2844.41		231.4	574.236	529.007	452.196	455.541	525.662		529.9	3181.28	3158.54	997.999	1259.11	2621.95	1273.48		530.2	4536.73	4527.63	835.249	1302.18	2667.78	2228.17		862.68	1.22333	1.22858	1.0913	1.0913	1.09441	1.22547		862.18	1.4384	1.44358	1.16543	1.16681	1.1715	1.43614
	834.6	3101.44	3053.57	2840.81	3053.5	2840.88		231.3	528.551	513.921	451.83	455.031	510.72		529.8	2899.47	2801.62	993.195	1232.93	2229.16	1325.92		530.1	4236.23	4175.81	835.047	1228.63	2237.3	2379.98		862.58	1.22665	1.23175	1.09072	1.09072	1.09392	1.22855		862.08	1.44572	1.44696	1.16416	1.16557	1.17044	1.43928
	834.5	3195.38	3054.31	2837.88	3054.26	2837.93		231.2	503.041	502.501	451.6	454.666	499.435		529.7	2508.89	2520.84	989.001	1209.8	1911.41	1377.63		530	3850.23	3893.67	834.861	1168.67	1882.26	2512.47		862.48	1.2314	1.2348	1.09012	1.09012	1.09343	1.2315		861.98	1.4515	1.44979	1.16284	1.16429	1.16935	1.44184
	834.4	3108.86	3053.18	2833.86	3053.15	2833.89		231.1	474.634	493.92	451.445	454.385	490.981		529.6	2358.41	2302.57	985.658	1189.67	1660.59	1423.62		529.9	3551.94	3667.23	834.696	1120.07	1598.25	2618.3		862.38	1.23487	1.2377	1.0895	1.0895	1.09292	1.23428		861.88	1.45658	1.45201	1.16149	1.16298	1.16823	1.44378
	834.3	2974.81	3052.13	2830.78	3052.11	2830.79		231	499.982	487.511	451.376	454.196	484.691		529.5	2208.47	2130.68	982.637	1171.78	1466.71	1457.46		529.8	3342.31	3480.7	834.547	1080.85	1377.7	2691.25		862.28	1.23653	1.24042	1.08886	1.08886	1.09239	1.23689		861.78	1.45907	1.4536	1.16011	1.16164	1.1671	1.44508
	834.2	3032.53	3051.67	2829.16	3051.66	2829.17		230.9	443.601	482.565	451.23	453.938	479.857		529.4	2000.87	1990.13	979.94	1155.9	1320.4	1473.71		529.7	3159	3318.81	834.41	1049.3	1211.57	2726.76		862.18	1.23919	1.24295	1.08821	1.08821	1.09186	1.23931		861.68	1.46165	1.45454	1.15871	1.16028	1.16597	1.44572
	834.1	2963.22	3049.62	2826.87	3049.62	2826.88		230.8	430.43	478.898	451.253	453.856	476.296		529.3	1774.26	1868.26	977.694	1141.93	1212.41	1469.31		529.6	3060.74	3167.8	834.283	1023.89	1089.83	2722.65		862.08	1.24305	1.24526	1.08755	1.08755	1.09132	1.24149		861.58	1.4629	1.4548	1.1573	1.15891	1.16483	1.44566
	834	3050.42	3047.41	2825.34	3047.41	2825.35		230.7	467.425	476.062	451.315	453.818	473.559		529.2	1655.24	1757.16	975.942	1129.73	1134.62	1444.69		529.5	3006.97	3017.4	834.161	1003.37	1003.19	2679.16		861.98	1.24554	1.24732	1.08686	1.08686	1.09077	1.24342		861.48	1.46333	1.45439	1.15587	1.15753	1.1637	1.4449
	833.9	3117.91	3043.3	2822.81	3043.3	2822.82		230.6	451.267	473.678	451.267	453.676	471.268		529.1	1561.46	1653.04	974.447	1118.91	1079.62	1403.4		529.4	2709.29	2860.77	834.043	986.699	943.16	2599		861.88	1.24736	1.2491	1.08617	1.08617	1.09021	1.24507		861.38	1.46316	1.45329	1.15443	1.15614	1.16257	1.44344
	833.8	2948.28	3037.53	2819.5	3037.52	2819.5									529	1548.35	1555.39	973.156	1109.25	1041.48	1350.97		529.3	2722.71	2694.79	833.94	973.031	902.67	2486.97		861.78	1.24995	1.2506	1.08546	1.08546	1.08964	1.24642		861.28	1.46341	1.45152	1.15299	1.15475	1.16146	1.44128
	833.7	2959.27	3032.8	2818.05	3032.8	2818.05									528.9	1441.39	1465.24	971.89	1100.45	1015.42	1293.15		529.2	2670.13	2519.85	833.837	961.699	876.099	2349.73		861.68	1.25298	1.25178	1.08473	1.08473	1.08907	1.24744		861.18	1.46159	1.44907	1.15154	1.15335	1.16037	1.43842
	833.6	3065.05	3027.17	2816.47	3027.17	2816.47									528.8	1375.45	1384.08	970.857	1092.6	998.042	1235.15		529.1	2493.46	2338.51	833.736	952.167	859.092	2194.72		861.58	1.25331	1.25263	1.08399	1.08399	1.08849	1.24813		861.08	1.45951	1.44599	1.15009	1.15196	1.1593	1.4349
	833.5	2998.86	3019.65	2813.67	3019.65	2813.67									528.7	1297	1313.07	969.967	1085.52	986.615	1180.87		529	2278.31	2155.34	833.646	944.048	848.497	2030.09		861.48	1.25435	1.25314	1.08325	1.08325	1.08792	1.24846		860.98	1.45382	1.44229	1.14864	1.15057	1.15827	1.43073
	833.4	2957.6	3012.24	2811.59	3012.24	2811.59									528.6	1244.04	1252.82	969.248	1079.15	979.244	1132.92		528.9	2049.72	1975.34	833.567	937.029	842.056	1863.38		861.38	1.25724	1.25329	1.0825	1.0825	1.08735	1.24844		860.88	1.44827	1.43803	1.14721	1.1492	1.15729	1.42597
	833.3	3095.31	3004.75	2809.95	3004.75	2809.95									528.5	1219.5	1203.21	968.643	1073.36	974.525	1092.61		528.8	1925.5	1803.38	833.5	930.873	838.235	1701.28		861.28	1.25871	1.25307	1.08173	1.08173	1.08677	1.24803		860.78	1.44278	1.43326	1.14581	1.14786	1.15636	1.42065
	833.2	3022.05	2995.26	2806.75	2995.26	2806.75									528.4	1144.5	1163.58	968.091	1068.04	971.486	1060.24		528.7	1710.6	1644.01	833.44	925.406	836.019	1549.46		861.18	1.25962	1.25249	1.08095	1.08095	1.0862	1.24724		860.68	1.43642	1.42802	1.14442	1.14654	1.1555	1.41481
	833.1	2903.43	2986.21	2804.33	2986.21	2804.33									528.3	1094.69	1132.84	967.703	1063.24	969.623	1035.39		528.6	1549.5	1500.24	833.392	920.494	834.762	1411.77		861.08	1.2584	1.25154	1.08016	1.08016	1.08563	1.24608		860.58	1.42944	1.42236	1.14305	1.14525	1.15471	1.4085
	833	2898.84	2978.2	2803.22	2978.2	2803.22									528.2	1086.87	1109.54	967.423	1058.87	968.489	1017.03		528.5	1401.1	1374.24	833.353	916.043	834.064	1290.84		860.98	1.25745	1.25024	1.07938	1.07938	1.08507	1.24455		860.48	1.42088	1.41634	1.14171	1.14398	1.15401	1.40177
	832.9	2995.56	2970.04	2802.14	2970.04	2802.14									528.1	1052.8	1092.05	967.161	1054.8	967.74	1003.83		528.4	1264.65	1266.64	833.322	911.975	833.682	1187.63		860.88	1.25609	1.24861	1.0786	1.0786	1.08453	1.24267		860.38	1.41438	1.41004	1.14041	1.14276	1.15342	1.39468
	832.8	2903.43	2960.65	2799.97	2960.65	2799.97									528	1016.49	1079.01	966.972	1051.05	967.281	994.62		528.3	1115.94	1177.02	833.298	908.232	833.476	1101.91		860.78	1.25351	1.24665	1.07781	1.07781	1.08402	1.24045		860.28	1.40417	1.40351	1.13913	1.14156	1.15293	1.38727
	832.7	2856.41	2952.22	2798.8	2952.22	2798.8									527.9	968.467	1069.24	966.863	1047.61	967.025	988.337		528.2	988.619	1104.28	833.283	904.774	833.369	1032.71		860.68	1.24864	1.24439	1.07704	1.07704	1.08353	1.23791		860.18	1.3963	1.39681	1.13789	1.14042	1.15258	1.37959
	832.6	2881.87	2944.29	2798.16	2944.29	2798.16									527.8	934.512	1061.82	966.86	1044.48	966.943	984.121		528.1	861.737	1046.54	833.274	901.565	833.315	978.206		860.58	1.24718	1.24187	1.07629	1.07629	1.08308	1.23508		860.08	1.38848	1.39003	1.13668	1.13931	1.15238	1.3717
	832.5	2996.34	2936.12	2797.22	2936.12	2797.22									527.7	966.931	1056.01	966.931	1041.6	966.973	981.293		528	833.273	1001.75	833.273	898.58	833.292	936.421		860.48	1.24359	1.23908	1.07553	1.07553	1.08265	1.23196		859.98	1.37986	1.38321	1.1355	1.13824	1.15236	1.36362
	832.4	2980.54	2926.74	2794.98	2926.74	2794.98																									860.38	1.23829	1.23608	1.07479	1.0748	1.08228	1.2286		859.88	1.3701	1.37644	1.13436	1.13722	1.15253	1.35542
	832.3	2965.98	2917.63	2792.9	2917.63	2792.9																									860.28	1.23306	1.2329	1.07408	1.07408	1.08195	1.22502		859.78	1.36137	1.3698	1.13326	1.13625	1.15293	1.34714
	832.2	2909.4	2908.83	2790.95	2908.83	2790.95																									860.18	1.229	1.22956	1.07338	1.07338	1.08168	1.22125		859.68	1.35399	1.36334	1.13219	1.13533	1.1536	1.3388
	832.1	2911.07	2900.83	2789.62	2900.83	2789.62																									860.08	1.22598	1.2261	1.07269	1.07269	1.08148	1.21731		859.58	1.34699	1.35716	1.13115	1.13447	1.15456	1.33044
	832	2943.22	2893	2788.26	2893	2788.26																									859.98	1.22182	1.22254	1.07202	1.07202	1.08134	1.21322		859.48	1.34002	1.35131	1.13015	1.13366	1.15585	1.3221
	831.9	2893.9	2885.03	2786.52	2885.03	2786.52																									859.88	1.21742	1.21893	1.07136	1.07136	1.08128	1.20901		859.38	1.33552	1.3459	1.12916	1.13291	1.15752	1.3138
	831.8	2848.41	2877.83	2785.31	2877.83	2785.31																									859.78	1.2143	1.21531	1.07072	1.07072	1.08131	1.2047		859.28	1.33123	1.34098	1.1282	1.13222	1.1596	1.30555
	831.7	2849.46	2871.38	2784.6	2871.38	2784.6																									859.68	1.21057	1.21169	1.07009	1.07009	1.08145	1.20032		859.18	1.32721	1.33665	1.12725	1.1316	1.16216	1.29739
	831.6	2936.7	2865.18	2783.87	2865.18	2783.87																									859.58	1.20657	1.20814	1.06947	1.06948	1.08171	1.19589		859.08	1.32405	1.333	1.12631	1.13106	1.16523	1.28934
	831.5	2947	2858.26	2782.16	2858.26	2782.16																									859.48	1.20333	1.20468	1.06886	1.06888	1.08211	1.19142		858.98	1.32232	1.33011	1.12539	1.13062	1.16887	1.2814
	831.4	2894.25	2851.48	2780.3	2851.48	2780.3																									859.38	1.20072	1.20136	1.06827	1.0683	1.08267	1.18694		858.88	1.32341	1.32808	1.12447	1.13029	1.17313	1.2736
	831.3	2926.41	2845.53	2779.02	2845.53	2779.02																									859.28	1.19614	1.19822	1.06769	1.06773	1.08341	1.18246		858.78	1.32529	1.32697	1.12354	1.13007	1.17804	1.26594
	831.2	2943.44	2839.49	2777.37	2839.49	2777.37																									859.18	1.19163	1.1953	1.06713	1.06718	1.08437	1.178		858.68	1.3265	1.32689	1.1226	1.13002	1.18365	1.25841
	831.1	2804.8	2833.49	2775.5	2833.49	2775.5																									859.08	1.18736	1.19267	1.06658	1.06665	1.08558	1.17358		858.58	1.32871	1.32792	1.12164	1.13015	1.19	1.25106
	831	2854.5	2829.3	2775.17	2829.3	2775.17																									858.98	1.18582	1.19035	1.06605	1.06616	1.08708	1.16921		858.48	1.33231	1.33014	1.12067	1.1305	1.19711	1.24387
	830.9	2829.2	2824.8	2774.28	2824.8	2774.28																									858.88	1.18354	1.1884	1.06552	1.06568	1.08887	1.16489		858.38	1.33811	1.33361	1.11969	1.13114	1.20499	1.23685
	830.8	2780.03	2820.81	2773.66	2820.81	2773.66																									858.78	1.18168	1.18687	1.065	1.06523	1.09102	1.16063		858.28	1.34269	1.33841	1.11866	1.13209	1.21365	1.23001
	830.7	2733.85	2817.61	2773.59	2817.61	2773.59																									858.68	1.18088	1.18581	1.06449	1.06481	1.09354	1.15643		858.18	1.35087	1.34461	1.11762	1.13344	1.22307	1.22333
	830.6	2774.04	2815.15	2774.04	2815.15	2774.04																									858.58	1.1821	1.18527	1.06397	1.06444	1.09647	1.15231		858.08	1.35872	1.35221	1.11653	1.13525	1.23319	1.21683
																															858.48	1.18128	1.18528	1.06346	1.0641	1.09984	1.14826		857.98	1.36843	1.36127	1.11539	1.13759	1.24397	1.21049
																															858.38	1.18313	1.18592	1.06294	1.06383	1.10368	1.14429		857.88	1.37908	1.37178	1.11421	1.14056	1.25532	1.20432
																															858.28	1.18667	1.18722	1.06241	1.06363	1.10801	1.1404		857.78	1.39194	1.38374	1.11297	1.14425	1.26712	1.19831
																															858.18	1.19028	1.18921	1.06186	1.06352	1.11284	1.13658		857.68	1.40269	1.39711	1.11167	1.14876	1.27924	1.19244
																															858.08	1.19461	1.19195	1.0613	1.06353	1.11817	1.13284		857.58	1.41401	1.41182	1.11031	1.15421	1.29149	1.18674
																															857.98	1.19916	1.19546	1.06071	1.06369	1.12402	1.12918		857.48	1.42885	1.42779	1.10889	1.1607	1.30369	1.18118
																															857.88	1.20487	1.19978	1.0601	1.06404	1.13035	1.12559		857.38	1.44481	1.44484	1.10739	1.16833	1.31554	1.17575
																															857.78	1.20943	1.20492	1.05946	1.06464	1.13713	1.12208		857.28	1.45987	1.46281	1.10581	1.17721	1.32678	1.17045
																															857.68	1.2149	1.2109	1.0588	1.06554	1.14433	1.11864		857.18	1.47767	1.48147	1.10416	1.18744	1.33709	1.16526
																															857.58	1.22182	1.21773	1.05812	1.0668	1.15187	1.11529		857.08	1.4941	1.50053	1.10241	1.19909	1.34609	1.16018
																															857.48	1.22934	1.22538	1.0574	1.0685	1.15967	1.112		856.98	1.51384	1.51972	1.10058	1.21223	1.35345	1.15519
																															857.38	1.23623	1.23382	1.05664	1.07072	1.16761	1.10878		856.88	1.53214	1.53869	1.09865	1.2269	1.3588	1.15029
																															857.28	1.24401	1.243	1.05585	1.07354	1.17554	1.10563		856.78	1.55036	1.55718	1.09662	1.2431	1.36185	1.14547
																															857.18	1.25329	1.25286	1.05502	1.07706	1.18331	1.10254		856.68	1.56927	1.57495	1.0945	1.26086	1.36237	1.14072
																															857.08	1.26263	1.26326	1.05415	1.08137	1.19069	1.0995		856.58	1.58683	1.59178	1.09228	1.28008	1.36023	1.13604
																															856.98	1.27356	1.27408	1.05323	1.08656	1.19747	1.09652		856.48	1.60549	1.60761	1.08997	1.30069	1.35544	1.13141
																															856.88	1.28338	1.28513	1.05227	1.09272	1.20337	1.09358		856.38	1.62245	1.62236	1.08756	1.32254	1.3481	1.12683
																															856.78	1.29385	1.29625	1.05125	1.09992	1.20814	1.09068		856.28	1.63985	1.6361	1.08506	1.34545	1.33845	1.1223
																															856.68	1.30379	1.30725	1.05018	1.10824	1.21154	1.08783		856.18	1.65562	1.64888	1.08246	1.36921	1.32678	1.11781
																															856.58	1.31441	1.31795	1.04907	1.11773	1.21335	1.08501		856.08	1.67014	1.66075	1.07978	1.39352	1.31343	1.11336
																															856.48	1.32516	1.32824	1.0479	1.1284	1.21341	1.08223		855.98	1.68324	1.67178	1.07702	1.4181	1.29878	1.10895
																															856.38	1.33646	1.33801	1.04668	1.14023	1.21166	1.07948		855.88	1.6921	1.68192	1.07419	1.44256	1.28317	1.10457
																															856.28	1.34702	1.34725	1.0454	1.15318	1.20813	1.07675		855.78	1.70017	1.69114	1.0713	1.46655	1.26696	1.10024
																															856.18	1.35616	1.356	1.04408	1.16718	1.20293	1.07404		855.68	1.70396	1.69931	1.06836	1.48966	1.25041	1.09596
																															856.08	1.36642	1.36432	1.04271	1.18209	1.19627	1.07137		855.58	1.70792	1.70625	1.06539	1.51147	1.23382	1.09174
																															855.98	1.37573	1.37227	1.04128	1.19775	1.18837	1.06871		855.48	1.7117	1.71172	1.06238	1.53155	1.21738	1.08756
																															855.88	1.38374	1.37988	1.03981	1.21392	1.1795	1.06608		855.38	1.7108	1.71546	1.05935	1.54943	1.20127	1.08344
																															855.78	1.39	1.38717	1.0383	1.23036	1.16993	1.06346		855.28	1.70856	1.7172	1.0563	1.56475	1.18566	1.07938
																															855.68	1.39581	1.39408	1.03675	1.2468	1.1599	1.06087		855.18	1.70623	1.71666	1.05325	1.57713	1.17065	1.07539
																															855.58	1.40183	1.4005	1.03517	1.2629	1.14963	1.05831		855.08	1.70174	1.71359	1.0502	1.5862	1.15634	1.07146
																															855.48	1.40593	1.40627	1.03356	1.27832	1.13929	1.05577		854.98	1.6956	1.70777	1.04715	1.59171	1.14278	1.06759
																															855.38	1.4097	1.41118	1.03192	1.2927	1.12905	1.05326		854.88	1.68758	1.69903	1.04412	1.59346	1.13002	1.06379
																															855.28	1.41175	1.415	1.03026	1.30571	1.11903	1.05077		854.78	1.67877	1.68728	1.04111	1.59135	1.11809	1.06006
																															855.18	1.41376	1.41751	1.02858	1.31702	1.10934	1.04832		854.68	1.66693	1.67248	1.03813	1.58536	1.10697	1.05641
																															855.08	1.41287	1.41846	1.02689	1.3263	1.10004	1.04589		854.58	1.65188	1.65472	1.03519	1.57557	1.09668	1.05284
																															854.98	1.4124	1.41764	1.02519	1.33331	1.09121	1.0435		854.48	1.63603	1.63412	1.03231	1.56217	1.0872	1.04936
																															854.88	1.40879	1.41487	1.02348	1.33783	1.08287	1.04114		854.38	1.61795	1.61091	1.02948	1.5454	1.07849	1.04599
																															854.78	1.40274	1.41002	1.02179	1.3397	1.07506	1.03883		854.28	1.59649	1.58537	1.02673	1.52559	1.07052	1.04272
																															854.68	1.39725	1.403	1.02011	1.33885	1.0678	1.03657		854.18	1.57042	1.5578	1.02407	1.50312	1.06326	1.03956
																															854.58	1.39002	1.3938	1.01845	1.33526	1.06108	1.03436		854.08	1.54194	1.5286	1.02151	1.47842	1.05666	1.03654
																															854.48	1.38073	1.38244	1.01682	1.32898	1.05489	1.03221		853.98	1.50965	1.49814	1.01908	1.45193	1.05069	1.03367
																															854.38	1.36906	1.36904	1.01522	1.32014	1.04921	1.03011		853.88	1.47688	1.46684	1.01679	1.42412	1.04532	1.03097
																															854.28	1.35608	1.35375	1.01366	1.30895	1.04404	1.02809		853.78	1.44283	1.43507	1.01464	1.39542	1.0405	1.02843
																															854.18	1.34158	1.33679	1.01216	1.29562	1.03934	1.02615		853.68	1.40766	1.40321	1.01263	1.36625	1.03617	1.02605
																															854.08	1.32538	1.31843	1.01071	1.28048	1.03508	1.02428		853.58	1.37337	1.37164	1.01079	1.33705	1.03231	1.02386
																															853.98	1.30698	1.29893	1.00932	1.26383	1.03124	1.0225		853.48	1.34011	1.34067	1.00909	1.30816	1.02887	1.02183
																															853.88	1.287	1.27864	1.00801	1.24606	1.02779	1.02081		853.38	1.30526	1.31061	1.00754	1.27993	1.0258	1.01996
																															853.78	1.26713	1.25787	1.00679	1.2275	1.0247	1.01923		853.28	1.27434	1.28171	1.00615	1.25267	1.02308	1.01826
																															853.68	1.24535	1.23692	1.00564	1.20851	1.02194	1.01774		853.18	1.24526	1.25418	1.0049	1.22659	1.02067	1.01672
																															853.58	1.22375	1.21614	1.00459	1.18945	1.01949	1.01637		853.08	1.21827	1.22821	1.00377	1.20191	1.01853	1.01532
																															853.48	1.20172	1.19577	1.00362	1.17062	1.0173	1.01509		852.98	1.19307	1.2039	1.00277	1.17877	1.01663	1.01405
																															853.38	1.18019	1.1761	1.00275	1.1523	1.01537	1.01393		852.88	1.17179	1.18136	1.00188	1.15728	1.01494	1.0129
																															853.28	1.15803	1.15734	1.00197	1.13474	1.01367	1.01287		852.78	1.1515	1.16062	1.00109	1.1375	1.01343	1.01186
																															853.18	1.13982	1.13965	1.00128	1.11813	1.01218	1.01191		852.68	1.13348	1.14168	1.00038	1.11944	1.01208	1.01092
																															853.08	1.12146	1.12318	1.00067	1.10263	1.01086	1.01105		852.58	1.11892	1.12454	0.99976	1.10311	1.01088	1.01007
																															852.98	1.10476	1.108	1.00014	1.08832	1.0097	1.01027		852.48	1.10721	1.10911	0.9992	1.08844	1.00979	1.00929
																															852.88	1.08941	1.09418	0.99968	1.07529	1.00868	1.00957		852.38	1.09723	1.09535	0.9987	1.07537	1.0088	1.00858
																															852.78	1.076	1.08172	0.99929	1.06356	1.00778	1.00895		852.28	1.0864	1.08314	0.99824	1.06381	1.00789	1.00791
																															852.68	1.06724	1.0706	0.99895	1.05311	1.00699	1.00839		852.18	1.07653	1.07239	0.99783	1.05367	1.00707	1.0073
																															852.58	1.05717	1.06077	0.99865	1.0439	1.00628	1.00788		852.08	1.06849	1.06299	0.99746	1.04485	1.00631	1.00674
																															852.48	1.04829	1.05216	0.99839	1.03586	1.00565	1.00743		851.98	1.06143	1.05481	0.99713	1.03721	1.00562	1.00623
																															852.38	1.04019	1.0447	0.99817	1.02894	1.00509	1.00701		851.88	1.05621	1.04774	0.99683	1.03066	1.00499	1.00575
																															852.28	1.03388	1.03829	0.99799	1.02303	1.00459	1.00664		851.78	1.04998	1.04165	0.99655	1.02506	1.00439	1.0053
																															852.18	1.03005	1.03282	0.99783	1.01803	1.00414	1.0063		851.68	1.045	1.03644	0.9963	1.02031	1.00385	1.00488
																															852.08	1.0251	1.02819	0.99769	1.01385	1.00373	1.00598		851.58	1.04041	1.03199	0.99607	1.01631	1.00334	1.00449
																															851.98	1.02286	1.0243	0.99757	1.01038	1.00336	1.0057		851.48	1.03604	1.02821	0.99586	1.01295	1.00287	1.00412
																															851.88	1.02005	1.02105	0.99746	1.00753	1.00301	1.00542		851.38	1.03075	1.025	0.99567	1.01015	1.00243	1.00378
																															851.78	1.01872	1.01835	0.99736	1.00521	1.00269	1.00516		851.28	1.02695	1.02229	0.99551	1.00782	1.00203	1.00346
																															851.68	1.01693	1.0161	0.99726	1.00333	1.00239	1.00492		851.18	1.02244	1.02	0.99536	1.0059	1.00166	1.00317
																															851.58	1.01503	1.01425	0.99718	1.00182	1.00211	1.00468		851.08	1.02064	1.01806	0.99524	1.00432	1.00132	1.0029
																															851.48	1.0135	1.01273	0.9971	1.00063	1.00184	1.00446		850.98	1.0178	1.01641	0.99512	1.00301	1.001	1.00265
																															851.38	1.01277	1.01147	0.99703	0.99968	1.00159	1.00425		850.88	1.01571	1.01501	0.99501	1.00193	1.0007	1.00241
																															851.28	1.01247	1.01042	0.99696	0.99894	1.00136	1.00404		850.78	1.01393	1.01381	0.99492	1.00105	1.00042	1.00218
																															851.18	1.01233	1.00955	0.99689	0.99835	1.00114	1.00384		850.68	1.01263	1.01277	0.99483	1.00031	1.00015	1.00196
																															851.08	1.0116	1.00882	0.99682	0.9979	1.00092	1.00365		850.58	1.01234	1.01187	0.99474	0.9997	0.9999	1.00175
																															850.98	1.01114	1.00819	0.99676	0.99754	1.00071	1.00346		850.48	1.01204	1.01107	0.99466	0.99918	0.99966	1.00155
																															850.88	1.01151	1.00766	0.99669	0.99726	1.00052	1.00327		850.38	1.01227	1.01037	0.99458	0.99874	0.99943	1.00135
																															850.78	1.01096	1.00719	0.99663	0.99703	1.00032	1.00309		850.28	1.01172	1.00972	0.9945	0.99836	0.9992	1.00116
																															850.68	1.01074	1.00677	0.99656	0.99685	1.00014	1.00291		850.18	1.01247	1.00914	0.99442	0.99803	0.99898	1.00096
																															850.58	1.00845	1.0064	0.9965	0.9967	0.99996	1.00274		850.08	1.01325	1.0086	0.99433	0.99773	0.99876	1.00077
																															850.48	1.00658	1.00607	0.99645	0.99659	0.9998	1.00258		849.98	1.01225	1.0081	0.99424	0.99746	0.99855	1.00057
																															850.38	1.0068	1.00577	0.99641	0.9965	0.99965	1.00243		849.88	1.01214	1.00763	0.99416	0.99722	0.99834	1.00039
																															850.28	1.00653	1.00549	0.99636	0.99643	0.9995	1.00228		849.78	1.01147	1.00718	0.99408	0.99699	0.99814	1.0002
																															850.18	1.00661	1.00523	0.99631	0.99636	0.99936	1.00213		849.68	1.01106	1.00676	0.99399	0.99678	0.99795	1.00002
																															850.08	1.00519	1.00498	0.99627	0.9963	0.99923	1.00199		849.58	1.01115	1.00637	0.99391	0.99659	0.99776	0.99984
																															849.98	1.00451	1.00475	0.99623	0.99625	0.9991	1.00185		849.48	1.00981	1.00598	0.99383	0.99641	0.99757	0.99967
																															849.88	1.0031	1.00452	0.99619	0.99621	0.99898	1.00173		849.38	1.00839	1.00562	0.99376	0.99624	0.9974	0.9995
																															849.78	1.00167	1.00432	0.99616	0.99617	0.99887	1.0016		849.28	1.00873	1.00528	0.99369	0.99608	0.99724	0.99934
																															849.68	0.99944	1.00413	0.99614	0.99614	0.99877	1.00149		849.18	1.00819	1.00495	0.99362	0.99593	0.99707	0.99919
																															849.58	0.99803	1.00395	0.99612	0.99613	0.99868	1.00139		849.08	1.00731	1.00463	0.99355	0.99578	0.99692	0.99903
																															849.48	0.99726	1.00378	0.99612	0.99612	0.9986	1.0013		848.98	1.00497	1.00432	0.99349	0.99564	0.99677	0.99888
																															849.38	0.99737	1.00363	0.99611	0.99611	0.99853	1.00121		848.88	1.00279	1.00403	0.99343	0.99552	0.99663	0.99875
																															849.28	0.99799	1.00348	0.99611	0.99611	0.99846	1.00112		848.78	1.00097	1.00376	0.99339	0.99541	0.99651	0.99862
																															849.18	0.99653	1.00333	0.9961	0.9961	0.99839	1.00104		848.68	1.00038	1.00351	0.99336	0.99531	0.9964	0.99851
																															849.08	0.99711	1.00319	0.9961	0.9961	0.99833	1.00096		848.58	0.99969	1.00327	0.99332	0.99522	0.99629	0.9984
																															848.98	0.9971	1.00305	0.99609	0.99609	0.99826	1.00088		848.48	0.99841	1.00303	0.99329	0.99513	0.99619	0.9983
																															848.88	0.99664	1.00292	0.99609	0.99609	0.9982	1.0008		848.38	0.99897	1.00282	0.99327	0.99505	0.9961	0.9982
																															848.78	0.99533	1.00279	0.99608	0.99608	0.99815	1.00073		848.28	0.99779	1.0026	0.99324	0.99498	0.99601	0.9981
																															848.68	0.99644	1.00267	0.99609	0.99609	0.9981	1.00066		848.18	0.99613	1.00239	0.99322	0.9949	0.99592	0.99801
																															848.58	0.99593	1.00255	0.99609	0.99609	0.99805	1.00059		848.08	0.99476	1.0022	0.99321	0.99484	0.99585	0.99793
																															848.48	0.99719	1.00244	0.99609	0.99609	0.998	1.00052		847.98	0.9932	1.00202	0.9932	0.99479	0.99578	0.99785
																															848.38	0.99774	1.00232	0.99608	0.99608	0.99795	1.00045
																															848.28	0.9983	1.00221	0.99607	0.99607	0.9979	1.00038
																															848.18	0.99807	1.00209	0.99606	0.99606	0.99785	1.00031
																															848.08	0.99738	1.00198	0.99606	0.99606	0.9978	1.00024
																															847.98	0.99605	1.00187	0.99605	0.99605	0.99775	1.00017

## Sheet: Fig.S8
X: Sample	Y: Residual lithium content (wt. %)	X: Sample	Y: Residual lithium content (wt. %)
1.5	0.68	1.6	0.25

## Sheet: Fig.S9
X: Photon energy (eV)	Y: s-XAS TEY intensity (a.u.)
0.42701	0.2423
0.42313	0.24282
0.41969	0.2432
0.41669	0.24345
0.41412	0.24357
0.412	0.24355
0.41137	0.24293
0.41009	0.2427
0.40884	0.24243
0.40768	0.24218
0.40657	0.24197
0.40553	0.24176
0.40454	0.24158
0.40364	0.24144
0.4029	0.24132
0.40228	0.24121
0.40189	0.24107
0.40206	0.24099
0.40306	0.24098
0.40503	0.2411
0.40778	0.24143
0.41075	0.2419
0.41338	0.24252
0.41528	0.24329
0.41619	0.24413
0.41616	0.24503
0.4154	0.24594
0.41451	0.24686
0.4139	0.24781
0.41391	0.24872
0.41468	0.24964
0.41594	0.25055
0.41769	0.25149
0.41987	0.25275
0.42253	0.25461
0.42586	0.25728
0.42973	0.26126
0.43393	0.26653
0.43814	0.27273
0.44237	0.27906
0.44633	0.28472
0.44984	0.28891
0.45267	0.29114
0.45469	0.29152
0.45581	0.29038
0.45665	0.28832
0.45741	0.28629
0.45884	0.28461
0.46101	0.28363
0.46548	0.28337
0.47148	0.28411
0.47992	0.28562
0.49013	0.28823
0.50133	0.29205
0.51256	0.29722
0.52359	0.30366
0.53466	0.31124
0.54694	0.31922
0.56103	0.32755
0.57827	0.33548
0.59923	0.34298
0.61868	0.34943
0.6384	0.355
0.65651	0.35955
0.6713	0.36328
0.68183	0.36627
0.68867	0.36884
0.69271	0.37081
0.6953	0.37274
0.69752	0.37439
0.69861	0.37619
0.70022	0.37805
0.70161	0.38008
0.70454	0.3822
0.7047	0.3843
0.70521	0.38628
0.70588	0.38809
0.70665	0.38958
0.70772	0.39077
0.70837	0.39156
0.70848	0.39203
0.70798	0.39208
0.707	0.39181
0.70539	0.39125
0.70325	0.39051
0.70081	0.38962
0.6979	0.38873
0.69486	0.38781
0.69152	0.38691
0.68805	0.38598
0.68445	0.38504
0.68088	0.38396
0.67734	0.38272
0.67375	0.3813
0.67026	0.3797
0.66709	0.37787
0.66392	0.37598
0.66098	0.37386
0.65789	0.37169
0.65504	0.36939
0.65218	0.36709
0.64935	0.3647
0.64627	0.3622
0.64317	0.35956
0.64001	0.3569
0.63678	0.35416
0.63324	0.35132
0.62953	0.34847
0.62533	0.34563
0.6208	0.34283
0.61576	0.34016
0.60988	0.33752
0.60356	0.33489
0.59683	0.3324
0.58989	0.33008
0.58276	0.32779
0.5758	0.32558
0.56913	0.32356
0.56261	0.32157
0.5565	0.31977
0.55085	0.31802
0.54532	0.31633
0.54041	0.31469
0.5356	0.31321
0.53125	0.31176
0.52709	0.31035
0.52328	0.30904
0.5197	0.30786
0.51647	0.3068
0.51356	0.30584
0.51069	0.30484
0.5079	0.30387
0.50548	0.30297
0.50335	0.30219
0.50207	0.30153
0.50088	0.30109
0.50056	0.30096
0.50119	0.30116
0.50293	0.30167
0.50552	0.30239
0.50864	0.30324
0.51235	0.30421
0.51656	0.30522
0.52102	0.3062
0.52563	0.30715
0.52967	0.30803
0.53371	0.30882
0.53734	0.30949
0.54055	0.31003
0.54315	0.31043
0.54489	0.31069
0.54578	0.31081
0.54591	0.31079
0.54526	0.31062
0.54405	0.31033
0.54236	0.30993
0.5405	0.30943
0.53863	0.30882
0.53699	0.30817
0.53536	0.30743
0.53373	0.30661
0.5321	0.30571
0.53047	0.30473

## Sheet: Fig.S10
X: Photon energy (eV)	Y: s-XAS TEY intensity (a.u.)	X: Photon energy (eV)	Y: s-XAS TEY intensity (a.u.)
845	0.34232	845	0.32622
845.6	0.34389	845.5	0.3275
846.1	0.34336	846	0.3278
846.6	0.34313	846.5	0.32752
847.1	0.34286	847	0.32758
847.6	0.34285	847.5	0.32808
848.1	0.3428	848	0.32826
848.3	0.34303	848.2	0.32876
848.5	0.34306	848.4	0.32862
848.7	0.34315	848.6	0.32883
848.9	0.34311	848.8	0.32951
849.1	0.34316	849	0.32967
849.3	0.34362	849.2	0.33024
849.5	0.34445	849.4	0.33064
849.7	0.34481	849.6	0.33148
849.9	0.3457	849.8	0.33242
850.1	0.34725	850	0.33389
850.3	0.34908	850.2	0.33584
850.5	0.35276	850.4	0.33905
850.7	0.35831	850.6	0.3433
850.9	0.36982	850.8	0.35244
851.1	0.38917	851	0.3678
851.3	0.41629	851.2	0.39269
851.5	0.45052	851.4	0.42841
851.7	0.48437	851.6	0.46562
851.9	0.50883	851.8	0.49635
852.1	0.52168	852	0.51804
852.3	0.51895	852.2	0.52444
852.5	0.50215	852.4	0.51666
852.7	0.47806	852.6	0.49836
852.9	0.4532	852.8	0.47683
853.1	0.43461	853	0.46019
853.3	0.42483	853.2	0.45299
853.5	0.42244	853.4	0.45444
853.7	0.42384	853.6	0.46123
853.9	0.42685	853.8	0.46982
854.1	0.4286	854	0.4757
854.3	0.42751	854.2	0.47757
854.5	0.42296	854.4	0.47417
854.7	0.41468	854.6	0.46444
854.9	0.40445	854.8	0.45003
855.1	0.39247	855	0.43131
855.3	0.38261	855.2	0.41488
855.5	0.37346	855.4	0.39821
855.7	0.3665	855.6	0.38525
855.9	0.36074	855.8	0.37525
856.1	0.35699	856	0.36787
856.3	0.35383	856.2	0.36165
856.5	0.35154	856.4	0.35731
856.7	0.34979	856.6	0.35424
856.9	0.34857	856.8	0.35151
857.1	0.34757	857	0.34951
857.3	0.34677	857.2	0.34805
857.5	0.34634	857.4	0.34643
857.7	0.34548	857.6	0.34523
857.9	0.34486	857.8	0.34457
858.1	0.34466	858	0.34352
858.6	0.34365	858.5	0.34135
859.1	0.3427	859	0.34017
859.6	0.34203	859.5	0.33929
860.1	0.34125	860	0.33829
860.6	0.34124	860.5	0.33838
861.1	0.34153	861	0.33872
861.6	0.34164	861.5	0.33918
862.1	0.34231	862	0.33951
862.6	0.34249	862.5	0.33992
863.1	0.34267	863	0.34028
863.6	0.34304	863.5	0.34062
864.1	0.34325	864	0.34083
864.3	0.34314	864.2	0.3412
864.5	0.34319	864.4	0.34108
864.7	0.34347	864.6	0.34154
864.9	0.34385	864.8	0.34174
865.1	0.3437	865	0.3421
865.3	0.34419	865.2	0.34246
865.5	0.34411	865.4	0.34291
865.7	0.34457	865.6	0.34324
865.9	0.34499	865.8	0.34402
866.1	0.34502	866	0.3442
866.3	0.34544	866.2	0.34472
866.5	0.3459	866.4	0.34555
866.7	0.34622	866.6	0.34587
866.9	0.34671	866.8	0.34657
867.1	0.34743	867	0.34693
867.3	0.34792	867.2	0.3477
867.5	0.34883	867.4	0.34877
867.7	0.3501	867.6	0.35044
867.9	0.35219	867.8	0.3522
868.1	0.35595	868	0.35573
868.3	0.36053	868.2	0.36057
868.5	0.36724	868.4	0.36783
868.7	0.3734	868.6	0.37472
868.9	0.37921	868.8	0.38173
869.1	0.38345	869	0.38813
869.3	0.38622	869.2	0.39214
869.5	0.38836	869.4	0.39618
869.7	0.39005	869.6	0.39927
869.9	0.39187	869.8	0.40225
870.1	0.39435	870	0.40619
870.3	0.39602	870.2	0.41008
870.5	0.39687	870.4	0.41401
870.7	0.39639	870.6	0.41619
870.9	0.3939	870.8	0.41686
871.1	0.38953	871	0.41569
871.3	0.38538	871.2	0.41319
871.5	0.38053	871.4	0.40896
871.7	0.37674	871.6	0.40422
871.9	0.37248	871.8	0.39852
872.1	0.36852	872	0.39167
872.3	0.36514	872.2	0.3853
872.5	0.36204	872.4	0.37861
872.7	0.35964	872.6	0.3735
872.9	0.35813	872.8	0.36978
873.1	0.35643	873	0.36672
873.3	0.35583	873.2	0.36433
873.5	0.35493	873.4	0.36249
873.7	0.35415	873.6	0.36127
873.9	0.35359	873.8	0.36019
874.1	0.35318	874	0.35904
874.6	0.3525	874.5	0.3575
875.1	0.35181	875	0.35656
875.6	0.35169	875.5	0.35575
876.1	0.35125	876	0.35562
876.6	0.35099	876.5	0.35547
877.1	0.35077	877	0.35548
877.6	0.35112	877.5	0.35581
878.1	0.35143	878	0.35583
878.6	0.35167	878.5	0.35635
879.1	0.35229	879	0.35678
879.6	0.35228	879.5	0.35713
880.1	0.35241	880	0.35756
	--
	--
	--
	--
	--
	--
	--
	--
	--
	--

## Sheet: Fig.S11a, b
X: Photon energy (eV)	Y: s-XAS TEY intensity (a.u.)	X: Photon energy (eV)	Y: s-XAS TEY intensity (a.u.)	Fig.S11a	X: Magnetic field (G)	Y: Relative intensity (a.u.)	Fig.S11b	X: Magnetic field (G)	Y: Relative intensity (a.u.)
520	0.27585	520	0.31545		3460	6.62129		3460	27.2168
520.5	0.27534	520.5	0.31367		3460.1	6.21577		3460.1	22.6657
521	0.27487	521	0.31316		3460.2	5.84575		3460.2	18.2467
521.5	0.27444	521.5	0.31249		3460.29	5.51123		3460.29	13.9597
522	0.27404	522	0.31215		3460.39	5.2122		3460.39	9.80465
522.5	0.27369	522.5	0.31166		3460.49	4.94868		3460.49	5.78165
523	0.27345	523	0.3114		3460.59	4.72064		3460.59	1.89068
523.5	0.27315	523.5	0.31083		3460.68	4.52811		3460.68	-1.86828
524	0.27285	524	0.31067		3460.78	4.37107		3460.78	-5.49521
524.5	0.27261	524.5	0.31015		3460.88	4.24953		3460.88	-8.99013
525	0.27238	525	0.3097		3460.98	4.16349		3460.98	-12.353
525.5	0.27219	525.5	0.30971		3461.08	4.11294		3461.08	-15.5839
526	0.272	526	0.30919		3461.17	4.09789		3461.17	-18.6828
526.2	0.27179	526.2	0.30924		3461.27	4.11833		3461.27	-21.6496
526.4	0.27153	526.4	0.30912		3461.37	4.17428		3461.37	-24.4844
526.6	0.27127	526.6	0.3091		3461.47	4.26572		3461.47	-27.1872
526.8	0.27137	526.8	0.30913		3461.56	4.39265		3461.56	-29.758
527	0.2725	527	0.30891		3461.66	4.55509		3461.66	-32.1968
527.2	0.27558	527.2	0.30945		3461.76	4.75302		3461.76	-34.5035
527.4	0.28111	527.4	0.31056		3461.86	4.98645		3461.86	-36.6783
527.6	0.28859	527.6	0.31261		3461.96	5.25537		3461.96	-38.721
527.8	0.29681	527.8	0.31528		3462.05	5.55979		3462.05	-40.6317
528	0.3043	528	0.31797		3462.15	5.89971		3462.15	-42.4103
528.2	0.30987	528.2	0.31961		3462.25	6.27513		3462.25	-44.057
528.4	0.31285	528.4	0.32065		3462.35	6.68604		3462.35	-45.5716
528.6	0.31313	528.6	0.32088		3462.44	7.13245		3462.44	-46.9542
528.8	0.31127	528.8	0.32125		3462.54	5.49343		3462.54	-52.2304
529	0.30837	529	0.32229		3462.64	2.9365		3462.64	-68.1641
529.2	0.30566	529.2	0.32352		3462.74	2.54299		3462.74	-73.3905
529.4	0.30393	529.4	0.32485		3462.83	4.89872		3462.83	-79.0161
529.6	0.30309	529.6	0.32587		3462.93	4.05701		3462.93	-81.0687
529.8	0.30293	529.8	0.32705		3463.03	2.65542		3463.03	-72.7081
530	0.30305	530	0.32832		3463.13	3.0905		3463.13	-72.1634
530.2	0.30345	530.2	0.33031		3463.23	4.4009		3463.23	-70.7614
530.4	0.30456	530.4	0.33305		3463.32	6.79952		3463.32	-62.5144
530.6	0.30664	530.6	0.33643		3463.42	8.69178		3463.42	-60.2131
530.8	0.30968	530.8	0.34144		3463.52	15.1038		3463.52	-58.7219
531	0.31328	531	0.34377		3463.62	21.2878		3463.62	-45.5021
531.2	0.31687	531.2	0.34589		3463.71	27.5871		3463.71	-37.0565
531.4	0.31981	531.4	0.34631		3463.81	38.2772		3463.81	-25.9691
531.6	0.3216	531.6	0.34681		3463.91	47.8709		3463.91	-17.0055
531.8	0.32207	531.8	0.34709		3464.01	54.4788		3464.01	-15.5809
532	0.32096	532	0.34826		3464.11	58.6296		3464.11	-5.89118
532.2	0.31856	532.2	0.3472		3464.2	54.2746		3464.2	-0.8733
532.4	0.31548	532.4	0.3471		3464.3	51.5401		3464.3	3.28308
532.6	0.31219	532.6	0.34711		3464.4	49.712		3464.4	12.1833
532.8	0.30917	532.8	0.34754		3464.5	49.0851		3464.5	21.2487
533	0.30687	533	0.34807		3464.59	50.6472		3464.59	31.6226
533.2	0.30552	533.2	0.3479		3464.69	52.935		3464.69	44.5539
533.4	0.3053	533.4	0.348		3464.79	54.5604		3464.79	50.8686
533.6	0.30634	533.6	0.35313		3464.89	55.4926		3464.89	60.1875
533.8	0.30837	533.8	0.35874		3464.99	53.0115		3464.99	65.7754
534	0.31159	534	0.36609		3465.08	49.4146		3465.08	64.7428
534.2	0.31558	534.2	0.3723		3465.18	47.0139		3465.18	65.7223
534.4	0.32055	534.4	0.38065		3465.28	43.6298		3465.28	64.9837
534.6	0.32582	534.6	0.38881		3465.38	36.4615		3465.38	69.6619
534.8	0.33172	534.8	0.39931		3465.47	32.4051		3465.47	74.8353
535	0.3382	535	0.41068		3465.57	34.7866		3465.57	68.2536
535.2	0.34502	535.2	0.42228		3465.67	37.6311		3465.67	68.5185
535.4	0.35187	535.4	0.43343		3465.77	32.3244		3465.77	65.5522
535.6	0.3585	535.6	0.44276		3465.86	29.3381		3465.86	64.3826
535.8	0.3645	535.8	0.45075		3465.96	28.0186		3465.96	67.6813
536	0.37002	536	0.45622		3466.06	25.0014		3466.06	75.8797
536.2	0.37477	536.2	0.46144		3466.16	30.7793		3466.16	71.3097
536.4	0.37909	536.4	0.46514		3466.26	33.0758		3466.26	67.4995
536.6	0.38265	536.6	0.46831		3466.35	30.7659		3466.35	68.8637
536.8	0.38605	536.8	0.47007		3466.45	28.3767		3466.45	64.2159
537	0.3891	537	0.47226		3466.55	26.433		3466.55	65.9446
537.2	0.39188	537.2	0.47371		3466.65	24.6913		3466.65	67.3069
537.4	0.39439	537.4	0.47524		3466.74	25.212		3466.74	58.2848
537.6	0.39675	537.6	0.47629		3466.84	22.1955		3466.84	47.8673
537.8	0.39898	537.8	0.47811		3466.94	23.6294		3466.94	38.7901
538	0.40118	538	0.47966		3467.04	21.8389		3467.04	23.6456
538.2	0.40331	538.2	0.48192		3467.14	14.6847		3467.14	7.77549
538.4	0.40543	538.4	0.48334		3467.23	13.3019		3467.23	-8.36707
538.6	0.40747	538.6	0.48534		3467.33	11.461		3467.33	-20.7147
538.8	0.40944	538.8	0.48621		3467.43	1.24172		3467.43	-23.9729
539	0.4112	539	0.48746		3467.53	-5.3545		3467.53	-22.434
539.2	0.4128	539.2	0.4884		3467.62	-8.18309		3467.62	-17.8311
539.4	0.41415	539.4	0.48889		3467.72	-10.3567		3467.72	-19.557
539.6	0.41523	539.6	0.48928		3467.82	-11.7989		3467.82	-13.419
539.8	0.41606	539.8	0.48886		3467.92	-13.0003		3467.92	-0.105
540	0.41664	540	0.48845		3468.02	-10.4399		3468.02	-2.22047
540.2	0.41691	540.2	0.48757		3468.11	-17.4547		3468.11	-3.97346
540.4	0.41697	540.4	0.48704		3468.21	-15.165		3468.21	-2.12344
540.6	0.41675	540.6	0.48667		3468.31	-12.6951		3468.31	-5.83217
540.8	0.41633	540.8	0.48562		3468.41	-8.61254		3468.41	-0.92956
541	0.4157	541	0.48511		3468.5	-12.7333		3468.5	3.27698
541.2	0.41487	541.2	0.48471		3468.6	-7.93346		3468.6	6.30998
541.4	0.41375	541.4	0.4838		3468.7	-6.3091		3468.7	17.6012
541.6	0.41247	541.6	0.48277		3468.8	-9.01579		3468.8	27.0354
541.8	0.411	541.8	0.48133		3468.9	-14.8692		3468.9	27.3161
542	0.40935	542	0.47981		3468.99	-21.2139		3468.99	29.6248
542.2	0.40751	542.2	0.47877		3469.09	-21.9872		3469.09	30.1196
542.4	0.40543	542.4	0.47628		3469.19	-20.5626		3469.19	29.8922
542.6	0.40312	542.6	0.47458		3469.29	-16.4438		3469.29	33.3306
542.8	0.4007	542.8	0.47162		3469.38	-11.8126		3469.38	34.739
543	0.3982	543	0.4698		3469.48	-7.63911		3469.48	34.396
543.2	0.39545	543.2	0.46647		3469.58	-8.50696		3469.58	36.9603
543.4	0.39265	543.4	0.46354		3469.68	-11.965		3469.68	35.4301
543.6	0.38965	543.6	0.46078		3469.78	-16.0237		3469.78	41.8462
543.8	0.38663	543.8	0.4576		3469.87	-13.3923		3469.87	41.8097
544	0.38348	544	0.45439		3469.97	-11.1268		3469.97	46.7723
544.2	0.38021	544.2	0.45115		3470.07	-4.2818		3470.07	49.0865
544.4	0.37686	544.4	0.44774		3470.17	-4.01878		3470.17	46.4408
544.6	0.37352	544.6	0.44493		3470.26	-1.95545		3470.26	44.585
544.8	0.37029	544.8	0.44138		3470.36	4.85139		3470.36	44.7796
545	0.36717	545	0.4379		3470.46	8.08916		3470.46	50.3823
545.2	0.36416	545.2	0.43508		3470.56	8.79503		3470.56	54.8951
545.4	0.36147	545.4	0.4315		3470.66	7.34334		3470.66	52.8582
545.6	0.35885	545.6	0.42847		3470.75	10.1504		3470.75	53.2268
545.8	0.35654	545.8	0.42565		3470.85	9.75538		3470.85	50.2897
546	0.3544	546	0.42258		3470.95	9.21391		3470.95	47.253
546.2	0.35244	546.2	0.42049		3471.05	17.0294		3471.05	43.2925
546.4	0.35066	546.4	0.41741		3471.14	15.5228		3471.14	35.1629
546.6	0.34903	546.6	0.41436		3471.24	8.80944		3471.24	35.8029
546.8	0.34749	546.8	0.41201		3471.34	5.87853		3471.34	29.692
547	0.34611	547	0.41019		3471.44	9.95805		3471.44	36.5849
547.2	0.34483	547.2	0.40729		3471.53	8.98043		3471.53	31.9999
547.4	0.34364	547.4	0.40591		3471.63	4.93554		3471.63	24.7224
547.6	0.34251	547.6	0.40296		3471.73	3.01751		3471.73	21.3304
547.8	0.34138	547.8	0.40114		3471.83	3.74293		3471.83	9.86687
548	0.34032	548	0.39905		3471.93	-2.50342		3471.93	1.3401
548.2	0.33921	548.2	0.39725		3472.02	-6.32592		3472.02	-1.97193
548.4	0.33815	548.4	0.39549		3472.12	-6.11161		3472.12	-3.76264
548.6	0.33705	548.6	0.39354		3472.22	-11.5869		3472.22	-1.88809
548.8	0.33596	548.8	0.39197		3472.32	-11.0129		3472.32	-0.80288
549	0.33486	549	0.39065		3472.41	-3.93716		3472.41	-8.14472
549.2	0.33386	549.2	0.38916		3472.51	-2.20988		3472.51	-17.7871
549.4	0.33291	549.4	0.38775		3472.61	-0.22175		3472.61	-23.9917
549.6	0.33189	549.6	0.38687		3472.71	0.18032		3472.71	-26.0838
549.8	0.33074	549.8	0.38576		3472.81	1.71995		3472.81	-31.5103
550	0.32957	550	0.38485		3472.9	-3.28384		3472.9	-40.9192
550.5	0.32831	550.5	0.38313		3473	-6.90778		3473	-37.0612
551	0.32714	551	0.38211		3473.1	-8.52975		3473.1	-33.8848
551.5	0.32608	551.5	0.38155		3473.2	-10.7719		3473.2	-25.7634
552	0.32528	552	0.3813		3473.29	-13.5414		3473.29	-14.6187
552.5	0.32476	552.5	0.38151		3473.39	-18.8151		3473.39	-15.6339
553	0.3247	553	0.38199		3473.49	-15.3027		3473.49	-10.6748
553.5	0.32493	553.5	0.38273		3473.59	-9.83442		3473.59	-12.4414
554	0.32543	554	0.3836		3473.69	-1.24007		3473.69	-24.9785
554.5	0.32612	554.5	0.38452		3473.78	4.66006		3473.78	-34.7841
555	0.32697	555	0.38537		3473.88	9.57083		3473.88	-37.4299
555.5	0.32786	555.5	0.38613		3473.98	16.9041		3473.98	-38.3819
556	0.3288	556	0.38689		3474.08	21.9745		3474.08	-39.9601
556.5	0.32976	556.5	0.38788		3474.17	25.2027		3474.17	-37.0568
557	0.33067	557	0.38862		3474.27	31.5807		3474.27	-41.1381
557.5	0.33154	557.5	0.3892		3474.37	36.6674		3474.37	-41.9613
558	0.33232	558	0.38972		3474.47	39.5363		3474.47	-41.0333
558.5	0.33302	558.5	0.39002		3474.56	40.3145		3474.56	-42.0434
559	0.33368	559	0.39048		3474.66	43.645		3474.66	-45.1066
559.5	0.33424	559.5	0.3906		3474.76	47.9861		3474.76	-42.3742
560	0.33469	560	0.39077		3474.86	50.2528		3474.86	-42.1574
560.5	0.33498	560.5	0.39042		3474.96	54.1011		3474.96	-45.6119
561	0.33513	561	0.39034		3475.05	49.2852		3475.05	-38.6964
561.5	0.33513	561.5	0.38979		3475.15	50.9017		3475.15	-33.5291
562	0.33497	562	0.38935		3475.25	49.7835		3475.25	-30.7959
562.5	0.33469	562.5	0.38877		3475.35	48.5657		3475.35	-26.785
563	0.3343	563	0.38812		3475.44	47.3137		3475.44	-30.4066
563.5	0.33378	563.5	0.3872		3475.54	47.0325		3475.54	-28.1834
564	0.33314	564	0.38638		3475.64	48.0559		3475.64	-22.4097
564.5	0.33236	564.5	0.38547		3475.74	44.704		3475.74	-15.4972
565	0.33146	565	0.38439		3475.84	43.6775		3475.84	-9.32387
					3475.93	43.4922		3475.93	-10.5838
					3476.03	40.7204		3476.03	-4.38852
					3476.13	37.76		3476.13	9.57955
					3476.23	35.0832		3476.23	17.5484
					3476.32	36.9187		3476.32	22.0976
					3476.42	36.8872		3476.42	12.1825
					3476.52	35.547		3476.52	6.23728
					3476.62	40.5587		3476.62	5.75822
					3476.72	49.6658		3476.72	4.05261
					3476.81	49.5145		3476.81	2.40927
					3476.91	49.941		3476.91	2.46937
					3477.01	47.3165		3477.01	-0.34352
					3477.11	47.2267		3477.11	0.81299
					3477.2	51.3952		3477.2	3.94552
					3477.3	43.9422		3477.3	5.62329
					3477.4	36.7522		3477.4	6.70116
					3477.5	32.1362		3477.5	3.69644
					3477.6	33.3703		3477.6	5.76816
					3477.69	36.2995		3477.69	16.6592
					3477.79	28.6229		3477.79	18.0857
					3477.89	24.5727		3477.89	18.0593
					3477.99	21.4858		3477.99	15.6182
					3478.08	25.8729		3478.08	20.4238
					3478.18	25.3504		3478.18	15.2562
					3478.28	26.5863		3478.28	8.37908
					3478.38	29.6221		3478.38	4.64029
					3478.48	27.4468		3478.48	5.18049
					3478.57	24.9048		3478.57	9.37168
					3478.67	19.2038		3478.67	9.91453
					3478.77	16.4203		3478.77	7.09805
					3478.87	10.3541		3478.87	7.25005
					3478.96	4.67674		3478.96	11.7503
					3479.06	-3.63362		3479.06	18.5273
					3479.16	-5.33464		3479.16	19.2915
					3479.26	-10.314		3479.26	23.461
					3479.35	-14.5622		3479.35	18.9225
					3479.45	-20.269		3479.45	23.91
					3479.55	-19.1417		3479.55	27.8792
					3479.65	-19.8003		3479.65	36.077
					3479.75	-17.5626		3479.75	44.2942
					3479.84	-18.3557		3479.84	48.5399
					3479.94	-19.3508		3479.94	52.2293
					3480.04	-14.5944		3480.04	53.9447
					3480.14	-13.2829		3480.14	56.433
					3480.23	-8.96999		3480.23	64.6545
					3480.33	-8.58659		3480.33	73.0165
					3480.43	-2.37795		3480.43	78.5907
					3480.53	-1.35937		3480.53	78.785
					3480.63	-1.90306		3480.63	88.8735
					3480.72	-2.02448		3480.72	96.6792
					3480.82	4.17178		3480.82	100.789
					3480.92	14.4323		3480.92	106.234
					3481.02	24.8217		3481.02	105.424
					3481.11	28.0245		3481.11	104.491
					3481.21	31.9563		3481.21	104.134
					3481.31	30.3904		3481.31	111.035
					3481.41	32.617		3481.41	113.696
					3481.51	34.178		3481.51	112.423
					3481.6	31.9522		3481.6	105.093
					3481.7	23.1202		3481.7	92.7769
					3481.8	21.2241		3481.8	88.6526
					3481.9	17.4477		3481.9	84.7831
					3481.99	21.8201		3481.99	83.3326
					3482.09	19.5222		3482.09	81.2178
					3482.19	16.1713		3482.19	68.772
					3482.29	18.4801		3482.29	61.9892
					3482.39	17.4659		3482.39	59.5577
					3482.48	14.698		3482.48	57.5747
					3482.58	4.80876		3482.58	54.0803
					3482.68	-3.21201		3482.68	38.9067
					3482.78	-4.80523		3482.78	35.4644
					3482.87	-8.24629		3482.87	35.2277
					3482.97	-7.23823		3482.97	32.8642
					3483.07	-13.0735		3483.07	30.5991
					3483.17	-16.6972		3483.17	24.8317
					3483.26	-17.0808		3483.26	19.4305
					3483.36	-18.2123		3483.36	21.2453
					3483.46	-18.5927		3483.46	14.5823
					3483.56	-21.5389		3483.56	17.046
					3483.66	-26.0639		3483.66	29.2123
					3483.75	-31.956		3483.75	31.984
					3483.85	-30.242		3483.85	32.6923
					3483.95	-29.3314		3483.95	29.0484
					3484.05	-24.3385		3484.05	22.4189
					3484.14	-20.9187		3484.14	23.699
					3484.24	-15.0386		3484.24	28.5034
					3484.34	-8.3151		3484.34	35.9407
					3484.44	-3.08483		3484.44	31.0029
					3484.54	-2.70954		3484.54	31.9353
					3484.63	6.54499		3484.63	35.9521
					3484.73	10.8409		3484.73	32.0132
					3484.83	14.6576		3484.83	37.8476
					3484.93	18.7169		3484.93	44.1137
					3485.02	22.3072		3485.02	46.1282
					3485.12	32.3675		3485.12	49.2493
					3485.22	38.9883		3485.22	61.6644
					3485.32	43.5581		3485.32	62.5
					3485.42	47.0887		3485.42	61.9637
					3485.51	51.9726		3485.51	67.7789
					3485.61	58.4071		3485.61	65.7511
					3485.71	67.1133		3485.71	61.0583
					3485.81	70.2292		3485.81	66.8097
					3485.9	65.4003		3485.9	72.461
					3486	54.9475		3486	74.1631
					3486.1	54.5686		3486.1	73.2431
					3486.2	57.8618		3486.2	70.7681
					3486.3	56.5775		3486.3	52.2506
					3486.39	52.4253		3486.39	44.5647
					3486.49	53.6343		3486.49	39.9585
					3486.59	50.3112		3486.59	37.1286
					3486.69	49.515		3486.69	44.546
					3486.78	49.0408		3486.78	45.498
					3486.88	52.4315		3486.88	38.3923
					3486.98	49.8237		3486.98	30.6458
					3487.08	51.9539		3487.08	21.3305
					3487.18	53.4094		3487.18	17.4413
					3487.27	44.1002		3487.27	8.88837
					3487.37	37.4209		3487.37	1.14441
					3487.47	33.1882		3487.47	-4.03648
					3487.57	33.7402		3487.57	-7.35789
					3487.66	34.5999		3487.66	-9.31189
					3487.76	39.966		3487.76	-13.3991
					3487.86	45.9863		3487.86	-14.0294
					3487.96	45.0154		3487.96	-9.17847
					3488.05	42.445		3488.05	-6.85997
					3488.15	40.1797		3488.15	9.62062
					3488.25	37.353		3488.25	23.5423
					3488.35	31.2412		3488.35	33.1328
					3488.45	30.4502		3488.45	41.9012
					3488.54	29.3391		3488.54	39.1149
					3488.64	27.6067		3488.64	32.2728
					3488.74	30.243		3488.74	33.883
					3488.84	29.3509		3488.84	37.5288
					3488.93	32.7435		3488.93	42.3751
					3489.03	32.3283		3489.03	47.3162
					3489.13	35.2027		3489.13	44.4255
					3489.23	36.1292		3489.23	41.4779
					3489.33	35.7568		3489.33	42.4821
					3489.42	38.5181		3489.42	51.1845
					3489.52	43.0518		3489.52	63.4117
					3489.62	42.2371		3489.62	69.0933
					3489.72	40.1942		3489.72	73.4323
					3489.81	41.0937		3489.81	74.5635
					3489.91	45.7532		3489.91	90.669
					3490.01	48.916		3490.01	102.814
					3490.11	45.2979		3490.11	113.76
					3490.21	47.3556		3490.21	105.221
					3490.3	49.5836		3490.3	108.772
					3490.4	50.3047		3490.4	122.604
					3490.5	50.7027		3490.5	122.427
					3490.6	52.0772		3490.6	129.126
					3490.69	49.8839		3490.69	132.295
					3490.79	44.0853		3490.79	122.492
					3490.89	39.9557		3490.89	113.325
					3490.99	35.9521		3490.99	101.115
					3491.08	31.0018		3491.08	98.2223
					3491.18	21.3116		3491.18	94.797
					3491.28	20.1306		3491.28	103.507
					3491.38	16.0528		3491.38	106.237
					3491.48	9.94681		3491.48	109.293
					3491.57	8.5922		3491.57	106.841
					3491.67	7.29843		3491.67	98.3095
					3491.77	8.2079		3491.77	90.6044
					3491.87	5.86834		3491.87	89.2583
					3491.96	0.89812		3491.96	83.7448
					3492.06	-6.06919		3492.06	78.057
					3492.16	-8.47575		3492.16	79.3691
					3492.26	-4.98675		3492.26	80.8617
					3492.36	-0.51835		3492.36	82.4624
					3492.45	4.80414		3492.45	88.9394
					3492.55	8.42614		3492.55	92.1875
					3492.65	9.87071		3492.65	93.4664
					3492.75	6.00619		3492.75	95.915
					3492.84	1.15223		3492.84	101.392
					3492.94	-4.06139		3492.94	110.067
					3493.04	-3.08957		3493.04	117.732
					3493.14	-3.0667		3493.14	106.978
					3493.24	-5.82602		3493.24	94.1772
					3493.33	-2.4716		3493.33	85.4266
					3493.43	0.85114		3493.43	78.5533
					3493.53	2.38499		3493.53	73.6999
					3493.63	11.7276		3493.63	73.2053
					3493.72	15.815		3493.72	72.9659
					3493.82	20.4013		3493.82	76.0367
					3493.92	21.4515		3493.92	81.2311
					3494.02	24.0485		3494.02	76.0217
					3494.12	28.2729		3494.12	82.0062
					3494.21	29.5554		3494.21	90.8271
					3494.31	34.4209		3494.31	87.9618
					3494.41	37.2385		3494.41	85.186
					3494.51	39.4857		3494.51	82.0603
					3494.6	43.231		3494.6	88.8085
					3494.7	44.1268		3494.7	93.3885
					3494.8	46.5352		3494.8	96.7294
					3494.9	47.837		3494.9	94.9128
					3495	47.3797		3495	89.9567
					3495.09	49.6262		3495.09	80.9015
					3495.19	47.6613		3495.19	88.6505
					3495.29	54.1893		3495.29	92.3221
					3495.39	51.2248		3495.39	82.6643
					3495.48	46.2338		3495.48	82.2046
					3495.58	38.4433		3495.58	78.8361
					3495.68	31.4018		3495.68	74.8654
					3495.78	26.888		3495.78	80.7007
					3495.87	24.8648		3495.87	90.982
					3495.97	26.2935		3495.97	103.056
					3496.07	25.965		3496.07	104.488
					3496.17	25.1581		3496.17	106.017
					3496.27	21.7229		3496.27	107.668
					3496.36	22.031		3496.36	112.401
					3496.46	28.5807		3496.46	114.647
					3496.56	34.4212		3496.56	119.348
					3496.66	41.7946		3496.66	126.612
					3496.75	46.047		3496.75	124.062
					3496.85	51.7135		3496.85	121.304
					3496.95	62.9679		3496.95	127.041
					3497.05	73.52		3497.05	130.86
					3497.15	76.9327		3497.15	132.732
					3497.24	79.6828		3497.24	141.843
					3497.34	82.3984		3497.34	142.126
					3497.44	87.0294		3497.44	136.992
					3497.54	91.8391		3497.54	135.608
					3497.63	95.1251		3497.63	144.872
					3497.73	94.8542		3497.73	155.156
					3497.83	100.449		3497.83	160.212
					3497.93	105.605		3497.93	163.352
					3498.03	108.563		3498.03	161.016
					3498.12	111.817		3498.12	165.307
					3498.22	117.68		3498.22	172.481
					3498.32	122.785		3498.32	183.295
					3498.42	127.523		3498.42	194.575
					3498.51	136.197		3498.51	206.568
					3498.61	140.023		3498.61	215.12
					3498.71	140.679		3498.71	221.076
					3498.81	139.251		3498.81	212.146
					3498.91	144.957		3498.91	209.611
					3499	153.438		3499	213.832
					3499.1	157.348		3499.1	214.336
					3499.2	162.761		3499.2	208.623
					3499.3	166.621		3499.3	212.708
					3499.39	173.232		3499.39	222.397
					3499.49	176.387		3499.49	237.849
					3499.59	177.828		3499.59	241.475
					3499.69	178.154		3499.69	250.686
					3499.78	179.635		3499.78	268.273
					3499.88	182.703		3499.88	268.782
					3499.98	187.627		3499.98	274.104
					3500.08	185.204		3500.08	283.28
					3500.18	187.429		3500.18	282.804
					3500.27	182.478		3500.27	282.98
					3500.37	181.004		3500.37	289.298
					3500.47	182.07		3500.47	289.558
					3500.57	186.674		3500.57	287.052
					3500.66	185.719		3500.66	295.992
					3500.76	188.721		3500.76	305.692
					3500.86	194.03		3500.86	305.175
					3500.96	195.708		3500.96	305.758
					3501.06	193.391		3501.06	311.527
					3501.15	197.373		3501.15	315.874
					3501.25	200.654		3501.25	316.149
					3501.35	205.678		3501.35	318.05
					3501.45	204.484		3501.45	322.64
					3501.54	207.141		3501.54	331.204
					3501.64	211.156		3501.64	330.806
					3501.74	218.079		3501.74	336.796
					3501.84	226.348		3501.84	345.718
					3501.94	228.425		3501.94	353.129
					3502.03	223.8		3502.03	370.739
					3502.13	223.798		3502.13	384.366
					3502.23	227.313		3502.23	392.536
					3502.33	226.443		3502.33	402.209
					3502.42	223.255		3502.42	417.748
					3502.52	220.673		3502.52	439.855
					3502.62	219.795		3502.62	459.724
					3502.72	222.242		3502.72	472.06
					3502.82	225.179		3502.82	488.906
					3502.91	226.89		3502.91	499.775
					3503.01	231.81		3503.01	514.652
					3503.11	239.735		3503.11	527.748
					3503.21	248.985		3503.21	545.157
					3503.3	260.595		3503.3	557.439
					3503.4	268.197		3503.4	569.441
					3503.5	271.553		3503.5	579.662
					3503.6	277.36		3503.6	587.208
					3503.7	284.51		3503.7	591.929
					3503.79	297.063		3503.79	615.78
					3503.89	309.371		3503.89	631.127
					3503.99	321.022		3503.99	645.711
					3504.09	335.017		3504.09	663.474
					3504.18	345.488		3504.18	685.694
					3504.28	353.69		3504.28	706.945
					3504.38	357.603		3504.38	728.573
					3504.48	366.035		3504.48	734.435
					3504.57	371.226		3504.57	753.19
					3504.67	378.253		3504.67	766.668
					3504.77	387.403		3504.77	768.251
					3504.87	393.241		3504.87	779.829
					3504.97	401.619		3504.97	790.161
					3505.06	420.195		3505.06	809.216
					3505.16	430.043		3505.16	829.123
					3505.26	442.99		3505.26	843.063
					3505.36	463.345		3505.36	859.561
					3505.45	472.797		3505.45	882.399
					3505.55	481.622		3505.55	908.628
					3505.65	499.096		3505.65	928.139
					3505.75	515.802		3505.75	932.439
					3505.85	530.938		3505.85	953.061
					3505.94	543.313		3505.94	971.72
					3506.04	556.258		3506.04	989.537
					3506.14	565.753		3506.14	1011.96
					3506.24	577.958		3506.24	1038.74
					3506.33	588.241		3506.33	1063.34
					3506.43	604.62		3506.43	1085.5
					3506.53	620.382		3506.53	1108.44
					3506.63	634.991		3506.63	1133.66
					3506.73	644.184		3506.73	1160.24
					3506.82	656.149		3506.82	1192.02
					3506.92	664.252		3506.92	1222.97
					3507.02	677.526		3507.02	1249.28
					3507.12	694.613		3507.12	1282.47
					3507.21	705.125		3507.21	1316.47
					3507.31	719.48		3507.31	1353.21
					3507.41	733.076		3507.41	1393.83
					3507.51	749.89		3507.51	1427.8
					3507.6	771.429		3507.6	1459.28
					3507.7	790.063		3507.7	1499.09
					3507.8	805.233		3507.8	1537.07
					3507.9	826.808		3507.9	1575.09
					3508	849.668		3508	1617.38
					3508.09	876.912		3508.09	1657.29
					3508.19	899.469		3508.19	1701.96
					3508.29	914.596		3508.29	1740.28
					3508.39	932.96		3508.39	1779.27
					3508.48	956.007		3508.48	1813.75
					3508.58	981.158		3508.58	1854.04
					3508.68	1002.36		3508.68	1912.88
					3508.78	1021.29		3508.78	1958.3
					3508.88	1042.89		3508.88	1998.88
					3508.97	1063.34		3508.97	2042.67
					3509.07	1079.41		3509.07	2083.27
					3509.17	1097.06		3509.17	2124.95
					3509.27	1114.61		3509.27	2165.62
					3509.36	1143.81		3509.36	2210.1
					3509.46	1170.64		3509.46	2260.6
					3509.56	1198.77		3509.56	2301.72
					3509.66	1225.99		3509.66	2345
					3509.76	1249.94		3509.76	2389.7
					3509.85	1279.63		3509.85	2442.82
					3509.95	1304.65		3509.95	2499.05
					3510.05	1323.46		3510.05	2545.46
					3510.15	1347.18		3510.15	2588
					3510.24	1369.5		3510.24	2635.52
					3510.34	1384.17		3510.34	2676.68
					3510.44	1406.74		3510.44	2718.35
					3510.54	1432.05		3510.54	2752.94
					3510.64	1455.99		3510.64	2789.21
					3510.73	1474.03		3510.73	2833.72
					3510.83	1486.68		3510.83	2858.45
					3510.93	1502.37		3510.93	2881.95
					3511.03	1514.27		3511.03	2916.3
					3511.12	1521.47		3511.12	2936.29
					3511.22	1533.12		3511.22	2954.97
					3511.32	1541.39		3511.32	2979.87
					3511.42	1542.34		3511.42	2992.41
					3511.52	1539.89		3511.52	2992.87
					3511.61	1534.68		3511.61	2990.43
					3511.71	1532.21		3511.71	2985.32
					3511.81	1522.95		3511.81	2973.57
					3511.91	1514.72		3511.91	2952.28
					3512	1503.27		3512	2923.75
					3512.1	1479.41		3512.1	2892.27
					3512.2	1456.39		3512.2	2854.3
					3512.3	1431.72		3512.3	2811.56
					3512.4	1408.36		3512.4	2762.89
					3512.49	1378.88		3512.49	2704.66
					3512.59	1341.74		3512.59	2633.45
					3512.69	1304.35		3512.69	2553.93
					3512.79	1262.26		3512.79	2471.36
					3512.88	1208.75		3512.88	2381.28
					3512.98	1152.04		3512.98	2274.98
					3513.08	1089.62		3513.08	2168.48
					3513.18	1025.51		3513.18	2044.19
					3513.27	961.673		3513.27	1911.8
					3513.37	898.436		3513.37	1767.62
					3513.47	830.81		3513.47	1628.24
					3513.57	753.013		3513.57	1479.9
					3513.67	678.943		3513.67	1314.96
					3513.76	603.459		3513.76	1151.6
					3513.86	516.709		3513.86	984.126
					3513.96	427.945		3513.96	816.713
					3514.06	342.663		3514.06	643.004
					3514.15	253.052		3514.15	466.812
					3514.25	165.698		3514.25	291.632
					3514.35	70.8979		3514.35	108.858
					3514.45	-27.0268		3514.45	-75.2223
					3514.55	-126.742		3514.55	-257.766
					3514.64	-219.308		3514.64	-431.404
					3514.74	-307.387		3514.74	-603.398
					3514.84	-401.783		3514.84	-779.795
					3514.94	-492.691		3514.94	-951.147
					3515.03	-576.228		3515.03	-1119.71
					3515.13	-656.599		3515.13	-1278.43
					3515.23	-735.2		3515.23	-1437.08
					3515.33	-809.094		3515.33	-1590.59
					3515.43	-880.952		3515.43	-1737.02
					3515.52	-954.546		3515.52	-1872.82
					3515.62	-1024.85		3515.62	-1998.66
					3515.72	-1091.8		3515.72	-2120.39
					3515.82	-1155.95		3515.82	-2233.09
					3515.91	-1217.22		3515.91	-2330.11
					3516.01	-1276.91		3516.01	-2427.14
					3516.11	-1322.21		3516.11	-2512.66
					3516.21	-1366.06		3516.21	-2592.61
					3516.3	-1410.29		3516.3	-2675.48
					3516.4	-1447.73		3516.4	-2745.99
					3516.5	-1477.09		3516.5	-2805.84
					3516.6	-1498.48		3516.6	-2852.87
					3516.7	-1519.03		3516.7	-2889.28
					3516.79	-1538.23		3516.79	-2923.74
					3516.89	-1555.6		3516.89	-2945.26
					3516.99	-1563.87		3516.99	-2958.68
					3517.09	-1570.43		3517.09	-2970.86
					3517.18	-1572.34		3517.18	-2983.5
					3517.28	-1567.66		3517.28	-2984.83
					3517.38	-1561.52		3517.38	-2988.77
					3517.48	-1551.28		3517.48	-2986.23
					3517.58	-1542.41		3517.58	-2971.52
					3517.67	-1533.79		3517.67	-2952.34
					3517.77	-1521.24		3517.77	-2933.53
					3517.87	-1502.23		3517.87	-2908.06
					3517.97	-1481.99		3517.97	-2877.57
					3518.06	-1460.64		3518.06	-2847.49
					3518.16	-1436		3518.16	-2813.83
					3518.26	-1410.01		3518.26	-2777.08
					3518.36	-1386.54		3518.36	-2729.6
					3518.46	-1370.76		3518.46	-2685.14
					3518.55	-1350.22		3518.55	-2634.6
					3518.65	-1332.21		3518.65	-2590.42
					3518.75	-1315.68		3518.75	-2545.99
					3518.85	-1293.23		3518.85	-2499.39
					3518.94	-1272.36		3518.94	-2454.96
					3519.04	-1256.18		3519.04	-2404.56
					3519.14	-1226.79		3519.14	-2353.41
					3519.24	-1201.53		3519.24	-2306.57
					3519.34	-1181.72		3519.34	-2262.67
					3519.43	-1158.71		3519.43	-2215.38
					3519.53	-1134.23		3519.53	-2166.89
					3519.63	-1110.37		3519.63	-2120.69
					3519.73	-1092.22		3519.73	-2070.37
					3519.82	-1073.35		3519.82	-2021.19
					3519.92	-1053.93		3519.92	-1976.43
					3520.02	-1041.02		3520.02	-1922.18
					3520.12	-1028.12		3520.12	-1868.28
					3520.22	-1013.7		3520.22	-1817.8
					3520.31	-997.089		3520.31	-1769.74
					3520.41	-975.246		3520.41	-1719.47
					3520.51	-949.968		3520.51	-1669.74
					3520.61	-925.543		3520.61	-1626.98
					3520.7	-900.285		3520.7	-1578.18
					3520.8	-874.006		3520.8	-1533.87
					3520.9	-852.546		3520.9	-1497.33
					3521	-833.463		3521	-1459.32
					3521.09	-816.548		3521.09	-1422.42
					3521.19	-795.582		3521.19	-1389.77
					3521.29	-770.781		3521.29	-1361.8
					3521.39	-746.471		3521.39	-1327.66
					3521.49	-720.04		3521.49	-1292.04
					3521.58	-696.083		3521.58	-1261.81
					3521.68	-676.262		3521.68	-1236.13
					3521.78	-655.082		3521.78	-1211.6
					3521.88	-634.271		3521.88	-1191.37
					3521.97	-617.365		3521.97	-1172.97
					3522.07	-591.81		3522.07	-1156.03
					3522.17	-569.152		3522.17	-1128.94
					3522.27	-549.44		3522.27	-1099.91
					3522.37	-541.034		3522.37	-1067.11
					3522.46	-532.586		3522.46	-1040.15
					3522.56	-519.439		3522.56	-1012.01
					3522.66	-506.159		3522.66	-979.389
					3522.76	-490.906		3522.76	-951.98
					3522.85	-475.298		3522.85	-932.034
					3522.95	-461.261		3522.95	-914.987
					3523.05	-446.551		3523.05	-896.674
					3523.15	-434.356		3523.15	-880.284
					3523.25	-425.002		3523.25	-855.62
					3523.34	-415.127		3523.34	-836.693
					3523.44	-406.504		3523.44	-815.211
					3523.54	-400.011		3523.54	-800.321
					3523.64	-394		3523.64	-778.901
					3523.73	-382.137		3523.73	-759.501
					3523.83	-371.699		3523.83	-734.4
					3523.93	-357.414		3523.93	-714.495
					3524.03	-343.168		3524.03	-694.027
					3524.13	-339.504		3524.13	-679.179
					3524.22	-331.812		3524.22	-664.374
					3524.32	-323.575		3524.32	-652.788
					3524.42	-320.715		3524.42	-638.017
					3524.52	-321.132		3524.52	-617.215
					3524.61	-321.222		3524.61	-596.638
					3524.71	-316.302		3524.71	-584.622
					3524.81	-310.977		3524.81	-565.981
					3524.91	-303.408		3524.91	-553.585
					3525	-293.932		3525	-546.261
					3525.1	-277.137		3525.1	-544.551
					3525.2	-260.912		3525.2	-538.757
					3525.3	-245.795		3525.3	-526.648
					3525.4	-234.487		3525.4	-521.34
					3525.49	-226.839		3525.49	-510.488
					3525.59	-223.159		3525.59	-493.15
					3525.69	-218.963		3525.69	-497.809
					3525.79	-220.671		3525.79	-496.904
					3525.88	-215.838		3525.88	-485.086
					3525.98	-204.374		3525.98	-477.525
					3526.08	-195.869		3526.08	-473.734
					3526.18	-191.406		3526.18	-464.072
					3526.28	-182.661		3526.28	-449.839
					3526.37	-177.77		3526.37	-445.477
					3526.47	-176.257		3526.47	-436.874
					3526.57	-175.915		3526.57	-425.323
					3526.67	-175.473		3526.67	-416.506
					3526.76	-175.004		3526.76	-416.765
					3526.86	-169.11		3526.86	-411.637
					3526.96	-168.413		3526.96	-397.095
					3527.06	-170.807		3527.06	-387.187
					3527.16	-172.982		3527.16	-378.344
					3527.25	-174.882		3527.25	-374.054
					3527.35	-167.877		3527.35	-381.755
					3527.45	-164.223		3527.45	-378.649
					3527.55	-163.783		3527.55	-373.557
					3527.64	-163.207		3527.64	-375.894
					3527.74	-164.475		3527.74	-375.525
					3527.84	-164.827		3527.84	-369.552
					3527.94	-168.576		3527.94	-362.456
					3528.04	-171.884		3528.04	-354.245
					3528.13	-173.498		3528.13	-341.729
					3528.23	-174.384		3528.23	-331.754
					3528.33	-176.56		3528.33	-322.558
					3528.43	-172.499		3528.43	-315.247
					3528.52	-166.755		3528.52	-305.062
					3528.62	-161.752		3528.62	-303.141
					3528.72	-155.512		3528.72	-291.013
					3528.82	-148.32		3528.82	-281.239
					3528.92	-146.592		3528.92	-277.215
					3529.01	-142.033		3529.01	-276.589
					3529.11	-137.604		3529.11	-275.769
					3529.21	-138.425		3529.21	-279.647
					3529.31	-136.377		3529.31	-272.195
					3529.4	-131.305		3529.4	-260.713
					3529.5	-122.568		3529.5	-260.178
					3529.6	-113.274		3529.6	-259.274
					3529.7	-107.316		3529.7	-244.555
					3529.79	-98.748		3529.79	-244.449
					3529.89	-86.443		3529.89	-239.14
					3529.99	-75.2893		3529.99	-231.793
					3530.09	-74.9024		3530.09	-223.947
					3530.19	-69.7273		3530.19	-221.548
					3530.28	-62.6003		3530.28	-222.816
					3530.38	-56.2809		3530.38	-213.709
					3530.48	-57.7425		3530.48	-207.285
					3530.58	-62.2979		3530.58	-207.917
					3530.67	-61.8539		3530.67	-191.576
					3530.77	-57.3148		3530.77	-181.667
					3530.87	-56.8007		3530.87	-170.71
					3530.97	-49.3878		3530.97	-165.415
					3531.07	-41.4019		3531.07	-151.957
					3531.16	-39.8778		3531.16	-147.886
					3531.26	-38.1162		3531.26	-148.068
					3531.36	-34.1549		3531.36	-139.121
					3531.46	-30.0891		3531.46	-138.432
					3531.55	-26.2945		3531.55	-145.257
					3531.65	-23.2367		3531.65	-150.784
					3531.75	-22.0011		3531.75	-148.909
					3531.85	-19.7498		3531.85	-143.737
					3531.95	-19.2384		3531.95	-147.08
					3532.04	-18.879		3532.04	-143.232
					3532.14	-20.7495		3532.14	-143.858
					3532.24	-24.8109		3532.24	-145.527
					3532.34	-31.5881		3532.34	-138.502
					3532.43	-35.8662		3532.43	-139.796
					3532.53	-39.7285		3532.53	-140.443
					3532.63	-42.7311		3532.63	-139.42
					3532.73	-42.2611		3532.73	-137.2
					3532.82	-40.5251		3532.82	-135.529
					3532.92	-33.1337		3532.92	-133.555
					3533.02	-30.3197		3533.02	-131.778
					3533.12	-32.7826		3533.12	-123.825
					3533.22	-35.6954		3533.22	-126.388
					3533.31	-38.8716		3533.31	-122.495
					3533.41	-43.5802		3533.41	-120.537
					3533.51	-44.3543		3533.51	-120.051
					3533.61	-38.766		3533.61	-110.236
					3533.7	-40.0403		3533.7	-105.561
					3533.8	-46.7828		3533.8	-108.067
					3533.9	-48.6697		3533.9	-103.646
					3534	-53.1559		3534	-98.9794
					3534.1	-56.5849		3534.1	-96.6987
					3534.19	-58.3185		3534.19	-89.6752
					3534.29	-57.8083		3534.29	-86.2146
					3534.39	-58.1627		3534.39	-90.3731
					3534.49	-59.4344		3534.49	-77.5456
					3534.58	-57.0942		3534.58	-70.0497
					3534.68	-54.8331		3534.68	-71.9217
					3534.78	-57.9118		3534.78	-70.2148
					3534.88	-65.5313		3534.88	-65.555
					3534.98	-74.567		3534.98	-65.5041
					3535.07	-74.3157		3535.07	-64.5918
					3535.17	-84.3068		3535.17	-53.718
					3535.27	-93.8281		3535.27	-35.1718
					3535.37	-100.557		3535.37	-29.1754
					3535.46	-96.6554		3535.46	-26.0868
					3535.56	-91.6545		3535.56	-27.2697
					3535.66	-88.5476		3535.66	-37.9189
					3535.76	-84.8558		3535.76	-35.867
					3535.86	-82.5579		3535.86	-36.763
					3535.95	-87.6609		3535.95	-39.8336
					3536.05	-91.1907		3536.05	-46.8859
					3536.15	-90.6845		3536.15	-45.0785
					3536.25	-91.6003		3536.25	-40.3832
					3536.34	-93.7023		3536.34	-41.8046
					3536.44	-96.411		3536.44	-46.564
					3536.54	-101.585		3536.54	-53.8462
					3536.64	-107.51		3536.64	-51.3252
					3536.74	-108.133		3536.74	-45.3182
					3536.83	-112.687		3536.83	-51.8637
					3536.93	-110.242		3536.93	-60.4192
					3537.03	-108.985		3537.03	-67.3312
					3537.13	-105.548		3537.13	-69.7264
					3537.22	-103.777		3537.22	-74.914
					3537.32	-100.113		3537.32	-81.7298
					3537.42	-98.1488		3537.42	-81.1853
					3537.52	-100.539		3537.52	-88.542
					3537.61	-105.171		3537.61	-92.6293
					3537.71	-104.529		3537.71	-93.6393
					3537.81	-102.631		3537.81	-97.3782
					3537.91	-101.607		3537.91	-99.5414
					3538.01	-101.946		3538.01	-98.3827
					3538.1	-101.063		3538.1	-101.905
					3538.2	-95.4203		3538.2	-96.8542
					3538.3	-90.4886		3538.3	-92.9216
					3538.4	-81.7787		3538.4	-95.7202
					3538.49	-78.3607		3538.49	-93.9709
					3538.59	-79.3629		3538.59	-92.4052
					3538.69	-79.3552		3538.69	-94.1393
					3538.79	-68.1034		3538.79	-97.3432
					3538.89	-63.1006		3538.89	-107.24
					3538.98	-60.529		3538.98	-113.243
					3539.08	-54.6292		3539.08	-120.333
					3539.18	-51.8766		3539.18	-120.171
					3539.28	-52.4776		3539.28	-112.743
					3539.37	-48.3039		3539.37	-100.877
					3539.47	-46.3204		3539.47	-107.492
					3539.57	-50.073		3539.57	-114.735
					3539.67	-48.2507		3539.67	-118.203
					3539.77	-40.8459		3539.77	-119.765
					3539.86	-34.3595		3539.86	-119.845
					3539.96	-23.9088		3539.96	-118.103
					3540.06	-24.049		3540.06	-124.068
					3540.16	-13.1656		3540.16	-134.618
					3540.25	-6.65531		3540.25	-141.882
					3540.35	1.74283		3540.35	-137.463
					3540.45	1.83969		3540.45	-141.245
					3540.55	3.23309		3540.55	-141.602
					3540.65	2.75503		3540.65	-136.992
					3540.74	-2.3809		3540.74	-131.853
					3540.84	-7.03134		3540.84	-126.206
					3540.94	-8.9408		3540.94	-115.271
					3541.04	-10.8822		3541.04	-104.395
					3541.13	-15.7391		3541.13	-100.666
					3541.23	-25.1121		3541.23	-94.0144
					3541.33	-35.977		3541.33	-86.8659
					3541.43	-42.9957		3541.43	-81.5835
					3541.52	-49.7552		3541.52	-63.0746
					3541.62	-52.6851		3541.62	-59.5858
					3541.72	-58.4076		3541.72	-53.5493
					3541.82	-61.3687		3541.82	-45.0838
					3541.92	-64.1116		3541.92	-39.1079
					3542.01	-70.199		3542.01	-34.3227
					3542.11	-74.574		3542.11	-33.307
					3542.21	-76.6899		3542.21	-32.2362
					3542.31	-76.281		3542.31	-34.3287
					3542.4	-75.4937		3542.4	-34.6928
					3542.5	-69.7156		3542.5	-34.8718
					3542.6	-59.6236		3542.6	-27.2117
					3542.7	-55.3075		3542.7	-23.0873
					3542.8	-56.5827		3542.8	-22.4308
					3542.89	-57.3365		3542.89	-17.4492
					3542.99	-54.2999		3542.99	-13.1158
					3543.09	-51.7323		3543.09	-18.0537
					3543.19	-52.5825		3543.19	-23.6345
					3543.28	-51.5718		3543.28	-33.2696
					3543.38	-46.4983		3543.38	-28.7879
					3543.48	-39.7827		3543.48	-33.1362
					3543.58	-32.0385		3543.58	-35.3579
					3543.68	-23.2255		3543.68	-34.6088
					3543.77	-30.124		3543.77	-38.2742
					3543.87	-28.9816		3543.87	-35.931
					3543.97	-24.0938		3543.97	-40.4928
					3544.07	-21.9003		3544.07	-45.9939
					3544.16	-16.6079		3544.16	-54.4403
					3544.26	-8.81766		3544.26	-71.5602
					3544.36	-2.46328		3544.36	-82.3291
					3544.46	6.88099		3544.46	-80.1035
					3544.56	14.9977		3544.56	-79.8682
					3544.65	16.9006		3544.65	-80.0997
					3544.75	19.1419		3544.75	-81.0039
					3544.85	24.1075		3544.85	-91.1361
					3544.95	23.257		3544.95	-98.0168
					3545.04	31.1781		3545.04	-93.578
					3545.14	35.486		3545.14	-85.3562
					3545.24	38.604		3545.24	-83.4025
					3545.34	37.0798		3545.34	-85.5942
					3545.44	35.8937		3545.44	-77.7157
					3545.53	36.023		3545.53	-72.7103
					3545.63	32.1654		3545.63	-59.3786
					3545.73	29.6975		3545.73	-41.7742
					3545.83	28.6871		3545.83	-30.5577
					3545.92	21.1857		3545.92	-27.4904
					3546.02	12.4887		3546.02	-26.6483
					3546.12	9.11056		3546.12	-17.8226
					3546.22	6.22407		3546.22	-10.3233
					3546.31	5.81423		3546.31	-6.27918
					3546.41	5.28962		3546.41	-3.18331
					3546.51	5.3775		3546.51	-6.99286
					3546.61	8.1458		3546.61	-5.39141
					3546.71	10.5164		3546.71	-6.81079
					3546.8	11.6725		3546.8	-0.96144
					3546.9	8.22044		3546.9	1.21342
					3547	8.16946		3547	-4.17584
					3547.1	6.47867		3547.1	-10.1798
					3547.19	5.14426		3547.19	-15.2816
					3547.29	0.08244		3547.29	-8.78284
					3547.39	-7.61881		3547.39	-5.22978
					3547.49	-12.6258		3547.49	-0.12255
					3547.59	-21.3089		3547.59	-6.38032
					3547.68	-27.5903		3547.68	-9.4621
					3547.78	-25.3896		3547.78	-7.145
					3547.88	-26.913		3547.88	-9.16417
					3547.98	-32.2455		3547.98	-12.6105
					3548.07	-41.5277		3548.07	-8.56762
					3548.17	-44.5191		3548.17	1.07673
					3548.27	-41.3924		3548.27	8.15837
					3548.37	-43.2222		3548.37	4.3926
					3548.47	-46.8954		3548.47	8.02636
					3548.56	-55.0406		3548.56	10.7285
					3548.66	-57.4094		3548.66	5.2556
					3548.76	-50.8232		3548.76	1.49877
					3548.86	-50.1425		3548.86	-11.5308
					3548.95	-54.018		3548.95	-18.4794
					3549.05	-61.7151		3549.05	-14.9677
					3549.15	-63.7338		3549.15	-13.1799
					3549.25	-71.3002		3549.25	-3.63164
					3549.34	-76.5239		3549.34	-4.458
					3549.44	-84.8118		3549.44	-12.229
					3549.54	-89.774		3549.54	-17.1679
					3549.64	-89.0109		3549.64	-23.514
					3549.74	-88.9752		3549.74	-26.5368
					3549.83	-93.4116		3549.83	-21.0641
					3549.93	-92.812		3549.93	-25.509
					3550.03	-92.3736		3550.03	-25.2329
					3550.13	-92.3934		3550.13	-22.573
					3550.22	-86.2525		3550.22	-17.8785
					3550.32	-85.024		3550.32	-20.699
					3550.42	-83.4514		3550.42	-24.0392
					3550.52	-86.1127		3550.52	-24.4
					3550.62	-86.6503		3550.62	-30.3535
					3550.71	-86.0266		3550.71	-43.9402
					3550.81	-85.607		3550.81	-51.6443
					3550.91	-80.8208		3550.91	-49.6583
					3551.01	-76.316		3551.01	-37.8979
					3551.1	-73.2839		3551.1	-30.4511
					3551.2	-67.0704		3551.2	-27.9848
					3551.3	-60.4293		3551.3	-28.9569
					3551.4	-55.4658		3551.4	-21.0873
					3551.5	-52.8009		3551.5	-14.8434
					3551.59	-53.4907		3551.59	-11.4359
					3551.69	-53.47		3551.69	-17.8269
					3551.79	-50.0514		3551.79	-32.8657
					3551.89	-46.6772		3551.89	-39.0519
					3551.98	-41.4593		3551.98	-35.9875
					3552.08	-38.3276		3552.08	-29.562
					3552.18	-35.9728		3552.18	-24.7982
					3552.28	-34.1644		3552.28	-27.6012
					3552.38	-28.4218		3552.38	-31.147
					3552.47	-22.6896		3552.47	-32.4938
					3552.57	-14.7841		3552.57	-27.5515
					3552.67	-7.29571		3552.67	-26.6912
					3552.77	-9.13035		3552.77	-31.8349
					3552.86	-10.9461		3552.86	-28.0695
					3552.96	-13.6203		3552.96	-23.8868
					3553.06	-7.14916		3553.06	-18.8348
					3553.16	-1.43388		3553.16	-14.7327
					3553.26	0.45236		3553.26	-18.1285
					3553.35	6.39008		3553.35	-16.3646
					3553.45	9.2411		3553.45	-22.6957
					3553.55	11.9921		3553.55	-29.2524
					3553.65	5.3414		3553.65	-32.5292
					3553.74	0.11949		3553.74	-30.6173
					3553.84	-7.14608		3553.84	-22.0132
					3553.94	-5.80258		3553.94	-21.7096
					3554.04	-3.34091		3554.04	-29.5199
					3554.14	-10.8453		3554.14	-30.5585
					3554.23	-8.09114		3554.23	-25.5987
					3554.33	-11.8923		3554.33	-27.8302
					3554.43	-14.182		3554.43	-29.7169
					3554.53	-16.277		3554.53	-32.0655
					3554.62	-15.865		3554.62	-39.861
					3554.72	-14.2082		3554.72	-42.4476
					3554.82	-16.1335		3554.82	-45.9661
					3554.92	-13.5948		3554.92	-38.8108
					3555.01	-14.8394		3555.01	-33.9239
					3555.11	-11.0869		3555.11	-35.4174
					3555.21	-12.2696		3555.21	-40.185
					3555.31	-15.6149		3555.31	-38.3297
					3555.41	-16.6261		3555.41	-35.5652
					3555.5	-12.2999		3555.5	-32.5543
					3555.6	-10.4949		3555.6	-27.9685
					3555.7	-6.36302		3555.7	-16.4161
					3555.8	-3.24124		3555.8	-4.46115
					3555.89	-5.84534		3555.89	1.6059
					3555.99	-2.61406		3555.99	-2.17419
					3556.09	1.00926		3556.09	-1.44733
					3556.19	6.23922		3556.19	-5.35045
					3556.29	12.0063		3556.29	-5.54177
					3556.38	9.64864		3556.38	-5.29715
					3556.48	7.29374		3556.48	-11.8927
					3556.58	8.07284		3556.58	-14.38
					3556.68	13.203		3556.68	-10.9075
					3556.77	17.3771		3556.77	-4.06162
					3556.87	21.5957		3556.87	4.22554
					3556.97	20.0967		3556.97	9.58958
					3557.07	18.4994		3557.07	11.9585
					3557.17	17.6569		3557.17	5.38081
					3557.26	19.3617		3557.26	4.17164
					3557.36	22.9676		3557.36	0.358
					3557.46	14.8239		3557.46	6.0874
					3557.56	8.90796		3557.56	5.59397
					3557.65	7.16692		3557.65	3.58587
					3557.75	5.20525		3557.75	1.26118
					3557.85	3.02292		3557.85	-1.3801
					3557.95	0.61996		3557.95	-4.33797
					3558.04	-2.00365		3558.04	-7.61242
					3558.14	-4.8479		3558.14	-11.2035
					3558.24	-7.91279		3558.24	-15.1111
					3558.34	-11.1983		3558.34	-19.3353
					3558.44	-14.7045		3558.44	-23.8761
					3558.53	-18.4313		3558.53	-28.7335
					3558.63	-22.3788		3558.63	-33.9075
					3558.73	-26.5469		3558.73	-39.398
					3558.83	-30.9356		3558.83	-45.2052
					3558.92	-35.5451		3558.92	-51.3289
					3559.02	-40.3751		3559.02	-57.7693
					3559.12	-45.4258		3559.12	-64.5262
					3559.22	-50.6971		3559.22	-71.5997
					3559.32	-56.1891		3559.32	-78.9898
					3559.41	-61.9017		3559.41	-86.6964
					3559.51	-67.8349		3559.51	-94.7197
					3559.61	-73.9888		3559.61	-103.06
					3559.71	-80.3633		3559.71	-111.716
					3559.8	-86.9585		3559.8	-120.689
					3559.9	-93.7743		3559.9	-129.979
					3560	-100.811		3560	-139.585

## Sheet: Fig.S12a, b
Fig.S12a	X: Time (h)	Y: Voltage (V)	Y: Flux (mmol h-1)	Fig.S12b	X: Time (h)	Y: Voltage (V)	Y: Flux (mmol h-1)
	00:00:00	2.9671	0.61		00:00:00	2.7151	0.699
	00:00:00	3.3537	0.68		00:00:00	3.0329	0.683
	00:01:00	3.51	0.68		00:00:00	3.0493	0.65
	00:01:00	3.5797	0.68		00:00:00	3.4247	0.627
	00:02:00	3.5971	0.74		00:01:00	3.5456	0.634
	00:02:00	3.6049	0.78		00:01:00	3.5661	0.635
	00:03:00	3.6092	0.8		00:02:00	3.5732	0.633
	00:03:00	3.6123	0.81		00:02:00	3.5773	0.632
	00:04:00	3.6148	0.81		00:03:00	3.5801	0.632
	00:04:00	3.6166	0.81		00:03:00	3.5825	0.63
	00:05:00	3.6185	0.87		00:04:00	3.5841	0.636
	00:05:00	3.6197	0.87		00:04:00	3.5853	0.641
	00:06:00	3.6213	0.85		00:05:00	3.5866	0.637
	00:06:00	3.6225	0.84		00:05:00	3.5878	0.633
	00:07:00	3.6235	0.83		00:06:00	3.589	0.633
	00:07:00	3.6244	0.82		00:06:00	3.5897	0.63
	00:08:00	3.625	0.82		00:07:00	3.5906	0.63
	00:08:00	3.6259	0.81		00:07:00	3.5912	0.635
	00:09:00	3.6266	0.84		00:08:00	3.5921	0.64
	00:09:00	3.6275	0.81		00:08:00	3.5928	0.622
	00:10:00	3.6281	0.79		00:09:00	3.5934	0.623
	00:10:00	3.6284	0.74		00:09:00	3.594	0.621
	00:11:00	3.6294	0.72		00:10:00	3.5943	0.63
	00:11:00	3.63	0.71		00:10:00	3.5949	0.63
	00:12:00	3.6303	0.72		00:11:00	3.5956	0.63
	00:12:00	3.6306	0.73		00:11:00	3.5959	0.629
	00:13:00	3.6312	0.7		00:12:00	3.5965	0.633
	00:13:00	3.6315	0.68		00:12:00	3.5971	0.626
	00:14:00	3.6318	0.71		00:13:00	3.5977	0.631
	00:14:00	3.6325	0.71		00:13:00	3.598	0.63
	00:15:00	3.6328	0.71		00:14:00	3.5987	0.629
	00:15:00	3.6331	0.73		00:14:00	3.599	0.63
	00:16:00	3.6334	0.77		00:15:00	3.5993	0.636
	00:16:00	3.6337	0.78		00:15:00	3.5999	0.632
	00:17:00	3.634	0.81		00:16:00	3.6002	0.635
	00:17:00	3.6343	0.84		00:16:00	3.6005	0.636
	00:18:00	3.6346	0.85		00:17:00	3.6008	0.636
	00:18:00	3.6349	0.88		00:17:00	3.6015	0.634
	00:19:00	3.6352	0.93		00:18:00	3.6018	0.637
	00:19:00	3.6356	0.95		00:18:00	3.6021	0.642
	00:20:00	3.6359	0.93		00:19:00	3.6027	0.637
	00:20:00	3.6362	0.95		00:19:00	3.603	0.643
	00:21:00	3.6368	0.96		00:20:00	3.6033	0.638
	00:21:00	3.6371	0.95		00:20:00	3.6036	0.633
	00:22:00	3.6374	0.92		00:21:00	3.6039	0.639
	00:22:00	3.6374	0.93		00:21:00	3.6042	0.645
	00:23:00	3.638	0.95		00:22:00	3.6049	0.637
	00:23:00	3.638	0.95		00:22:00	3.6055	0.638
	00:24:00	3.6383	0.96		00:23:00	3.6058	0.634
	00:24:00	3.6387	0.94		00:23:00	3.6061	0.634
	00:25:00	3.639	0.95		00:24:00	3.6064	0.636
	00:25:00	3.6393	0.96		00:24:00	3.6067	0.644
	00:26:00	3.6396	0.91		00:25:00	3.607	0.638
	00:26:00	3.6399	0.94		00:25:00	3.6073	0.642
	00:27:00	3.6402	0.97		00:26:00	3.6077	0.646
	00:27:00	3.6405	0.95		00:26:00	3.608	0.64
	00:28:00	3.6408	0.98		00:27:00	3.6083	0.641
	00:28:00	3.6411	1.03		00:27:00	3.6086	0.644
	00:29:00	3.6414	1.02		00:28:00	3.6089	0.645
	00:29:00	3.6418	1.03		00:28:00	3.6092	0.647
	00:30:00	3.6418	1.04		00:29:00	3.6095	0.644
	00:30:00	3.6421	1.02		00:29:00	3.6098	0.638
	00:31:00	3.6424	0.98		00:30:00	3.6101	0.636
	00:31:00	3.643	1		00:30:00	3.6104	0.636
	00:32:00	3.643	0.97		00:31:00	3.6108	0.635
	00:32:00	3.6433	0.9		00:31:00	3.6111	0.635
	00:33:00	3.6436	0.92		00:32:00	3.6114	0.639
	00:33:00	3.6439	0.92		00:32:00	3.6117	0.64
	00:34:00	3.6442	0.92		00:33:00	3.612	0.635
	00:34:00	3.6449	0.91		00:33:00	3.6123	0.635
	00:35:00	3.6452	0.95		00:34:00	3.6129	0.638
	00:35:00	3.6455	0.93		00:34:00	3.6132	0.636
	00:36:00	3.6458	0.9		00:35:00	3.6135	0.639
	00:36:00	3.6461	0.94		00:35:00	3.6139	0.638
	00:37:00	3.6464	0.9		00:36:00	3.6142	0.637
	00:37:00	3.6464	0.93		00:36:00	3.6145	0.637
	00:38:00	3.6467	0.93		00:37:00	3.6148	0.637
	00:38:00	3.647	0.95		00:37:00	3.6151	0.639
	00:39:00	3.6473	0.95		00:38:00	3.6154	0.642
	00:39:00	3.6473	0.94		00:38:00	3.6157	0.628
	00:40:00	3.648	0.91		00:39:00	3.616	0.635
	00:40:00	3.6483	0.94		00:39:00	3.6163	0.631
	00:41:00	3.6483	0.96		00:40:00	3.6166	0.64
	00:41:00	3.6486	0.9		00:40:00	3.617	0.632
	00:42:00	3.6489	0.89		00:41:00	3.6173	0.634
	00:42:00	3.6492	0.9		00:41:00	3.6176	0.632
	00:43:00	3.6495	0.87		00:42:00	3.6179	0.629
	00:43:00	3.6495	0.83		00:42:00	3.6182	0.634
	00:44:00	3.6501	0.86		00:43:00	3.6185	0.632
	00:44:00	3.6501	0.87		00:43:00	3.6188	0.639
	00:45:00	3.6504	0.88		00:44:00	3.6191	0.628
	00:45:00	3.6507	0.89		00:44:00	3.6194	0.637
	00:46:00	3.6511	0.86		00:45:00	3.6194	0.63
	00:46:00	3.6511	0.88		00:45:00	3.6201	0.633
	00:47:00	3.6514	0.85		00:46:00	3.6204	0.624
	00:47:00	3.6517	0.82		00:46:00	3.6204	0.63
	00:48:00	3.652	0.84		00:47:00	3.6213	0.628
	00:48:00	3.652	0.79		00:47:00	3.6213	0.63
	00:49:00	3.6523	0.78		00:48:00	3.6216	0.632
	00:49:00	3.6529	0.78		00:48:00	3.6219	0.632
	00:50:00	3.6532	0.77		00:49:00	3.6222	0.63
	00:50:00	3.6532	0.81		00:49:00	3.6225	0.637
	00:51:00	3.6535	0.8		00:50:00	3.6228	0.641
	00:51:00	3.6538	0.81		00:50:00	3.6232	0.632
	00:52:00	3.6542	0.83		00:51:00	3.6235	0.633
	00:52:00	3.6542	0.87		00:51:00	3.6238	0.632
	00:53:00	3.6545	0.91		00:52:00	3.6241	0.637
	00:53:00	3.6548	0.92		00:52:00	3.6244	0.63
	00:54:00	3.6551	0.93		00:53:00	3.6247	0.64
	00:54:00	3.6551	0.97		00:53:00	3.625	0.636
	00:55:00	3.6554	1.02		00:54:00	3.6253	0.642
	00:55:00	3.6557	1.05		00:54:00	3.6256	0.644
	00:56:00	3.6557	1.04		00:55:00	3.6259	0.636
	00:56:00	3.656	1.08		00:55:00	3.6263	0.644
	00:57:00	3.6563	1.08		00:56:00	3.6266	0.645
	00:57:00	3.6563	1.11		00:56:00	3.6269	0.637
	00:58:00	3.6566	1.13		00:57:00	3.6272	0.642
	00:58:00	3.6569	1.16		00:57:00	3.6275	0.645
	00:59:00	3.6573	1.2		00:58:00	3.6278	0.642
	00:59:00	3.6576	1.11		00:58:00	3.6281	0.641
	01:00:00	3.6576	1.17		00:59:00	3.6284	0.646
	01:00:00	3.6579	1.18		00:59:00	3.629	0.644
	01:01:00	3.6582	1.19		01:00:00	3.6294	0.641
	01:01:00	3.6582	1.2		01:00:00	3.6297	0.646
	01:02:00	3.6585	1.21		01:01:00	3.63	0.652
	01:02:00	3.6585	1.24		01:01:00	3.6303	0.647
	01:03:00	3.6588	1.2		01:02:00	3.6306	0.649
	01:03:00	3.6591	1.25		01:02:00	3.6309	0.649
	01:04:00	3.6591	1.27		01:03:00	3.6312	0.655
	01:04:00	3.6594	1.3		01:03:00	3.6318	0.653
	01:05:00	3.6597	1.31		01:04:00	3.6321	0.651
	01:05:00	3.66	1.32		01:04:00	3.6325	0.656
	01:06:00	3.66	1.32		01:05:00	3.6328	0.651
	01:06:00	3.66	1.34		01:05:00	3.6331	0.652
	01:07:00	3.6607	1.31		01:06:00	3.6331	0.656
	01:07:00	3.661	1.35		01:06:00	3.6337	0.651
	01:08:00	3.6613	1.34		01:07:00	3.634	0.65
	01:08:00	3.6613	1.34		01:07:00	3.6343	0.656
	01:09:00	3.6616	1.34		01:08:00	3.6346	0.646
	01:09:00	3.6619	1.32		01:08:00	3.6349	0.653
	01:10:00	3.6619	1.35		01:09:00	3.6352	0.658
	01:10:00	3.6622	1.35		01:09:00	3.6356	0.654
	01:11:00	3.6622	1.35		01:10:00	3.6359	0.654
	01:11:00	3.6625	1.36		01:10:00	3.6362	0.656
	01:12:00	3.6628	1.37		01:11:00	3.6368	0.653
	01:12:00	3.6631	1.35		01:11:00	3.6371	0.661
	01:13:00	3.6631	1.4		01:12:00	3.6377	0.659
	01:13:00	3.6635	1.41		01:12:00	3.638	0.658
	01:14:00	3.6635	1.43		01:13:00	3.6383	0.654
	01:14:00	3.6638	1.43		01:13:00	3.6387	0.663
	01:15:00	3.6641	1.43		01:14:00	3.639	0.663
	01:15:00	3.6641	1.42		01:14:00	3.6393	0.663
	01:16:00	3.6644	1.43		01:15:00	3.6396	0.657
	01:16:00	3.6647	1.42		01:15:00	3.6399	0.657
	01:17:00	3.6647	1.43		01:16:00	3.6402	0.656
	01:17:00	3.665	1.4		01:16:00	3.6405	0.66
	01:18:00	3.6653	1.41		01:17:00	3.6411	0.656
	01:18:00	3.6653	1.42		01:17:00	3.6414	0.657
	01:19:00	3.6656	1.44		01:18:00	3.6418	0.66
	01:19:00	3.6656	1.44		01:18:00	3.6421	0.66
	01:20:00	3.6659	1.43		01:19:00	3.6424	0.651
	01:20:00	3.6659	1.44		01:19:00	3.6427	0.654
	01:21:00	3.6662	1.43		01:20:00	3.6433	0.66
	01:21:00	3.6666	1.43		01:20:00	3.6436	0.652
	01:22:00	3.6666	1.44		01:21:00	3.6436	0.66
	01:22:00	3.6669	1.42		01:21:00	3.6442	0.659
	01:23:00	3.6669	1.42		01:22:00	3.6449	0.656
	01:23:00	3.6672	1.41		01:22:00	3.6452	0.657
	01:24:00	3.6675	1.4		01:23:00	3.6458	0.66
	01:24:00	3.6678	1.41		01:23:00	3.6458	0.658
	01:25:00	3.6678	1.44		01:24:00	3.6464	0.66
	01:25:00	3.6681	1.47		01:24:00	3.6467	0.661
	01:26:00	3.6681	1.47		01:25:00	3.647	0.653
	01:26:00	3.6687	1.5		01:25:00	3.6473	0.661
	01:27:00	3.669	1.49		01:26:00	3.6476	0.661
	01:27:00	3.669	1.49		01:26:00	3.6483	0.659
	01:28:00	3.6693	1.5		01:27:00	3.6486	0.658
	01:28:00	3.6697	1.49		01:27:00	3.6489	0.657
	01:29:00	3.6697	1.5		01:28:00	3.6492	0.659
	01:29:00	3.6697	1.49		01:28:00	3.6495	0.657
	01:30:00	3.67	1.49		01:29:00	3.6501	0.655
	01:30:00	3.6703	1.46		01:29:00	3.6504	0.663
	01:31:00	3.6706	1.45		01:30:00	3.6507	0.659
	01:31:00	3.6706	1.48		01:30:00	3.6511	0.663
	01:32:00	3.6709	1.48		01:31:00	3.6517	0.657
	01:32:00	3.6709	1.48		01:31:00	3.652	0.659
	01:33:00	3.6712	1.46		01:32:00	3.6523	0.659
	01:33:00	3.6715	1.53		01:32:00	3.6529	0.662
	01:34:00	3.6715	1.5		01:33:00	3.6532	0.656
	01:34:00	3.6718	1.5		01:33:00	3.6538	0.656
	01:35:00	3.6718	1.52		01:34:00	3.6542	0.659
	01:35:00	3.6721	1.5		01:34:00	3.6545	0.663
	01:36:00	3.6724	1.53		01:35:00	3.6548	0.663
	01:36:00	3.6724	1.51		01:35:00	3.6554	0.657
	01:37:00	3.6728	1.52		01:36:00	3.6557	0.659
	01:37:00	3.6731	1.55		01:36:00	3.656	0.664
	01:38:00	3.6731	1.52		01:37:00	3.6566	0.664
	01:38:00	3.6734	1.54		01:37:00	3.6569	0.658
	01:39:00	3.6737	1.54		01:38:00	3.6573	0.658
	01:39:00	3.6737	1.54		01:38:00	3.6579	0.664
	01:40:00	3.674	1.52		01:39:00	3.6582	0.651
	01:40:00	3.674	1.51		01:39:00	3.6585	0.648
	01:41:00	3.6743	1.52		01:40:00	3.6588	0.657
	01:41:00	3.6746	1.54		01:40:00	3.6594	0.658
	01:42:00	3.6746	1.53		01:41:00	3.6597	0.665
	01:42:00	3.6749	1.52		01:41:00	3.66	0.659
	01:43:00	3.6752	1.55		01:42:00	3.661	0.66
	01:43:00	3.6752	1.55		01:42:00	3.6613	0.66
	01:44:00	3.6755	1.57		01:43:00	3.6616	0.657
	01:44:00	3.6755	1.57		01:43:00	3.6622	0.661
	01:45:00	3.6759	1.54		01:44:00	3.6625	0.663
	01:45:00	3.6762	1.57		01:44:00	3.6628	0.66
	01:46:00	3.6762	1.56		01:45:00	3.6635	0.656
	01:46:00	3.6768	1.58		01:45:00	3.6638	0.661
	01:47:00	3.6771	1.6		01:46:00	3.6641	0.663
	01:47:00	3.6771	1.59		01:46:00	3.6647	0.661
	01:48:00	3.6774	1.59		01:47:00	3.665	0.66
	01:48:00	3.6774	1.61		01:47:00	3.6653	0.662
	01:49:00	3.6777	1.62		01:48:00	3.6656	0.659
	01:49:00	3.678	1.63		01:48:00	3.6662	0.659
	01:50:00	3.678	1.6		01:49:00	3.6669	0.66
	01:50:00	3.6783	1.58		01:49:00	3.6669	0.66
	01:51:00	3.6786	1.62		01:50:00	3.6675	0.661
	01:51:00	3.6786	1.64		01:50:00	3.6678	0.664
	01:52:00	3.679	1.6		01:51:00	3.6687	0.66
	01:52:00	3.6793	1.61		01:51:00	3.669	0.66
	01:53:00	3.6793	1.64		01:52:00	3.6693	0.663
	01:53:00	3.6796	1.6		01:52:00	3.67	0.655
	01:54:00	3.6796	1.6		01:53:00	3.6703	0.662
	01:54:00	3.6799	1.62		01:53:00	3.6709	0.661
	01:55:00	3.6802	1.64		01:54:00	3.6712	0.66
	01:55:00	3.6802	1.63		01:54:00	3.6715	0.663
	01:56:00	3.6805	1.63		01:55:00	3.6721	0.658
	01:56:00	3.6808	1.62		01:55:00	3.6724	0.659
	01:57:00	3.6811	1.61		01:56:00	3.6728	0.662
	01:57:00	3.6811	1.61		01:56:00	3.6734	0.665
	01:58:00	3.6814	1.63		01:57:00	3.6737	0.667
	01:58:00	3.6817	1.63		01:57:00	3.6743	0.663
	01:59:00	3.6817	1.65		01:58:00	3.6746	0.668
	01:59:00	3.6821	1.69		01:58:00	3.6749	0.658
	02:00:00	3.6824	1.61		01:59:00	3.6755	0.652
	02:00:00	3.6824	1.58		01:59:00	3.6759	0.647
	02:01:00	3.6827	1.61		02:00:00	3.6762	0.653
	02:01:00	3.683	1.65		02:00:00	3.6771	0.65
	02:02:00	3.683	1.59		02:01:00	3.6774	0.654
	02:02:00	3.6833	1.55		02:01:00	3.678	0.649
	02:03:00	3.6836	1.56		02:02:00	3.6783	0.649
	02:03:00	3.6839	1.57		02:02:00	3.6786	0.649
	02:04:00	3.6839	1.57		02:03:00	3.6793	0.642
	02:04:00	3.6845	1.51		02:03:00	3.6796	0.641
	02:05:00	3.6848	1.53		02:04:00	3.6799	0.647
	02:05:00	3.6848	1.5		02:04:00	3.6805	0.638
	02:06:00	3.6852	1.47		02:05:00	3.6808	0.646
	02:06:00	3.6852	1.46		02:05:00	3.6814	0.636
	02:07:00	3.6855	1.44		02:06:00	3.6817	0.639
	02:07:00	3.6858	1.48		02:06:00	3.6821	0.647
	02:08:00	3.6861	1.45		02:07:00	3.6827	0.641
	02:08:00	3.6861	1.42		02:07:00	3.683	0.642
	02:09:00	3.6864	1.4		02:08:00	3.6833	0.643
	02:09:00	3.6867	1.41		02:08:00	3.6839	0.645
	02:10:00	3.6867	1.35		02:09:00	3.6845	0.641
	02:10:00	3.687	1.37		02:09:00	3.6852	0.634
	02:11:00	3.6873	1.38		02:10:00	3.6855	0.641
	02:11:00	3.6876	1.35		02:10:00	3.6858	0.642
	02:12:00	3.6879	1.36		02:11:00	3.6864	0.643
	02:12:00	3.6879	1.37		02:11:00	3.6867	0.646
	02:13:00	3.6883	1.31		02:12:00	3.687	0.642
	02:13:00	3.6886	1.26		02:12:00	3.6876	0.637
	02:14:00	3.6886	1.26		02:13:00	3.6879	0.637
	02:14:00	3.6889	1.21		02:13:00	3.6886	0.638
	02:15:00	3.6892	1.15		02:14:00	3.6889	0.634
	02:15:00	3.6895	1.15		02:14:00	3.6892	0.633
	02:16:00	3.6895	1.11		02:15:00	3.6898	0.634
	02:16:00	3.6898	1.05		02:15:00	3.6901	0.635
	02:17:00	3.6901	1.02		02:16:00	3.6907	0.631
	02:17:00	3.6904	1		02:16:00	3.691	0.635
	02:18:00	3.6904	0.97		02:17:00	3.6917	0.633
	02:18:00	3.6907	0.94		02:17:00	3.692	0.629
	02:19:00	3.691	0.96		02:18:00	3.6926	0.627
	02:19:00	3.6914	0.98		02:18:00	3.6932	0.627
	02:20:00	3.6917	0.99		02:19:00	3.6935	0.631
	02:20:00	3.6917	0.98		02:19:00	3.6941	0.632
	02:21:00	3.692	1.01		02:20:00	3.6945	0.635
	02:21:00	3.6926	1		02:20:00	3.6948	0.636
	02:22:00	3.6929	1.04		02:21:00	3.6951	0.634
	02:22:00	3.6929	1.06		02:21:00	3.6957	0.637
	02:23:00	3.6932	1.04		02:22:00	3.6963	0.63
	02:23:00	3.6935	1.02		02:22:00	3.6966	0.633
	02:24:00	3.6938	0.98		02:23:00	3.6969	0.633
	02:24:00	3.6938	0.92		02:23:00	3.6976	0.623
	02:25:00	3.6941	0.94		02:24:00	3.6979	0.632
	02:25:00	3.6945	0.94		02:24:00	3.6982	0.631
	02:26:00	3.6948	0.93		02:25:00	3.6988	0.632
	02:26:00	3.6951	0.95		02:25:00	3.6991	0.634
	02:27:00	3.6951	0.94		02:26:00	3.6997	0.627
	02:27:00	3.6954	0.94		02:26:00	3.7	0.631
	02:28:00	3.6957	0.94		02:27:00	3.7007	0.624
	02:28:00	3.696	0.93		02:27:00	3.701	0.632
	02:29:00	3.6963	0.94		02:28:00	3.7013	0.628
	02:29:00	3.6963	0.88		02:28:00	3.7019	0.622
	02:30:00	3.6966	0.95		02:29:00	3.7022	0.629
	02:30:00	3.6969	0.92		02:29:00	3.7025	0.629
	02:31:00	3.6972	0.92		02:30:00	3.7031	0.63
	02:31:00	3.6976	0.89		02:30:00	3.7034	0.625
	02:32:00	3.6979	0.96		02:31:00	3.7038	0.629
	02:32:00	3.6982	0.96		02:31:00	3.7044	0.624
	02:33:00	3.6985	0.97		02:32:00	3.7047	0.628
	02:33:00	3.6985	1.03		02:32:00	3.7053	0.628
	02:34:00	3.6988	1.03		02:33:00	3.7056	0.633
	02:34:00	3.6991	1.04		02:33:00	3.7059	0.635
	02:35:00	3.6994	1.02		02:34:00	3.7065	0.628
	02:35:00	3.6997	0.99		02:34:00	3.7069	0.626
	02:36:00	3.7	1.04		02:35:00	3.7072	0.63
	02:36:00	3.7007	1.05		02:35:00	3.7078	0.63
	02:37:00	3.7007	1		02:36:00	3.7084	0.632
	02:37:00	3.701	0.99		02:36:00	3.709	0.625
	02:38:00	3.7013	0.99		02:37:00	3.7093	0.625
	02:38:00	3.7016	0.99		02:37:00	3.7096	0.627
	02:39:00	3.7019	0.98		02:38:00	3.7103	0.626
	02:39:00	3.7022	1.03		02:38:00	3.7106	0.634
	02:40:00	3.7025	1.04		02:39:00	3.7109	0.629
	02:40:00	3.7028	1.05		02:39:00	3.7112	0.622
	02:41:00	3.7028	1.05		02:40:00	3.7118	0.626
	02:41:00	3.7034	1.07		02:40:00	3.7121	0.62
	02:42:00	3.7034	1.03		02:41:00	3.7127	0.625
	02:42:00	3.7038	1.03		02:41:00	3.7131	0.617
	02:43:00	3.7041	1		02:42:00	3.7137	0.631
	02:43:00	3.7044	1.02		02:42:00	3.714	0.629
	02:44:00	3.7047	1.01		02:43:00	3.7143	0.626
	02:44:00	3.705	0.98		02:43:00	3.7146	0.618
	02:45:00	3.7053	1		02:44:00	3.7152	0.627
	02:45:00	3.7053	1.06		02:44:00	3.7155	0.622
	02:46:00	3.7059	1.08		02:45:00	3.7165	0.63
	02:46:00	3.7062	1.07		02:45:00	3.7168	0.623
	02:47:00	3.7062	1.02		02:46:00	3.7171	0.631
	02:47:00	3.7065	0.97		02:46:00	3.7174	0.624
	02:48:00	3.7069	0.95		02:47:00	3.718	0.625
	02:48:00	3.7072	0.95		02:47:00	3.7183	0.626
	02:49:00	3.7075	0.93		02:48:00	3.7189	0.621
	02:49:00	3.7078	0.93		02:48:00	3.7193	0.623
	02:50:00	3.7084	0.91		02:49:00	3.7196	0.623
	02:50:00	3.7087	0.96		02:49:00	3.7199	0.626
	02:51:00	3.709	0.96		02:50:00	3.7205	0.621
	02:51:00	3.7093	0.94		02:50:00	3.7208	0.623
	02:52:00	3.7096	0.95		02:51:00	3.7211	0.627
	02:52:00	3.71	0.99		02:51:00	3.7217	0.624
	02:53:00	3.7103	0.97		02:52:00	3.722	0.624
	02:53:00	3.7106	1		02:52:00	3.7224	0.627
	02:54:00	3.7109	1.03		02:53:00	3.723	0.629
	02:54:00	3.7112	1.05		02:53:00	3.7233	0.626
	02:55:00	3.7115	1.05		02:54:00	3.7236	0.628
	02:55:00	3.7118	1.02		02:54:00	3.7245	0.623
	02:56:00	3.7121	1.1		02:55:00	3.7245	0.625
	02:56:00	3.7124	1.04		02:55:00	3.7251	0.625
	02:57:00	3.7127	1.04		02:56:00	3.7255	0.629
	02:57:00	3.7131	1.01		02:56:00	3.7261	0.628
	02:58:00	3.7134	1.05		02:57:00	3.7264	0.629
	02:58:00	3.7137	1.03		02:57:00	3.7267	0.622
	02:59:00	3.714	0.99		02:58:00	3.727	0.625
	02:59:00	3.7143	0.93		02:58:00	3.7273	0.622
	03:00:00	3.7146	0.93		02:59:00	3.7279	0.626
	03:00:00	3.7149	0.91		02:59:00	3.7282	0.625
	03:01:00	3.7152	0.89		03:00:00	3.7286	0.618
	03:01:00	3.7155	0.86		03:00:00	3.7292	0.618
	03:02:00	3.7158	0.88		03:01:00	3.7295	0.616
	03:02:00	3.7165	0.88		03:01:00	3.7298	0.616
	03:03:00	3.7168	0.89		03:02:00	3.7304	0.619
	03:03:00	3.7171	0.96		03:02:00	3.7307	0.632
	03:04:00	3.7174	1		03:03:00	3.731	0.625
	03:04:00	3.7177	1.02		03:03:00	3.7313	0.623
	03:05:00	3.718	1.03		03:04:00	3.7317	0.624
	03:05:00	3.7183	1.08		03:04:00	3.7326	0.623
	03:06:00	3.7186	1.05		03:05:00	3.7329	0.623
	03:06:00	3.7193	1.05		03:05:00	3.7332	0.624
	03:07:00	3.7196	1.06		03:06:00	3.7335	0.622
	03:07:00	3.7199	1.06		03:06:00	3.7338	0.626
	03:08:00	3.7199	1.05		03:07:00	3.7344	0.626
	03:08:00	3.7205	1.08		03:07:00	3.7348	0.63
	03:09:00	3.7208	1.05		03:08:00	3.7351	0.63
	03:09:00	3.7211	1.05		03:08:00	3.7354	0.627
	03:10:00	3.7214	1.08		03:09:00	3.736	0.631
	03:10:00	3.7217	1.07		03:09:00	3.736	0.624
	03:11:00	3.722	1.1		03:10:00	3.7366	0.627
	03:11:00	3.7224	1.1		03:10:00	3.7369	0.626
	03:12:00	3.7227	1.12		03:11:00	3.7372	0.629
	03:12:00	3.723	1.1		03:11:00	3.7379	0.622
	03:13:00	3.7233	1.13		03:12:00	3.7379	0.631
	03:13:00	3.7236	1.07		03:12:00	3.7385	0.633
	03:14:00	3.7239	1.04		03:13:00	3.7388	0.629
	03:14:00	3.7245	1.08		03:13:00	3.7391	0.632
	03:15:00	3.7251	1.04		03:14:00	3.7397	0.63
	03:15:00	3.7255	1.03		03:14:00	3.7403	0.632
	03:16:00	3.7258	1.03		03:15:00	3.7406	0.625
	03:16:00	3.7261	1.04		03:15:00	3.741	0.626
	03:17:00	3.7264	1.07		03:16:00	3.7413	0.633
	03:17:00	3.7267	1.08		03:16:00	3.7416	0.63
	03:18:00	3.727	1.08		03:17:00	3.7419	0.624
	03:18:00	3.7273	1.09		03:17:00	3.7425	0.623
	03:19:00	3.7276	1.08		03:18:00	3.7428	0.626
	03:19:00	3.7279	1.07		03:18:00	3.7431	0.622
	03:20:00	3.7282	1.08		03:19:00	3.7434	0.629
	03:20:00	3.7286	1.08		03:19:00	3.7441	0.627
	03:21:00	3.7289	1.11		03:20:00	3.7444	0.627
	03:21:00	3.7295	1.16		03:20:00	3.7447	0.623
	03:22:00	3.7298	1.18		03:21:00	3.745	0.632
	03:22:00	3.7301	1.21		03:21:00	3.7453	0.63
	03:23:00	3.7304	1.25		03:22:00	3.7456	0.635
	03:23:00	3.7307	1.21		03:22:00	3.7459	0.624
	03:24:00	3.731	1.26		03:23:00	3.7465	0.631
	03:24:00	3.7313	1.29		03:23:00	3.7468	0.628
	03:25:00	3.7317	1.28		03:24:00	3.7472	0.634
	03:25:00	3.7323	1.32		03:24:00	3.7475	0.635
	03:26:00	3.7326	1.31		03:25:00	3.7478	0.632
	03:26:00	3.7329	1.32		03:25:00	3.7484	0.637
	03:27:00	3.7332	1.31		03:26:00	3.749	0.637
	03:27:00	3.7338	1.31		03:26:00	3.749	0.635
	03:28:00	3.7341	1.36		03:27:00	3.7493	0.636
	03:28:00	3.7344	1.35		03:27:00	3.75	0.638
	03:29:00	3.7348	1.35		03:28:00	3.7503	0.635
	03:29:00	3.7351	1.27		03:28:00	3.7506	0.638
	03:30:00	3.7354	1.24		03:29:00	3.7509	0.631
	03:30:00	3.7357	1.26		03:29:00	3.7515	0.635
	03:31:00	3.736	1.24		03:30:00	3.7518	0.629
	03:31:00	3.7363	1.23		03:30:00	3.7521	0.631
	03:32:00	3.7366	1.24		03:31:00	3.7524	0.631
	03:32:00	3.7369	1.28		03:31:00	3.7527	0.636
	03:33:00	3.7372	1.23		03:32:00	3.7531	0.631
	03:33:00	3.7379	1.21		03:32:00	3.7534	0.633
	03:34:00	3.7379	1.22		03:33:00	3.754	0.63
	03:34:00	3.7385	1.19		03:33:00	3.7543	0.629
	03:35:00	3.7388	1.1		03:34:00	3.7546	0.625
	03:35:00	3.7391	1.05		03:34:00	3.7549	0.625
	03:36:00	3.7394	1.01		03:35:00	3.7552	0.626
	03:36:00	3.7397	0.94		03:35:00	3.7555	0.626
	03:37:00	3.7403	0.93		03:36:00	3.7558	0.626
	03:37:00	3.7406	0.91		03:36:00	3.7565	0.623
	03:38:00	3.741	0.91		03:37:00	3.7568	0.62
	03:38:00	3.7416	0.89		03:37:00	3.7571	0.624
	03:39:00	3.7416	0.89		03:38:00	3.7574	0.621
	03:39:00	3.7422	0.89		03:38:00	3.758	0.615
	03:40:00	3.7425	0.9		03:39:00	3.7583	0.619
	03:40:00	3.7428	0.91		03:39:00	3.7586	0.621
	03:41:00	3.7431	0.99		03:40:00	3.7589	0.626
	03:41:00	3.7434	0.97		03:40:00	3.7593	0.619
	03:42:00	3.7437	0.97		03:41:00	3.7596	0.626
	03:42:00	3.7441	1		03:41:00	3.7599	0.624
	03:43:00	3.7444	1.04		03:42:00	3.7602	0.624
	03:43:00	3.7447	1.07		03:42:00	3.7605	0.627
	03:44:00	3.745	1.12		03:43:00	3.7608	0.628
	03:44:00	3.7453	1.16		03:43:00	3.7611	0.63
	03:45:00	3.7456	1.21		03:44:00	3.7617	0.634
	03:45:00	3.7459	1.24		03:44:00	3.762	0.631
	03:46:00	3.7462	1.26		03:45:00	3.7624	0.63
	03:46:00	3.7465	1.22		03:45:00	3.7627	0.634
	03:47:00	3.7468	1.28		03:46:00	3.763	0.632
	03:47:00	3.7472	1.25		03:46:00	3.7633	0.636
	03:48:00	3.7478	1.25		03:47:00	3.7636	0.629
	03:48:00	3.7484	1.26		03:47:00	3.7645	0.627
	03:49:00	3.7487	1.22		03:48:00	3.7648	0.632
	03:49:00	3.749	1.19		03:48:00	3.7651	0.637
	03:50:00	3.7493	1.21		03:49:00	3.7655	0.63
	03:50:00	3.7496	1.18		03:49:00	3.7658	0.631
	03:51:00	3.75	1.18		03:50:00	3.7661	0.629
	03:51:00	3.7503	1.12		03:50:00	3.7664	0.63
	03:52:00	3.7506	1.12		03:51:00	3.7667	0.634
	03:52:00	3.7509	1.11		03:51:00	3.767	0.625
	03:53:00	3.7512	1.06		03:52:00	3.7673	0.634
	03:53:00	3.7515	1.04		03:52:00	3.7679	0.627
	03:54:00	3.7518	1.06		03:53:00	3.7682	0.63
	03:54:00	3.7521	1.09		03:53:00	3.7686	0.628
	03:55:00	3.7527	1.09		03:54:00	3.7689	0.629
	03:55:00	3.7531	1.07		03:54:00	3.7692	0.624
	03:56:00	3.7534	1.06		03:55:00	3.7695	0.628
	03:56:00	3.7534	1.02		03:55:00	3.7698	0.623
	03:57:00	3.754	0.97		03:56:00	3.7704	0.622
	03:57:00	3.7543	0.99		03:56:00	3.7704	0.62
	03:58:00	3.7546	1.03		03:57:00	3.771	0.633
	03:58:00	3.7549	1.05		03:57:00	3.7713	0.627
	03:59:00	3.7552	1.09		03:58:00	3.7717	0.63
	03:59:00	3.7555	1.14		03:58:00	3.7723	0.629
	04:00:00	3.7558	1.18		03:59:00	3.7726	0.629
	04:00:00	3.7565	1.18		03:59:00	3.7729	0.629
	04:01:00	3.7568	1.21		04:00:00	3.7732	0.633
	04:01:00	3.7571	1.18		04:00:00	3.7735	0.627
	04:02:00	3.7574	1.14		04:01:00	3.7741	0.632
	04:02:00	3.7577	1.08		04:01:00	3.7744	0.626
	04:03:00	3.758	1.07		04:02:00	3.7748	0.624
	04:03:00	3.7583	1.02		04:02:00	3.7751	0.629
	04:04:00	3.7586	0.97		04:03:00	3.7754	0.628
	04:04:00	3.7589	0.95		04:03:00	3.7757	0.624
	04:05:00	3.7593	0.93		04:04:00	3.776	0.625
	04:05:00	3.7596	0.96		04:04:00	3.7766	0.628
	04:06:00	3.7599	0.94		04:05:00	3.7766	0.625
	04:06:00	3.7602	0.93		04:05:00	3.7772	0.625
	04:07:00	3.7608	0.93		04:06:00	3.7775	0.617
	04:07:00	3.7611	0.95		04:06:00	3.7779	0.626
	04:08:00	3.7611	0.93		04:07:00	3.7782	0.625
	04:08:00	3.7614	0.94		04:07:00	3.7785	0.626
	04:09:00	3.762	0.94		04:08:00	3.7788	0.623
	04:09:00	3.7624	0.99		04:08:00	3.7794	0.631
	04:10:00	3.7624	1.01		04:09:00	3.78	0.62
	04:10:00	3.763	1		04:09:00	3.7803	0.628
	04:11:00	3.7633	0.97		04:10:00	3.7806	0.628
	04:11:00	3.7636	0.97		04:10:00	3.781	0.628
	04:12:00	3.7642	0.98		04:11:00	3.7813	0.629
	04:12:00	3.7645	0.95		04:11:00	3.7816	0.626
	04:13:00	3.7648	0.99		04:12:00	3.7822	0.628
	04:13:00	3.7651	0.97		04:12:00	3.7825	0.627
	04:14:00	3.7655	0.96		04:13:00	3.7828	0.63
	04:14:00	3.7658	0.97		04:13:00	3.7831	0.627
	04:15:00	3.7661	0.97		04:14:00	3.7834	0.625
	04:15:00	3.7664	0.99		04:14:00	3.7837	0.625
	04:16:00	3.7667	0.98		04:15:00	3.7844	0.627
	04:16:00	3.767	0.98		04:15:00	3.7847	0.626
	04:17:00	3.7673	0.99		04:16:00	3.785	0.622
	04:17:00	3.7676	1		04:16:00	3.7853	0.623
	04:18:00	3.7679	1.06		04:17:00	3.7856	0.629
	04:18:00	3.7682	1.07		04:17:00	3.7859	0.633
	04:19:00	3.7686	1.1		04:18:00	3.7865	0.636
	04:19:00	3.7689	1.08		04:18:00	3.7868	0.632
	04:20:00	3.7692	1.06		04:19:00	3.7872	0.634
	04:20:00	3.7695	1.03		04:19:00	3.7875	0.631
	04:21:00	3.7701	1.01		04:20:00	3.7881	0.625
	04:21:00	3.7701	1		04:20:00	3.7887	0.625
	04:22:00	3.7707	1.02		04:21:00	3.789	0.626
	04:22:00	3.7707	1.05		04:21:00	3.7893	0.632
	04:23:00	3.7713	1.05		04:22:00	3.7896	0.623
	04:23:00	3.7717	1.13		04:22:00	3.7903	0.628
	04:24:00	3.7723	1.13		04:23:00	3.7906	0.632
	04:24:00	3.7726	1.15		04:23:00	3.7909	0.635
	04:25:00	3.7729	1.12		04:24:00	3.7912	0.627
	04:25:00	3.7732	1.13		04:24:00	3.7915	0.63
	04:26:00	3.7735	1.16		04:25:00	3.7921	0.628
	04:26:00	3.7738	1.13		04:25:00	3.7924	0.624
	04:27:00	3.7741	1.15		04:26:00	3.7927	0.634
	04:27:00	3.7744	1.16		04:26:00	3.793	0.633
	04:28:00	3.7748	1.15		04:27:00	3.7934	0.631
	04:28:00	3.7751	1.21		04:27:00	3.794	0.628
	04:29:00	3.7754	1.23		04:28:00	3.7943	0.636
	04:29:00	3.7757	1.21		04:28:00	3.7946	0.634
	04:30:00	3.776	1.25		04:29:00	3.7952	0.637
	04:30:00	3.7763	1.21		04:29:00	3.7955	0.635
	04:31:00	3.7769	1.21		04:30:00	3.7961	0.635
	04:31:00	3.7769	1.16		04:30:00	3.7965	0.632
	04:32:00	3.7772	1.16		04:31:00	3.7971	0.629
	04:32:00	3.7779	1.14		04:31:00	3.7974	0.634
	04:33:00	3.7782	1.12		04:32:00	3.7977	0.632
	04:33:00	3.7785	1.08		04:32:00	3.798	0.627
	04:34:00	3.7788	1.09		04:33:00	3.7986	0.63
	04:34:00	3.7791	1.1		04:33:00	3.7989	0.637
	04:35:00	3.7794	1.13		04:34:00	3.7996	0.627
	04:35:00	3.78	1.08		04:34:00	3.7999	0.624
	04:36:00	3.7803	1.13		04:35:00	3.8002	0.63
	04:36:00	3.7806	1.09		04:35:00	3.8005	0.622
	04:37:00	3.781	1.05		04:36:00	3.8011	0.626
	04:37:00	3.7816	1.01		04:36:00	3.8014	0.625
	04:38:00	3.7819	0.98		04:37:00	3.8017	0.62
	04:38:00	3.7822	0.92		04:37:00	3.8023	0.624
	04:39:00	3.7825	0.93		04:38:00	3.8027	0.619
	04:39:00	3.7828	0.89		04:38:00	3.803	0.618
	04:40:00	3.7831	0.89		04:39:00	3.8036	0.621
	04:40:00	3.7834	0.82		04:39:00	3.8042	0.625
	04:41:00	3.7837	0.85		04:40:00	3.8045	0.616
	04:41:00	3.7841	0.82		04:40:00	3.8051	0.619
	04:42:00	3.7844	0.85		04:41:00	3.8054	0.622
	04:42:00	3.7847	0.88		04:41:00	3.8058	0.614
	04:43:00	3.785	0.91		04:42:00	3.8064	0.62
	04:43:00	3.7856	0.94		04:42:00	3.8067	0.621
	04:44:00	3.7859	0.98		04:43:00	3.8073	0.625
	04:44:00	3.7862	1.03		04:43:00	3.8076	0.627
	04:45:00	3.7865	1.03		04:44:00	3.8082	0.624
	04:45:00	3.7868	1.05		04:44:00	3.8085	0.627
	04:46:00	3.7872	1.06		04:45:00	3.8089	0.628
	04:46:00	3.7875	1.06		04:45:00	3.8095	0.628
	04:47:00	3.7884	1.01		04:46:00	3.8098	0.631
	04:47:00	3.7887	0.96		04:46:00	3.8104	0.626
	04:48:00	3.789	0.96		04:47:00	3.8107	0.629
	04:48:00	3.7893	0.95		04:47:00	3.8113	0.62
	04:49:00	3.7896	0.94		04:48:00	3.812	0.627
	04:49:00	3.7899	0.93		04:48:00	3.8126	0.63
	04:50:00	3.7906	0.91		04:49:00	3.8129	0.626
	04:50:00	3.7909	0.88		04:49:00	3.8132	0.622
	04:51:00	3.7912	0.92		04:50:00	3.8138	0.623
	04:51:00	3.7915	0.95		04:50:00	3.8144	0.625
	04:52:00	3.7918	0.96		04:51:00	3.8147	0.627
	04:52:00	3.7924	0.97		04:51:00	3.8151	0.623
	04:53:00	3.7927	0.98		04:52:00	3.8157	0.625
	04:53:00	3.793	1.02		04:52:00	3.8163	0.629
	04:54:00	3.7934	1.01		04:53:00	3.8166	0.627
	04:54:00	3.7937	0.97		04:53:00	3.8172	0.625
	04:55:00	3.794	0.98		04:54:00	3.8175	0.622
	04:55:00	3.7946	1.02		04:54:00	3.8178	0.637
	04:56:00	3.7946	1.01		04:55:00	3.8185	0.623
	04:56:00	3.7952	0.99		04:55:00	3.8191	0.624
	04:57:00	3.7955	0.97		04:56:00	3.8194	0.628
	04:57:00	3.7961	0.97		04:56:00	3.8203	0.625
	04:58:00	3.7968	0.96		04:57:00	3.8206	0.622
	04:58:00	3.7971	0.93		04:57:00	3.8213	0.623
	04:59:00	3.7974	0.9		04:58:00	3.8219	0.622
	04:59:00	3.7977	0.87		04:58:00	3.8225	0.621
	05:00:00	3.7983	0.88		04:59:00	3.8228	0.628
	05:00:00	3.7986	0.87		04:59:00	3.8234	0.629
	05:01:00	3.7989	0.88		05:00:00	3.8237	0.623
	05:01:00	3.7992	0.91		05:00:00	3.8244	0.629
	05:02:00	3.7996	0.92		05:01:00	3.825	0.625
	05:02:00	3.8002	0.91		05:01:00	3.8253	0.626
	05:03:00	3.8005	0.91		05:02:00	3.8259	0.628
	05:03:00	3.8011	0.87		05:02:00	3.8265	0.625
	05:04:00	3.8014	0.88		05:03:00	3.8268	0.617
	05:04:00	3.8017	0.84		05:03:00	3.8275	0.624
	05:05:00	3.802	0.84		05:04:00	3.8284	0.62
	05:05:00	3.8027	0.86		05:04:00	3.8287	0.623
	05:06:00	3.803	0.85		05:05:00	3.8293	0.622
	05:06:00	3.8033	0.84		05:05:00	3.8299	0.619
	05:07:00	3.8042	0.82		05:06:00	3.8302	0.611
	05:07:00	3.8045	0.78		05:06:00	3.8309	0.618
	05:08:00	3.8051	0.79		05:07:00	3.8315	0.615
	05:08:00	3.8054	0.81		05:07:00	3.8321	0.623
	05:09:00	3.8058	0.79		05:08:00	3.8327	0.619
	05:09:00	3.8064	0.78		05:08:00	3.833	0.619
	05:10:00	3.8067	0.76		05:09:00	3.8337	0.615
	05:10:00	3.807	0.79		05:09:00	3.8343	0.618
	05:11:00	3.8076	0.84		05:10:00	3.8349	0.621
	05:11:00	3.8079	0.88		05:10:00	3.8358	0.625
	05:12:00	3.8085	0.89		05:11:00	3.8364	0.629
	05:12:00	3.8089	0.98		05:11:00	3.8368	0.629
	05:13:00	3.8092	1.02		05:12:00	3.8374	0.625
	05:13:00	3.8095	1.06		05:12:00	3.838	0.627
	05:14:00	3.8101	1.07		05:13:00	3.8386	0.622
	05:14:00	3.8104	1.09		05:13:00	3.8392	0.628
	05:15:00	3.811	1.07		05:14:00	3.8399	0.626
	05:15:00	3.812	1.05		05:14:00	3.8405	0.629
	05:16:00	3.8123	1.01		05:15:00	3.8408	0.623
	05:16:00	3.8126	1		05:15:00	3.8417	0.627
	05:17:00	3.8132	0.95		05:16:00	3.8423	0.622
	05:17:00	3.8135	0.92		05:16:00	3.8426	0.625
	05:18:00	3.8141	0.87		05:17:00	3.8433	0.627
	05:18:00	3.8144	0.9		05:17:00	3.8442	0.622
	05:19:00	3.8151	0.9		05:18:00	3.8448	0.625
	05:19:00	3.8154	0.87		05:18:00	3.8454	0.625
	05:20:00	3.816	0.85		05:19:00	3.8461	0.623
	05:20:00	3.8163	0.84		05:19:00	3.8467	0.624
	05:21:00	3.8169	0.88		05:20:00	3.8473	0.622
	05:21:00	3.8172	0.9		05:20:00	3.8479	0.627
	05:22:00	3.8178	0.9		05:21:00	3.8485	0.63
	05:22:00	3.8182	0.91		05:21:00	3.8492	0.622
	05:23:00	3.8188	0.9		05:22:00	3.8498	0.626
	05:23:00	3.8194	0.88		05:22:00	3.8504	0.624
	05:24:00	3.82	0.84		05:23:00	3.851	0.621
	05:24:00	3.8206	0.85		05:23:00	3.8519	0.625
	05:25:00	3.8213	0.82		05:24:00	3.8529	0.62
	05:25:00	3.8216	0.81		05:24:00	3.8535	0.619
	05:26:00	3.8222	0.82		05:25:00	3.8541	0.619
	05:26:00	3.8228	0.83		05:25:00	3.8547	0.619
	05:27:00	3.8231	0.84		05:26:00	3.8554	0.625
	05:27:00	3.8237	0.83		05:26:00	3.856	0.618
	05:28:00	3.824	0.8		05:27:00	3.8566	0.621
	05:28:00	3.8247	0.8		05:27:00	3.8572	0.622
	05:29:00	3.8253	0.81		05:28:00	3.8581	0.622
	05:29:00	3.8259	0.77		05:28:00	3.8588	0.623
	05:30:00	3.8262	0.75		05:29:00	3.8591	0.618
	05:30:00	3.8268	0.77		05:29:00	3.8603	0.619
	05:31:00	3.8275	0.72		05:30:00	3.8609	0.614
	05:31:00	3.8281	0.72		05:30:00	3.8616	0.624
	05:32:00	3.8287	0.7		05:31:00	3.8622	0.62
	05:32:00	3.8293	0.7		05:31:00	3.8631	0.623
	05:33:00	3.8299	0.73		05:32:00	3.8637	0.62
	05:33:00	3.8302	0.72		05:32:00	3.8643	0.621
	05:34:00	3.8309	0.75		05:33:00	3.865	0.619
	05:34:00	3.8315	0.8		05:33:00	3.8656	0.626
	05:35:00	3.8321	0.77		05:34:00	3.8665	0.62
	05:35:00	3.8324	0.77		05:34:00	3.8671	0.62
	05:36:00	3.833	0.78		05:35:00	3.8681	0.623
	05:36:00	3.8337	0.78		05:35:00	3.8687	0.613
	05:37:00	3.8343	0.75		05:36:00	3.8696	0.62
	05:37:00	3.8349	0.75		05:36:00	3.8702	0.621
	05:38:00	3.8358	0.76		05:37:00	3.8709	0.625
	05:38:00	3.8364	0.75		05:37:00	3.8718	0.621
	05:39:00	3.8371	0.78		05:38:00	3.8724	0.617
	05:39:00	3.8377	0.8		05:38:00	3.873	0.615
	05:40:00	3.838	0.77		05:39:00	3.8736	0.621
	05:40:00	3.8386	0.78		05:39:00	3.8746	0.623
	05:41:00	3.8392	0.79		05:40:00	3.8752	0.616
	05:41:00	3.8399	0.81		05:40:00	3.8761	0.618
	05:42:00	3.8405	0.83		05:41:00	3.8771	0.619
	05:42:00	3.8411	0.84		05:41:00	3.8777	0.624
	05:43:00	3.8417	0.85		05:42:00	3.8786	0.622
	05:43:00	3.8423	0.88		05:42:00	3.8792	0.628
	05:44:00	3.843	0.86		05:43:00	3.8798	0.627
	05:44:00	3.8439	0.92		05:43:00	3.8808	0.625
	05:45:00	3.8445	0.93		05:44:00	3.8814	0.626
	05:45:00	3.8451	0.94		05:44:00	3.882	0.627
	05:46:00	3.8457	0.96		05:45:00	3.8829	0.629
	05:46:00	3.8464	0.97		05:45:00	3.8839	0.624
	05:47:00	3.847	0.97		05:46:00	3.8845	0.627
	05:47:00	3.8476	0.92		05:46:00	3.8854	0.634
	05:48:00	3.8482	0.9		05:47:00	3.886	0.626
	05:48:00	3.8488	0.9		05:47:00	3.887	0.622
	05:49:00	3.8495	0.89		05:48:00	3.8876	0.62
	05:49:00	3.8504	0.85		05:48:00	3.8882	0.618
	05:50:00	3.851	0.85		05:49:00	3.8891	0.619
	05:50:00	3.8513	0.85		05:49:00	3.8898	0.623
	05:51:00	3.8526	0.8		05:50:00	3.8907	0.618
	05:51:00	3.8532	0.78		05:50:00	3.8916	0.622
	05:52:00	3.8538	0.76		05:51:00	3.8926	0.616
	05:52:00	3.8544	0.74		05:51:00	3.8932	0.62
	05:53:00	3.855	0.73		05:52:00	3.8941	0.616
	05:53:00	3.8557	0.7		05:52:00	3.8947	0.618
	05:54:00	3.8566	0.72		05:53:00	3.8953	0.614
	05:54:00	3.8572	0.7		05:53:00	3.8963	0.62
	05:55:00	3.8578	0.7		05:54:00	3.8969	0.619
	05:55:00	3.8585	0.68		05:54:00	3.8978	0.621
	05:56:00	3.8591	0.67		05:55:00	3.8984	0.613
	05:56:00	3.8603	0.65		05:55:00	3.8997	0.612
	05:57:00	3.8609	0.66		05:56:00	3.9003	0.611
	05:57:00	3.8616	0.69		05:56:00	3.9012	0.617
	05:58:00	3.8622	0.68		05:57:00	3.9019	0.614
	05:58:00	3.8628	0.72		05:57:00	3.9025	0.621
	05:59:00	3.8637	0.74		05:58:00	3.9034	0.614
	05:59:00	3.8643	0.75		05:58:00	3.904	0.622
	06:00:00	3.8653	0.75		05:59:00	3.905	0.62
	06:00:00	3.8659	0.75		05:59:00	3.9056	0.619
	06:01:00	3.8665	0.79		06:00:00	3.9065	0.623
	06:01:00	3.8678	0.8		06:00:00	3.9071	0.619
	06:02:00	3.8684	0.81		06:01:00	3.9084	0.621
	06:02:00	3.869	0.79		06:01:00	3.909	0.623
	06:03:00	3.8696	0.8		06:02:00	3.9099	0.627
	06:03:00	3.8705	0.77		06:02:00	3.9105	0.621
	06:04:00	3.8712	0.75		06:03:00	3.9112	0.614
	06:04:00	3.8718	0.75		06:03:00	3.9121	0.625
	06:05:00	3.8727	0.74		06:04:00	3.9127	0.62
	06:05:00	3.8733	0.71		06:04:00	3.9136	0.616
	06:06:00	3.8743	0.7		06:05:00	3.9143	0.619
	06:06:00	3.8749	0.69		06:05:00	3.9155	0.617
	06:07:00	3.8758	0.74		06:06:00	3.9161	0.62
	06:07:00	3.8767	0.74		06:06:00	3.9171	0.62
	06:08:00	3.8774	0.8		06:07:00	3.9177	0.622
	06:08:00	3.8783	0.81		06:07:00	3.9183	0.625
	06:09:00	3.8789	0.82		06:08:00	3.9192	0.619
	06:09:00	3.8795	0.83		06:08:00	3.9198	0.625
	06:10:00	3.8805	0.82		06:09:00	3.9208	0.627
	06:10:00	3.8811	0.83		06:09:00	3.9214	0.632
	06:11:00	3.882	0.88		06:10:00	3.9223	0.623
	06:11:00	3.8826	0.9		06:10:00	3.9229	0.63
	06:12:00	3.8839	0.93		06:11:00	3.9242	0.632
	06:12:00	3.8845	0.96		06:11:00	3.9248	0.631
	06:13:00	3.8851	0.96		06:12:00	3.9257	0.635
	06:13:00	3.886	0.95		06:12:00	3.9264	0.633
	06:14:00	3.8867	0.97		06:13:00	3.927	0.633
	06:14:00	3.8876	0.98		06:13:00	3.9279	0.635
	06:15:00	3.8882	0.93		06:14:00	3.9285	0.631
	06:15:00	3.8891	0.96		06:14:00	3.9295	0.629
	06:16:00	3.8898	0.98		06:15:00	3.9301	0.631
	06:16:00	3.8904	0.98		06:15:00	3.9307	0.631
	06:17:00	3.8916	0.97		06:16:00	3.9319	0.625
	06:17:00	3.8922	0.94		06:16:00	3.9326	0.631
	06:18:00	3.8932	0.95		06:17:00	3.9335	0.629
	06:18:00	3.8938	0.94		06:17:00	3.9341	0.63
	06:19:00	3.8947	0.96		06:18:00	3.935	0.627
	06:19:00	3.8953	0.94		06:18:00	3.9357	0.635
	06:20:00	3.8963	0.98		06:19:00	3.9363	0.635
	06:20:00	3.8972	1		06:19:00	3.9372	0.631
	06:21:00	3.8978	0.98		06:20:00	3.9378	0.631
	06:21:00	3.8984	0.99		06:20:00	3.9384	0.632
	06:22:00	3.8997	0.92		06:21:00	3.9397	0.631
	06:22:00	3.9003	0.94		06:21:00	3.9403	0.63
	06:23:00	3.9012	0.93		06:22:00	3.9412	0.626
	06:23:00	3.9019	0.87		06:22:00	3.9419	0.624
	06:24:00	3.9028	0.84		06:23:00	3.9428	0.625
	06:24:00	3.9034	0.84		06:23:00	3.9434	0.623
	06:25:00	3.9043	0.79		06:24:00	3.944	0.626
	06:25:00	3.905	0.75		06:24:00	3.945	0.627
	06:26:00	3.9059	0.72		06:25:00	3.9456	0.622
	06:26:00	3.9068	0.68		06:25:00	3.9462	0.621
	06:27:00	3.9078	0.69		06:26:00	3.9468	0.621
	06:27:00	3.9087	0.64		06:26:00	3.9481	0.618
	06:28:00	3.9093	0.59		06:27:00	3.9487	0.62
	06:28:00	3.9102	0.6		06:27:00	3.9496	0.617
	06:29:00	3.9109	0.62		06:28:00	3.9502	0.622
	06:29:00	3.9118	0.61		06:28:00	3.9508	0.618
	06:30:00	3.9124	0.63		06:29:00	3.9518	0.617
	06:30:00	3.9133	0.63		06:29:00	3.9524	0.62
	06:31:00	3.914	0.61		06:30:00	3.953	0.618
	06:31:00	3.9149	0.66		06:30:00	3.9536	0.621
	06:32:00	3.9158	0.68		06:31:00	3.9546	0.623
	06:32:00	3.9167	0.69		06:31:00	3.9555	0.624
	06:33:00	3.9174	0.73		06:32:00	3.9561	0.619
	06:33:00	3.9183	0.73		06:32:00	3.957	0.62
	06:34:00	3.9189	0.76		06:33:00	3.9577	0.616
	06:34:00	3.9198	0.73		06:33:00	3.9583	0.619
	06:35:00	3.9208	0.71		06:34:00	3.9589	0.613
	06:35:00	3.9214	0.74		06:34:00	3.9598	0.621
	06:36:00	3.9223	0.75		06:35:00	3.9605	0.621
	06:36:00	3.9229	0.78		06:35:00	3.9611	0.624
	06:37:00	3.9242	0.77		06:36:00	3.962	0.621
	06:37:00	3.9248	0.77		06:36:00	3.9626	0.622
	06:38:00	3.9257	0.77		06:37:00	3.9636	0.625
	06:38:00	3.9264	0.77		06:37:00	3.9642	0.622
	06:39:00	3.9273	0.74		06:38:00	3.9651	0.62
	06:39:00	3.9279	0.67		06:38:00	3.9657	0.618
	06:40:00	3.9288	0.69		06:39:00	3.9663	0.624
	06:40:00	3.9295	0.68		06:39:00	3.967	0.626
	06:41:00	3.9304	0.69		06:40:00	3.9676	0.619
	06:41:00	3.931	0.71		06:40:00	3.9685	0.62
	06:42:00	3.9322	0.7		06:41:00	3.9691	0.62
	06:42:00	3.9332	0.71		06:41:00	3.9698	0.618
	06:43:00	3.9338	0.67		06:42:00	3.9704	0.621
	06:43:00	3.9344	0.71		06:42:00	3.9716	0.619
	06:44:00	3.9353	0.69		06:43:00	3.9722	0.621
	06:44:00	3.9363	0.71		06:43:00	3.9729	0.624
	06:45:00	3.9369	0.71		06:44:00	3.9735	0.619
	06:45:00	3.9375	0.7		06:44:00	3.9741	0.622
	06:46:00	3.9384	0.71		06:45:00	3.9747	0.625
	06:46:00	3.9397	0.71		06:45:00	3.9756	0.613
	06:47:00	3.9403	0.74		06:46:00	3.9763	0.626
	06:47:00	3.9412	0.77		06:46:00	3.9769	0.626
	06:48:00	3.9419	0.78		06:47:00	3.9775	0.628
	06:48:00	3.9428	0.76		06:47:00	3.9781	0.628
	06:49:00	3.9434	0.77		06:48:00	3.9791	0.618
	06:49:00	3.944	0.74		06:48:00	3.98	0.616
	06:50:00	3.945	0.74		06:49:00	3.9806	0.622
	06:50:00	3.9456	0.7		06:49:00	3.9812	0.619
	06:51:00	3.9465	0.66		06:50:00	3.9818	0.618
	06:51:00	3.9474	0.63		06:50:00	3.9825	0.608
	06:52:00	3.9484	0.62		06:51:00	3.9831	0.618
	06:52:00	3.949	0.63		06:51:00	3.984	0.613
	06:53:00	3.9499	0.6		06:52:00	3.9846	0.616
	06:53:00	3.9505	0.65		06:52:00	3.9849	0.618
	06:54:00	3.9512	0.7		06:53:00	3.9859	0.628
	06:54:00	3.9521	0.7		06:53:00	3.9865	0.623
	06:55:00	3.9527	0.72		06:54:00	3.9874	0.624
	06:55:00	3.9536	0.74		06:54:00	3.988	0.626
	06:56:00	3.9543	0.75		06:55:00	3.9887	0.628
	06:56:00	3.9555	0.76		06:55:00	3.9893	0.627
	06:57:00	3.9561	0.79		06:56:00	3.9902	0.626
	06:57:00	3.957	0.81		06:56:00	3.9908	0.628
	06:58:00	3.9577	0.81		06:57:00	3.9915	0.622
	06:58:00	3.9586	0.8		06:57:00	3.9921	0.626
	06:59:00	3.9592	0.8		06:58:00	3.9927	0.625
	06:59:00	3.9598	0.75		06:58:00	3.9933	0.625
	07:00:00	3.9608	0.77		06:59:00	3.9939	0.619
	07:00:00	3.9614	0.78		06:59:00	3.9946	0.624
	07:01:00	3.9623	0.79		07:00:00	3.9955	0.628
	07:01:00	3.9632	0.82		07:00:00	3.9961	0.625
	07:02:00	3.9639	0.81		07:01:00	3.9967	0.626
	07:02:00	3.9648	0.83		07:01:00	3.9973	0.632
	07:03:00	3.9654	0.85		07:02:00	3.998	0.634
	07:03:00	3.966	0.85		07:02:00	3.9989	0.623
	07:04:00	3.967	0.83		07:03:00	3.9995	0.632
	07:04:00	3.9676	0.86		07:03:00	4.0001	0.626
	07:05:00	3.9685	0.82		07:04:00	4.0008	0.622
	07:05:00	3.9691	0.83		07:04:00	4.0014	0.627
	07:06:00	3.9701	0.81		07:05:00	4.002	0.625
	07:06:00	3.9707	0.83		07:05:00	4.0026	0.625
	07:07:00	3.9716	0.81		07:06:00	4.0035	0.629
	07:07:00	3.9722	0.8		07:06:00	4.0042	0.625
	07:08:00	3.9732	0.85		07:07:00	4.0048	0.632
	07:08:00	3.9738	0.83		07:07:00	4.0054	0.627
	07:09:00	3.9747	0.84		07:08:00	4.006	0.632
	07:09:00	3.9753	0.84		07:08:00	4.0066	0.629
	07:10:00	3.976	0.81		07:09:00	4.0073	0.626
	07:10:00	3.9769	0.81		07:09:00	4.0079	0.635
	07:11:00	3.9775	0.82		07:10:00	4.0085	0.626
	07:11:00	3.9781	0.83		07:10:00	4.0091	0.627
	07:12:00	3.9791	0.79		07:11:00	4.0097	0.624
	07:12:00	3.98	0.8		07:11:00	4.0104	0.629
	07:13:00	3.9806	0.83		07:12:00	4.0113	0.629
	07:13:00	3.9815	0.83		07:12:00	4.0119	0.629
	07:14:00	3.9822	0.83		07:13:00	4.0125	0.632
	07:14:00	3.9828	0.84		07:13:00	4.0132	0.629
	07:15:00	3.9834	0.85		07:14:00	4.0138	0.637
	07:15:00	3.9843	0.87		07:14:00	4.0147	0.631
	07:16:00	3.9849	0.87		07:15:00	4.015	0.631
	07:16:00	3.9859	0.89		07:15:00	4.0156	0.632
	07:17:00	3.9865	0.87		07:16:00	4.0163	0.632
	07:17:00	3.9874	0.88		07:16:00	4.0169	0.638
	07:18:00	3.9884	0.9		07:17:00	4.0178	0.632
	07:18:00	3.989	0.86		07:17:00	4.0184	0.628
	07:19:00	3.9896	0.87		07:18:00	4.0194	0.631
	07:19:00	3.9902	0.88		07:18:00	4.02	0.628
	07:20:00	3.9908	0.85		07:19:00	4.0206	0.629
	07:20:00	3.9918	0.81		07:19:00	4.0212	0.634
	07:21:00	3.9924	0.81		07:20:00	4.0218	0.627
	07:21:00	3.993	0.82		07:20:00	4.0225	0.629
	07:22:00	3.9936	0.82		07:21:00	4.0231	0.632
	07:22:00	3.9946	0.82		07:21:00	4.0237	0.629
	07:23:00	3.9955	0.83		07:22:00	4.0243	0.625
	07:23:00	3.9961	0.86		07:22:00	4.0249	0.629
	07:24:00	3.997	0.87		07:23:00	4.0256	0.634
	07:24:00	3.9977	0.88		07:23:00	4.0262	0.632
	07:25:00	3.9983	0.91		07:24:00	4.0271	0.633
	07:25:00	3.9989	0.88		07:24:00	4.0277	0.632
	07:26:00	3.9998	0.88		07:25:00	4.0283	0.626
	07:26:00	4.0004	0.81		07:25:00	4.029	0.631
	07:27:00	4.0011	0.8		07:26:00	4.0299	0.625
	07:27:00	4.002	0.8		07:26:00	4.0302	0.621
	07:28:00	4.0026	0.77		07:27:00	4.0311	0.624
	07:28:00	4.0035	0.72		07:27:00	4.0318	0.619
	07:29:00	4.0042	0.69		07:28:00	4.0324	0.621
	07:29:00	4.0051	0.69		07:28:00	4.033	0.622
	07:30:00	4.0057	0.68		07:29:00	4.0336	0.623
	07:30:00	4.0063	0.73		07:29:00	4.0342	0.626
	07:31:00	4.007	0.7		07:30:00	4.0352	0.633
	07:31:00	4.0079	0.74		07:30:00	4.0358	0.629
	07:32:00	4.0085	0.79		07:31:00	4.0364	0.627
	07:32:00	4.0091	0.79		07:31:00	4.037	0.628
	07:33:00	4.0097	0.85		07:32:00	4.038	0.631
	07:33:00	4.011	0.86		07:32:00	4.0386	0.634
	07:34:00	4.0116	0.84		07:33:00	4.0392	0.631
	07:34:00	4.0122	0.81		07:33:00	4.0398	0.627
	07:35:00	4.0128	0.82		07:34:00	4.0404	0.626
	07:35:00	4.0138	0.85		07:34:00	4.0411	0.632
	07:36:00	4.0144	0.85		07:35:00	4.042	0.633
	07:36:00	4.015	0.86		07:35:00	4.0429	0.638
	07:37:00	4.0156	0.88		07:36:00	4.0435	0.636
	07:37:00	4.0166	0.9		07:36:00	4.0442	0.631
	07:38:00	4.0172	0.89		07:37:00	4.0448	0.637
	07:38:00	4.0178	0.88		07:37:00	4.0454	0.626
	07:39:00	4.0184	0.86		07:38:00	4.046	0.63
	07:39:00	4.0197	0.83		07:38:00	4.0466	0.632
	07:40:00	4.0203	0.86		07:39:00	4.0476	0.629
	07:40:00	4.0209	0.82		07:39:00	4.0482	0.624
	07:41:00	4.0218	0.78		07:40:00	4.0488	0.63
	07:41:00	4.0225	0.78		07:40:00	4.0494	0.627
	07:42:00	4.0231	0.76		07:41:00	4.05	0.625
	07:42:00	4.0237	0.73		07:41:00	4.0513	0.626
	07:43:00	4.0243	0.75		07:42:00	4.0519	0.622
	07:43:00	4.0252	0.76		07:42:00	4.0525	0.632
	07:44:00	4.0259	0.8		07:43:00	4.0531	0.628
	07:44:00	4.0265	0.81		07:43:00	4.0538	0.632
	07:45:00	4.0277	0.82		07:44:00	4.0547	0.632
	07:45:00	4.0283	0.85		07:44:00	4.0553	0.633
	07:46:00	4.029	0.9		07:45:00	4.0559	0.631
	07:46:00	4.0299	0.86		07:45:00	4.0569	0.625
	07:47:00	4.0305	0.88		07:46:00	4.0575	0.632
	07:47:00	4.0311	0.86		07:46:00	4.0581	0.625
	07:48:00	4.0318	0.83		07:47:00	4.0593	0.632
	07:48:00	4.0327	0.86		07:47:00	4.06	0.629
	07:49:00	4.0333	0.83		07:48:00	4.0606	0.629
	07:49:00	4.0342	0.8		07:48:00	4.0612	0.629
	07:50:00	4.0352	0.84		07:49:00	4.0621	0.633
	07:50:00	4.0358	0.8		07:49:00	4.0628	0.632
	07:51:00	4.0367	0.79		07:50:00	4.0634	0.628
	07:51:00	4.0373	0.78		07:50:00	4.064	0.622
	07:52:00	4.038	0.81		07:51:00	4.0649	0.631
	07:52:00	4.0386	0.77		07:51:00	4.0656	0.624
	07:53:00	4.0395	0.8		07:52:00	4.0662	0.624
	07:53:00	4.0401	0.79		07:52:00	4.0674	0.626
	07:54:00	4.0407	0.82		07:53:00	4.068	0.629
	07:54:00	4.0417	0.79		07:53:00	4.069	0.627
	07:55:00	4.0423	0.82		07:54:00	4.0696	0.636
	07:55:00	4.0435	0.81		07:54:00	4.0702	0.621
	07:56:00	4.0442	0.85		07:55:00	4.0711	0.629
	07:56:00	4.0448	0.85		07:55:00	4.0718	0.628
	07:57:00	4.0457	0.9		07:56:00	4.0727	0.632
	07:57:00	4.0463	0.91		07:56:00	4.0733	0.636
	07:58:00	4.0473	0.93		07:57:00	4.0739	0.634
	07:58:00	4.0479	0.92		07:57:00	4.0752	0.638
	07:59:00	4.0488	0.95		07:58:00	4.0758	0.636
	07:59:00	4.0494	0.88		07:58:00	4.0767	0.631
	08:00:00	4.05	0.9		07:59:00	4.0773	0.636
	08:00:00	4.0513	0.91		07:59:00	4.0783	0.633
	08:01:00	4.0519	0.88		08:00:00	4.0789	0.632
	08:01:00	4.0528	0.88		08:00:00	4.0798	0.633
	08:02:00	4.0535	0.91		08:01:00	4.0804	0.631
	08:02:00	4.0544	0.9		08:01:00	4.0814	0.636
	08:03:00	4.055	0.91		08:02:00	4.082	0.632
	08:03:00	4.0559	0.95		08:02:00	4.0832	0.633
	08:04:00	4.0566	0.95		08:03:00	4.0838	0.635
	08:04:00	4.0572	0.99		08:03:00	4.0848	0.635
	08:05:00	4.0581	0.95		08:04:00	4.0854	0.639
	08:05:00	4.059	0.93		08:04:00	4.0863	0.643
	08:06:00	4.06	0.96		08:05:00	4.0869	0.631
	08:06:00	4.0606	0.94		08:05:00	4.0879	0.635
	08:07:00	4.0615	0.94		08:06:00	4.0888	0.641
	08:07:00	4.0621	0.98		08:06:00	4.0894	0.637
	08:08:00	4.0631	0.95		08:07:00	4.0907	0.633
	08:08:00	4.064	0.99		08:07:00	4.0913	0.634
	08:09:00	4.0646	0.95		08:08:00	4.0922	0.634
	08:09:00	4.0652	0.95		08:08:00	4.0928	0.634
	08:10:00	4.0662	0.96		08:09:00	4.0938	0.639
	08:10:00	4.0674	0.92		08:09:00	4.0947	0.641
	08:11:00	4.068	0.91		08:10:00	4.0953	0.635
	08:11:00	4.069	0.89		08:10:00	4.0962	0.638
	08:12:00	4.0696	0.9		08:11:00	4.0969	0.635
	08:12:00	4.0705	0.87		08:11:00	4.0978	0.63
	08:13:00	4.0711	0.88		08:12:00	4.0987	0.63
	08:13:00	4.0721	0.85		08:12:00	4.0997	0.629
	08:14:00	4.0727	0.81		08:13:00	4.1006	0.63
	08:14:00	4.0736	0.85		08:13:00	4.1012	0.632
	08:15:00	4.0749	0.82		08:14:00	4.1021	0.626
	08:15:00	4.0755	0.83		08:14:00	4.1031	0.634
	08:16:00	4.0764	0.84		08:15:00	4.1037	0.623
	08:16:00	4.0773	0.85		08:15:00	4.1046	0.632
	08:17:00	4.078	0.83		08:16:00	4.1055	0.63
	08:17:00	4.0789	0.82		08:16:00	4.1065	0.629
	08:18:00	4.0795	0.83		08:17:00	4.1074	0.623
	08:18:00	4.0804	0.79		08:17:00	4.1083	0.629
	08:19:00	4.0814	0.79		08:18:00	4.109	0.625
	08:19:00	4.082	0.79		08:18:00	4.1099	0.627
	08:20:00	4.0832	0.79		08:19:00	4.1108	0.627
	08:20:00	4.0842	0.79		08:19:00	4.1114	0.631
	08:21:00	4.0848	0.77		08:20:00	4.1124	0.627
	08:21:00	4.0857	0.76		08:20:00	4.1133	0.62
	08:22:00	4.0866	0.79		08:21:00	4.1139	0.625
	08:22:00	4.0873	0.78		08:21:00	4.1152	0.627
	08:23:00	4.0882	0.74		08:22:00	4.1158	0.627
	08:23:00	4.0891	0.75		08:22:00	4.1167	0.629
	08:24:00	4.09	0.75		08:23:00	4.1176	0.627
	08:24:00	4.091	0.76		08:23:00	4.1183	0.626
	08:25:00	4.0919	0.72		08:24:00	4.1192	0.628
	08:25:00	4.0925	0.71		08:24:00	4.1201	0.623
	08:26:00	4.0935	0.72		08:25:00	4.1207	0.625
	08:26:00	4.0944	0.7		08:25:00	4.1217	0.626
	08:27:00	4.0953	0.71		08:26:00	4.1229	0.63
	08:27:00	4.0962	0.7		08:26:00	4.1235	0.619
	08:28:00	4.0969	0.69		08:27:00	4.1245	0.624
	08:28:00	4.0978	0.73		08:27:00	4.1254	0.625
	08:29:00	4.099	0.71		08:28:00	4.126	0.628
	08:29:00	4.1	0.76		08:28:00	4.1269	0.631
	08:30:00	4.1006	0.77		08:29:00	4.1279	0.635
	08:30:00	4.1015	0.75		08:29:00	4.1285	0.629
	08:31:00	4.1024	0.77		08:30:00	4.1294	0.63
	08:31:00	4.1034	0.77		08:30:00	4.13	0.628
	08:32:00	4.104	0.77		08:31:00	4.1313	0.624
	08:32:00	4.1049	0.75		08:31:00	4.1322	0.625
	08:33:00	4.1059	0.75		08:32:00	4.1328	0.622
	08:33:00	4.1071	0.74		08:32:00	4.1338	0.623
	08:34:00	4.1077	0.74		08:33:00	4.1347	0.627
	08:34:00	4.1086	0.71		08:33:00	4.1353	0.623
	08:35:00	4.1096	0.72		08:34:00	4.1362	0.624
	08:35:00	4.1105	0.74		08:34:00	4.1369	0.624
	08:36:00	4.1111	0.74		08:35:00	4.1378	0.627
	08:36:00	4.1121	0.72		08:35:00	4.1387	0.625
	08:37:00	4.113	0.71		08:36:00	4.1396	0.615
	08:37:00	4.1139	0.69		08:36:00	4.1403	0.623
	08:38:00	4.1148	0.74		08:37:00	4.1412	0.621
	08:38:00	4.1158	0.69		08:37:00	4.1421	0.62
	08:39:00	4.1167	0.67		08:38:00	4.1427	0.622
	08:39:00	4.1173	0.68		08:38:00	4.1434	0.625
	08:40:00	4.1183	0.68		08:39:00	4.1443	0.623
	08:40:00	4.1192	0.67		08:39:00	4.1452	0.625
	08:41:00	4.1201	0.66		08:40:00	4.1458	0.619
	08:41:00	4.121	0.67		08:40:00	4.1471	0.627
	08:42:00	4.1217	0.69		08:41:00	4.1477	0.622
	08:42:00	4.1229	0.68		08:41:00	4.1486	0.62
	08:43:00	4.1238	0.67		08:42:00	4.1493	0.622
	08:43:00	4.1248	0.69		08:42:00	4.1502	0.622
	08:44:00	4.1254	0.69		08:43:00	4.1508	0.623
	08:44:00	4.1263	0.66		08:43:00	4.1514	0.625
	08:45:00	4.1272	0.68		08:44:00	4.1524	0.621
	08:45:00	4.1279	0.73		08:44:00	4.153	0.627
	08:46:00	4.1288	0.75		08:45:00	4.1536	0.625
	08:46:00	4.1297	0.75		08:45:00	4.1548	0.625
	08:47:00	4.131	0.75		08:46:00	4.1555	0.627
	08:47:00	4.1316	0.78		08:46:00	4.1564	0.624
	08:48:00	4.1325	0.78		08:47:00	4.157	0.623
	08:48:00	4.1334	0.79		08:47:00	4.1576	0.628
	08:49:00	4.1344	0.77		08:48:00	4.1586	0.629
	08:49:00	4.135	0.8		08:48:00	4.1592	0.624
	08:50:00	4.1359	0.81		08:49:00	4.1598	0.631
	08:50:00	4.1365	0.86		08:49:00	4.1604	0.637
	08:51:00	4.1375	0.81		08:50:00	4.161	0.631
	08:51:00	4.1384	0.81		08:50:00	4.1623	0.629
	08:52:00	4.1393	0.83		08:51:00	4.1629	0.635
	08:52:00	4.1403	0.83		08:51:00	4.1635	0.628
	08:53:00	4.1409	0.85		08:52:00	4.1644	0.628
	08:53:00	4.1415	0.86		08:52:00	4.1651	0.635
	08:54:00	4.1424	0.83		08:53:00	4.1657	0.63
	08:54:00	4.1434	0.85		08:53:00	4.1663	0.641
	08:55:00	4.144	0.87		08:54:00	4.1669	0.634
	08:55:00	4.1449	0.85		08:54:00	4.1675	0.634
	08:56:00	4.1455	0.87		08:55:00	4.1682	0.633
	08:56:00	4.1468	0.85		08:55:00	4.1688	0.633
	08:57:00	4.1474	0.89		08:56:00	4.1694	0.636
	08:57:00	4.1483	0.86		08:56:00	4.1703	0.632
	08:58:00	4.1489	0.85		08:57:00	4.1713	0.634
	08:58:00	4.1496	0.85		08:57:00	4.1716	0.638
	08:59:00	4.1505	0.86		08:58:00	4.1722	0.63
	08:59:00	4.1511	0.84		08:58:00	4.1728	0.637
	09:00:00	4.152	0.85		08:59:00	4.1734	0.631
	09:00:00	4.1527	0.84		08:59:00	4.1741	0.633
	09:01:00	4.1536	0.82		09:00:00	4.1747	0.636
	09:01:00	4.1545	0.81		09:00:00	4.1753	0.632
	09:02:00	4.1551	0.78		09:01:00	4.1759	0.632
	09:02:00	4.1561	0.73		09:01:00	4.1762	0.63
	09:03:00	4.1567	0.72		09:02:00	4.1768	0.632
	09:03:00	4.1573	0.73		09:02:00	4.1775	0.632
	09:04:00	4.1582	0.75		09:03:00	4.1784	0.639
	09:04:00	4.1589	0.74		09:03:00	4.1787	0.632
	09:05:00	4.1595	0.77		09:04:00	4.1793	0.63
	09:05:00	4.1601	0.76		09:04:00	4.1799	0.638
	09:06:00	4.161	0.76		09:05:00	4.1803	0.628
	09:06:00	4.1617	0.77		09:05:00	4.1809	0.632
	09:07:00	4.1626	0.8		09:06:00	4.1812	0.635
	09:07:00	4.1632	0.81		09:06:00	4.1818	0.635
	09:08:00	4.1638	0.78		09:07:00	4.1824	0.624
	09:08:00	4.1648	0.81		09:07:00	4.1827	0.629
	09:09:00	4.1654	0.85		09:08:00	4.1834	0.637
	09:09:00	4.166	0.84		09:08:00	4.1837	0.629
	09:10:00	4.1666	0.85		09:09:00	4.1843	0.638
	09:10:00	4.1672	0.91		09:09:00	4.1846	0.637
	09:11:00	4.1679	0.91		09:10:00	4.1852	0.635
	09:11:00	4.1685	0.88		09:10:00	4.1855	0.636
	09:12:00	4.1691	0.92		09:11:00	4.1861	0.636
	09:12:00	4.1697	0.89		09:11:00	4.1865	0.634
	09:13:00	4.1706	0.88		09:12:00	4.1871	0.633
	09:13:00	4.1713	0.9		09:12:00	4.1874	0.634
	09:14:00	4.1719	0.87		09:13:00	4.188	0.633
	09:14:00	4.1725	0.81		09:13:00	4.1883	0.629
	09:15:00	4.1731	0.82		09:14:00	4.1886	0.627
	09:15:00	4.1737	0.78		09:14:00	4.1889	0.626
	09:16:00	4.1741	0.76		09:15:00	4.1896	0.638
	09:16:00	4.1747	0.79		09:15:00	4.1899	0.631
	09:17:00	4.1753	0.77		09:16:00	4.1902	0.63
	09:17:00	4.1759	0.75		09:16:00	4.1905	0.627
	09:18:00	4.1762	0.76		09:17:00	4.1911	0.627
	09:18:00	4.1768	0.79		09:17:00	4.1914	0.638
	09:19:00	4.1775	0.82		09:18:00	4.1917	0.631
	09:19:00	4.1784	0.83		09:18:00	4.192	0.642
	09:20:00	4.1787	0.84		09:19:00	4.1923	0.635
	09:20:00	4.1793	0.86		09:19:00	4.193	0.634
	09:21:00	4.1799	0.87		09:20:00	4.1933	0.642
	09:21:00	4.1803	0.9		09:20:00	4.1936	0.644
	09:22:00	4.1806	1.13		09:21:00	4.1942	0.64
	09:22:00	4.1812	1.22		09:21:00	4.1945	0.644
	09:23:00	4.1818	1.31		09:22:00	4.1951	0.642
	09:23:00	4.1821	1.41		09:22:00	4.1954	0.644
	09:24:00	4.1827	1.69		09:23:00	4.1958	0.632
	09:24:00	4.183	1.9		09:23:00	4.1961	0.635
	09:25:00	4.1837	1.94		09:24:00	4.1964	0.63
	09:25:00	4.184	1.87		09:24:00	4.1967	0.637
	09:26:00	4.1843	2.06		09:25:00	4.1973	0.635
	09:26:00	4.1849	2.31		09:25:00	4.1976	0.631
	09:27:00	4.1852	1.82		09:26:00	4.1979	0.629
	09:27:00	4.1861	1.82		09:26:00	4.1982	0.637
	09:28:00	4.1865	2		09:27:00	4.1985	0.633
	09:28:00	4.1868	1.99		09:27:00	4.1989	0.636
	09:29:00	4.1874	0.79		09:28:00	4.1992	0.636
	09:29:00	4.1877	0.78		09:28:00	4.1995	0.63
	09:30:00	4.1883	0.82		09:29:00	4.2001	0.641
	09:30:00	4.1886	0.82		09:29:00	4.2004	0.638
	09:31:00	4.1889	1.84		09:30:00	4.2007	0.639
	09:31:00	4.1892	2.53		09:30:00	4.201	0.638
	09:32:00	4.1899	2.69		09:31:00	4.2013	0.642
	09:32:00	4.1902	2.71		09:31:00	4.2016	0.638
	09:33:00	4.1905	2.93		09:32:00	4.2026	0.64
	09:33:00	4.1911	3.01		09:32:00	4.2029	0.636
	09:34:00	4.1914	3.7		09:33:00	4.2032	0.64
	09:34:00	4.1917	3.68		09:33:00	4.2035	0.642
	09:35:00	4.1923	3.65		09:34:00	4.2038	0.637
	09:35:00	4.1927	3.63		09:34:00	4.2044	0.637
	09:36:00	4.193	3.65		09:35:00	4.2047	0.64
	09:36:00	4.1936	3.64		09:35:00	4.2051	0.637
	09:37:00	4.1942	3.62		09:36:00	4.2054	0.639
	09:37:00	4.1945	3.6		09:36:00	4.206	0.648
	09:38:00	4.1948	3.61		09:37:00	4.2063	0.639
	09:38:00	4.1954	3.58		09:37:00	4.2066	0.643
	09:39:00	4.1958	3.58		09:38:00	4.2069	0.647
	09:39:00	4.1961	3.57		09:38:00	4.2072	0.644
	09:40:00	4.1967	3.52		09:39:00	4.2078	0.65
	09:40:00	4.197	3.51		09:39:00	4.2082	0.645
	09:41:00	4.1973	3.51		09:40:00	4.2085	0.646
	09:41:00	4.1979	3.52		09:40:00	4.2091	0.648
	09:42:00	4.1982	3.53		09:41:00	4.2094	0.645
	09:42:00	4.1985	3.48		09:41:00	4.21	0.646
	09:43:00	4.1992	3.51		09:42:00	4.2106	0.637
	09:43:00	4.1995	3.48		09:42:00	4.2109	0.644
	09:44:00	4.1998	3.46		09:43:00	4.2116	0.644
	09:44:00	4.2004	3.46		09:43:00	4.2119	0.641
	09:45:00	4.2007	3.5		09:44:00	4.2122	0.645
	09:45:00	4.201	3.48		09:44:00	4.2128	0.643
	09:46:00	4.2016	3.44		09:45:00	4.2131	0.649
	09:46:00	4.2023	3.48		09:45:00	4.2137	0.644
	09:47:00	4.2029	3.41		09:46:00	4.214	0.646
	09:47:00	4.2032	3.46		09:46:00	4.2144	0.644
	09:48:00	4.2035	3.41		09:47:00	4.215	0.647
	09:48:00	4.2041	3.43		09:47:00	4.2153	0.647
	09:49:00	4.2044	3.44		09:48:00	4.2159	0.652
	09:49:00	4.2051	3.4		09:48:00	4.2162	0.647
	09:50:00	4.2054	3.43		09:49:00	4.2168	0.644
	09:50:00	4.2057	3.41		09:49:00	4.2171	0.647
	09:51:00	4.2063	3.42		09:50:00	4.2181	0.648
	09:51:00	4.2069	3.45		09:50:00	4.2184	0.647
	09:52:00	4.2072	3.45		09:51:00	4.219	0.645
	09:52:00	4.2078	3.44		09:51:00	4.2196	0.641
	09:53:00	4.2082	3.4		09:52:00	4.2199	0.648
	09:53:00	4.2088	3.4		09:52:00	4.2206	0.644
	09:54:00	4.2094	3.41		09:53:00	4.2212	0.647
	09:54:00	4.21	3.39		09:53:00	4.2215	0.652
	09:55:00	4.2106	3.39		09:54:00	4.2221	0.648
	09:55:00	4.2109	3.4		09:54:00	4.2227	0.652
	09:56:00	4.2116	3.37		09:55:00	4.2234	0.648
	09:56:00	4.2122	3.39		09:55:00	4.2237	0.648
	09:57:00	4.2125	3.39		09:56:00	4.2243	0.643
	09:57:00	4.2131	3.38		09:56:00	4.2249	0.649
	09:58:00	4.2137	3.38		09:57:00	4.2255	0.651
	09:58:00	4.2144	3.36		09:57:00	4.2265	0.643
	09:59:00	4.215	3.35		09:58:00	4.2271	0.646
	09:59:00	4.2153	3.37		09:58:00	4.2277	0.644
	10:00:00	4.2159	3.39		09:59:00	4.2283	0.64
	10:00:00	4.2165	3.36		09:59:00	4.2289	0.645
	10:01:00	4.2171	3.37		10:00:00	4.2296	0.644
	10:01:00	4.2181	3.41		10:00:00	4.2302	0.651
	10:02:00	4.2187	3.37		10:01:00	4.2308	0.653
	10:02:00	4.2193	3.32		10:01:00	4.2314	0.649
	10:03:00	4.2199	3.34		10:02:00	4.232	0.65
	10:03:00	4.2206	3.33		10:02:00	4.2327	0.645
	10:04:00	4.2212	3.35		10:03:00	4.2336	0.648
	10:04:00	4.2221	3.33		10:03:00	4.2345	0.646
	10:05:00	4.2224	3.34		10:04:00	4.2351	0.647
	10:05:00	4.2234	3.34		10:04:00	4.2361	0.65
	10:06:00	4.224	3.33		10:05:00	4.2367	0.652
	10:06:00	4.2246	3.3		10:05:00	4.2373	0.65
	10:07:00	4.2255	3.31		10:06:00	4.2382	0.642
	10:07:00	4.2265	3.32		10:06:00	4.2389	0.647
	10:08:00	4.2271	2.7		10:07:00	4.2398	0.649
	10:08:00	4.228	2.7		10:07:00	4.2404	0.643
	10:09:00	4.2286	2.68		10:08:00	4.2413	0.651
	10:09:00	4.2296	2.68		10:08:00	4.2426	0.646
	10:10:00	4.2302	2.69		10:09:00	4.2432	0.647
	10:10:00	4.2311	2.68		10:09:00	4.2441	0.646
	10:11:00	4.232	2.65		10:10:00	4.2451	0.648
	10:11:00	4.2327	2.64		10:10:00	4.2457	0.649
	10:12:00	4.2336	2.63		10:11:00	4.2466	0.646
	10:12:00	4.2345	2.58		10:11:00	4.2475	0.647
	10:13:00	4.2358	2.62		10:12:00	4.2485	0.646
	10:13:00	4.2364	2.62		10:12:00	4.2494	0.647
	10:14:00	4.2373	2.61		10:13:00	4.2506	0.649
	10:14:00	4.2382	2.58		10:13:00	4.2516	0.642
	10:15:00	4.2392	2.62		10:14:00	4.2525	0.649
	10:15:00	4.2401	2.6		10:14:00	4.2537	0.649
	10:16:00	4.241	2.62		10:15:00	4.2547	0.651
	10:16:00	4.2426	2.62		10:15:00	4.2556	0.646
	10:17:00	4.2435	2.62		10:16:00	4.2568	0.651
	10:17:00	4.2444	2.58		10:16:00	4.2581	0.648
	10:18:00	4.2454	2.56		10:17:00	4.2593	0.652
	10:18:00	4.2466	2.58		10:17:00	4.2602	0.65
	10:19:00	4.2475	2.57		10:18:00	4.2615	0.647
	10:19:00	4.2488	2.54		10:18:00	4.2624	0.649
	10:20:00	4.25	2.54		10:19:00	4.2637	0.65
	10:20:00	4.2513	2.55		10:19:00	4.2649	0.646
	10:21:00	4.2525	2.55		10:20:00	4.2664	0.644
	10:21:00	4.2537	2.56		10:20:00	4.2677	0.65
	10:22:00	4.2547	2.56		10:21:00	4.2689	0.643
	10:22:00	4.2559	2.54		10:21:00	4.2702	0.644
	10:23:00	4.2571	2.59		10:22:00	4.2714	0.641
	10:23:00	4.2587	2.55		10:22:00	4.2726	0.648
	10:24:00	4.2602	2.53		10:23:00	4.2742	0.648
	10:24:00	4.2615	2.52		10:23:00	4.2757	0.647
	10:25:00	4.2627	2.95		10:24:00	4.277	0.654
	10:25:00	4.264	3.03		10:24:00	4.2785	0.646
	10:26:00	4.2658	3.53		10:25:00	4.2798	0.646
	10:26:00	4.2671	3.63		10:25:00	4.2813	0.652
	10:27:00	4.2686	3.79		10:26:00	4.2829	0.649
	10:27:00	4.2699	3.91		10:26:00	4.2844	0.651
	10:28:00	4.2714	4.04		10:27:00	4.286	0.65
	10:28:00	4.273	4.08		10:27:00	4.2875	0.656
	10:29:00	4.2748	4.28		10:28:00	4.2888	0.649
	10:29:00	4.2764	4.49		10:28:00	4.2906	0.647
	10:30:00	4.2779	4.52		10:29:00	4.2922	0.646
	10:30:00	4.2795	4.58		10:29:00	4.294	0.653
	10:31:00	4.281	4.62		10:30:00	4.2956	0.65
	10:31:00	4.2829	4.9		10:30:00	4.2971	0.648
	10:32:00	4.2847	4.91		10:31:00	4.299	0.654
	10:32:00	4.2863	4.91		10:31:00	4.3009	0.651
	10:33:00	4.2881	4.89		10:32:00	4.3024	0.65
	10:33:00	4.29	4.87		10:32:00	4.3043	0.644
	10:34:00	4.2919	4.91		10:33:00	4.3064	0.65
	10:34:00	4.2937	4.93		10:33:00	4.308	0.644
	10:35:00	4.2953	4.89		10:34:00	4.3098	0.649
	10:35:00	4.2971	4.89		10:34:00	4.3117	0.649
	10:36:00	4.2993	4.97		10:35:00	4.3139	0.649
	10:36:00	4.3012	4.96		10:35:00	4.3157	0.643
	10:37:00	4.303	5.15		10:36:00	4.3176	0.648
	10:37:00	4.3052	5.22		10:36:00	4.3195	0.645
	10:38:00	4.3074	5.31		10:37:00	4.3216	0.651
	10:38:00	4.3092	5.38		10:37:00	4.3235	0.648
	10:39:00	4.3111	5.46		10:38:00	4.3257	0.645
	10:39:00	4.3136	5.72		10:38:00	4.3275	0.651
	10:40:00	4.3157	5.69		10:39:00	4.33	0.652
	10:40:00	4.3176	5.7		10:39:00	4.3319	0.65
	10:41:00	4.3198	5.78		10:40:00	4.334	0.645
	10:41:00	4.3222	5.98		10:40:00	4.3359	0.643
	10:42:00	4.3244	6.14		10:41:00	4.3384	0.643
	10:42:00	4.3263	6.3		10:41:00	4.3405	0.646
	10:43:00	4.3284	6.45		10:42:00	4.3427	0.643
	10:43:00	4.3312	6.65		10:42:00	4.3449	0.639
	10:44:00	4.3334	6.64		10:43:00	4.3474	0.649
	10:44:00	4.3356	6.84		10:43:00	4.3495	0.645
	10:45:00	4.3381	7.07		10:44:00	4.3517	0.646
	10:45:00	4.3402	7.25		10:44:00	4.3542	0.644
	10:46:00	4.3427	7.36		10:45:00	4.3567	0.649
	10:46:00	4.3449	7.66		10:45:00	4.3588	0.65
	10:47:00	4.3477	7.69		10:46:00	4.3613	0.649
	10:47:00	4.3498	7.86		10:46:00	4.3638	0.65
	10:48:00	4.3523	7.93		10:47:00	4.366	0.654
	10:48:00	4.3548	8.02		10:47:00	4.3684	0.653
	10:49:00	4.3573	8.2		10:48:00	4.3712	0.647
	10:49:00	4.3598	8.43		10:48:00	4.3734	0.645
	10:50:00	4.3625	8.84		10:49:00	4.3759	0.655
	10:50:00	4.3647	8.84		10:49:00	4.3784	0.656
	10:51:00	4.3675	8.9		10:50:00	4.3808	0.656
	10:51:00	4.37	8.88		10:50:00	4.3833	0.655
	10:52:00	4.3725	8.91		10:51:00	4.3861	0.655
	10:52:00	4.375	8.89		10:51:00	4.3886	0.653
	10:53:00	4.3777	8.94		10:52:00	4.3911	0.654
	10:53:00	4.3802	8.95		10:52:00	4.3939	0.656
	10:54:00	4.3827	8.98		10:53:00	4.3963	0.653
	10:54:00	4.3855	9		10:53:00	4.3988	0.651
	10:55:00	4.3883	9.02		10:54:00	4.4016	0.656
	10:55:00	4.3908	9		10:54:00	4.4041	0.657
	10:56:00	4.3936	9.03		10:55:00	4.4066	0.655
	10:56:00	4.396	9.03		10:55:00	4.4097	0.656
	10:57:00	4.3985	9.08		10:56:00	4.4122	0.657
	10:57:00	4.4016	9.13		10:56:00	4.4146	0.658
	10:58:00	4.4041	9.18		10:57:00	4.4177	0.661
	10:58:00	4.4066	9.22		10:57:00	4.4202	0.657
	10:59:00	4.4097	9.25		10:58:00	4.4227	0.654
	10:59:00	4.4122	9.22		10:58:00	4.4255	0.659
	11:00:00	4.4146	9.24		10:59:00	4.4283	0.655
	11:00:00	4.4177	9.23		10:59:00	4.4308	0.661
	11:01:00	4.4202	9.27		11:00:00	4.4335	0.659
	11:01:00	4.4227	9.32		11:00:00	4.4363	0.656
	11:02:00	4.4258	9.3		11:01:00	4.4388	0.658
	11:02:00	4.4283	9.3		11:01:00	4.4419	0.654
	11:03:00	4.4308	9.3		11:02:00	4.4444	0.659
	11:03:00	4.4339	9.34		11:02:00	4.4472	0.655
	11:04:00	4.4363	9.37		11:03:00	4.45	0.657
	11:04:00	4.4388	9.33		11:03:00	4.4525	0.654
	11:05:00	4.4419	9.32		11:04:00	4.4552	0.654
	11:05:00	4.4444	9.36		11:04:00	4.4583	0.656
	11:06:00	4.4469	9.35		11:05:00	4.4608	0.652
	11:06:00	4.45	9.31		11:05:00	4.4636	0.659
	11:07:00	4.4525	9.32		11:06:00	4.4664	0.659
	11:07:00	4.4552	9.31		11:06:00	4.4689	0.66
	11:08:00	4.458	9.32		11:07:00	4.4717	0.665
	11:08:00	4.4605	9.32		11:07:00	4.4745	0.656
	11:09:00	4.4633	9.31		11:08:00	4.4773	0.655
	11:09:00	4.4661	9.31		11:08:00	4.4797	0.658
	11:10:00	4.4686	9.26		11:09:00	4.4828	0.658
	11:10:00	4.4714	9.29		11:09:00	4.4853	0.66
	11:11:00	4.4742	9.29		11:10:00	4.4878	0.652
	11:11:00	4.4766	9.32		11:10:00	4.4909	0.66
	11:12:00	4.4791	9.31		11:11:00	4.4934	0.657
	11:12:00	4.4822	9.3		11:11:00	4.4959	0.66
	11:13:00	4.4847	9.26		11:12:00	4.4986	0.658
	11:13:00	4.4872	10.08		11:12:00	4.5002	0.656
	11:14:00	4.49	10.05				0.66
	11:14:00	4.4924	10.29				0.655
	11:15:00	4.4949	11.21				0.663
	11:15:00	4.498	11.26				0.659
	11:15:00	4.5002	11.29				0.652
							0.656
							0.662
							0.655
							0.655
							0.659
							0.655
							0.66
							0.658
							0.66
							0.659
							0.658
							0.66
							0.655
							0.663
							0.66
							0.65
							0.651
							0.657
							0.656
							0.655
							0.656
							0.656
							0.652
							0.658
							0.651
							0.657
							0.655
							0.656
							0.656
							0.658
							0.661
							0.66
							0.659
							0.656
							0.654
							0.654
							0.663
							0.656
							0.655
							0.659
							0.663
							0.657
							0.658
							0.662
							0.659
							0.655
							0.661
							0.655
							0.657
							0.661
							0.657
							0.657
							0.654
							0.656
							0.664
							0.655
							0.661
							0.659
							0.659
							0.655
							0.656
							0.656
							0.662
							0.662
							0.653
							0.66
							0.65
							0.659
							0.652
							0.659
							0.655
							0.662
							0.654
							0.652
							0.663
							0.658
							0.663
							0.655
							0.664
							0.663
							0.662
							0.654
							0.649
							0.651
							0.655
							0.658
							0.66
							0.656
							0.658
							0.661
							0.658
							0.661
							0.662
							0.657
							0.662
							0.665
							0.659
							0.663
							0.657
							0.666
							0.66
							0.666
							0.668
							0.658
							0.658
							0.662
							0.663
							0.66
							0.66
							0.656
							0.655
							0.658
							0.662
							0.665
							0.662
							0.668
							0.661
							0.664
							0.665
							0.664
							0.663
							0.66
							0.66
							0.665
							0.668
							0.662
							0.657
							0.662
							0.663
							0.661
							0.663
							0.668
							0.66
							0.662
							0.659
							0.652
							0.663
							0.651
							0.656
							0.656
							0.655
							0.654
							0.658
							0.657
							0.658
							0.661
							0.659
							0.663
							0.655
							0.659
							0.658
							0.657
							0.659
							0.654
							0.657
							0.663
							0.659
							0.66
							0.663
							0.663
							0.659
							0.659
							0.655
							0.658
							0.66
							0.655
							0.658
							0.656
							0.659
							0.651
							0.652
							0.651
							0.652
							0.654
							0.657
							0.654
							0.653
							0.659
							0.659
							0.655
							0.651
							0.659
							0.657
							0.659
							0.662
							0.661
							0.662
							0.661
							0.664
							0.66
							0.66
							0.664
							0.666
							0.664
							0.667
							0.663
							0.661
							0.66
							0.662
							0.656
							0.66
							0.662
							0.668
							0.656
							0.665
							0.664
							0.659
							0.664
							0.658
							0.669
							0.664
							0.665
							0.662
							0.666
							0.664
							0.659
							0.67
							0.665
							0.665
							0.673
							0.66
							0.664
							0.667
							0.662
							0.667
							0.663
							0.661
							0.662
							0.661
							0.664
							0.664
							0.664
							0.666
							0.662
							0.657
							0.664
							0.668
							0.664
							0.658
							0.66
							0.658
							0.659
							0.663
							0.662
							0.663
							0.669
							0.662
							0.663
							0.663
							0.664
							0.664
							0.661
							0.669
							0.667
							0.66
							0.663
							0.664
							0.659
							0.665
							0.665
							0.656
							0.658
							0.66
							0.661
							0.662
							0.659
							0.661
							0.666
							0.657
							0.659
							0.665
							0.657
							0.66
							0.668
							0.663
							0.665
							0.661
							0.664
							0.666
							0.671
							0.659
							0.662
							0.664
							0.665
							0.667
							0.67
							0.661
							0.66
							0.662
							0.658
							0.661
							0.663
							0.657
							0.665
							0.666
							0.662
							0.661
							0.663
							0.667
							0.669
							0.665
							0.662
							0.662
							0.659
							0.663
							0.658
							0.657
							0.662
							0.66
							0.659
							0.662
							0.664
							0.666
							0.663
							0.666
							0.667
							0.661
							0.664
							0.661
							0.661
							0.663
							0.661
							0.662
							0.66
							0.654
							0.661
							0.656
							0.659
							0.656
							0.663
							0.659
							0.662
							0.656
							0.661
							0.655
							0.657
							0.652
							0.655
							0.657
							0.664
							0.658
							0.655
							0.659
							0.661
							0.654
							0.657
							0.653
							0.66
							0.658
							0.655
							0.657
							0.658
							0.658
							0.664
							0.653
							0.666
							0.657
							0.654
							0.663
							0.652
							0.655
							0.658
							0.653
							0.659
							0.657
							0.657
							0.661
							0.664
							0.661
							0.658
							0.659
							0.661
							0.659
							0.661
							0.657
							0.66
							0.663
							0.657
							0.66
							0.655
							0.656
							0.657
							0.66
							0.661
							0.66
							0.662
							0.656
							0.657
							0.653
							0.662
							0.652
							0.656
							0.657
							0.666
							0.655
							0.656
							0.655
							0.656
							0.657
							0.665
							0.659
							0.661
							0.66
							0.657
							0.657
							0.666
							0.653
							0.658
							0.662
							0.663
							0.661
							0.658
							0.655
							0.661
							0.661
							0.661
							0.663
							0.657
							0.657
							0.661
							0.662
							0.66
							0.66
							0.666
							0.657
							0.664
							0.666
							0.66
							0.659
							0.666
							0.664
							0.664
							0.664
							0.659
							0.665
							0.663
							0.665
							0.661
							0.663
							0.665
							0.666
							0.661
							0.658
							0.66
							0.664
							0.661
							0.661
							0.659
							0.665
							0.661
							0.665
							0.651
							0.658
							0.661
							0.659
							0.66
							0.656
							0.656
							0.658
							0.662
							0.654
							0.654
							0.65
							0.65
							0.661
							0.657
							0.656
							0.655
							0.656
							0.656
							0.646
							0.65
							0.652
							0.653
							0.648
							0.648
							0.653
							0.651
							0.654
							0.651
							0.652
							0.656
							0.654
							0.65
							0.655
							0.655
							0.651
							0.654
							0.663
							0.659
							0.66
							0.653
							0.659
							0.655
							0.661
							0.655
							0.66
							0.651
							0.651
							0.66
							0.652
							0.657
							0.659
							0.657
							0.663
							0.661
							0.658
							0.66
							0.661
							0.667
							0.659
							0.655
							0.659
							0.658
							0.663
							0.659
							0.663
							0.668
							0.667
							0.66
							0.658
							0.66
							0.66
							0.659
							0.667
							0.664
							0.661
							0.661
							0.658
							0.661
							0.659
							0.661
							0.653
							0.658
							0.659
							0.655
							0.659
							0.652
							0.658
							0.656
							0.657
							0.664
							0.656
							0.657
							0.657
							0.653
							0.657
							0.659
							0.657
							0.659
							0.654
							0.659
							0.656
							0.649
							0.655
							0.654
							0.656
							0.656
							0.66
							0.655
							0.653
							0.661
							0.657
							0.655
							0.655
							0.655
							0.661
							0.662
							0.661
							0.659
							0.659
							0.66
							0.654
							0.653
							0.653
							0.66
							0.654
							0.664
							0.663
							0.657
							0.657
							0.657
							0.652
							0.659
							0.661
							0.663
							0.664
							0.664
							0.665
							0.666
							0.661
							0.662
							0.663
							0.661
							0.658
							0.668
							0.663
							0.66
							0.659
							0.658
							0.661
							0.66
							0.66
							0.65
							0.648
							0.659
							0.656
							0.658
							0.659
							0.655
							0.657
							0.662
							0.656
							0.657
							0.659
							0.656
							0.651
							0.66
							0.658
							0.661
							0.653
							0.656
							0.658
							0.656
							0.655
							0.656
							0.659
							0.655
							0.652
							0.656
							0.653
							0.655
							0.656
							0.656
							0.654
							0.657
							0.652
							0.649
							0.649
							0.654
							0.654
							0.654
							0.649
							0.652
							0.653
							0.653
[truncated: 9,612 more rows]

## Sheet: Fig.S13a, b
Fig.S13a	X: Photon energy (eV)	Y: s-XAS TEY intensity (a.u.)	X: Photon energy (eV)	Y: s-XAS TEY intensity (a.u.)	Fig.S13b	X: Magnetic field (G)	Y: Relative intensity (a.u.)	X: Magnetic field (G)	Y: Relative intensity (a.u.)
	553.067	1.09638	520	0.99899		3460	72.5617	3460	32.5264
	551.655	1.51534	520.5	0.99937		3460.1	64.9595	3460.1	30.7584
	550.384	1.09327	521	0.99785		3460.2	57.6399	3460.2	29.0163
	548.971	1.12224	521.5	0.99664		3460.29	50.6029	3460.29	27.3003
	547.7	1.16069	522	0.99531		3460.39	43.8484	3460.39	25.6102
	546.288	1.19862	522.5	0.99417		3460.49	37.3764	3460.49	23.9461
	544.875	1.25758	523	0.99282		3460.59	31.187	3460.59	22.308
	543.463	1.30107	523.5	0.99167		3460.68	25.2801	3460.68	20.6958
	542.333	1.335	524	0.99069		3460.78	19.6558	3460.78	19.1096
	540.921	1.3456	524.5	0.98898		3460.88	14.314	3460.88	17.5494
	539.508	1.33181	525	0.98797		3460.98	9.25479	3460.98	16.0152
	538.096	1.31614	525.5	0.98646		3461.08	4.47811	3461.08	14.5069
	537.248	1.29069	526	0.9854		3461.17	-0.01602	3461.17	13.0246
	536.825	1.25483	526.2	0.98447		3461.27	-4.2276	3461.27	11.5683
	536.401	1.23	526.4	0.98409		3461.37	-8.15663	3461.37	10.138
	536.118	1.19817	526.6	0.98386		3461.47	-11.8031	3461.47	8.73358
	535.836	1.17934	526.8	0.98445		3461.56	-15.167	3461.56	7.35517
	535.412	1.155	527	0.98388		3461.66	-18.2484	3461.66	6.00274
	534.706	1.10758	527.2	0.98434		3461.76	-21.0473	3461.76	4.67628
	533.717	1.11707	527.4	0.98777		3461.86	-23.5636	3461.86	3.3758
	533.294	1.18345	527.6	0.99392		3461.96	-25.7973	3461.96	2.10129
	532.587	1.24983	527.8	1.00174		3462.05	-27.7485	3462.05	0.85275
	532.305	1.25465	528	1.00913		3462.15	-29.4172	3462.15	-0.36982
	531.74	1.26048	528.2	1.01421		3462.25	-30.8033	3462.25	-1.56642
	531.457	1.25483	528.4	1.01576		3462.35	-31.9068	3462.35	-2.73704
	530.751	1.24031	528.6	1.01667		3462.44	-32.7278	3462.44	-3.88169
	529.904	1.20586	528.8	1.01851		3462.54	-32.2875	3462.54	0.88546
	529.339	1.22172	529	1.02182		3462.64	-29.2223	3462.64	4.8556
	528.915	1.26058	529.2	1.02525		3462.74	-29.0618	3462.74	-0.66643
	528.209	1.26903	529.4	1.02727		3462.83	-30.9421	3462.83	-4.58348
	527.785	1.25469	529.6	1.0289		3462.93	-31.1565	3462.93	-7.64695
	527.644	1.20586	529.8	1.03044		3463.03	-31.3063	3463.03	-7.43147
	527.503	1.16103	530	1.03376		3463.13	-29.8988	3463.13	-7.12661
	527.361	1.1462	530.2	1.03819		3463.23	-29.787	3463.23	0.1537
	527.22	1.12138	530.4	1.04641		3463.32	-20.1218	3463.32	1.97941
	527.079	1.11555	530.6	1.05553		3463.42	-13.3705	3463.42	-4.03173
	526.796	1.03172	530.8	1.07004		3463.52	-5.9032	3463.52	-7.70125
	526.514	0.99586	531	1.08855		3463.62	-3.8694	3463.62	-2.59924
	525.667	0.98793	531.2	1.10656		3463.71	-3.97089	3463.71	3.81116
	524.395	0.98948	531.4	1.11594		3463.81	-5.83778	3463.81	-3.16197
	522.983	1.00049	531.6	1.11889		3463.91	-8.09082	3463.91	-13.7649
	521.571	1	531.8	1.12589		3464.01	-9.88925	3464.01	-20.5762
	520.158	0.87052	532	1.1302		3464.11	-6.46463	3464.11	-18.0163
	518.746	1	532.2	1.12862		3464.2	-8.85334	3464.2	-18.8613
			532.4	1.12512		3464.3	-16.7554	3464.3	-21.7716
			532.6	1.12454		3464.4	-21.6895	3464.4	-18.3671
			532.8	1.12047		3464.5	-22.8473	3464.5	-22.5777
			533	1.1175		3464.59	-25.0894	3464.59	-22.6527
			533.2	1.11729		3464.69	-24.5064	3464.69	-24.0768
			533.4	1.11384		3464.79	-24.4782	3464.79	-25.4531
			533.6	1.11341		3464.89	-21.0599	3464.89	-26.3499
			533.8	1.10988		3464.99	-15.7135	3464.99	-22.8121
			534	1.10741		3465.08	-7.99552	3465.08	-23.8429
			534.2	1.10308		3465.18	-2.12534	3465.18	-25.0846
			534.4	1.1038		3465.28	0.83629	3465.28	-28.2692
			534.6	1.11206		3465.38	2.17938	3465.38	-21.306
			534.8	1.12148		3465.47	2.43878	3465.47	-21.1942
			535	1.13348		3465.57	5.12334	3465.57	-22.4419
			535.2	1.14923		3465.67	10.8308	3465.67	-20.8015
			535.4	1.16363		3465.77	15.129	3465.77	-18.922
			535.6	1.17989		3465.86	19.7224	3465.86	-18.851
			535.8	1.19607		3465.96	18.0504	3465.96	-10.3765
			536	1.20876		3466.06	17.7124	3466.06	-8.38984
			536.2	1.22735		3466.16	18.2153	3466.16	-5.65273
			536.4	1.23963		3466.26	20.9473	3466.26	-4.98574
			536.6	1.25546		3466.35	21.0654	3466.35	-3.5771
			536.8	1.2681		3466.45	22.3359	3466.45	-5.53276
			537	1.27876		3466.55	25.9851	3466.55	-5.19411
			537.2	1.29004		3466.65	29.2724	3466.65	-2.44077
			537.4	1.30087		3466.74	30.6149	3466.74	-2.78646
			537.6	1.31168		3466.84	32.9836	3466.84	7.67413
			537.8	1.32266		3466.94	30.6617	3466.94	13.1872
			538	1.3331		3467.04	31.0382	3467.04	20.2754
			538.2	1.34309		3467.14	34.9303	3467.14	23.8431
			538.4	1.35181		3467.23	39.323	3467.23	25.3317
			538.6	1.35933		3467.33	40.8153	3467.33	34.9021
			538.8	1.36626		3467.43	43.0463	3467.43	35.2085
			539	1.37023		3467.53	44.3328	3467.53	32.4089
			539.2	1.37424		3467.62	41.3899	3467.62	29.7981
			539.4	1.37676		3467.72	42.5914	3467.72	29.0049
			539.6	1.37718		3467.82	43.1893	3467.82	25.7892
			539.8	1.3783		3467.92	41.1989	3467.92	30.4506
			540	1.37887		3468.02	43.764	3468.02	30.5363
			540.2	1.37832		3468.11	47.1364	3468.11	31.4906
			540.4	1.37873		3468.21	46.5098	3468.21	25.6372
			540.6	1.37646		3468.31	44.9463	3468.31	27.961
			540.8	1.37734		3468.41	42.5084	3468.41	30.04
			541	1.3766		3468.5	35.809	3468.5	30.4108
			541.2	1.3757		3468.6	27.2097	3468.6	25.3413
			541.4	1.37465		3468.7	23.5691	3468.7	21.6363
			541.6	1.37218		3468.8	22.9441	3468.8	26.5626
			541.8	1.369		3468.9	19.8175	3468.9	26.9861
			542	1.36555		3468.99	14.0101	3468.99	33.3778
			542.2	1.35986		3469.09	8.57446	3469.09	33.1351
			542.4	1.35509		3469.19	3.51683	3469.19	35.5149
			542.6	1.34746		3469.29	-0.37611	3469.29	40.968
			542.8	1.34024		3469.38	-4.86853	3469.38	41.0577
			543	1.33209		3469.48	-5.41278	3469.48	37.5378
			543.2	1.32522		3469.58	-4.61443	3469.58	37.6054
			543.4	1.31735		3469.68	-7.03385	3469.68	39.5921
			543.6	1.30935		3469.78	-4.99607	3469.78	41.0612
			543.8	1.3002		3469.87	-5.23301	3469.87	41.9726
			544	1.29279		3469.97	-9.32641	3469.97	38.4424
			544.2	1.28596		3470.07	-11.1707	3470.07	39.4789
			544.4	1.27704		3470.17	-8.77664	3470.17	45.0511
			544.6	1.27067		3470.26	-8.2839	3470.26	54.3617
			544.8	1.26235		3470.36	-5.24235	3470.36	59.1753
			545	1.25353		3470.46	-4.92859	3470.46	62.2819
			545.2	1.24799		3470.56	-9.57524	3470.56	63.8806
			545.4	1.24004		3470.66	-10.5032	3470.66	61.2055
			545.6	1.23327		3470.75	-12.606	3470.75	56.5787
			545.8	1.22783		3470.85	-19.9578	3470.85	54.0891
			546	1.2208		3470.95	-21.8945	3470.95	47.7895
			546.2	1.21495		3471.05	-22.3094	3471.05	44.0172
			546.4	1.20874		3471.14	-21.1401	3471.14	35.4373
			546.6	1.20315		3471.24	-22.315	3471.24	36.3075
			546.8	1.1973		3471.34	-23.728	3471.34	37.9902
			547	1.19202		3471.44	-21.6687	3471.44	38.2904
			547.2	1.18676		3471.53	-21.2975	3471.53	38.0933
			547.4	1.18186		3471.63	-19.6269	3471.63	43.3433
			547.6	1.17621		3471.73	-16.0365	3471.73	52.4825
			547.8	1.17088		3471.83	-11.2433	3471.83	46.2972
			548	1.16592		3471.93	-5.71751	3471.93	40.3784
			548.2	1.16025		3472.02	-5.04862	3472.02	36.4533
			548.4	1.15551		3472.12	-8.05049	3472.12	33.9763
			548.6	1.15104		3472.22	-7.47151	3472.22	36.2889
			548.8	1.14569		3472.32	-6.39415	3472.32	22.9703
			549	1.14045		3472.41	-4.39539	3472.41	20.7078
			549.2	1.13628		3472.51	0.87978	3472.51	14.1596
			549.4	1.13339		3472.61	5.4739	3472.61	3.49541
			549.6	1.12856		3472.71	8.1557	3472.71	4.42075
			549.8	1.12421		3472.81	11.592	3472.81	7.70604
			550	1.12201		3472.9	16.8168	3472.9	2.40325
			550.5	1.11614		3473	19.8589	3473	-0.35732
			551	1.11254		3473.1	20.9599	3473.1	-0.08465
			551.5	1.11082		3473.2	20.6151	3473.2	-1.1782
			552	1.10953		3473.29	16.7435	3473.29	-9.66148
			552.5	1.10973		3473.39	15.4286	3473.39	-10.3316
			553	1.11109		3473.49	16.8245	3473.49	-10.0286
			553.5	1.11219		3473.59	17.1235	3473.59	-8.03584
			554	1.11481		3473.69	17.8239	3473.69	-9.13397
			554.5	1.11669		3473.78	13.1495	3473.78	-9.26777
			555	1.11833		3473.88	12.5727	3473.88	-1.49515
			555.5	1.12116		3473.98	15.1588	3473.98	2.59811
			556	1.12304		3474.08	14.2465	3474.08	9.62379
			556.5	1.12523		3474.17	12.0441	3474.17	12.9471
			557	1.12722		3474.27	9.09523	3474.27	8.42144
			557.5	1.12886		3474.37	10.4886	3474.37	2.75743
			558	1.12994		3474.47	11.9287	3474.47	8.92392
			558.5	1.13179		3474.56	9.65218	3474.56	13.57
			559	1.13323		3474.66	9.64451	3474.66	17.2375
			559.5	1.13411		3474.76	5.37317	3474.76	20.9936
			560	1.13431		3474.86	5.77511	3474.86	21.4069
			560.5	1.13458		3474.96	9.07253	3474.96	23.0568
			561	1.13371		3475.05	12.6565	3475.05	26.5166
			561.5	1.13224		3475.15	8.15828	3475.15	34.0821
			562	1.13054		3475.25	4.57056	3475.25	34.4316
			562.5	1.12767		3475.35	3.84202	3475.35	34.1851
			563	1.12497		3475.44	1.88407	3475.44	35.1417
			563.5	1.12152		3475.54	-1.08459	3475.54	35.6452
			564	1.11848		3475.64	-3.11053	3475.64	33.6606
			564.5	1.11516		3475.74	-4.61429	3475.74	34.0627
			565	1.11169		3475.84	-0.40672	3475.84	37.5705
						3475.93	2.55073	3475.93	43.2119
						3476.03	5.44225	3476.03	46.4842
						3476.13	7.88393	3476.13	52.5297
						3476.23	9.5439	3476.23	57.1766
						3476.32	13.2648	3476.32	56.8241
						3476.42	14.2231	3476.42	53.6581
						3476.52	18.9716	3476.52	54.9476
						3476.62	18.96	3476.62	51.9075
						3476.72	15.3134	3476.72	46.9918
						3476.81	10.9746	3476.81	52.6707
						3476.91	7.46662	3476.91	47.295
						3477.01	9.88085	3477.01	40.9454
						3477.11	10.2116	3477.11	40.5172
						3477.2	6.97793	3477.2	34.8143
						3477.3	10.1741	3477.3	29.9224
						3477.4	14.3289	3477.4	28.8199
						3477.5	14.2521	3477.5	33.5841
						3477.6	17.1855	3477.6	38.2495
						3477.69	20.7857	3477.69	37.0996
						3477.79	21.7283	3477.79	29.604
						3477.89	21.5993	3477.89	28.8069
						3477.99	20.2346	3477.99	27.337
						3478.08	21.4349	3478.08	25.1283
						3478.18	22.1391	3478.18	27.8421
						3478.28	17.4404	3478.28	28.3715
						3478.38	14.5226	3478.38	25.3869
						3478.48	12.4436	3478.48	26.0236
						3478.57	13.4501	3478.57	24.041
						3478.67	13.999	3478.67	19.1929
						3478.77	15.4379	3478.77	11.836
						3478.87	9.79074	3478.87	1.47566
						3478.96	0.74577	3478.96	-5.36934
						3479.06	-3.5874	3479.06	-13.4177
						3479.16	-3.23622	3479.16	-19.8079
						3479.26	-2.48026	3479.26	-16.6073
						3479.35	-4.68899	3479.35	-8.22941
						3479.45	-6.19069	3479.45	-7.93354
						3479.55	-6.93346	3479.55	-8.83449
						3479.65	-8.23764	3479.65	-11.1359
						3479.75	-8.79247	3479.75	-14.958
						3479.84	-9.57366	3479.84	-12.9375
						3479.94	-11.565	3479.94	-10.2761
						3480.04	-16.2921	3480.04	-0.40769
						3480.14	-18.0174	3480.14	0.48273
						3480.23	-20.6952	3480.23	-0.19089
						3480.33	-25.1361	3480.33	5.53855
						3480.43	-28.8686	3480.43	6.58547
						3480.53	-25.3851	3480.53	5.5579
						3480.63	-25.9414	3480.63	1.98204
						3480.72	-28.7394	3480.72	1.48453
						3480.82	-27.2802	3480.82	0.98987
						3480.92	-25.9171	3480.92	3.81537
						3481.02	-28.1133	3481.02	12.1826
						3481.11	-32.1136	3481.11	12.2371
						3481.21	-33.8935	3481.21	15.265
						3481.31	-36.8122	3481.31	15.846
						3481.41	-38.7974	3481.41	23.5765
						3481.51	-45.365	3481.51	28.6059
						3481.6	-47.7666	3481.6	33.492
						3481.7	-45.805	3481.7	35.9278
						3481.8	-45.9525	3481.8	33.9036
						3481.9	-47.392	3481.9	42.9679
						3481.99	-48.4681	3481.99	48.8539
						3482.09	-44.9219	3482.09	46.5368
						3482.19	-36.1351	3482.19	48.816
						3482.29	-33.121	3482.29	52.5808
						3482.39	-28.8165	3482.39	49.17
						3482.48	-22.69	3482.48	53.1525
						3482.58	-20.3568	3482.58	58.6482
						3482.68	-18.1036	3482.68	58.1648
						3482.78	-11.2867	3482.78	60.112
						3482.87	-6.48135	3482.87	57.5884
						3482.97	-2.81924	3482.97	56.4358
						3483.07	-4.4587	3483.07	48.4991
						3483.17	-3.40434	3483.17	42.2378
						3483.26	0.36267	3483.26	41.7322
						3483.36	2.95693	3483.36	38.6207
						3483.46	5.99066	3483.46	35.5218
						3483.56	10.7569	3483.56	31.0094
						3483.66	9.91145	3483.66	28.9001
						3483.75	10.6433	3483.75	27.0954
						3483.85	17.6948	3483.85	28.0655
						3483.95	22.9441	3483.95	34.1389
						3484.05	27.0931	3484.05	37.666
						3484.14	27.5225	3484.14	42.6074
						3484.24	29.8575	3484.24	45.7938
						3484.34	31.7318	3484.34	46.521
						3484.44	31.4548	3484.44	43.019
						3484.54	30.8029	3484.54	44.7819
						3484.63	30.5646	3484.63	41.841
						3484.73	31.5945	3484.73	43.8767
						3484.83	32.2874	3484.83	48.2353
						3484.93	33.4975	3484.93	58.5192
						3485.02	36.0189	3485.02	58.4865
						3485.12	36.0793	3485.12	56.3506
						3485.22	34.6648	3485.22	59.0374
						3485.32	32.298	3485.32	57.2891
						3485.42	34.394	3485.42	54.3065
						3485.51	32.4126	3485.51	50.473
						3485.61	32.5177	3485.61	56.8213
						3485.71	32.7966	3485.71	63.6676
						3485.81	32.8504	3485.81	67.142
						3485.9	28.8567	3485.9	66.656
						3486	26.5481	3486	65.5793
						3486.1	28.2356	3486.1	70.4767
						3486.2	24.2154	3486.2	68.3016
						3486.3	17.7936	3486.3	67.4537
						3486.39	14.3002	3486.39	68.5897
						3486.49	13.8783	3486.49	67.0681
						3486.59	15.6834	3486.59	66.6465
						3486.69	14.0823	3486.69	68.0667
						3486.78	13.7198	3486.78	63.9437
						3486.88	20.286	3486.88	56.8799
						3486.98	23.2175	3486.98	45.4122
						3487.08	22.254	3487.08	46.7655
						3487.18	21.952	3487.18	47.2485
						3487.27	26.4522	3487.27	49.2015
						3487.37	25.8403	3487.37	53.1118
						3487.47	20.9685	3487.47	45.8991
						3487.57	20.3408	3487.57	38.0498
						3487.66	18.9766	3487.66	39.3649
						3487.76	14.7904	3487.76	40.9914
						3487.86	14.8255	3487.86	29.914
						3487.96	14.9891	3487.96	23.4949
						3488.05	15.984	3488.05	29.8219
						3488.15	16.8734	3488.15	30.6627
						3488.25	19.8424	3488.25	27.9897
						3488.35	21.1146	3488.35	34.2915
						3488.45	23.3672	3488.45	34.5862
						3488.54	22.7701	3488.54	36.2598
						3488.64	23.3401	3488.64	48.571
						3488.74	19.4835	3488.74	56.3998
						3488.84	9.53622	3488.84	66.4982
						3488.93	6.45706	3488.93	68.1738
						3489.03	0.59846	3489.03	65.0617
						3489.13	0.10878	3489.13	63.7077
						3489.23	2.12679	3489.23	68.0328
						3489.33	5.99518	3489.33	70.1311
						3489.42	7.98	3489.42	74.159
						3489.52	13.8983	3489.52	76.306
						3489.62	14.3994	3489.62	85.6437
						3489.72	12.9256	3489.72	90.3163
						3489.81	12.9541	3489.81	94.5611
						3489.91	15.1765	3489.91	90.5711
						3490.01	16.8713	3490.01	82.8726
						3490.11	18.6403	3490.11	85.7668
						3490.21	17.9934	3490.21	88.3707
						3490.3	21.7868	3490.3	85.6048
						3490.4	23.8425	3490.4	83.8358
						3490.5	24.5307	3490.5	84.0418
						3490.6	24.0554	3490.6	86.8574
						3490.69	21.6823	3490.69	92.1714
						3490.79	20.7891	3490.79	89.0215
						3490.89	21.2399	3490.89	91.6238
						3490.99	18.754	3490.99	91.167
						3491.08	16.4755	3491.08	86.8208
						3491.18	20.8941	3491.18	85.347
						3491.28	28.3389	3491.28	95.1322
						3491.38	32.2642	3491.38	91.9186
						3491.48	36.1648	3491.48	87.7184
						3491.57	36.0595	3491.57	91.037
						3491.67	33.0408	3491.67	88.937
						3491.77	36.7255	3491.77	90.89
						3491.87	38.3643	3491.87	86.9845
						3491.96	43.8007	3491.96	92.6007
						3492.06	49.2429	3492.06	89.599
						3492.16	51.5085	3492.16	86.4214
						3492.26	51.2565	3492.26	87.1344
						3492.36	49.8081	3492.36	82.4879
						3492.45	48.0425	3492.45	80.0627
						3492.55	48.3948	3492.55	79.7605
						3492.65	51.0943	3492.65	72.4509
						3492.75	54.6668	3492.75	60.244
						3492.84	57.4171	3492.84	63.0287
						3492.94	60.5249	3492.94	71.346
						3493.04	58.3034	3493.04	66.0426
						3493.14	55.3669	3493.14	66.3031
						3493.24	54.4861	3493.24	63.6514
						3493.33	52.6255	3493.33	56.0953
						3493.43	50.0305	3493.43	58.8935
						3493.53	47.9357	3493.53	58.2716
						3493.63	41.4342	3493.63	46.047
						3493.72	39.5882	3493.72	37.7472
						3493.82	43.2689	3493.82	32.5094
						3493.92	44.1698	3493.92	34.5958
						3494.02	49.6945	3494.02	37.5621
						3494.12	56.45	3494.12	40.6624
						3494.21	58.3524	3494.21	47.3526
						3494.31	56.2462	3494.31	51.2266
						3494.41	55.7978	3494.41	54.4894
						3494.51	49.5509	3494.51	57.8942
						3494.6	49.1658	3494.6	59.6297
						3494.7	49.5554	3494.7	57.8627
						3494.8	49.4501	3494.8	50.6284
						3494.9	43.8567	3494.9	47.6092
						3495	36.6826	3495	55.7047
						3495.09	31.6484	3495.09	59.3587
						3495.19	31.9789	3495.19	63.847
						3495.29	31.3194	3495.29	67.409
						3495.39	31.644	3495.39	73.4253
						3495.48	31.2732	3495.48	87.1255
						3495.58	28.56	3495.58	93.8231
						3495.68	30.7923	3495.68	90.0031
						3495.78	30.175	3495.78	99.2364
						3495.87	28.2271	3495.87	109.546
						3495.97	30.2981	3495.97	115.541
						3496.07	30.2294	3496.07	132.822
						3496.17	33.1676	3496.17	151.042
						3496.27	33.6227	3496.27	158.701
						3496.36	36.2958	3496.36	168.013
						3496.46	39.6614	3496.46	183.942
						3496.56	44.7782	3496.56	183.474
						3496.66	56.8665	3496.66	182.567
						3496.75	65.7962	3496.75	183.377
						3496.85	72.2772	3496.85	190.191
						3496.95	71.0596	3496.95	194.019
						3497.05	70.4122	3497.05	198.775
						3497.15	68.8118	3497.15	201.389
						3497.24	67.5643	3497.24	203.998
						3497.34	70.2468	3497.34	209.27
						3497.44	75.2629	3497.44	213.482
						3497.54	77.6576	3497.54	212.725
						3497.63	78.1812	3497.63	210.998
						3497.73	78.7562	3497.73	214.904
						3497.83	78.9338	3497.83	222.477
						3497.93	76.8862	3497.93	221.935
						3498.03	78.5445	3498.03	222.261
						3498.12	80.8184	3498.12	223.814
						3498.22	83.3497	3498.22	220.975
						3498.32	85.4546	3498.32	220.917
						3498.42	84.0313	3498.42	217.887
						3498.51	83.8355	3498.51	213.705
						3498.61	88.6414	3498.61	217.998
						3498.71	91.383	3498.71	232.52
						3498.81	92.3999	3498.81	239.391
						3498.91	98.7084	3498.91	238.184
						3499	103.952	3499	238.941
						3499.1	102.565	3499.1	244.698
						3499.2	102.318	3499.2	240.726
						3499.3	104.798	3499.3	236.011
						3499.39	103.474	3499.39	229.143
						3499.49	103.275	3499.49	224.915
						3499.59	95.3837	3499.59	222.53
						3499.69	92.024	3499.69	219.854
						3499.78	89.3748	3499.78	225.609
						3499.88	88.339	3499.88	238.034
						3499.98	88.6206	3499.98	238.491
						3500.08	88.9884	3500.08	239.335
						3500.18	90.2262	3500.18	245.403
						3500.27	90.3586	3500.27	253.606
						3500.37	85.7613	3500.37	262.014
						3500.47	86.2362	3500.47	265.393
						3500.57	88.6997	3500.57	273.709
						3500.66	90.5072	3500.66	284.83
						3500.76	91.1492	3500.76	297.516
						3500.86	96.435	3500.86	304.816
						3500.96	100.291	3500.96	315.909
						3501.06	105.144	3501.06	319.638
						3501.15	106.345	3501.15	317.63
						3501.25	109.458	3501.25	322.204
						3501.35	112.449	3501.35	329.431
						3501.45	118.162	3501.45	328.512
						3501.54	126.107	3501.54	331.379
						3501.64	128.373	3501.64	344.192
						3501.74	131.72	3501.74	354.851
						3501.84	130.354	3501.84	361.919
						3501.94	135.516	3501.94	371.342
						3502.03	137.618	3502.03	379.044
						3502.13	141.015	3502.13	386.748
						3502.23	144.711	3502.23	395.8
						3502.33	145.61	3502.33	402.382
						3502.42	151.454	3502.42	404.776
						3502.52	158.874	3502.52	414.332
						3502.62	167.92	3502.62	426.731
						3502.72	175.183	3502.72	434.628
						3502.82	181.152	3502.82	433.786
						3502.91	189.158	3502.91	438.004
						3503.01	199.101	3503.01	447.648
						3503.11	205.017	3503.11	457.303
						3503.21	206.543	3503.21	473.817
						3503.3	213.412	3503.3	490.049
						3503.4	219.191	3503.4	503.136
						3503.5	222.429	3503.5	518.88
						3503.6	227.108	3503.6	535.862
						3503.7	234.138	3503.7	539.423
						3503.79	242.534	3503.79	548.542
						3503.89	246.564	3503.89	563.234
						3503.99	253.052	3503.99	578.616
						3504.09	260.093	3504.09	589.231
						3504.18	260.495	3504.18	599.212
						3504.28	257.879	3504.28	611.811
						3504.38	259.421	3504.38	629.926
						3504.48	262.756	3504.48	648.074
						3504.57	268.467	3504.57	661.265
						3504.67	269.513	3504.67	678.591
						3504.77	265.272	3504.77	696.517
						3504.87	264.52	3504.87	708.959
						3504.97	266.767	3504.97	728.824
						3505.06	272.154	3505.06	756.533
						3505.16	277.964	3505.16	779.186
						3505.26	284.362	3505.26	803.719
						3505.36	289.687	3505.36	828.513
						3505.45	288.823	3505.45	851.236
						3505.55	285.341	3505.55	865.902
						3505.65	287.246	3505.65	886.921
						3505.75	290.709	3505.75	903.992
						3505.85	290.645	3505.85	923.455
						3505.94	295.962	3505.94	947.525
						3506.04	306.401	3506.04	966.311
						3506.14	310.17	3506.14	988.328
						3506.24	315.339	3506.24	1007
						3506.33	325.269	3506.33	1024.02
						3506.43	333.506	3506.43	1050.94
						3506.53	341.84	3506.53	1084.77
						3506.63	348.208	3506.63	1113.79
						3506.73	352.055	3506.73	1142.85
						3506.82	363.108	3506.82	1174.84
						3506.92	364.869	3506.92	1197.56
						3507.02	374.447	3507.02	1224.86
						3507.12	382.925	3507.12	1255.02
						3507.21	392.665	3507.21	1282.72
						3507.31	403.073	3507.31	1313.96
						3507.41	415.638	3507.41	1346.02
						3507.51	430.403	3507.51	1379.12
						3507.6	443.14	3507.6	1416.14
						3507.7	455.184	3507.7	1454.16
						3507.8	465.089	3507.8	1498.54
						3507.9	475.768	3507.9	1543.49
						3508	486.788	3508	1589.7
						3508.09	498.445	3508.09	1634.53
						3508.19	512.491	3508.19	1679.22
						3508.29	525.947	3508.29	1720.88
						3508.39	541.571	3508.39	1763.44
						3508.48	559.207	3508.48	1807.66
						3508.58	575.016	3508.58	1845.92
						3508.68	590.554	3508.68	1885.07
						3508.78	604.978	3508.78	1926.95
						3508.88	621.845	3508.88	1967.35
						3508.97	631.41	3508.97	2011.1
						3509.07	640.096	3509.07	2051.2
						3509.17	654.326	3509.17	2093.9
						3509.27	670.571	3509.27	2135.68
						3509.36	683.829	3509.36	2181.48
						3509.46	692.706	3509.46	2226.25
						3509.56	698.12	3509.56	2275.51
						3509.66	711.062	3509.66	2326.91
						3509.76	733.157	3509.76	2371.97
						3509.85	751.433	3509.85	2418.78
						3509.95	768.187	3509.95	2475.12
						3510.05	781.004	3510.05	2521.53
						3510.15	794.348	3510.15	2561.72
						3510.24	805.688	3510.24	2601.48
						3510.34	813.254	3510.34	2633.19
						3510.44	824.737	3510.44	2665.78
						3510.54	839.875	3510.54	2706.4
						3510.64	852.243	3510.64	2741.89
						3510.73	862.181	3510.73	2778.95
						3510.83	875.244	3510.83	2814.43
						3510.93	883.213	3510.93	2837.74
						3511.03	885.104	3511.03	2867.3
						3511.12	891.896	3511.12	2895.76
						3511.22	900.035	3511.22	2917.06
						3511.32	902.04	3511.32	2934.58
						3511.42	902.057	3511.42	2945.67
						3511.52	901.321	3511.52	2943.99
						3511.61	902.625	3511.61	2940.26
						3511.71	901.024	3511.71	2927.88
						3511.81	895.683	3511.81	2908.19
						3511.91	892.627	3511.91	2889.55
						3512	884.149	3512	2863.39
						3512.1	874.756	3512.1	2827.1
						3512.2	864.237	3512.2	2783.04
						3512.3	856.213	3512.3	2734.92
						3512.4	838.516	3512.4	2689.76
						3512.49	813.071	3512.49	2632.68
						3512.59	789.391	3512.59	2561.75
						3512.69	762.744	3512.69	2490.78
						3512.79	733.121	3512.79	2414.27
						3512.88	702.841	3512.88	2322.32
						3512.98	675.351	3512.98	2216.99
						3513.08	640.077	3513.08	2096.85
						3513.18	604.186	3513.18	1966.64
						3513.27	566.139	3513.27	1833.6
						3513.37	525.091	3513.37	1696.09
						3513.47	479.499	3513.47	1558.46
						3513.57	436.356	3513.57	1414.24
						3513.67	388.608	3513.67	1265.86
						3513.76	337.902	3513.76	1109.08
						3513.86	286.59	3513.86	950.619
						3513.96	239.208	3513.96	781.448
						3514.06	187.869	3514.06	615.408
						3514.15	136.061	3514.15	448.062
						3514.25	80.8857	3514.25	277.321
						3514.35	24.7871	3514.35	96.9549
						3514.45	-29.4853	3514.45	-82.0561
						3514.55	-80.4924	3514.55	-260.032
						3514.64	-131.387	3514.64	-436.586
						3514.74	-186.491	3514.74	-608.405
						3514.84	-239.243	3514.84	-777.407
						3514.94	-290.633	3514.94	-949.112
						3515.03	-339.593	3515.03	-1114.21
						3515.13	-393.355	3515.13	-1273.23
						3515.23	-447.207	3515.23	-1431.63
						3515.33	-493.759	3515.33	-1572.38
						3515.43	-538.189	3515.43	-1703.25
						3515.52	-581.794	3515.52	-1831.93
						3515.62	-623.73	3515.62	-1953.45
						3515.72	-661.425	3515.72	-2076.52
						3515.82	-699.603	3515.82	-2197.83
						3515.91	-734.867	3515.91	-2306.98
						3516.01	-762.718	3516.01	-2404.97
						3516.11	-791.057	3516.11	-2491.9
						3516.21	-820.596	3516.21	-2573
						3516.3	-846.854	3516.3	-2647.9
						3516.4	-866.135	3516.4	-2718.86
						3516.5	-882.737	3516.5	-2775.91
						3516.6	-895.864	3516.6	-2827.32
						3516.7	-908.149	3516.7	-2872.36
						3516.79	-921.277	3516.79	-2911.3
						3516.89	-928.658	3516.89	-2940.19
						3516.99	-931.531	3516.99	-2963.39
						3517.09	-933.146	3517.09	-2974.98
						3517.18	-936.493	3517.18	-2979.25
						3517.28	-937.114	3517.28	-2975.91
						3517.38	-934.975	3517.38	-2966.9
						3517.48	-930.107	3517.48	-2952.81
						3517.58	-930.11	3517.58	-2931.95
						3517.67	-925.87	3517.67	-2915.23
						3517.77	-917.457	3517.77	-2898.63
						3517.87	-906.371	3517.87	-2877.66
						3517.97	-899.356	3517.97	-2853.15
						3518.06	-884.705	3518.06	-2821.32
						3518.16	-870.146	3518.16	-2784.36
						3518.26	-855.266	3518.26	-2738.24
						3518.36	-841.908	3518.36	-2693.17
						3518.46	-822.856	3518.46	-2650.38
						3518.55	-809.975	3518.55	-2611.35
						3518.65	-793.256	3518.65	-2567.3
						3518.75	-771.582	3518.75	-2521.86
						3518.85	-750.681	3518.85	-2483.84
						3518.94	-734.217	3518.94	-2439.73
						3519.04	-716.478	3519.04	-2399.1
						3519.14	-698.701	3519.14	-2358.83
						3519.24	-683.326	3519.24	-2320.64
						3519.34	-670.163	3519.34	-2274.3
						3519.43	-655.833	3519.43	-2220.91
						3519.53	-640.943	3519.53	-2176.53
						3519.63	-624.64	3519.63	-2127.01
						3519.73	-609.938	3519.73	-2081.17
						3519.82	-598.416	3519.82	-2032.58
						3519.92	-585.692	3519.92	-1991.46
						3520.02	-573.444	3520.02	-1944.28
						3520.12	-553.962	3520.12	-1896.81
						3520.22	-539.684	3520.22	-1841.84
						3520.31	-527.251	3520.31	-1794.05
						3520.41	-520.263	3520.41	-1749.86
						3520.51	-506.633	3520.51	-1704.59
						3520.61	-492.51	3520.61	-1661.63
						3520.7	-482.754	3520.7	-1616.37
						3520.8	-475.378	3520.8	-1572.98
						3520.9	-459.784	3520.9	-1536.71
						3521	-444.483	3521	-1503.93
						3521.09	-432.33	3521.09	-1469.79
						3521.19	-421.017	3521.19	-1435.43
						3521.29	-408.088	3521.29	-1402.48
						3521.39	-397.989	3521.39	-1367.92
						3521.49	-390.481	3521.49	-1334.88
						3521.58	-386.917	3521.58	-1302.94
						3521.68	-379.498	3521.68	-1263.2
						3521.78	-373.522	3521.78	-1227.76
						3521.88	-369.351	3521.88	-1195.26
						3521.97	-365.773	3521.97	-1163.24
						3522.07	-360.145	3522.07	-1129.26
						3522.17	-352.818	3522.17	-1092.53
						3522.27	-347.319	3522.27	-1058.75
						3522.37	-342.712	3522.37	-1032.58
						3522.46	-336.751	3522.46	-1007.74
						3522.56	-328.711	3522.56	-984.154
						3522.66	-318.925	3522.66	-968.113
						3522.76	-302.309	3522.76	-953.634
						3522.85	-290.092	3522.85	-936.023
						3522.95	-279.923	3522.95	-906.769
						3523.05	-269.435	3523.05	-883.921
						3523.15	-261.002	3523.15	-859.685
						3523.25	-257.07	3523.25	-840.446
						3523.34	-249.024	3523.34	-819.709
						3523.44	-244.546	3523.44	-801.105
						3523.54	-236.875	3523.54	-777.129
						3523.64	-231.527	3523.64	-760.554
						3523.73	-228.045	3523.73	-746.609
						3523.83	-226.666	3523.83	-731.956
						3523.93	-222.503	3523.93	-717.949
						3524.03	-215.6	3524.03	-699.245
						3524.13	-216.397	3524.13	-682.118
						3524.22	-213.368	3524.22	-666.31
						3524.32	-208.507	3524.32	-653.521
						3524.42	-204.313	3524.42	-646.505
						3524.52	-192.337	3524.52	-639.202
						3524.61	-185.557	3524.61	-633.8
						3524.71	-182.693	3524.71	-620.137
						3524.81	-176.477	3524.81	-608.961
						3524.91	-174.953	3524.91	-590.119
						3525	-173.986	3525	-576.682
						3525.1	-174.069	3525.1	-562.416
						3525.2	-170.474	3525.2	-550.869
						3525.3	-167.631	3525.3	-536.715
						3525.4	-161.409	3525.4	-523.37
						3525.49	-156.598	3525.49	-517.17
						3525.59	-157.148	3525.59	-509.799
						3525.69	-155.842	3525.69	-508.312
						3525.79	-146.663	3525.79	-503.368
						3525.88	-145.219	3525.88	-486.151
						3525.98	-151.431	3525.98	-465.884
						3526.08	-156.498	3526.08	-455.167
						3526.18	-160.862	3526.18	-446.921
						3526.28	-160.62	3526.28	-428.987
						3526.37	-159.74	3526.37	-419.747
						3526.47	-158.069	3526.47	-408.751
						3526.57	-157.044	3526.57	-395.085
						3526.67	-155.065	3526.67	-386.006
						3526.76	-147.495	3526.76	-372.649
						3526.86	-141.016	3526.86	-360.126
						3526.96	-136.89	3526.96	-344.182
						3527.06	-134.202	3527.06	-331.296
						3527.16	-132.998	3527.16	-317.465
						3527.25	-133.125	3527.25	-308.785
						3527.35	-126.606	3527.35	-297.646
						3527.45	-120.373	3527.45	-285.875
						3527.55	-112.62	3527.55	-282.123
						3527.64	-109.495	3527.64	-272.349
						3527.74	-110.179	3527.74	-254.767
						3527.84	-111.008	3527.84	-243.406
						3527.94	-112.561	3527.94	-239.257
						3528.04	-114.096	3528.04	-224.929
						3528.13	-113.914	3528.13	-216.872
						3528.23	-115.771	3528.23	-209.267
						3528.33	-116.433	3528.33	-203.492
						3528.43	-111.53	3528.43	-201.866
						3528.52	-109.013	3528.52	-209.991
						3528.62	-102.638	3528.62	-210.12
						3528.72	-97.7196	3528.72	-213.681
						3528.82	-92.4279	3528.82	-213.346
						3528.92	-88.9109	3528.92	-216.903
						3529.01	-89.0498	3529.01	-217.621
						3529.11	-84.5733	3529.11	-222.627
						3529.21	-81.746	3529.21	-225.964
						3529.31	-74.4005	3529.31	-223.678
						3529.4	-69.5737	3529.4	-223.969
						3529.5	-74.4737	3529.5	-218.528
						3529.6	-73.2596	3529.6	-211.911
						3529.7	-72.3301	3529.7	-210.79
						3529.79	-70.684	3529.79	-207.378
						3529.89	-66.5245	3529.89	-205.047
						3529.99	-63.703	3529.99	-207.531
						3530.09	-63.9372	3530.09	-205.292
						3530.19	-63.0207	3530.19	-207.835
						3530.28	-64.1931	3530.28	-212.975
						3530.38	-64.9167	3530.38	-215.296
						3530.48	-68.094	3530.48	-217.763
						3530.58	-66.2716	3530.58	-225.274
						3530.67	-64.5745	3530.67	-221.201
						3530.77	-71.3167	3530.77	-215.125
						3530.87	-73.1586	3530.87	-214.022
						3530.97	-69.7492	3530.97	-215.021
						3531.07	-68.3957	3531.07	-210.798
						3531.16	-62.2555	3531.16	-204.756
						3531.26	-62.1368	3531.26	-210.022
						3531.36	-60.6638	3531.36	-205.171
						3531.46	-64.8458	3531.46	-198.495
						3531.55	-62.1578	3531.55	-192.914
						3531.65	-60.3434	3531.65	-192.663
						3531.75	-63.5264	3531.75	-186.513
						3531.85	-63.8918	3531.85	-174.284
						3531.95	-65.6523	3531.95	-169.806
						3532.04	-65.5213	3532.04	-166.59
						3532.14	-60.391	3532.14	-167.371
						3532.24	-60.122	3532.24	-171.491
						3532.34	-64.4547	3532.34	-175.072
						3532.43	-67.9692	3532.43	-176.436
						3532.53	-70.1212	3532.53	-171.001
						3532.63	-70.9014	3532.63	-161.558
						3532.73	-74.5943	3532.73	-161.324
						3532.82	-76.4002	3532.82	-161.691
						3532.92	-76.5618	3532.92	-168.05
						3533.02	-75.1208	3533.02	-182.707
						3533.12	-74.3255	3533.12	-183.766
						3533.22	-67.8003	3533.22	-187.395
						3533.31	-66.5452	3533.31	-183.368
						3533.41	-69.0335	3533.41	-179.358
						3533.51	-64.9636	3533.51	-170.017
						3533.61	-66.1145	3533.61	-165.379
						3533.7	-69.2371	3533.7	-155.374
						3533.8	-70.6325	3533.8	-152.084
						3533.9	-71.3987	3533.9	-145.168
						3534	-73.6599	3534	-140.466
						3534.1	-78.0631	3534.1	-133.288
						3534.19	-79.1051	3534.19	-124.112
						3534.29	-80.0797	3534.29	-118.169
						3534.39	-81.6379	3534.39	-110.034
						3534.49	-79.9888	3534.49	-102.651
						3534.58	-81.0332	3534.58	-100.531
						3534.68	-80.2478	3534.68	-95.0999
						3534.78	-80.4838	3534.78	-94.7745
						3534.88	-78.3895	3534.88	-99.692
						3534.98	-76.1984	3534.98	-98.1685
						3535.07	-75.0492	3535.07	-92.5871
						3535.17	-74.8396	3535.17	-85.5819
						3535.27	-73.4446	3535.27	-75.3386
						3535.37	-71.3423	3535.37	-76.3235
						3535.46	-70.3444	3535.46	-73.3159
						3535.56	-68.969	3535.56	-68.7899
						3535.66	-66.9004	3535.66	-68.4696
						3535.76	-60.9953	3535.76	-73.2229
						3535.86	-59.5	3535.86	-70.1382
						3535.95	-65.8829	3535.95	-68.4531
						3536.05	-64.3338	3536.05	-72.345
						3536.15	-65.2018	3536.15	-69.8162
						3536.25	-64.6784	3536.25	-64.1928
						3536.34	-66.3812	3536.34	-58.0148
						3536.44	-62.6544	3536.44	-53.9387
						3536.54	-59.3755	3536.54	-47.4231
						3536.64	-60.3801	3536.64	-44.5298
						3536.74	-60.1698	3536.74	-44.8642
						3536.83	-61.0558	3536.83	-54.0081
						3536.93	-54.2369	3536.93	-52.6552
						3537.03	-55.0495	3537.03	-57.5061
						3537.13	-60.177	3537.13	-64.7475
						3537.22	-54.5605	3537.22	-66.4348
						3537.32	-49.8739	3537.32	-69.5617
						3537.42	-48.8435	3537.42	-67.4588
						3537.52	-49.8049	3537.52	-64.0087
						3537.61	-48.129	3537.61	-70.9955
						3537.71	-46.3168	3537.71	-73.967
						3537.81	-46.4674	3537.81	-75.8016
						3537.91	-43.7197	3537.91	-73.0835
						3538.01	-40.199	3538.01	-62.513
						3538.1	-38.5065	3538.1	-55.2183
						3538.2	-41.3628	3538.2	-45.3322
						3538.3	-39.5097	3538.3	-40.4453
						3538.4	-34.2849	3538.4	-40.362
						3538.49	-36.1722	3538.49	-42.5874
						3538.59	-34.2319	3538.59	-40.7067
						3538.69	-32.7103	3538.69	-35.4252
						3538.79	-31.1101	3538.79	-31.0867
						3538.89	-34.0752	3538.89	-24.5406
						3538.98	-35.1008	3538.98	-23.4053
						3539.08	-30.8548	3539.08	-21.2106
						3539.18	-26.4488	3539.18	-23.6692
						3539.28	-27.8143	3539.28	-20.8283
						3539.37	-26.1276	3539.37	-22.3784
						3539.47	-22.8685	3539.47	-22.8699
						3539.57	-21.2032	3539.57	-25.4793
						3539.67	-17.522	3539.67	-32.2476
						3539.77	-15.4879	3539.77	-30.4702
						3539.86	-15.074	3539.86	-31.9895
						3539.96	-14.9472	3539.96	-36.2277
						3540.06	-15.7882	3540.06	-40.4844
						3540.16	-20.0196	3540.16	-48.6698
						3540.25	-19.5621	3540.25	-63.121
						3540.35	-18.7212	3540.35	-68.1641
						3540.45	-19.4906	3540.45	-69.4797
						3540.55	-22.576	3540.55	-65.5771
						3540.65	-27.6176	3540.65	-63.6208
						3540.74	-29.9713	3540.74	-62.9266
						3540.84	-32.9523	3540.84	-63.9496
						3540.94	-32.7103	3540.94	-56.4468
						3541.04	-36.2259	3541.04	-47.7787
						3541.13	-33.6112	3541.13	-48.6383
						3541.23	-31.9801	3541.23	-47.7875
						3541.33	-33.1188	3541.33	-50.3877
						3541.43	-35.0085	3541.43	-53.6651
						3541.52	-39.817	3541.52	-63.8651
						3541.62	-38.7337	3541.62	-72.3694
						3541.72	-30.9323	3541.72	-78.8673
						3541.82	-23.9402	3541.82	-76.4438
						3541.92	-27.2259	3541.92	-83.5796
						3542.01	-25.9189	3542.01	-83.8031
						3542.11	-24.8504	3542.11	-83.5924
						3542.21	-29.9585	3542.21	-80.0633
						3542.31	-29.138	3542.31	-68.4489
						3542.4	-29.0877	3542.4	-65.6203
						3542.5	-31.1153	3542.5	-65.9317
						3542.6	-30.5738	3542.6	-61.8343
						3542.7	-28.5009	3542.7	-55.1512
						3542.8	-25.2419	3542.8	-51.3106
						3542.89	-21.974	3542.89	-47.0958
						3542.99	-24.6822	3542.99	-45.2862
						3543.09	-23.3365	3543.09	-42.0312
						3543.19	-20.3962	3543.19	-37.6958
						3543.28	-16.0704	3543.28	-37.2612
						3543.38	-20.2597	3543.38	-34.572
						3543.48	-19.1702	3543.48	-31.4546
						3543.58	-20.4897	3543.58	-31.4497
						3543.68	-18.638	3543.68	-35.3582
						3543.77	-20.4926	3543.77	-37.5099
						3543.87	-18.7235	3543.87	-39.8272
						3543.97	-18.0292	3543.97	-42.077
						3544.07	-17.7337	3544.07	-44.9447
						3544.16	-19.9116	3544.16	-42.401
						3544.26	-16.2743	3544.26	-46.0065
						3544.36	-10.9681	3544.36	-44.0163
						3544.46	-9.0833	3544.46	-44.645
						3544.56	-7.8996	3544.56	-44.1223
						3544.65	-6.84499	3544.65	-42.1323
						3544.75	-7.56939	3544.75	-46.3221
						3544.85	-6.37786	3544.85	-40.116
						3544.95	-7.94184	3544.95	-33.6539
						3545.04	-10.9664	3545.04	-35.4379
						3545.14	-7.11056	3545.14	-31.8341
						3545.24	-10.2915	3545.24	-26.1217
						3545.34	-10.1105	3545.34	-21.7585
						3545.44	-8.46784	3545.44	-23.6032
						3545.53	-10.5305	3545.53	-19.7258
						3545.63	-12.2021	3545.63	-11.3078
						3545.73	-14.0203	3545.73	-6.41506
						3545.83	-15.7919	3545.83	-2.60248
						3545.92	-16.1623	3545.92	-9.96509
						3546.02	-14.1814	3546.02	-12.419
						3546.12	-15.1206	3546.12	-7.18505
						3546.22	-14.6685	3546.22	-9.27473
						3546.31	-12.1235	3546.31	-11.4685
						3546.41	-8.21578	3546.41	-12.598
						3546.51	-3.57149	3546.51	-16.3129
						3546.61	-4.50711	3546.61	-17.6253
						3546.71	-9.74726	3546.71	-19.1149
						3546.8	-14.0671	3546.8	-21.9053
						3546.9	-13.2452	3546.9	-26.8661
						3547	-15.0979	3547	-29.7908
						3547.1	-16.3421	3547.1	-25.5317
						3547.19	-14.9128	3547.19	-19.8365
						3547.29	-18.6822	3547.29	-16.9117
						3547.39	-20.2574	3547.39	-10.4119
						3547.49	-16.9383	3547.49	-13.7758
						3547.59	-19.4265	3547.59	-19.2788
						3547.68	-17.6719	3547.68	-29.927
						3547.78	-14.4119	3547.78	-32.503
						3547.88	-11.4978	3547.88	-29.0958
						3547.98	-6.87638	3547.98	-21.0935
						3548.07	-5.82213	3548.07	-24.3986
						3548.17	-3.24504	3548.17	-31.2281
						3548.27	0.56557	3548.27	-40.529
						3548.37	5.33473	3548.37	-49.6192
						3548.47	6.20106	3548.47	-53.0742
						3548.56	7.69988	3548.56	-49.5609
						3548.66	6.94614	3548.66	-51.8648
						3548.76	3.24579	3548.76	-49.9075
						3548.86	2.19612	3548.86	-49.8779
						3548.95	4.16689	3548.95	-50.7283
						3549.05	6.98269	3549.05	-48.9679
						3549.15	10.7965	3549.15	-47.5922
						3549.25	11.8855	3549.25	-40.4768
						3549.34	13.1236	3549.34	-42.4986
						3549.44	19.9582	3549.44	-43.1399
						3549.54	20.9518	3549.54	-43.2848
						3549.64	12.7288	3549.64	-46.685
						3549.74	9.58068	3549.74	-48.1708
						3549.83	6.10087	3549.83	-50.6289
						3549.93	5.23715	3549.93	-55.2075
						3550.03	7.73806	3550.03	-55.6652
						3550.13	5.06942	3550.13	-61.3785
						3550.22	4.62734	3550.22	-62.4624
						3550.32	1.16686	3550.32	-65.2488
						3550.42	-4.47538	3550.42	-63.7665
						3550.52	-5.49937	3550.52	-63.4126
						3550.62	-2.20218	3550.62	-66.901
						3550.71	-0.0982	3550.71	-64.0147
						3550.81	1.54215	3550.81	-58.8859
						3550.91	3.68563	3550.91	-51.8286
						3551.01	6.15143	3551.01	-50.759
						3551.1	7.37529	3551.1	-51.7015
						3551.2	8.48013	3551.2	-46.8613
						3551.3	10.2457	3551.3	-45.6744
						3551.4	7.36579	3551.4	-55.4959
						3551.5	1.54006	3551.5	-57.1454
						3551.59	0.23313	3551.59	-50.3071
						3551.69	-0.1025	3551.69	-38.268
						3551.79	-0.95392	3551.79	-36.5274
						3551.89	-4.81279	3551.89	-34.9961
						3551.98	-4.34882	3551.98	-34.2905
						3552.08	-0.51342	3552.08	-36.3727
						3552.18	3.87142	3552.18	-39.58
						3552.28	8.91745	3552.28	-38.946
						3552.38	11.1775	3552.38	-42.3111
						3552.47	9.37426	3552.47	-39.3332
						3552.57	11.2927	3552.57	-27.4477
						3552.67	13.6375	3552.67	-17.851
						3552.77	14.2529	3552.77	-9.74314
						3552.86	15.2761	3552.86	-9.52498
						3552.96	18.7811	3552.96	-7.53961
						3553.06	17.774	3553.06	-2.48672
						3553.16	19.7652	3553.16	2.6066
						3553.26	16.2578	3553.26	11.707
						3553.35	12.3831	3553.35	20.4202
						3553.45	12.4781	3553.45	23.575
						3553.55	11.6382	3553.55	19.8744
						3553.65	12.0585	3553.65	20.0699
						3553.74	18.2149	3553.74	19.6963
						3553.84	17.523	3553.84	16.2873
						3553.94	20.5864	3553.94	14.3433
						3554.04	20.0262	3554.04	7.9153
						3554.14	20.5084	3554.14	4.11453
						3554.23	18.2564	3554.23	-3.92434
						3554.33	14.3335	3554.33	-10.6866
						3554.43	11.9134	3554.43	-16.632
						3554.53	9.11725	3554.53	-22.0514
						3554.62	11.0745	3554.62	-29.4037
						3554.72	10.4614	3554.72	-34.2809
						3554.82	8.99887	3554.82	-44.2135
						3554.92	8.9698	3554.92	-51.5163
						3555.01	9.30399	3555.01	-56.4944
						3555.11	9.37658	3555.11	-50.1811
						3555.21	10.7517	3555.21	-41.2957
						3555.31	10.1659	3555.31	-32.7103
						3555.41	9.65774	3555.41	-22.7364
						3555.5	7.07023	3555.5	-19.0862
						3555.6	10.2301	3555.6	-20.01
						3555.7	11.664	3555.7	-17.7058
						3555.8	9.85088	3555.8	-17.8343
						3555.89	8.06582	3555.89	-20.5763
						3555.99	4.06102	3555.99	-20.9968
						3556.09	0.39383	3556.09	-21.7202
						3556.19	-10.0023	3556.19	-30.9652
						3556.29	-20.4289	3556.29	-33.4579
						3556.38	-26.5292	3556.38	-26.9013
						3556.48	-25.8894	3556.48	-30.367
						3556.58	-22.1935	3556.58	-37.2559
						3556.68	-23.6031	3556.68	-47.0795
						3556.77	-25.4064	3556.77	-49.3932
						3556.87	-24.9796	3556.87	-44.3624
						3556.97	-26.4164	3556.97	-36.9721
						3557.07	-28.462	3557.07	-31.2587
						3557.17	-33.9763	3557.17	-23.099
						3557.26	-40.4635	3557.26	-18.9422
						3557.36	-43.3946	3557.36	-12.3251
						3557.46	-40.9644	3557.46	-5.89897
						3557.56	-39.4207	3557.56	-3.58098
						3557.65	-38.4822	3557.65	-1.58043
						3557.75	-37.2241	3557.75	0.26987
						3557.85	-35.6464	3557.85	1.9699
						3557.95	-33.7491	3557.95	3.51968
						3558.04	-31.5323	3558.04	4.91921
						3558.14	-28.996	3558.14	6.16847
						3558.24	-26.14	3558.24	7.26749
						3558.34	-22.9645	3558.34	8.21624
						3558.44	-19.4695	3558.44	9.01474
						3558.53	-15.6549	3558.53	9.66299
						3558.63	-11.5207	3558.63	10.161
						3558.73	-7.06694	3558.73	10.5087
						3558.83	-2.29364	3558.83	10.7062
						3558.92	2.79923	3558.92	10.7534
						3559.02	8.21165	3559.02	10.6504
						3559.12	13.9436	3559.12	10.3971
						3559.22	19.9952	3559.22	9.99352
						3559.32	26.3663	3559.32	9.43971
						3559.41	33.057	3559.41	8.73565
						3559.51	40.0672	3559.51	7.88133
						3559.61	47.397	3559.61	6.87676
						3559.71	55.0464	3559.71	5.72193
						3559.8	63.0153	3559.8	4.41684
						3559.9	71.3038	3559.9	2.9615
						3560	79.9118	3560	1.3559

[truncated: 14 more sheets: Fig.S14, Fig.S15, Fig.S16a, b, Fig.S17a, b, Fig.S18, Fig.S19a, b, Fig.S20, Fig.S21a, b, Fig.S22a, b, Fig.S23a, b, Fig.S24a, b, Fig.S25a, b, Fig.S29a-d, Fig.S30a-d]
